# Supplementary material for: A Strategy for Genome-Wide Identification of Gene Based Polymorphisms in Rice Reveals Non-Synonymous Variation and Functional Genotypic Markers
Source: PLoS One. 2014 Sep 19;9(9):e105335. doi: 10.1371/journal.pone.0105335 (PMC4169549; doi:10.1371/journal.pone.0105335)
Supplement: Table S1 — SNP distributions of all rice genes of 12 chromosomes. (XLSX) [file pone.0105335.s001.xlsx]

## Sheet: Sheet1
Table S1. SNP distribution of all rice genes of 12 chromosomes.
Chromosome	Locus	Start	End	Strand	No. of SNPs	Function
Chr1	LOC_Os01g01010	2903	10817	+	29	TBC domain containing protein, expressed
Chr1	LOC_Os01g01019	11218	12435	+	6	expressed protein
Chr1	LOC_Os01g01030	12648	15915	+	8	monocopper oxidase, putative, expressed
Chr1	LOC_Os01g01040	16292	20323	+	7	expressed protein
Chr1	LOC_Os01g01050	22841	26971	+	12	R3H domain containing protein, expressed
Chr1	LOC_Os01g01060	27136	28651	+	3	40S ribosomal protein S5, putative, expressed
Chr1	LOC_Os01g01070	29818	34493	+	20	expressed protein
Chr1	LOC_Os01g01080	35581	41180	+	18	decarboxylase, putative, expressed
Chr1	LOC_Os01g01090	44595	47526	+	11	retrotransposon protein, putative, unclassified, expressed
Chr1	LOC_Os01g01100	47856	53412	-	4	retrotransposon protein, putative, Ty3-gypsy subclass, expressed
Chr1	LOC_Os01g01110	57082	57972	+	2	expressed protein
Chr1	LOC_Os01g01115	58658	61090	+	4	pentatricopeptide, putative, expressed
Chr1	LOC_Os01g01120	62059	63576	+	3	enolase-phosphatase E1, putative, expressed
Chr1	LOC_Os01g01130	63244	66302	-	6	snurportin-1, putative, expressed
Chr1	LOC_Os01g01140	69675	70131	+	5	expressed protein
Chr1	LOC_Os01g01150	72775	79938	+	19	RNA recognition motif, putative, expressed
Chr1	LOC_Os01g01160	82428	84302	+	9	heat shock protein DnaJ, putative, expressed
Chr1	LOC_Os01g01170	85337	88844	+	12	expressed protein
Chr1	LOC_Os01g01190	89653	91521	-	2	phosphoesterase family protein, putative, expressed
Chr1	LOC_Os01g01200	95499	98558	+	40	retrotransposon protein, putative, unclassified, expressed
Chr1	LOC_Os01g01210	99171	100681	-	3	retrotransposon protein, putative, unclassified
Chr1	LOC_Os01g01270	128897	133559	-	23	retrotransposon protein, putative, unclassified, expressed
Chr1	LOC_Os01g01280	134291	135685	+	2	expressed protein
Chr1	LOC_Os01g01290	139820	141588	+	6	histone-like transcription factor and archaeal histone, putative, expressed
Chr1	LOC_Os01g01295	141936	144554	+	2	expressed protein
Chr1	LOC_Os01g01302	145577	147852	+	3	shikimate kinase, putative, expressed
Chr1	LOC_Os01g01307	148045	150577	+	2	translocon-associated protein beta domain containing protein, expressed
Chr1	LOC_Os01g01312	151409	156500	+	8	retrotransposon protein, putative, Ty1-copia subclass, expressed
Chr1	LOC_Os01g01320	157728	160941	-	3	retrotransposon protein, putative, Ty1-copia subclass, expressed
Chr1	LOC_Os01g01330	161365	164107	-	17	retrotransposon protein, putative, Ty1-copia subclass, expressed
Chr1	LOC_Os01g01340	168470	170389	-	10	light-induced protein 1-like, putative, expressed
Chr1	LOC_Os01g01350	170712	173434	-	5	SNF7 domain containing protein, putative, expressed
Chr1	LOC_Os01g01360	178310	180812	+	6	peptide transporter PTR2, putative, expressed
Chr1	LOC_Os01g01369	186246	190846	-	13	3-beta-hydroxysteroid-Delta-isomerase, putative, expressed
Chr1	LOC_Os01g01380	191036	196287	+	14	expressed protein
Chr1	LOC_Os01g01390	197647	200803	+	7	expressed protein
Chr1	LOC_Os01g01400	201944	206743	+	9	expressed protein
Chr1	LOC_Os01g01410	205710	209606	-	13	TKL_IRAK_C-LEC
Chr1	LOC_Os01g01420	209771	214229	+	18	expressed protein
Chr1	LOC_Os01g01430	216126	217664	+	2	No apical meristem protein, putative, expressed
Chr1	LOC_Os01g01440	219011	220776	-	19	expressed protein
Chr1	LOC_Os01g01450	226897	229331	+	12	stress responsive protein, putative, expressed
Chr1	LOC_Os01g01460	232377	232688	-	2	retrotransposon protein, putative, Ty3-gypsy subclass
Chr1	LOC_Os01g01470	241641	243468	+	3	no apical meristem protein, putative, expressed
Chr1	LOC_Os01g01484	248706	256878	-	23	light-mediated development protein DET1, putative, expressed
Chr1	LOC_Os01g01500	259607	259909	+	5	expressed protein
Chr1	LOC_Os01g01510	261504	268471	+	21	sas10/Utp3 family protein, expressed
Chr1	LOC_Os01g01520	270145	275084	-	28	transferase family protein, putative, expressed
Chr1	LOC_Os01g01550	280846	283924	-	3	transposon protein, putative, CACTA, En/Spm sub-class, expressed
Chr1	LOC_Os01g01560	284911	292118	-	1	transposon protein, putative, unclassified, expressed
Chr1	LOC_Os01g01570	288372	292296	+	16	kinesin heavy chain, putative, expressed
Chr1	LOC_Os01g01580	292844	293535	+	3	expressed protein
Chr1	LOC_Os01g01590	293648	294536	+	5	hypothetical protein
Chr1	LOC_Os01g01600	303103	306800	+	12	ethylene-responsive protein related, putative, expressed
Chr1	LOC_Os01g01610	306869	308842	-	10	IscA-like iron-sulfur assembly protein, mitochondrial precursor, putative, expressed
Chr1	LOC_Os01g01620	309459	313170	-	5	kinase, pfkB family, putative, expressed
Chr1	LOC_Os01g01640	319713	322248	+	30	Rer1 protein, putative, expressed
Chr1	LOC_Os01g01650	322556	323948	-	1	isoflavone reductase homolog IRL, putative, expressed
Chr1	LOC_Os01g01660	327128	328451	-	1	isoflavone reductase, putative, expressed
Chr1	LOC_Os01g01670	330238	332345	-	6	expressed protein
Chr1	LOC_Os01g01680	332667	333689	-	1	expressed protein
Chr1	LOC_Os01g01689	335809	371191	+	80	phosphatidylinositol 3- and 4-kinase family protein, expressed
Chr1	LOC_Os01g01700	371831	374470	+	6	anaphase-promoting complex subunit 11, putative, expressed
Chr1	LOC_Os01g01710	374728	380716	-	7	1-deoxy-D-xylulose 5-phosphate reductoisomerase, chloroplast precursor, putative, expressed
Chr1	LOC_Os01g01720	383047	386701	-	11	pex14, putative, expressed
Chr1	LOC_Os01g01730	390051	390623	+	1	serine/arginine repetitive matrix protein 2, putative, expressed
Chr1	LOC_Os01g01740	392081	396651	-	5	protein kinase domain containing protein, expressed
Chr1	LOC_Os01g01770	409700	410818	+	5	ZOS1-01 - C2H2 zinc finger protein, expressed
Chr1	LOC_Os01g01780	412579	415830	+	54	exostosin family protein, putative, expressed
Chr1	LOC_Os01g01790	416241	420497	-	5	expressed protein
Chr1	LOC_Os01g01800	422462	431692	+	96	expressed protein
Chr1	LOC_Os01g01830	437613	449137	+	90	OsPOP1 - Putative Prolyl Oligopeptidase homologue, expressed
Chr1	LOC_Os01g01840	455512	460716	+	50	helix-loop-helix DNA-binding domain containing protein, expressed
Chr1	LOC_Os01g01870	478325	481166	+	15	helix-loop-helix DNA-binding domain containing protein, expressed
Chr1	LOC_Os01g01880	482332	482956	+	1	expressed protein
Chr1	LOC_Os01g01890	483885	486492	+	8	expressed protein
Chr1	LOC_Os01g01900	488085	492952	-	12	retrotransposon protein, putative, unclassified, expressed
Chr1	LOC_Os01g01910	496066	497368	+	4	expressed protein
Chr1	LOC_Os01g01920	498454	506264	+	29	HD domain containing protein 2, putative, expressed
Chr1	LOC_Os01g01925	507270	509225	+	3	expressed protein
Chr1	LOC_Os01g01930	509387	510112	+	5	expressed protein
Chr1	LOC_Os01g01940	510752	512159	+	1	expressed protein
Chr1	LOC_Os01g01950	512840	513502	+	1	expressed protein
Chr1	LOC_Os01g01960	513890	522448	-	34	transcriptional repressor, putative, expressed
Chr1	LOC_Os01g01970	524579	528002	-	20	expressed protein
Chr1	LOC_Os01g01980	529367	530008	-	1	expressed protein
Chr1	LOC_Os01g01990	533786	534139	+	6	expressed protein
Chr1	LOC_Os01g02000	537710	543355	+	23	phosphate transporter 1, putative, expressed
Chr1	LOC_Os01g02010	542987	544510	-	3	expressed protein
Chr1	LOC_Os01g02020	549108	553287	+	19	acetyl-CoA acetyltransferase, cytosolic, putative, expressed
Chr1	LOC_Os01g02040	554022	558015	-	5	retrotransposon protein, putative, unclassified, expressed
Chr1	LOC_Os01g02050	562056	572138	-	25	phosphoenolpyruvate carboxylase, putative, expressed
Chr1	LOC_Os01g02060	576443	579569	-	10	TOO MANY MOUTHS precursor, putative, expressed
Chr1	LOC_Os01g02070	585963	586445	+	3	invertase/pectin methylesterase inhibitor family protein, putative, expressed
Chr1	LOC_Os01g02080	586414	587780	-	1	peptidyl-prolyl cis-trans isomerase, putative, expressed
Chr1	LOC_Os01g02090	588863	593759	+	17	expressed protein
Chr1	LOC_Os01g02100	598290	601472	+	5	transposon protein, putative, unclassified, expressed
Chr1	LOC_Os01g02110	603643	605643	-	8	helix-loop-helix DNA-binding domain containing protein, expressed
Chr1	LOC_Os01g02120	612564	615650		17	osMFT2 MFT-Like2 homologous to Mother of FT and TFL1 gene
Chr1	LOC_Os01g02130	620572	621516	-	12	expressed protein
Chr1	LOC_Os01g02150	625976	627024	+	1	sulfated surface glycoprotein 185 precursor, putative, expressed
Chr1	LOC_Os01g02160	632093	632913	+	1	hydroxyproline-rich glycoprotein family protein, putative, expressed
Chr1	LOC_Os01g02170	634011	639309	-	18	expressed protein
Chr1	LOC_Os01g02180	640588	644269	-	10	expressed protein
Chr1	LOC_Os01g02190	645574	646723	-	3	aquaporin protein, putative, expressed
Chr1	LOC_Os01g02200	648128	651881	-	7	armadillo/beta-catenin repeat family protein, putative, expressed
Chr1	LOC_Os01g02250	689792	694013	+	4	RGA-1, putative, expressed
Chr1	LOC_Os01g02260	694716	696113	-	3	retrotransposon protein, putative, Ty3-gypsy subclass, expressed
Chr1	LOC_Os01g02290	720629	723317	-	9	Ser/Thr receptor-like kinase, putative, expressed
Chr1	LOC_Os01g02300	723693	726321	+	37	receptor kinase ORK10, putative, expressed
Chr1	LOC_Os01g02310	728977	730930	+	25	expressed protein
Chr1	LOC_Os01g02320	731149	738020	-	97	protein kinase domain containing protein, expressed
Chr1	LOC_Os01g02334	738281	741794	-	11	expressed protein
Chr1	LOC_Os01g02350	742272	745156	-	2	receptor-like kinase ARK1AS, putative, expressed
Chr1	LOC_Os01g02360	745452	748945	+	4	resistance-related receptor-like kinase, putative, expressed
Chr1	LOC_Os01g02390	767169	769681	-	33	protein kinase domain containing protein, expressed
Chr1	LOC_Os01g02400	770332	773851	+	8	protein kinase domain containing protein, expressed
Chr1	LOC_Os01g02410	774727	779237	-	7	protein kinase domain containing protein, expressed
Chr1	LOC_Os01g02420	781442	784424	+	7	protein kinase domain containing protein, expressed
Chr1	LOC_Os01g02430	786171	788619	-	4	TAK14, putative, expressed
Chr1	LOC_Os01g02440	789967	792411	+	8	Ser/Thr receptor-like kinase, putative, expressed
Chr1	LOC_Os01g02450	793088	793985	-	1	retrotransposon protein, putative, unclassified, expressed
Chr1	LOC_Os01g02460	794499	795413	+	2	receptor kinase LRK10, putative, expressed
Chr1	LOC_Os01g02470	796842	797533	+	2	expressed protein
Chr1	LOC_Os01g02480	800898	801654	+	4	retrotransposon protein, putative, unclassified
Chr1	LOC_Os01g02490	804084	806932	-	4	expressed protein
Chr1	LOC_Os01g02500	807850	809721	+	3	glutamyl-tRNA amidotransferase, putative, expressed
Chr1	LOC_Os01g02540	834939	839111	+	2	retrotransposon protein, putative, unclassified, expressed
Chr1	LOC_Os01g02550	839809	842757	-	12	protein kinase domain containing protein, expressed
Chr1	LOC_Os01g02560	843530	847454	+	50	Ser/Thr receptor-like kinase, putative, expressed
Chr1	LOC_Os01g02570	852249	854568	-	42	protein kinase domain containing protein, expressed
Chr1	LOC_Os01g02580	857957	860583	-	26	protein kinase domain containing protein, expressed
Chr1	LOC_Os01g02590	862579	865253	-	29	receptor-like kinase, putative, expressed
Chr1	LOC_Os01g02600	865966	869063	+	6	Ser/Thr receptor-like kinase, putative, expressed
Chr1	LOC_Os01g02610	870318	874817	-	37	protein kinase domain containing protein, expressed
Chr1	LOC_Os01g02670	904341	910142	+	4	retrotransposon protein, putative, Ty1-copia subclass, expressed
Chr1	LOC_Os01g02680	911735	914246	-	12	protein kinase domain containing protein, expressed
Chr1	LOC_Os01g02690	915639	919674	+	10	resistance-related receptor-like kinase, putative, expressed
Chr1	LOC_Os01g02700	920992	923630	-	5	protein kinase domain containing protein, expressed
Chr1	LOC_Os01g02710	924451	925175	+	3	LRk-type protein, putative, expressed
Chr1	LOC_Os01g02720	929883	934914	-	31	elongation factor Tu, putative, expressed
Chr1	LOC_Os01g02730	935574	938367	-	29	TAK14, putative, expressed
Chr1	LOC_Os01g02740	940005	952451	-	3	retrotransposon protein, putative, unclassified, expressed
Chr1	LOC_Os01g02750	954075	956817	+	29	protein kinase domain containing protein, expressed
Chr1	LOC_Os01g02760	957907	960626	-	28	receptor-like kinase, putative, expressed
Chr1	LOC_Os01g02770	961681	965151	+	36	resistance-related receptor-like kinase, putative, expressed
Chr1	LOC_Os01g02800	984301	986760	-	9	receptor-like kinase ARK1AS, putative, expressed
Chr1	LOC_Os01g02810	987591	990647	+	5	resistance-related receptor-like kinase, putative, expressed
Chr1	LOC_Os01g02830	994710	997262	-	3	receptor-like kinase ARK1AS, putative, expressed
Chr1	LOC_Os01g02840	997963	1000997	+	9	resistance-related receptor-like kinase, putative, expressed
Chr1	LOC_Os01g02850	1001292	1001770	-	13	expressed protein
Chr1	LOC_Os01g02860	1002459	1007068	-	57	expressed protein
Chr1	LOC_Os01g02870	1010259	1012410	+	16	auxin-induced protein 5NG4, putative, expressed
Chr1	LOC_Os01g02880	1016065	1019545	+	10	fructose-bisphospate aldolase isozyme, putative, expressed
Chr1	LOC_Os01g02884	1024184	1030112	+	9	ATP-dependent RNA helicase DHX36, putative, expressed
Chr1	LOC_Os01g02890	1046604	1053166	+	42	phosphatidylserine synthase, putative, expressed
Chr1	LOC_Os01g02900	1057137	1059856	-	2	glycosyltransferase, putative, expressed
Chr1	LOC_Os01g02910	1066448	1069826	-	5	glycosyltransferase, putative, expressed
Chr1	LOC_Os01g02920	1071962	1075030	-	5	glycosyltransferase protein, putative, expressed
Chr1	LOC_Os01g02930	1078511	1081702	-	3	glycosyltransferase protein, putative, expressed
Chr1	LOC_Os01g02940	1089743	1093528	-	20	glycosyltransferase protein, putative, expressed
Chr1	LOC_Os01g02950	1097580	1098942	-	6	expressed protein
Chr1	LOC_Os01g02960	1103782	1106890	+	13	expressed protein
Chr1	LOC_Os01g02980	1120319	1126749	+	41	expressed protein
Chr1	LOC_Os01g02990	1137241	1137624	-	8	expressed protein
Chr1	LOC_Os01g03010	1143557	1144497	-	3	expressed protein
Chr1	LOC_Os01g03020	1145829	1155094	-	1	tRNA synthetase class I, putative, expressed
Chr1	LOC_Os01g03040	1160152	1164635	-	1	expressed protein
Chr1	LOC_Os01g03070	1171809	1179372	-	1	transposon protein, putative, unclassified, expressed
Chr1	LOC_Os01g03130	1217006	1218122	-	1	expressed protein
Chr1	LOC_Os01g03260	1315823	1319863	-	1	expressed protein
Chr1	LOC_Os01g03320	1341319	1342277	-	1	BBTI2 - Bowman-Birk type bran trypsin inhibitor precursor, expressed
Chr1	LOC_Os01g03330	1344557	1346419	-	2	BBTI3 - Bowman-Birk type bran trypsin inhibitor precursor, expressed
Chr1	LOC_Os01g03340	1347567	1348786	-	2	BBTI4 - Bowman-Birk type bran trypsin inhibitor precursor, expressed
Chr1	LOC_Os01g03410	1372963	1374138	+	2	ubiquitin, putative, expressed
Chr1	LOC_Os01g03420	1375169	1377242	+	8	seven in absentia protein family protein, putative, expressed
Chr1	LOC_Os01g03452	1386408	1394476	-	4	transposon protein, putative, unclassified, expressed
Chr1	LOC_Os01g03480	1401504	1403598	-	9	expressed protein
Chr1	LOC_Os01g03490	1404155	1407187	+	9	heavy-metal-associated domain-containing protein, putative, expressed
Chr1	LOC_Os01g03500	1410987	1413093	-	5	expressed protein
Chr1	LOC_Os01g03510	1413839	1419043	+	19	WD domain, G-beta repeat domain containing protein, expressed
Chr1	LOC_Os01g03520	1421693	1428049	+	11	ubiquitin conjugating enzyme protein, putative, expressed
Chr1	LOC_Os01g03530	1433033	1436811	+	16	multicopper oxidase domain containing protein, expressed
Chr1	LOC_Os01g03549	1437163	1445689	+	28	multi-copper oxidase type I family protein, putative, expressed
Chr1	LOC_Os01g03570	1446849	1450473	+	19	transcription factor X1, putative, expressed
Chr1	LOC_Os01g03610	1474387	1477867	-	1	retrotransposon protein, putative, unclassified, expressed
Chr1	LOC_Os01g03620	1486400	1488897	+	8	multicopper oxidase domain containing protein, expressed
Chr1	LOC_Os01g03630	1490473	1492684	-	26	multicopper oxidase domain containing protein, expressed
Chr1	LOC_Os01g03640	1497240	1500609	-	36	multicopper oxidase domain containing protein, expressed
Chr1	LOC_Os01g03650	1503993	1508057	-	74	sufB/sufD domain containing protein, putative, expressed
Chr1	LOC_Os01g03660	1508235	1512752	+	17	MYB family transcription factor, putative, expressed
Chr1	LOC_Os01g03670	1513136	1514467	+	4	dihydroflavonol-4-reductase, putative, expressed
Chr1	LOC_Os01g03680	1515837	1516832	+	3	BBTI8 - Bowman-Birk type bran trypsin inhibitor precursor, expressed
Chr1	LOC_Os01g03690	1518245	1521644	+	14	TKL_IRAK_DUF26-lg
Chr1	LOC_Os01g03710	1534135	1539627	+	17	mannose-6-phosphate isomerase, putative, expressed
Chr1	LOC_Os01g03720	1549229	1551011	-	5	MYB family transcription factor, putative, expressed
Chr1	LOC_Os01g03900	1670322	1670997	-	1	expressed protein
Chr1	LOC_Os01g03914	1673010	1680632	-	47	cation efflux family protein, putative, expressed
Chr1	LOC_Os01g03930	1681410	1681813	-	9	expressed protein
Chr1	LOC_Os01g03940	1684741	1685880	-	3	expressed protein
Chr1	LOC_Os01g03950	1698203	1703090	+	13	glycosyl hydrolase, family 31, putative, expressed
Chr1	LOC_Os01g03960	1707539	1707939	+	1	expressed protein
Chr1	LOC_Os01g03970	1710239	1710550	-	2	expressed protein
Chr1	LOC_Os01g03980	1711930	1712947	-	4	expressed protein
Chr1	LOC_Os01g03989	1718965	1719370	+	4	expressed protein
Chr1	LOC_Os01g04000	1731553	1731945	-	12	hypothetical protein
Chr1	LOC_Os01g04005	1733867	1738307	-	69	expressed protein
Chr1	LOC_Os01g04020	1746416	1748549	+	1	AP2 domain containing protein, expressed
Chr1	LOC_Os01g04030	1754332	1757728	+	8	signal peptidase complex subunit 3, putative, expressed
Chr1	LOC_Os01g04050	1760140	1761135	-	1	BBTI12 - Bowman-Birk type bran trypsin inhibitor precursor, expressed
Chr1	LOC_Os01g04070	1765034	1768669	+	12	verticillium wilt disease resistance protein, putative, expressed
Chr1	LOC_Os01g04080	1771369	1772410	-	2	expressed protein
Chr1	LOC_Os01g04090	1775917	1778105	-	6	expressed protein
Chr1	LOC_Os01g04110	1787870	1791498	-	12	mediator of RNA polymerase II transcription subunit 22, putative, expressed
Chr1	LOC_Os01g04120	1801924	1806267	-	11	ZOS1-03 - C2H2 zinc finger protein, expressed
Chr1	LOC_Os01g04130	1815769	1817554	-	4	peptidyl-tRNA hydrolase, mitochondrial precursor protein, putative, expressed
Chr1	LOC_Os01g04140	1819528	1822516	-	1	transposon protein, putative, CACTA, En/Spm sub-class, expressed
Chr1	LOC_Os01g04160	1834110	1837733	+	5	expressed protein
Chr1	LOC_Os01g04170	1838170	1839194	-	1	expressed protein
Chr1	LOC_Os01g04180	1839452	1841734	-	21	retrotransposon protein, putative, unclassified, expressed
Chr1	LOC_Os01g04190	1843814	1849186	+	16	transporter family protein, putative, expressed
Chr1	LOC_Os01g04200	1849834	1856303	+	16	metallo-beta-lactamase family protein, putative, expressed
Chr1	LOC_Os01g04210	1857104	1858452	+	6	DNA binding protein, putative, expressed
Chr1	LOC_Os01g04220	1864478	1866109	+	7	DNA binding protein, putative, expressed
Chr1	LOC_Os01g04230	1867936	1870390	+	5	inactive receptor kinase At2g26730 precursor, putative, expressed
Chr1	LOC_Os01g04250	1876913	1879903	+	17	expressed protein
Chr1	LOC_Os01g04260	1888524	1892298	+	9	fatty acid hydroxylase, putative, expressed
Chr1	LOC_Os01g04270	1897077	1897316	-	5	hypothetical protein
Chr1	LOC_Os01g04280	1902736	1905247	+	3	calmodulin binding protein, putative, expressed
Chr1	LOC_Os01g04290	1906978	1909667	-	1	glycosyl hydrolase family 10 protein, putative, expressed
Chr1	LOC_Os01g04300	1912561	1915094	-	4	glycosyl hydrolase family 10 protein, putative, expressed
Chr1	LOC_Os01g04320	1925325	1926503	+	13	transposon protein, putative, unclassified, expressed
Chr1	LOC_Os01g04324	1928166	1930290	+	9	expressed protein
Chr1	LOC_Os01g04330	1930994	1931904	-	3	OsCML16 - Calmodulin-related calcium sensor protein, expressed
Chr1	LOC_Os01g04340	1934117	1935048	+	4	hsp20/alpha crystallin family protein, putative, expressed
Chr1	LOC_Os01g04350	1941003	1941953	+	6	hsp20/alpha crystallin family protein, putative, expressed
Chr1	LOC_Os01g04360	1944247	1945035	-	6	hsp20/alpha crystallin family protein, putative, expressed
Chr1	LOC_Os01g04370	1948737	1949587	-	5	hsp20/alpha crystallin family protein, putative, expressed
Chr1	LOC_Os01g04380	1951928	1952771	+	3	hsp20/alpha crystallin family protein, putative, expressed
Chr1	LOC_Os01g04390	1955148	1955925	-	4	expressed protein
Chr1	LOC_Os01g04409	1957777	1967451	-	108	OsWAK1 - OsWAK receptor-like cytoplasmic kinase OsWAK-RLCK, expressed
Chr1	LOC_Os01g04430	1968323	1970538	-	12	expressed protein
Chr1	LOC_Os01g04440	1973699	1977191	-	41	expressed protein
Chr1	LOC_Os01g04450	1977423	1982484	-	36	OsWAK2 - OsWAK receptor-like cytoplasmic kinase OsWAK-RLCK, expressed
Chr1	LOC_Os01g04460	1984267	1986394	+	35	Ser/Thr protein kinase, putative, expressed
Chr1	LOC_Os01g04470	1988731	1991248	+	8	expressed protein
Chr1	LOC_Os01g04480	1993515	1996857	+	50	expressed protein
Chr1	LOC_Os01g04490	1998427	2002855	+	20	Ser/Thr protein kinase, putative, expressed
Chr1	LOC_Os01g04520	2014821	2018057	+	20	Ser/Thr protein kinase, putative, expressed
Chr1	LOC_Os01g04530	2021415	2022167	+	8	expressed protein
Chr1	LOC_Os01g04540	2023879	2026177	+	6	serine/threonine-protein kinase At1g18390 precursor, putative, expressed
Chr1	LOC_Os01g04550	2036118	2038198	+	17	expressed protein
Chr1	LOC_Os01g04560	2041300	2042770	+	7	expressed protein
Chr1	LOC_Os01g04570	2048717	2052521	+	12	Ser/Thr protein kinase, putative, expressed
Chr1	LOC_Os01g04580	2053583	2057638	+	10	Ser/Thr protein kinase, putative, expressed
Chr1	LOC_Os01g04590	2059309	2062277	+	9	expressed protein
Chr1	LOC_Os01g04600	2063612	2066083	-	7	expressed protein
Chr1	LOC_Os01g04610	2068588	2069263	+	9	hypothetical protein
Chr1	LOC_Os01g04620	2071830	2073621	+	3	transposon protein, putative, unclassified, expressed
Chr1	LOC_Os01g04630	2074753	2077903	-	5	muconate cycloisomerase, putative, expressed
Chr1	LOC_Os01g04640	2080105	2081540	+	2	reticulon domain containing protein, putative, expressed
Chr1	LOC_Os01g04650	2083681	2087226	-	6	PB1 domain containing protein, expressed
Chr1	LOC_Os01g04660	2097192	2100694	+	5	lipid phosphatase protein, putative, expressed
Chr1	LOC_Os01g04670	2101874	2102672	-	1	expressed protein
Chr1	LOC_Os01g04680	2105191	2107839	+	4	retrotransposon protein, putative, unclassified, expressed
Chr1	LOC_Os01g04699	2111026	2111651	-	1	expressed protein
Chr1	LOC_Os01g04720	2130798	2137310	+	1	leucine-rich repeat protein-related, putative, expressed
Chr1	LOC_Os01g04750	2154326	2155994	+	3	B3 DNA binding domain containing protein, expressed
Chr1	LOC_Os01g04760	2162723	2162971	-	1	hypothetical protein
Chr1	LOC_Os01g04814	2215586	2222837	-	1	vacuolar protein sorting-associating protein 4B, putative, expressed
Chr1	LOC_Os01g04840	2226000	2229526	-	14	vacuolar protein sorting-associating protein 4B, putative, expressed
Chr1	LOC_Os01g04860	2245732	2250576	+	60	DUF647 domain containing protein, putative, expressed
Chr1	LOC_Os01g04870	2250820	2255073	-	15	WD domain, G-beta repeat domain containing protein, expressed
Chr1	LOC_Os01g04880	2261455	2266908	+	73	retrotransposon protein, putative, unclassified, expressed
Chr1	LOC_Os01g04900	2265477	2271051	-	11	peptidase M50 family protein, putative, expressed
Chr1	LOC_Os01g04910	2271163	2273757	+	8	TP53RK-binding protein, putative, expressed
Chr1	LOC_Os01g04920	2275067	2278872	+	11	glycosyl transferase, group 1 domain containing protein, expressed
Chr1	LOC_Os01g04930	2281534	2285053	-	15	MYB family transcription factor, putative, expressed
Chr1	LOC_Os01g04950	2292111	2298407	+	27	peptide transporter PTR2, putative, expressed
Chr1	LOC_Os01g04970	2328624	2328856	+	1	hypothetical protein
Chr1	LOC_Os01g04990	2349919	2353502	-	14	mitochondrial carrier protein, putative, expressed
Chr1	LOC_Os01g05000	2356183	2357045	+	12	expressed protein
Chr1	LOC_Os01g05010	2357769	2360444	-	15	mitochondrial glycoprotein, putative, expressed
Chr1	LOC_Os01g05020	2361799	2363814	-	20	expressed protein
Chr1	LOC_Os01g05030	2364720	2367918	+	3	transposon protein, putative, unclassified, expressed
Chr1	LOC_Os01g05040	2369529	2371316	-	8	expressed protein
Chr1	LOC_Os01g05050	2372323	2374066	-	5	mitochondrial glycoprotein, putative, expressed
Chr1	LOC_Os01g05060	2374472	2376768	-	3	mitochondrial glycoprotein, putative, expressed
Chr1	LOC_Os01g05070	2378810	2382690	-	14	expressed protein
Chr1	LOC_Os01g05080	2383530	2385638	-	11	thylakoid lumenal protein, putative, expressed
Chr1	LOC_Os01g05090	2386373	2388611	+	14	expressed protein
Chr1	LOC_Os01g05100	2388208	2390483	-	15	expressed protein
Chr1	LOC_Os01g05105	2393480	2398292	+	59	expressed protein
Chr1	LOC_Os01g05120	2400945	2402884	-	18	ubiquitin fusion degradation protein, putative, expressed
Chr1	LOC_Os01g05130	2403270	2405982	+	34	expressed protein
Chr1	LOC_Os01g05140	2406438	2408067	+	12	expressed protein
Chr1	LOC_Os01g05170	2422242	2422914	+	5	expressed protein
Chr1	LOC_Os01g05240	2465466	2465814	+	8	retrotransposon protein, putative, unclassified
Chr1	LOC_Os01g05250	2474556	2475156	+	3	expressed protein
Chr1	LOC_Os01g05260	2478076	2480001	-	24	expressed protein
Chr1	LOC_Os01g05310	2500280	2501249	+	1	expressed protein
Chr1	LOC_Os01g05320	2504388	2510703	-	3	retrotransposon protein, putative, Ty1-copia subclass, expressed
Chr1	LOC_Os01g05350	2529389	2532475	+	12	expressed protein
Chr1	LOC_Os01g05370	2535825	2540763	-	25	retrotransposon protein, putative, unclassified, expressed
Chr1	LOC_Os01g05380	2542013	2542732	-	2	expressed protein
Chr1	LOC_Os01g05400	2550946	2552121	+	2	expressed protein
Chr1	LOC_Os01g05420	2560858	2565373	+	29	IWS1 C-terminus family protein, putative, expressed
Chr1	LOC_Os01g05430	2568051	2570029	+	6	OsRhmbd1 - Putative Rhomboid homologue, expressed
Chr1	LOC_Os01g05440	2570072	2571997	-	10	XH domain containing protein, expressed
Chr1	LOC_Os01g05450	2573049	2574201	-	6	expressed protein
Chr1	LOC_Os01g05460	2575583	2578210	-	12	expressed protein
Chr1	LOC_Os01g05470	2579552	2583575	-	47	transcription factor X1, putative, expressed
Chr1	LOC_Os01g05480	2584986	2589023	-	10	expressed protein
Chr1	LOC_Os01g05490	2589537	2593641	-	13	triosephosphate isomerase, cytosolic, putative, expressed
Chr1	LOC_Os01g05500	2599850	2612865	+	31	zinc finger protein, putative, expressed
Chr1	LOC_Os01g05510	2613656	2623196	-	50	expressed protein
Chr1	LOC_Os01g05520	2629374	2630050	+	6	expressed protein
Chr1	LOC_Os01g05530	2632554	2638081	+	25	expressed protein
Chr1	LOC_Os01g05540	2640937	2644665	-	15	expressed protein
Chr1	LOC_Os01g05550	2651134	2651589	-	8	expressed protein
Chr1	LOC_Os01g05560	2652648	2655639	+	4	expressed protein
Chr1	LOC_Os01g05570	2660822	2661301	+	4	expressed protein
Chr1	LOC_Os01g05580	2663539	2664072	-	1	Exo70 exocyst complex subunit family, putative, expressed
Chr1	LOC_Os01g05585	2665412	2666458	-	14	metallothionein, putative, expressed
Chr1	LOC_Os01g05590	2666504	2667785	+	1	retrotransposon protein, putative, unclassified, expressed
Chr1	LOC_Os01g05600	2669952	2672924	-	9	NBS-LRR disease resistance protein, putative, expressed
Chr1	LOC_Os01g05610	2674400	2675373	+	3	Core histone H2A/H2B/H3/H4 domain containing protein, putative, expressed
Chr1	LOC_Os01g05620	2682019	2684988	-	7	NBS-LRR disease resistance protein, putative, expressed
Chr1	LOC_Os01g05630	2686729	2687700	+	3	Core histone H2A/H2B/H3/H4 domain containing protein, putative, expressed
Chr1	LOC_Os01g05640	2688623	2692186	-	23	receptor-like protein kinase 5 precursor, putative, expressed
Chr1	LOC_Os01g05650	2693134	2695085	-	14	metallothionein, putative, expressed
Chr1	LOC_Os01g05660	2698928	2704553	-	18	expressed protein
Chr1	LOC_Os01g05670	2707498	2711428	-	11	3-oxo-5-alpha-steroid 4-dehydrogenase, putative, expressed
Chr1	LOC_Os01g05680	2713412	2716075	+	5	geranylgeranyl transferase type-1 subunit beta, putative, expressed
Chr1	LOC_Os01g05694	2719212	2720873	+	7	expressed protein
Chr1	LOC_Os01g05710	2722518	2724797	+	4	expressed protein
Chr1	LOC_Os01g05720	2728135	2730972	+	9	expressed protein
Chr1	LOC_Os01g05730	2735509	2737830	-	1	retrotransposon protein, putative, unclassified, expressed
Chr1	LOC_Os01g05744	2742507	2747439	+	51	expressed protein
Chr1	LOC_Os01g05760	2752218	2753012	+	15	PAS2, putative, expressed
Chr1	LOC_Os01g05770	2753790	2757078	+	21	expressed protein
Chr1	LOC_Os01g05780	2759369	2761393	+	10	expressed protein
Chr1	LOC_Os01g05790	2765773	2768644	+	6	SLT1 protein, putative, expressed
Chr1	LOC_Os01g05800	2770140	2774609	+	9	inner membrane protein, putative, expressed
Chr1	LOC_Os01g05810	2776973	2781775	+	7	gamma-glutamyltranspeptidase 1 precursor, putative, expressed
Chr1	LOC_Os01g05820	2783189	2790454	+	48	gamma-glutamyltranspeptidase 1 precursor, putative, expressed
Chr1	LOC_Os01g05830	2791224	2795865	+	6	expressed protein
Chr1	LOC_Os01g05840	2800436	2803742	+	4	oxidoreductase, short chain dehydrogenase/reductase family domain containing family, expressed
Chr1	LOC_Os01g05860	2805584	2808152	+	4	PPR repeat domain containing protein, putative, expressed
Chr1	LOC_Os01g05870	2810313	2815017	+	1	receptor kinase, putative, expressed
Chr1	LOC_Os01g05900	2820036	2838580	-	23	Core histone H2A/H2B/H3/H4 domain containing protein, putative, expressed
Chr1	LOC_Os01g05940	2830325	2836425	+	10	receptor kinase, putative, expressed
Chr1	LOC_Os01g05960	2839934	2843514	+	2	receptor kinase, putative, expressed
Chr1	LOC_Os01g05970	2844429	2858134	-	42	OsFBO1 - F-box and other domain containing protein, expressed
Chr1	LOC_Os01g05980	2851954	2855225	+	13	receptor kinase, putative, expressed
Chr1	LOC_Os01g06000	2862560	2867272	-	16	PPR repeat containing protein, expressed
Chr1	LOC_Os01g06010	2872110	2872988	+	4	Core histone H2A/H2B/H3/H4 domain containing protein, putative, expressed
Chr1	LOC_Os01g06020	2877647	2882686	+	94	aspartyl-tRNA synthetase, putative, expressed
Chr1	LOC_Os01g06030	2885425	2886301	+	7	expressed protein
Chr1	LOC_Os01g06040	2887060	2888434	-	3	expressed protein
Chr1	LOC_Os01g06050	2892919	2894707	-	17	expressed protein
Chr1	LOC_Os01g06060	2896685	2898069	+	5	gibberellin receptor GID1L2, putative, expressed
Chr1	LOC_Os01g06070	2899038	2899896	-	4	expressed protein
Chr1	LOC_Os01g06080	2901602	2903619	-	7	expressed protein
Chr1	LOC_Os01g06090	2907052	2907920	-	2	expressed protein
Chr1	LOC_Os01g06120	2920425	2921319	-	3	expressed protein
Chr1	LOC_Os01g06130	2922643	2925024	+	4	expressed protein
Chr1	LOC_Os01g06140	2925935	2928765	+	10	expressed protein
Chr1	LOC_Os01g06150	2930802	2932892	+	3	expressed protein
Chr1	LOC_Os01g06160	2934728	2937718	+	15	retrotransposon protein, putative, Ty3-gypsy subclass, expressed
Chr1	LOC_Os01g06200	2950097	2953013	-	9	retrotransposon protein, putative, unclassified, expressed
Chr1	LOC_Os01g06210	2954514	2955504	-	4	gibberellin receptor GID1L2, putative, expressed
Chr1	LOC_Os01g06220	2957066	2958443	-	4	gibberellin receptor GID1L2, putative, expressed
Chr1	LOC_Os01g06230	2961194	2961469	+	2	OsSAUR1 - Auxin-responsive SAUR gene family member, expressed
Chr1	LOC_Os01g06240	2962422	2964917	-	7	protein kinase, putative, expressed
Chr1	LOC_Os01g06250	2966324	2967346	+	3	dirigent, putative, expressed
Chr1	LOC_Os01g06260	2969154	2970731	+	8	expressed protein
Chr1	LOC_Os01g06270	2971125	2979313	-	23	expressed protein
Chr1	LOC_Os01g06280	2982483	2986968	+	20	TKL_IRAK_CrRLK1L-1
Chr1	LOC_Os01g06290	2985356	2989299	-	12	splicing factor, arginine/serine-rich, putative, expressed
Chr1	LOC_Os01g06310	2999576	3001204	+	7	glycine-rich cell wall structural protein precursor, putative, expressed
Chr1	LOC_Os01g06320	3003658	3005728	-	39	MYB family transcription factor, putative, expressed
Chr1	LOC_Os01g06330	3010411	3012164	+	2	retrotransposon protein, putative, unclassified, expressed
Chr1	LOC_Os01g06340	3013892	3014751	-	3	expressed protein
Chr1	LOC_Os01g06350	3015845	3016417	-	3	expressed protein
Chr1	LOC_Os01g06360	3016864	3021484	+	7	transposon protein, putative, unclassified, expressed
Chr1	LOC_Os01g06380	3026813	3028081	+	10	expressed protein
Chr1	LOC_Os01g06390	3030594	3031163	-	1	expressed protein
Chr1	LOC_Os01g06400	3031479	3033009	+	2	expressed protein
Chr1	LOC_Os01g06410	3034228	3034788	-	2	expressed protein
Chr1	LOC_Os01g06420	3035059	3035691	+	2	expressed protein
Chr1	LOC_Os01g06430	3036471	3037289	-	2	expressed protein
Chr1	LOC_Os01g06440	3037689	3039157	+	2	expressed protein
Chr1	LOC_Os01g06450	3039298	3041232	+	6	glycosyltransferase family 43 protein, putative, expressed
Chr1	LOC_Os01g06454	3041412	3044348	-	4	heat shock protein DnaJ, putative, expressed
Chr1	LOC_Os01g06460	3044483	3047221	+	11	uncharacterized Cys-rich domain containing protein, putative, expressed
Chr1	LOC_Os01g06470	3047504	3051989	+	16	expressed protein
Chr1	LOC_Os01g06490	3054465	3057198	+	27	OsSCP1 - Putative Serine Carboxypeptidase homologue, expressed
Chr1	LOC_Os01g06500	3058543	3059717	-	18	PHLOEM 2-LIKE A5, putative, expressed
Chr1	LOC_Os01g06510	3060994	3066189	+	12	arginyl-tRNA synthetase, putative, expressed
Chr1	LOC_Os01g06530	3078707	3082336	+	18	retrotransposon protein, putative, unclassified, expressed
Chr1	LOC_Os01g06540	3083395	3084568	-	12	PHD finger protein, putative, expressed
Chr1	LOC_Os01g06550	3085406	3090887	-	42	NF-X1-type zinc finger protein, putative, expressed
Chr1	LOC_Os01g06560	3091123	3092865	-	13	transcription factor HBP-1b, putative, expressed
Chr1	LOC_Os01g06570	3095210	3095930	+	18	expressed protein
Chr1	LOC_Os01g06580	3097346	3098527	-	2	fasciclin domain containing protein, expressed
Chr1	LOC_Os01g06590	3099428	3105235	-	11	zinc finger, C3HC4 type domain containing protein, expressed
Chr1	LOC_Os01g06600	3108117	3113963	-	11	glutaryl-CoA dehydrogenase, mitochondrial precursor, putative, expressed
Chr1	LOC_Os01g06620	3122888	3124069	+	3	expressed protein
Chr1	LOC_Os01g06630	3124351	3125325	-	2	small hydrophilic plant seed protein, putative, expressed
Chr1	LOC_Os01g06640	3128992	3130722	+	2	basic helix-loop-helix, putative, expressed
Chr1	LOC_Os01g06650	3134217	3135409	+	6	retrotransposon protein, putative, unclassified, expressed
Chr1	LOC_Os01g06660	3136104	3140217	-	11	thiamine pyrophosphate enzyme, C-terminal TPP binding domain containing protein, expressed
Chr1	LOC_Os01g06680	3147379	3152501	-	5	retrotransposon protein, putative, unclassified, expressed
Chr1	LOC_Os01g06690	3157179	3158987	+	1	retrotransposon protein, putative, unclassified, expressed
Chr1	LOC_Os01g06700	3161320	3167666	-	12	retrotransposon protein, putative, unclassified, expressed
Chr1	LOC_Os01g06710	3168000	3171413	-	1	retrotransposon protein, putative, unclassified, expressed
Chr1	LOC_Os01g06720	3176544	3179602	+	1	disease resistance protein SlVe2 precursor, putative, expressed
Chr1	LOC_Os01g06730	3181950	3185346	+	65	verticillium wilt disease resistance protein, putative, expressed
Chr1	LOC_Os01g06750	3196986	3200010	+	14	verticillium wilt disease resistance protein precursor, putative, expressed
Chr1	LOC_Os01g06760	3201223	3204252	+	11	verticillium wilt disease resistance protein Ve2, putative, expressed
Chr1	LOC_Os01g06780	3217716	3218279	-	1	retrotransposon protein, putative, Ty3-gypsy subclass
Chr1	LOC_Os01g06790	3222303	3226257	+	39	disease resistance protein, putative, expressed
Chr1	LOC_Os01g06800	3229084	3229782	-	3	expressed protein
Chr1	LOC_Os01g06820	3235987	3237799	+	26	hcr2-0B, putative, expressed
Chr1	LOC_Os01g06836	3241127	3243315	+	10	disease resistance protein SlVe2 precursor, putative, expressed
Chr1	LOC_Os01g06852	3246999	3249968	-	5	transposon protein, putative, unclassified, expressed
Chr1	LOC_Os01g06870	3251204	3252724	+	25	resistance protein SlVe1 precursor, putative, expressed
Chr1	LOC_Os01g06876	3256822	3257901	+	21	Cf-2, putative, expressed
Chr1	LOC_Os01g06882	3257944	3258893	+	8	expressed protein
Chr1	LOC_Os01g06890	3259438	3262454	+	28	leucine-rich repeat family protein, putative, expressed
Chr1	LOC_Os01g06920	3282976	3286357	+	36	resistance protein SlVe1 precursor, putative, expressed
Chr1	LOC_Os01g06940	3288323	3288890	-	11	POEI33 - Pollen Ole e I allergen and extensin family protein precursor, expressed
Chr1	LOC_Os01g06960	3290761	3291611	-	11	POEI34 - Pollen Ole e I allergen and extensin family protein precursor, putative, expressed
Chr1	LOC_Os01g06980	3294624	3295212	-	9	POEI35 - Pollen Ole e I allergen and extensin family protein precursor, putative, expressed
Chr1	LOC_Os01g06990	3297850	3298410	-	5	POEI36 - Pollen Ole e I allergen and extensin family protein precursor, putative, expressed
Chr1	LOC_Os01g07000	3300442	3301010	-	4	POEI37 - Pollen Ole e I allergen and extensin family protein precursor, putative, expressed
Chr1	LOC_Os01g07010	3303523	3304092	-	3	POEI38 - Pollen Ole e I allergen and extensin family protein precursor, putative, expressed
Chr1	LOC_Os01g07020	3306319	3306894	-	4	POEI39 - Pollen Ole e I allergen and extensin family protein precursor, putative, expressed
Chr1	LOC_Os01g07030	3312462	3313273	-	9	POEI40 - Pollen Ole e I allergen and extensin family protein precursor, expressed
Chr1	LOC_Os01g07040	3315002	3315609	-	4	POEI41 - Pollen Ole e I allergen and extensin family protein precursor, expressed
Chr1	LOC_Os01g07050	3317554	3318111	-	6	POEI42 - Pollen Ole e I allergen and extensin family protein precursor, expressed
Chr1	LOC_Os01g07070	3322774	3328256	+	85	transposon protein, putative, CACTA, En/Spm sub-class, expressed
Chr1	LOC_Os01g07080	3328533	3331963	-	31	DEAD-box ATP-dependent RNA helicase, putative, expressed
Chr1	LOC_Os01g07090	3332952	3336075	-	26	5-azacytidine resistance protein azr1, putative, expressed
Chr1	LOC_Os01g07100	3336408	3342886	+	48	expressed protein
Chr1	LOC_Os01g07110	3345203	3355066	-	110	BRCA2 repeat family protein, expressed
Chr1	LOC_Os01g07120	3356383	3361204	+	5	AP2 domain containing protein, expressed
Chr1	LOC_Os01g07130	3358521	3360676	-	2	expressed protein
Chr1	LOC_Os01g07140	3361963	3367663	-	7	kelch repeat-containing protein, putative, expressed
Chr1	LOC_Os01g07160	3380727	3382058	-	11	OsFBX3 - F-box domain containing protein, expressed
Chr1	LOC_Os01g07170	3386907	3390756	-	3	HORMA domain containing protein, putative, expressed
Chr1	LOC_Os01g07180	3391757	3393011	-	5	expressed protein
Chr1	LOC_Os01g07190	3395762	3396310	+	2	expressed protein
Chr1	LOC_Os01g07200	3397337	3400518	+	36	staphylococcal nuclease homologue, putative, expressed
Chr1	LOC_Os01g07212	3401288	3407358	+	38	staphylococcal nuclease homologue, putative, expressed
Chr1	LOC_Os01g07240	3414659	3415986	-	3	expressed protein
Chr1	LOC_Os01g07250	3422011	3425559	+	12	saposin-like type B, region 1 family protein, putative, expressed
Chr1	LOC_Os01g07260	3425737	3429654	-	7	expressed protein
Chr1	LOC_Os01g07280	3431606	3435618	-	19	disease resistance protein, putative, expressed
Chr1	LOC_Os01g07300	3445159	3446607	+	2	uncharacterized 50
Chr1	LOC_Os01g07310	3446936	3450222	-	8	transporter-related, putative, expressed
Chr1	LOC_Os01g07330	3456200	3464954	-	27	expressed protein
Chr1	LOC_Os01g07340	3465634	3467520	-	4	pentatricopeptide, putative, expressed
Chr1	LOC_Os01g07350	3467858	3472117	-	6	transposon protein, putative, unclassified, expressed
Chr1	LOC_Os01g07360	3473760	3477924	-	9	KIP1, putative, expressed
Chr1	LOC_Os01g07364	3478537	3478980	-	5	expressed protein
Chr1	LOC_Os01g07370	3479338	3484579	-	14	KIP1, putative, expressed
Chr1	LOC_Os01g07376	3489310	3491991	-	6	thioredoxin, putative, expressed
Chr1	LOC_Os01g07382	3493219	3496598	-	11	expressed protein
Chr1	LOC_Os01g07390	3501094	3504833	+	6	zinc finger, C3HC4 type family protein, expressed
Chr1	LOC_Os01g07400	3505665	3510531	+	15	WD40-like domain containing protein, putative, expressed
Chr1	LOC_Os01g07410	3511835	3515902	+	10	growth regulator related protein, putative, expressed
Chr1	LOC_Os01g07420	3516658	3519175	-	9	hydrolase, alpha/beta fold family protein, putative, expressed
Chr1	LOC_Os01g07430	3520778	3521976	-	5	myb-like DNA-binding domain containing protein, putative, expressed
Chr1	LOC_Os01g07470	3540841	3541272	+	1	hypothetical protein
Chr1	LOC_Os01g07480	3551044	3553146	-	2	DUF260 domain containing protein, putative, expressed
Chr1	LOC_Os01g07490	3559732	3574280	-	34	RST1, putative, expressed
Chr1	LOC_Os01g07500	3577466	3581859	-	29	alliin lyase precursor, putative, expressed
Chr1	LOC_Os01g07510	3587608	3587838	+	5	conserved hypothetical protein
Chr1	LOC_Os01g07520	3591811	3596154	-	7	proline-rich family protein, putative, expressed
Chr1	LOC_Os01g07530	3598418	3602211	-	12	uncharacterized glycosyltransferase, putative, expressed
Chr1	LOC_Os01g07540	3610392	3615764	+	17	G-patch domain containing protein, expressed
Chr1	LOC_Os01g07550	3616498	3619216	-	8	hypothetical protein
Chr1	LOC_Os01g07560	3621211	3625356	+	9	receptor-like protein kinase 2 precursor, putative, expressed
Chr1	LOC_Os01g07570	3633275	3639164	-	33	carboxyl-terminal proteinase, putative, expressed
Chr1	LOC_Os01g07590	3645587	3650362	+	13	universal stress protein domain containing protein, putative, expressed
Chr1	LOC_Os01g07600	3652273	3656479	+	20	expressed protein
Chr1	LOC_Os01g07610	3661688	3664319	+	11	PPR repeat domain containing protein, putative, expressed
Chr1	LOC_Os01g07620	3665042	3666046	-	5	expressed protein
Chr1	LOC_Os01g07630	3667439	3673065	-	26	BRASSINOSTEROID INSENSITIVE 1-associated receptor kinase 1 precursor, putative, expressed
Chr1	LOC_Os01g07640	3676303	3680660	-	19	ankyrin, putative, expressed
Chr1	LOC_Os01g07660	3682943	3687407	-	14	expressed protein
Chr1	LOC_Os01g07670	3689940	3692705	-	23	expressed protein
Chr1	LOC_Os01g07680	3694855	3695301	-	1	expressed protein
Chr1	LOC_Os01g07700	3696142	3699805	-	13	expressed protein
Chr1	LOC_Os01g07710	3702448	3704723	+	7	expressed protein
Chr1	LOC_Os01g07720	3705420	3709016	-	10	dolichyl-P-Man Man-PP-dolichyl mannosyltransferase, putative, expressed
Chr1	LOC_Os01g07730	3711212	3713653	+	7	phosphate/phosphoenolpyruvate translocator-related protein, putative, expressed
Chr1	LOC_Os01g07740	3713687	3718637	-	15	DEAD-box ATP-dependent RNA helicase 14, putative, expressed
Chr1	LOC_Os01g07750	3720115	3723166	-	9	expressed protein
Chr1	LOC_Os01g07760	3724314	3729284	-	10	phospholipase D, putative, expressed
Chr1	LOC_Os01g07770	3732150	3733930	+	7	peroxidase precursor, putative, expressed
Chr1	LOC_Os01g07780	3735829	3736828	+	3	embryo-specific 3, putative, expressed
Chr1	LOC_Os01g07790	3737893	3740685	+	1	polygalacturonase, putative, expressed
Chr1	LOC_Os01g07800	3737903	3742067	-	9	thiol-disulphide oxidoreductase DCC, putative, expressed
Chr1	LOC_Os01g07810	3742694	3744539	-	2	protein of unknown function domain containing protein, expressed
Chr1	LOC_Os01g07840	3764546	3774641	+	6	transposon protein, putative, CACTA, En/Spm sub-class, expressed
Chr1	LOC_Os01g07850	3779634	3782004	+	13	glyoxalase family protein, putative, expressed
Chr1	LOC_Os01g07860	3783691	3786243	-	14	retrotransposon protein, putative, unclassified, expressed
Chr1	LOC_Os01g07870	3804528	3811069	+	56	ABC transporter family protein, putative, expressed
Chr1	LOC_Os01g07880	3811149	3812069	-	5	transcription factor HY5, putative, expressed
Chr1	LOC_Os01g07890	3818046	3818774	-	20	expressed protein
Chr1	LOC_Os01g07900	3819067	3819782	-	9	expressed protein
Chr1	LOC_Os01g07910	3820168	3824523	-	88	NADH-cytochrome b5 reductase, putative, expressed
Chr1	LOC_Os01g07920	3827039	3830347	-	68	prolyl 4-hydroxylase, putative, expressed
Chr1	LOC_Os01g07930	3830492	3831846	-	6	zinc finger C-x8-C-x5-C-x3-H type family protein, expressed
Chr1	LOC_Os01g07940	3835129	3838211	-	29	AGC_PVPK_like_kin82y
Chr1	LOC_Os01g07950	3842753	3845541	+	65	OsGrx_S15
Chr1	LOC_Os01g07960	3846181	3850245	-	81	acyl-protein thioesterase, putative, expressed
Chr1	LOC_Os01g07970	3855046	3856060	-	2	expressed protein
Chr1	LOC_Os01g07980	3858824	3861839	-	8	ankyrin, putative, expressed
Chr1	LOC_Os01g08000	3870734	3874321	-	8	fibronectin type 3 and ankyrin repeat domains 1 protein, putative, expressed
Chr1	LOC_Os01g08010	3875761	3878459	+	29	expressed protein
Chr1	LOC_Os01g08020	3878069	3900085	-	174	boron transporter protein, putative, expressed
Chr1	LOC_Os01g08090	3917918	3920458	+	8	flavonol-3-O-glycoside-7-O-glucosyltransferase 1, putative, expressed
Chr1	LOC_Os01g08100	3921356	3923134	+	6	flavonol-3-O-glycoside-7-O-glucosyltransferase 1, putative, expressed
Chr1	LOC_Os01g08110	3924363	3926556	+	7	flavonol-3-O-glycoside-7-O-glucosyltransferase 1, putative, expressed
Chr1	LOC_Os01g08120	3927450	3929447	-	4	pentatricopeptide, putative, expressed
Chr1	LOC_Os01g08130	3932329	3933352	+	4	phototropic-responsive NPH3 family protein, putative, expressed
Chr1	LOC_Os01g08140	3937749	3938912	+	8	phototropic-responsive NPH3 family protein, putative, expressed
Chr1	LOC_Os01g08150	3939131	3942405	-	6	expressed protein
Chr1	LOC_Os01g08160	3953039	3955491	+	7	MYB family transcription factor, putative, expressed
Chr1	LOC_Os01g08170	3958210	3962125	+	10	expressed protein
Chr1	LOC_Os01g08180	3962465	3963568	-	9	BRASSINAZOLE-RESISTANT 2, putative, expressed
Chr1	LOC_Os01g08190	3975902	3984922	+	19	transcriptional corepressor LEUNIG, putative, expressed
Chr1	LOC_Os01g08200	3986612	3995398	+	46	ubiquitin carboxyl-terminal hydrolase 14, putative, expressed
Chr1	LOC_Os01g08220	4003659	4004946	-	1	gibberellin 3-beta-dioxygenase 2-2, putative, expressed
Chr1	LOC_Os01g08240	4023146	4023442	-	2	hypothetical protein
Chr1	LOC_Os01g08250	4024855	4030589	-	38	retrotransposon protein, putative, unclassified, expressed
Chr1	LOC_Os01g08260	4033751	4037473	-	5	pleiotropic drug resistance protein 4, putative, expressed
Chr1	LOC_Os01g08270	4051856	4057690	-	17	aminotransferase, classes I and II, domain containing protein, expressed
Chr1	LOC_Os01g08280	4059510	4063190	+	9	expressed protein
Chr1	LOC_Os01g08290	4063704	4066374	+	6	transmembrane protein, putative, expressed
Chr1	LOC_Os01g08300	4066623	4067218	-	2	expressed protein
Chr1	LOC_Os01g08310	4068617	4070372	-	3	serine/threonine protein phosphatase 2A 59 kDa regulatory subunit Bgamma isoform, putative, expressed
Chr1	LOC_Os01g08320	4073676	4076438	-	10	OsIAA1 - Auxin-responsive Aux/IAA gene family member, expressed
Chr1	LOC_Os01g08330	4081316	4082680	+	2	aspartic proteinase nepenthesin-1 precursor, putative, expressed
Chr1	LOC_Os01g08340	4091068	4094859	+	7	zinc finger family protein, putative, expressed
Chr1	LOC_Os01g08360	4099383	4101882	+	21	hypothetical protein
Chr1	LOC_Os01g08370	4106828	4108541	+	3	symbiosis-related disease resistance protein, putative, expressed
Chr1	LOC_Os01g08380	4110380	4112127	-	2	transferase family protein, putative, expressed
Chr1	LOC_Os01g08390	4116451	4116943	+	7	hypothetical protein
Chr1	LOC_Os01g08400	4118041	4122579	+	10	syntaxin, putative, expressed
Chr1	LOC_Os01g08410	4123420	4126379	+	18	early fruit mRNA, putative, expressed
Chr1	LOC_Os01g08420	4133703	4140633	+	22	EMB2410, putative, expressed
Chr1	LOC_Os01g08430	4143351	4150414	+	22	expressed protein
Chr1	LOC_Os01g08440	4152864	4154680	-	2	UDP-glucoronosyl and UDP-glucosyl transferase domain containing protein, expressed
Chr1	LOC_Os01g08450	4160946	4165165	-	17	ras-related protein, putative, expressed
Chr1	LOC_Os01g08460	4167511	4171559	-	22	TMS membrane protein/tumour differentially expressed protein, putative, expressed
Chr1	LOC_Os01g08464	4175051	4177259	-	13	expressed protein
Chr1	LOC_Os01g08470	4179159	4181434	-	4	retrotransposon protein, putative, unclassified, expressed
Chr1	LOC_Os01g08490	4196937	4198833	+	1	conserved hypothetical protein
Chr1	LOC_Os01g08510	4208553	4213302	-	12	MAR-binding filament-like protein 1, putative, expressed
Chr1	LOC_Os01g08520	4215032	4217547	-	6	DUF581 domain containing protein, expressed
Chr1	LOC_Os01g08530	4232100	4233560	-	20	retrotransposon protein, putative, unclassified, expressed
Chr1	LOC_Os01g08540	4234514	4244531	-	33	DNA mismatch repair protein MSH6-2, putative, expressed
Chr1	LOC_Os01g08550	4245417	4249851	-	10	aminoacyl-tRNA synthetase, putative, expressed
Chr1	LOC_Os01g08560	4253838	4259626	+	19	DnaK family protein, putative, expressed
Chr1	LOC_Os01g08570	4264247	4270356	+	20	2-oxoglutarate and iron-dependent oxygenase domain-containing protein2, putative, expressed
Chr1	LOC_Os01g08580	4272797	4276333	-	2	frigida, putative, expressed
Chr1	LOC_Os01g08590	4278871	4279113	+	4	expressed protein
Chr1	LOC_Os01g08600	4281714	4283625	-	9	expressed protein
Chr1	LOC_Os01g08610	4284626	4288083	+	16	hAT dimerisation domain-containing protein, putative, expressed
Chr1	LOC_Os01g08620	4291014	4291325	+	2	expressed protein
Chr1	LOC_Os01g08630	4297867	4302381	-	24	expressed protein
Chr1	LOC_Os01g08640	4304785	4305167	+	5	transposon protein, putative, unclassified
Chr1	LOC_Os01g08650	4306882	4309963	+	8	expressed protein
Chr1	LOC_Os01g08660	4313645	4315834	-	5	aquaporin protein, putative, expressed
Chr1	LOC_Os01g08670	4317974	4318780	-	1	expressed protein
Chr1	LOC_Os01g08680	4322727	4326342	-	13	myb/SANT domain protein, putative, expressed
Chr1	LOC_Os01g08690	4326578	4328863	+	9	holocarboxylase synthetase, putative, expressed
Chr1	LOC_Os01g08700	4329152	4338486	-	20	GIGANTEA, putative, expressed
Chr1	LOC_Os01g08710	4340849	4356468	-	120	WRKY102, expressed
Chr1	LOC_Os01g08740	4368738	4369265	-	5	expressed protein
Chr1	LOC_Os01g08750	4374129	4394083	+	47	expressed protein
Chr1	LOC_Os01g08760	4395154	4397000	+	4	choline/ethanolamine kinase, putative, expressed
Chr1	LOC_Os01g08770	4397652	4402081	+	13	WD domain, G-beta repeat domain containing protein, expressed
Chr1	LOC_Os01g08780	4402620	4407292	-	20	endonuclease/exonuclease/phosphatase family domain containing protein, expressed
Chr1	LOC_Os01g08790	4415416	4416132	+	2	histone-like transcription factor and archaeal histone, putative, expressed
Chr1	LOC_Os01g08800	4417283	4419160	+	8	cytochrome P450, putative, expressed
Chr1	LOC_Os01g08810	4421318	4423107	+	5	cytochrome P450, putative, expressed
Chr1	LOC_Os01g08814	4423892	4426884	-	8	expressed protein
Chr1	LOC_Os01g08820	4431532	4433679	-	2	PHD-finger domain containing protein, putative, expressed
Chr1	LOC_Os01g08830	4434089	4437971	+	8	OsFBDUF1 - F-box and DUF domain containing protein, expressed
Chr1	LOC_Os01g08850	4444670	4448386	+	25	expressed protein
Chr1	LOC_Os01g08860	4449032	4449876	-	3	hsp20/alpha crystallin family protein, putative, expressed
Chr1	LOC_Os01g08890	4459084	4484478	-	9	expressed protein
Chr1	LOC_Os01g08930	4485747	4490158	-	79	DEAD-box ATP-dependent RNA helicase, putative, expressed
Chr1	LOC_Os01g08950	4493365	4495153	+	3	expressed protein
Chr1	LOC_Os01g08960	4494598	4497627	-	43	phosducin-like protein 3, putative, expressed
Chr1	LOC_Os01g08970	4497719	4504407	+	29	SSRP1-like FACT complex subunit, putative, expressed
Chr1	LOC_Os01g08990	4509225	4513098	+	20	expressed protein
Chr1	LOC_Os01g09000	4514298	4520613	-	31	glutaminyl-tRNA synthetase, putative, expressed
Chr1	LOC_Os01g09010	4527986	4532893	+	26	transferase family protein, putative, expressed
Chr1	LOC_Os01g09020	4534021	4540216	+	15	WD domain, G-beta repeat domain containing protein, expressed
Chr1	LOC_Os01g09030	4542296	4546560	+	6	2-aminoethanethiol dioxygenase, putative, expressed
Chr1	LOC_Os01g09080	4566304	4568617	+	3	WRKY107, expressed
Chr1	LOC_Os01g09090	4571784	4572218	+	3	expressed protein
Chr1	LOC_Os01g09100	4572448	4573409	-	1	WRKY10, expressed
Chr1	LOC_Os01g09110	4575712	4576155	+	1	retrotransposon protein, putative, unclassified
Chr1	LOC_Os01g09120	4581148	4584690	-	14	Twin LOV 1, putative, expressed
Chr1	LOC_Os01g09140	4590920	4591372	+	4	expressed protein
Chr1	LOC_Os01g09200	4621677	4631365	-	39	AGC_AGC_other_NDRh_TRCd
Chr1	LOC_Os01g09220	4646427	4648260	+	2	transposon protein, putative, CACTA, En/Spm sub-class, expressed
Chr1	LOC_Os01g09230	4650095	4651961	+	9	expressed protein
Chr1	LOC_Os01g09246	4673400	4684865	+	26	glycine-rich protein, putative, expressed
Chr1	LOC_Os01g09252	4688108	4693114	+	9	WD domain, G-beta repeat domain containing protein, expressed
Chr1	LOC_Os01g09260	4697314	4699792	-	13	cytokinin dehydrogenase precursor, putative, expressed
Chr1	LOC_Os01g09280	4714468	4718746	-	5	myb-related transcription activator, putative, expressed
Chr1	LOC_Os01g09290	4724181	4724759	+	3	transposon protein, putative, unclassified, expressed
Chr1	LOC_Os01g09300	4726659	4731243	+	12	oxidoreductase, putative, expressed
Chr1	LOC_Os01g09305	4732052	4733048	-	2	EMB1895, putative, expressed
Chr1	LOC_Os01g09310	4734012	4737606	-	13	EMB1895, putative, expressed
Chr1	LOC_Os01g09320	4738905	4744591	-	21	NADP-dependent malic enzyme, chloroplast precursor, putative, expressed
Chr1	LOC_Os01g09330	4747121	4748910	+	16	expressed protein
Chr1	LOC_Os01g09340	4753606	4756578	-	19	expressed protein
Chr1	LOC_Os01g09370	4761304	4767339	-	12	ankyrin repeat domain-containing protein 28, putative, expressed
Chr1	LOC_Os01g09384	4768735	4782706	-	6	ankyrin repeat domain containing protein, putative, expressed
Chr1	LOC_Os01g09410	4791837	4795348	+	5	expressed protein
Chr1	LOC_Os01g09420	4796155	4798479	-	5	expressed protein
Chr1	LOC_Os01g09450	4816845	4818962	+	14	OsIAA2 - Auxin-responsive Aux/IAA gene family member, expressed
Chr1	LOC_Os01g09460	4820104	4823129	-	10	hexokinase, putative, expressed
Chr1	LOC_Os01g09470	4826590	4828735	+	5	IQ calmodulin-binding motif family protein, expressed
Chr1	LOC_Os01g09480	4837004	4838215	-	9	hypothetical protein
Chr1	LOC_Os01g09500	4849901	4852193	-	6	expressed protein
Chr1	LOC_Os01g09510	4852430	4854566	+	4	60S acidic ribosomal protein, putative, expressed
Chr1	LOC_Os01g09540	4872119	4873806	-	17	HAD superfamily phosphatase, putative, expressed
Chr1	LOC_Os01g09550	4879207	4885949	-	13	no apical meristem protein, putative, expressed
Chr1	LOC_Os01g09560	4891516	4896876	+	5	mitochondrial-processing peptidase subunit alpha, mitochondrial precursor, putative, expressed
Chr1	LOC_Os01g09570	4905501	4909514	+	12	6-phosphofructokinase, putative, expressed
Chr1	LOC_Os01g09580	4909890	4914370	-	11	CAMK_CAMK_like_Aur_like
Chr1	LOC_Os01g09590	4917884	4919224	-	2	myb-like DNA-binding domain containing protein, putative, expressed
Chr1	LOC_Os01g09620	4949047	4951126	-	4	zinc finger/CCCH transcription factor, putative, expressed
Chr1	LOC_Os01g09640	4971171	4973555	-	6	Myb transcription factor, putative, expressed
Chr1	LOC_Os01g09650	4976091	4976585	+	1	expressed protein
Chr1	LOC_Os01g09660	4979098	4980028	-	5	expressed protein
Chr1	LOC_Os01g09665	4980670	4981944	+	15	expressed protein
Chr1	LOC_Os01g09670	4982142	4985143	-	3	pollen-specific protein SF21, putative, expressed
Chr1	LOC_Os01g09690	4991513	4993868	+	7	hypothetical protein
Chr1	LOC_Os01g09700	5002118	5005727	-	20	aminotransferase, classes I and II, domain containing protein, expressed
Chr1	LOC_Os01g09710	5010048	5012395	+	29	expressed protein
Chr1	LOC_Os01g09720	5014609	5015256	+	1	dof zinc finger domain containing protein, putative, expressed
Chr1	LOC_Os01g09730	5016279	5018652	+	2	expressed protein
Chr1	LOC_Os01g09740	5017893	5020150	-	11	F-box/LRR-repeat protein, putative, expressed
Chr1	LOC_Os01g09750	5021088	5025720	-	14	RNA methyltransferase protein, putative, expressed
Chr1	LOC_Os01g09760	5028289	5037189	+	28	DIRP family protein, putative, expressed
Chr1	LOC_Os01g09770	5037238	5040698	-	10	expressed protein
Chr1	LOC_Os01g09790	5052993	5055753	-	10	IQ calmodulin-binding motif domain containing protein, expressed
Chr1	LOC_Os01g09800	5060416	5065236	-	15	BTBA1 - Bric-a-Brac,Tramtrack, Broad Complex BTB domain with Ankyrin repeat region, expressed
Chr1	LOC_Os01g09810	5073416	5074930	-	11	uncharacterized UPF0114 domain containing protein, expressed
Chr1	LOC_Os01g09850	5099501	5105923	+	27	ZOS1-04 - C2H2 zinc finger protein, expressed
Chr1	LOC_Os01g09860	5109949	5117013	-	10	retrotransposon protein, putative, unclassified, expressed
Chr1	LOC_Os01g09870	5128149	5128667	-	1	expressed protein
Chr1	LOC_Os01g09880	5131471	5132918	-	6	harpin-induced protein 1 domain containing protein, expressed
Chr1	LOC_Os01g09890	5138463	5140925	-	36	translation initiation factor SUI1, putative, expressed
Chr1	LOC_Os01g09900	5148694	5150648	+	9	helix-loop-helix DNA-binding domain containing protein, expressed
Chr1	LOC_Os01g09930	5163291	5168424	+	38	helix-loop-helix DNA-binding domain containing protein, expressed
Chr1	LOC_Os01g09940	5171227	5171814	+	12	expressed protein
Chr1	LOC_Os01g09950	5173555	5174272	-	5	expressed protein
Chr1	LOC_Os01g09970	5190927	5191415	+	5	expressed protein
Chr1	LOC_Os01g09980	5195718	5196952	+	5	expressed protein
Chr1	LOC_Os01g09990	5201862	5204046	+	6	helix-loop-helix DNA-binding domain containing protein, expressed
Chr1	LOC_Os01g10000	5210468	5213292	-	7	expressed protein
Chr1	LOC_Os01g10010	5213932	5216703	-	4	prenylated rab acceptor, putative, expressed
Chr1	LOC_Os01g10020	5218542	5220398	+	1	ectonucleotide pyrophosphatase/phosphodiesterase family member 1, putative, expressed
Chr1	LOC_Os01g10030	5227044	5229966	+	28	expressed protein
Chr1	LOC_Os01g10040	5236623	5244520	+	19	cytochrome P450, putative, expressed
Chr1	LOC_Os01g10050	5246503	5251192	-	5	DEAD-box ATP-dependent RNA helicase, putative, expressed
Chr1	LOC_Os01g10060	5251888	5253124	+	8	expressed protein
Chr1	LOC_Os01g10070	5256634	5257326	+	2	expressed protein
Chr1	LOC_Os01g10080	5258256	5261017	+	8	expressed protein
Chr1	LOC_Os01g10090	5261189	5262898	-	7	pentatricopeptide, putative, expressed
Chr1	LOC_Os01g10100	5263422	5266102	-	6	expressed protein
Chr1	LOC_Os01g10110	5270103	5275678	-	24	cytokinin dehydrogenase precursor, putative, expressed
Chr1	LOC_Os01g10130	5288135	5293325	-	14	RNA-dependent RNA polymerase, putative, expressed
Chr1	LOC_Os01g10140	5307412	5318623	-	6	RNA-dependent RNA polymerase, putative, expressed
Chr1	LOC_Os01g10150	5328818	5335518	-	33	CK1_CaseinKinase_1a
Chr1	LOC_Os01g10170	5339444	5339729	+	1	expressed protein
Chr1	LOC_Os01g10195	5361440	5362677	-	3	expressed protein
Chr1	LOC_Os01g10200	5369402	5369891	+	2	hypothetical protein
Chr1	LOC_Os01g10210	5373582	5374794	+	6	lachrymatory factor synthase, putative, expressed
Chr1	LOC_Os01g10240	5386995	5388128	+	7	urate anion exchanger, putative, expressed
Chr1	LOC_Os01g10250	5389733	5394414	-	15	hydrolase, alpha/beta fold family domain containing protein, expressed
Chr1	LOC_Os01g10260	5401401	5402015	-	1	expressed protein
Chr1	LOC_Os01g10270	5403302	5404567	-	6	expressed protein
Chr1	LOC_Os01g10280	5406007	5412769	+	18	phosphoribosylaminoimidazole carboxylase, chloroplast precursor, putative, expressed
Chr1	LOC_Os01g10290	5413599	5416935	-	13	autophagy-related protein 3, putative, expressed
Chr1	LOC_Os01g10300	5417184	5418745	+	12	expressed protein
Chr1	LOC_Os01g10310	5424059	5424571	+	1	expressed protein
Chr1	LOC_Os01g10320	5426518	5430614	-	8	class III HD-Zip protein 8, putative, expressed
Chr1	LOC_Os01g10340	5435443	5442651	-	19	expressed protein
Chr1	LOC_Os01g10350	5442857	5446266	+	14	MPPN domain containing protein, expressed
Chr1	LOC_Os01g10370	5454554	5455691	-	1	AP2 domain containing protein, expressed
Chr1	LOC_Os01g10400	5478476	5479836	+	11	expressed protein
Chr1	LOC_Os01g10410	5485564	5487417	-	3	transposon protein, putative, unclassified
Chr1	LOC_Os01g10420	5490623	5491360	-	5	expressed protein
Chr1	LOC_Os01g10430	5493186	5499451	+	19	protein kinase family protein, putative, expressed
Chr1	LOC_Os01g10440	5507002	5509548	+	8	xylosyltransferase, putative, expressed
Chr1	LOC_Os01g10450	5510516	5514480	-	13	protein kinase domain containing protein, expressed
Chr1	LOC_Os01g10460	5530497	5533609	+	18	expressed protein
Chr1	LOC_Os01g10470	5540629	5541520	-	3	RALFL17 - Rapid ALkalinization Factor RALF family protein precursor, expressed
Chr1	LOC_Os01g10490	5549619	5551003	-	2	keratin, type I cytoskeletal 9, putative, expressed
Chr1	LOC_Os01g10504	5559548	5568844	-	43	OsMADS3 - MADS-box family gene with MIKCc type-box, expressed
Chr1	LOC_Os01g10520	5578753	5585267	-	37	expressed protein
Chr1	LOC_Os01g10530	5591697	5599234	-	34	expressed protein
Chr1	LOC_Os01g10550	5600028	5600869	+	12	DEFL35 - Defensin and Defensin-like DEFL family, expressed
Chr1	LOC_Os01g10580	5639769	5641495	+	5	B-box zinc finger family protein, putative, expressed
	LOC_Os01g10590	gene	5652593	5655352	22	osFTL8 FT-Like8 homologous to Flowering Locus T gene
Chr1	LOC_Os01g10600	5663323	5668903	-	27	aquaporin protein, putative, expressed
Chr1	LOC_Os01g10610	5668988	5671470	-	2	BES1/BZR1 homolog protein, putative, expressed
Chr1	LOC_Os01g10630	5675585	5679551	-	12	expressed protein
Chr1	LOC_Os01g10640	5685594	5686401	+	6	expressed protein
Chr1	LOC_Os01g10650	5689889	5690347	+	1	hypothetical protein
Chr1	LOC_Os01g10660	5693664	5693990	-	4	expressed protein
Chr1	LOC_Os01g10680	5699651	5707758	-	34	GIL1, putative, expressed
Chr1	LOC_Os01g10690	5718883	5724184	-	21	POLD3 - Putative DNA polymerase delta complex subunit, expressed
Chr1	LOC_Os01g10700	5727326	5729756	+	21	D-mannose binding lectin family protein, expressed
Chr1	LOC_Os01g10710	5731783	5734320	+	35	receptor-like protein kinase, putative, expressed
Chr1	LOC_Os01g10720	5736299	5740751	-	1	retrotransposon protein, putative, unclassified, expressed
Chr1	LOC_Os01g10740	5748869	5749270	-	4	expressed protein
Chr1	LOC_Os01g10770	5757491	5758607	-	3	expressed protein
Chr1	LOC_Os01g10780	5759818	5760234	-	10	expressed protein
Chr1	LOC_Os01g10790	5760481	5764641	+	21	WD domain, G-beta repeat domain containing protein, expressed
Chr1	LOC_Os01g10800	5764652	5767959	-	4	pentatricopeptide, putative, expressed
Chr1	LOC_Os01g10820	5770150	5772034	+	3	ribosomal protein L5, putative, expressed
Chr1	LOC_Os01g10830	5773300	5774192	+	2	carnitine racemase like protein, putative, expressed
Chr1	LOC_Os01g10840	5774281	5778466	-	10	CGMC_GSK
Chr1	LOC_Os01g10870	5799607	5801142	+	1	CAMK_KIN1/SNF1/Nim1_like
Chr1	LOC_Os01g10950	5837475	5839898	-	1	peptide-N4-asparagine amidase A, putative, expressed
Chr1	LOC_Os01g11000	5865389	5869482	-	1	transposon protein, putative, unclassified, expressed
Chr1	LOC_Os01g11054	5899555	5909595	+	2	phosphoenolpyruvate carboxylase, putative, expressed
Chr1	LOC_Os01g11070	5911503	5916819	+	1	Alg9-like mannosyltransferase protein, putative, expressed
Chr1	LOC_Os01g11110	5921759	5934186	+	2	14-3-3 protein, putative, expressed
Chr1	LOC_Os01g11140	5961694	5965740	+	2	retrotransposon protein, putative, unclassified, expressed
Chr1	LOC_Os01g11150	5968819	5972489	-	1	gibberellin 2-beta-dioxygenase, putative, expressed
Chr1	LOC_Os01g11200	6000333	6002858	-	1	transforming protein myb, putative, expressed
Chr1	LOC_Os01g11230	6007818	6009027	-	1	SOUL heme-binding protein, putative, expressed
Chr1	LOC_Os01g11360	6108958	6111317	-	3	expressed protein
Chr1	LOC_Os01g11370	6112801	6125531	+	1	ATP-dependent RNA helicase, putative, expressed
Chr1	LOC_Os01g11390	6129330	6129737	-	2	expressed protein
Chr1	LOC_Os01g11430	6139582	6142129	-	4	expressed protein
Chr1	LOC_Os01g11460	6171722	6173186	-	5	zinc finger, C3HC4 type domain containing protein, expressed
Chr1	LOC_Os01g11480	6183125	6183625	-	2	zinc finger, C3HC4 type domain containing protein, expressed
Chr1	LOC_Os01g11490	6185622	6186317	-	1	zinc finger, C3HC4 type domain containing protein, expressed
Chr1	LOC_Os01g11500	6188518	6189219	-	2	zinc finger, C3HC4 type domain containing protein, expressed
Chr1	LOC_Os01g11510	6191931	6193745	+	4	OsMADS91 - MADS-box family gene with M-beta type-box, expressed
Chr1	LOC_Os01g11520	6199158	6200399	-	1	RING-H2 finger protein, putative, expressed
Chr1	LOC_Os01g11550	6221636	6224329	-	3	TCP family transcription factor, putative, expressed
Chr1	LOC_Os01g11570	6242495	6244969	-	6	GDSL-like lipase/acylhydrolase, putative, expressed
Chr1	LOC_Os01g11580	6247411	6253398	+	20	bromodomain containing protein, expressed
Chr1	LOC_Os01g11590	6253721	6257198	+	15	uncharacterized protein HI0077, putative, expressed
Chr1	LOC_Os01g11620	6267440	6270903	+	13	GDSL-like lipase/acylhydrolase, putative, expressed
Chr1	LOC_Os01g11640	6277478	6277714	+	6	expressed protein
Chr1	LOC_Os01g11650	6278493	6283652	+	27	GDSL-like lipase/acylhydrolase, putative, expressed
Chr1	LOC_Os01g11660	6288365	6292303	+	15	GDSL-like lipase/acylhydrolase, putative, expressed
Chr1	LOC_Os01g11670	6295991	6297676	+	12	OsSCP2 - Putative Serine Carboxypeptidase homologue, expressed
Chr1	LOC_Os01g11680	6298944	6301397	-	23	transposon protein, putative, unclassified, expressed
Chr1	LOC_Os01g11690	6303562	6303822	-	1	expressed protein
Chr1	LOC_Os01g11700	6304802	6306608	+	8	GDSL-like lipase/acylhydrolase, putative, expressed
Chr1	LOC_Os01g11704	6311934	6313649	-	17	hypothetical protein
Chr1	LOC_Os01g11710	6319130	6322474	+	8	GDSL-like lipase/acylhydrolase, putative, expressed
Chr1	LOC_Os01g11720	6328086	6333412	-	41	transposable element protein, putative, containing Pfam profile: PF03004, Transposase_24, expressed
Chr1	LOC_Os01g11730	6340836	6344345	+	11	GDSL-like lipase/acylhydrolase, putative, expressed
Chr1	LOC_Os01g11740	6352582	6358359	+	56	GDSL-like lipase/acylhydrolase, putative, expressed
Chr1	LOC_Os01g11750	6361526	6363457	+	4	GDSL-like lipase/acylhydrolase, putative, expressed
Chr1	LOC_Os01g11760	6365028	6367159	+	11	GDSL-like lipase/acylhydrolase, putative, expressed
Chr1	LOC_Os01g11780	6369419	6370066	+	1	expressed protein
Chr1	LOC_Os01g11790	6377261	6382037	+	28	GDSL-like lipase/acylhydrolase, putative, expressed
Chr1	LOC_Os01g11800	6382881	6383687	-	4	retrotransposon protein, putative, unclassified, expressed
Chr1	LOC_Os01g11810	6387691	6391467	-	19	powdery mildew resistant protein 5, putative, expressed
Chr1	LOC_Os01g11820	6394268	6395667	+	11	expressed protein
Chr1	LOC_Os01g11830	6396150	6397294	-	3	oryzain alpha chain precursor, putative, expressed
Chr1	LOC_Os01g11840	6400890	6402066	+	1	xylem cysteine proteinase 2 precursor, putative, expressed
Chr1	LOC_Os01g11850	6402993	6410872	-	19	expressed protein
Chr1	LOC_Os01g11860	6412786	6419895	+	37	DJ-1 family protein, putative, expressed
Chr1	LOC_Os01g11870	6425100	6428266	+	6	expressed protein
Chr1	LOC_Os01g11880	6432336	6436086	+	12	DJ-1 family protein, putative, expressed
Chr1	LOC_Os01g11900	6444319	6456076	+	24	hhH-GPD superfamily base excision DNA repair protein, expressed
Chr1	LOC_Os01g11910	6462706	6465037	+	4	basic helix-loop-helix, putative, expressed
Chr1	LOC_Os01g11920	6471718	6485507	+	16	retrotransposon protein, putative, unclassified, expressed
	LOC_Os01g11940	gene	6494516	6499769	18	osFTL1 FT-Like1 homologous to Flowering Locus T gene
Chr1	LOC_Os01g11946	6500706	6507149	-	12	ABC transporter, ATP-binding protein, putative, expressed
Chr1	LOC_Os01g11952	6507356	6514891	-	18	histone-lysine N-methyltransferase ATX5, putative, expressed
Chr1	LOC_Os01g11960	6518127	6521046	-	7	histone-lysine N-methyltransferase ATX5, putative, expressed
Chr1	LOC_Os01g11970	6523637	6524620	+	2	expressed protein
Chr1	LOC_Os01g11980	6525486	6528272	+	4	SFT2, putative, expressed
Chr1	LOC_Os01g11990	6528797	6531845	+	4	expressed protein
Chr1	LOC_Os01g12000	6534609	6535837	+	8	expressed protein
Chr1	LOC_Os01g12020	6541005	6543076	+	2	LTPL18 - Protease inhibitor/seed storage/LTP family protein precursor, expressed
Chr1	LOC_Os01g12030	6541971	6544461	-	8	endoglucanase precursor, putative, expressed
Chr1	LOC_Os01g12070	6564673	6568151	-	19	endoglucanase precursor, putative, expressed
Chr1	LOC_Os01g12080	6572023	6577171	-	12	plant-specific domain TIGR01589 family protein, putative, expressed
Chr1	LOC_Os01g12090	6583822	6586889	+	2	ribosomal protein S6 family protein, putative, expressed
Chr1	LOC_Os01g12100	6587146	6587940	-	2	expressed protein
Chr1	LOC_Os01g12110	6590899	6592136	-	3	expressed protein
Chr1	LOC_Os01g12120	6606521	6607239	-	2	expressed protein
Chr1	LOC_Os01g12130	6612343	6613905	-	4	nodulin MtN3 family protein, putative, expressed
Chr1	LOC_Os01g12140	6615403	6615768	+	2	expressed protein
Chr1	LOC_Os01g12150	6616732	6618823	-	18	expressed protein
Chr1	LOC_Os01g12160	6624963	6630463	-	21	OsGH3
Chr1	LOC_Os01g12170	6633718	6637599	-	30	retrotransposon protein, putative, unclassified, expressed
Chr1	LOC_Os01g12180	6642665	6645196	-	7	expressed protein
Chr1	LOC_Os01g12190	6649789	6650522	+	1	expressed protein
Chr1	LOC_Os01g12200	6653077	6655383	+	2	expressed protein
Chr1	LOC_Os01g12210	6659149	6662582	+	4	aluminum-activated malate transporter, putative, expressed
Chr1	LOC_Os01g12220	6663533	6665460	+	6	uncharacterized protein family UPF0016 domain containing protein, expressed
Chr1	LOC_Os01g12230	6667854	6670442	-	16	peptidase C45, acyl-coenzyme A/6-aminopenicillanic acid acyl-transferase, putative, expressed
Chr1	LOC_Os01g12240	6689709	6693866	+	14	hypothetical protein
Chr1	LOC_Os01g12250	6694004	6696795	-	1	expressed protein
Chr1	LOC_Os01g12260	6699462	6703371	-	7	vacuolar ATP synthase subunit E, putative, expressed
Chr1	LOC_Os01g12280	6706087	6710801	-	14	hAT dimerisation domain-containing protein, putative, expressed
Chr1	LOC_Os01g12290	6711815	6714142	+	10	S-locus lectin protein kinase family protein, putative, expressed
Chr1	LOC_Os01g12304	6718349	6719948	-	29	esterase, putative, expressed
Chr1	LOC_Os01g12310	6722205	6722600	+	8	histone deacetylase 19, putative, expressed
Chr1	LOC_Os01g12320	6724939	6728626	-	19	GDSL-like lipase/acylhydrolase, putative, expressed
Chr1	LOC_Os01g12330	6732152	6735486	+	6	expressed protein
Chr1	LOC_Os01g12340	6735758	6746298	-	2	retrotransposon protein, putative, unclassified, expressed
Chr1	LOC_Os01g12381	6764450	6765888	-	2	GDSL-like lipase/acylhydrolase, putative, expressed
Chr1	LOC_Os01g12390	6766497	6770164	-	6	inactive receptor kinase At2g26730 precursor, putative, expressed
Chr1	LOC_Os01g12400	6774200	6777805	-	14	S-locus lectin protein kinase family protein, putative, expressed
Chr1	LOC_Os01g12410	6781919	6784207	-	4	receptor-like protein kinase, putative, expressed
Chr1	LOC_Os01g12430	6790657	6793346	-	4	receptor-like protein kinase, putative, expressed
Chr1	LOC_Os01g12440	6813714	6815546	+	4	AP2 domain containing protein, expressed
Chr1	LOC_Os01g12460	6830104	6832770	-	9	expressed protein
Chr1	LOC_Os01g12464	6833050	6835300	+	4	CHCH domain containing protein, expressed
Chr1	LOC_Os01g12470	6837120	6841269	+	8	mitochondrial carrier protein, putative, expressed
Chr1	LOC_Os01g12480	6841526	6843538	-	9	expressed protein
Chr1	LOC_Os01g12490	6857032	6860962	+	7	flavin monooxygenase, putative, expressed
Chr1	LOC_Os01g12510	6875888	6876100	-	2	expressed protein
Chr1	LOC_Os01g12520	6879905	6881968	-	5	mitochondrial carrier protein, putative, expressed
Chr1	LOC_Os01g12530	6889351	6896414	+	18	smr domain containing protein, expressed
Chr1	LOC_Os01g12540	6897557	6904259	+	15	GTPase of unknown function domain containing protein, putative, expressed
Chr1	LOC_Os01g12550	6904506	6909594	+	16	expressed protein
Chr1	LOC_Os01g12560	6909691	6912131	-	7	3-methyl-2-oxobutanoate hydroxymethyltransferase, putative, expressed
Chr1	LOC_Os01g12570	6912704	6915127	-	5	3-methyl-2-oxobutanoate hydroxymethyltransferase, putative, expressed
Chr1	LOC_Os01g12580	6922082	6923336	-	3	late embryogenesis abundant protein, putative, expressed
Chr1	LOC_Os01g12610	6940383	6940772	+	1	expressed protein
Chr1	LOC_Os01g12640	6957017	6958745	-	3	expressed protein
Chr1	LOC_Os01g12650	6967620	6970164	+	10	reticulon domain containing protein, putative, expressed
Chr1	LOC_Os01g12660	6970861	6976710	-	19	AAA-type ATPase family protein, putative, expressed
Chr1	LOC_Os01g12670	6979613	6985778	+	16	expressed protein
Chr1	LOC_Os01g12680	6987901	6994006	+	24	C4-dicarboxylate transporter/malic acid transport protein, expressed
Chr1	LOC_Os01g12690	7009033	7010505	+	2	plant-specific domain TIGR01568 family protein, expressed
Chr1	LOC_Os01g12700	7015131	7018379	+	34	MYB family transcription factor, putative
Chr1	LOC_Os01g12710	7024297	7030610	+	20	oxidoreductase, short chain dehydrogenase/reductase family domain containing protein, expressed
Chr1	LOC_Os01g12720	7038103	7042925	+	9	protein kinase domain containing protein, expressed
Chr1	LOC_Os01g12730	7043932	7047559	+	8	ras-related protein, putative, expressed
Chr1	LOC_Os01g12740	7048273	7050877	+	11	cytochrome P450, putative, expressed
Chr1	LOC_Os01g12750	7053100	7056375	+	24	cytochrome P450, putative, expressed
Chr1	LOC_Os01g12760	7061344	7065249	+	22	cytochrome P450, putative, expressed
Chr1	LOC_Os01g12770	7071481	7073789	+	15	cytochrome P450, putative, expressed
Chr1	LOC_Os01g12780	7076271	7076777	-	1	expressed protein
Chr1	LOC_Os01g12790	7079900	7085596	+	47	receptor protein kinase, putative, expressed
Chr1	LOC_Os01g12800	7085842	7089194	-	10	peroxisomal membrane protein, putative, expressed
Chr1	LOC_Os01g12810	7092032	7095355	+	8	retrotransposon protein, putative, unclassified, expressed
Chr1	LOC_Os01g12820	7095374	7097654	-	15	harpin-induced protein, putative, expressed
Chr1	LOC_Os01g12830	7100013	7103266	-	14	erythronate-4-phosphate dehydrogenase domain containing protein, expressed
Chr1	LOC_Os01g12840	7104273	7109141	-	89	expressed protein
Chr1	LOC_Os01g12850	7111153	7111440	-	6	hypothetical protein
Chr1	LOC_Os01g12860	7115771	7124102	+	127	MYB family transcription factor, putative, expressed
Chr1	LOC_Os01g12870	7125360	7128912	-	69	eukaryotic translation initiation factor 3 subunit E-interacting protein, putative, expressed
Chr1	LOC_Os01g12880	7129149	7137330	+	19	VHS and GAT domain containing protein, expressed
Chr1	LOC_Os01g12890	7157780	7164385	+	23	expressed protein
Chr1	LOC_Os01g12900	7164594	7167419	-	8	ras-related protein, putative, expressed
Chr1	LOC_Os01g12910	7173618	7175813	+	7	thioesterase family protein, putative, expressed
Chr1	LOC_Os01g12930	7177355	7183963	-	21	U-box domain containing protein, expressed
Chr1	LOC_Os01g12940	7185483	7188038	-	18	phosphorylase domain containing protein, putative, expressed
Chr1	LOC_Os01g12950	7197022	7214143	+	124	ubiquitin-conjugating enzyme, putative, expressed
Chr1	LOC_Os01g13000	7216513	7225223	-	47	ethylene-responsive protein related, putative, expressed
Chr1	LOC_Os01g13010	7236012	7236450	-	4	expressed protein
Chr1	LOC_Os01g13020	7239721	7240957	+	18	expressed protein
Chr1	LOC_Os01g13024	7244980	7246003	-	4	expressed protein
Chr1	LOC_Os01g13030	7249761	7254629	+	15	OsIAA3 - Auxin-responsive Aux/IAA gene family member, expressed
Chr1	LOC_Os01g13040	7259786	7260671	+	3	expressed protein
Chr1	LOC_Os01g13050	7263022	7263843	+	3	long cell-linked locus protein, putative, expressed
Chr1	LOC_Os01g13060	7265228	7273237	+	28	CK1_CaseinKinase_1
Chr1	LOC_Os01g13070	7276019	7277972	+	7	expressed protein
Chr1	LOC_Os01g13080	7278720	7280250	-	4	60S acidic ribosomal protein, putative, expressed
Chr1	LOC_Os01g13090	7281734	7285992	+	17	nucleic acid binding protein, putative, expressed
Chr1	LOC_Os01g13100	7287907	7294276	+	18	KH domain containing protein, putative, expressed
Chr1	LOC_Os01g13120	7297672	7298971	+	4	aquaporin protein, putative, expressed
Chr1	LOC_Os01g13130	7302368	7303788	+	5	aquaporin protein, putative, expressed
Chr1	LOC_Os01g13140	7307881	7309906	-	2	WD domain, G-beta repeat domain containing protein, expressed
Chr1	LOC_Os01g13150	7325145	7332536	+	20	metallo-beta-lactamase family protein, putative, expressed
Chr1	LOC_Os01g13160	7333691	7339244	+	17	expressed protein
Chr1	LOC_Os01g13170	7340717	7345465	+	6	ubiquitin-conjugating enzyme E2, putative, expressed
Chr1	LOC_Os01g13180	7345590	7346978	-	1	expressed protein
Chr1	LOC_Os01g13190	7348563	7352146	+	6	histidinol dehydrogenase, chloroplast precursor, putative, expressed
Chr1	LOC_Os01g13200	7352175	7357620	-	26	abscisic acid insensitive 8, putative, expressed
Chr1	LOC_Os01g13210	7363643	7366111	-	5	salt stress root protein RS1, putative, expressed
Chr1	LOC_Os01g13229	7369672	7374369	-	44	cyclin-A1, putative, expressed
Chr1	LOC_Os01g13260	7389342	7393708	-	34	cyclin-A1, putative, expressed
Chr1	LOC_Os01g13270	7400509	7404312	+	8	AGC_PVPK_like_kin82y
Chr1	LOC_Os01g13280	7404888	7409640	-	10	ubiquitin conjugating enzyme protein, putative, expressed
Chr1	LOC_Os01g13285	7414865	7415354	-	1	expressed protein
Chr1	LOC_Os01g13300	7417303	7422624	+	12	B3 DNA binding domain containing protein, expressed
Chr1	LOC_Os01g13310	7424284	7427642	-	13	DNA topoisomerase 2, putative, expressed
Chr1	LOC_Os01g13320	7429384	7431486	+	2	pectinesterase, putative, expressed
Chr1	LOC_Os01g13330	7431934	7433002	-	3	expressed protein
Chr1	LOC_Os01g13340	7437788	7443252	-	1	harpin-induced protein 1 domain containing protein, expressed
Chr1	LOC_Os01g13350	7437894	7439704	+	13	25
Chr1	LOC_Os01g13360	7443685	7447196	-	34	phosphatidylinositol 3- and 4-kinase family protein, putative, expressed
Chr1	LOC_Os01g13370	7450837	7453683	-	7	seven in absentia protein family domain containing protein, expressed
Chr1	LOC_Os01g13380	7455656	7456090	-	5	hypothetical protein
Chr1	LOC_Os01g13390	7457835	7459959	+	5	expressed protein
Chr1	LOC_Os01g13404	7460348	7465534	-	18	ATP binding protein, putative, expressed
Chr1	LOC_Os01g13420	7470710	7472743	+	7	SOUL heme-binding protein, putative, expressed
Chr1	LOC_Os01g13430	7477641	7482824	-	8	importin-alpha re-exporter, putative, expressed
Chr1	LOC_Os01g13440	7484910	7485733	+	5	pollen allergen Cyn d 23, putative, expressed
Chr1	LOC_Os01g13450	7489233	7489949	-	7	expressed protein
Chr1	LOC_Os01g13460	7495057	7498391	-	11	helix-loop-helix DNA-binding domain containing protein, expressed
Chr1	LOC_Os01g13470	7506213	7511768	+	6	KH domain containing protein, putative, expressed
Chr1	LOC_Os01g13480	7517210	7518741	+	1	glutaredoxin, putative, expressed
Chr1	LOC_Os01g13490	7519617	7524433	+	19	expressed protein
Chr1	LOC_Os01g13500	7528649	7530136	+	3	expressed protein
Chr1	LOC_Os01g13510	7543671	7544510	+	5	expressed protein
Chr1	LOC_Os01g13520	7546885	7551996	+	10	auxin response factor 1, putative, expressed
Chr1	LOC_Os01g13530	7557172	7560626	+	5	ABIL2, putative, expressed
Chr1	LOC_Os01g13540	7571236	7576817	+	14	NIN, putative, expressed
Chr1	LOC_Os01g13550	7578091	7582923	-	12	beta-amylase, putative, expressed
Chr1	LOC_Os01g13560	7588191	7589633	+	6	membrane associated DUF588 domain containing protein, putative, expressed
Chr1	LOC_Os01g13570	7590399	7592760	-	9	phosphoglycerate mutase, putative, expressed
Chr1	LOC_Os01g13590	7602829	7603348	-	6	isoflavone reductase homolog IRL, putative, expressed
Chr1	LOC_Os01g13600	7605362	7606545	-	15	nmrA-like family domain containing protein, expressed
Chr1	LOC_Os01g13610	7619080	7624561	-	37	isoflavone reductase homolog IRL, putative, expressed
Chr1	LOC_Os01g13620	7635648	7640915	+	64	retrotransposon protein, putative, unclassified, expressed
Chr1	LOC_Os01g13630	7641517	7643124	-	11	retrotransposon protein, putative, unclassified, expressed
Chr1	LOC_Os01g13640	7648657	7650004	+	17	retrotransposon, putative, centromere-specific, expressed
Chr1	LOC_Os01g13650	7650663	7652075	-	9	retrotransposon protein, putative, unclassified, expressed
Chr1	LOC_Os01g13660	7652869	7656854	-	24	expressed protein
Chr1	LOC_Os01g13690	7665101	7668163	+	7	ligA, putative, expressed
Chr1	LOC_Os01g13700	7670066	7672762	+	8	DNA-binding protein-related, putative, expressed
Chr1	LOC_Os01g13710	7672983	7676403	+	16	transposon protein, putative, unclassified, expressed
Chr1	LOC_Os01g13720	7677147	7678869	-	4	expressed protein
Chr1	LOC_Os01g13730	7679030	7685923	+	14	WD domain, G-beta repeat domain containing protein, expressed
Chr1	LOC_Os01g13740	7686884	7693987	-	35	myb-like DNA-binding domain containing protein, expressed
Chr1	LOC_Os01g13760	7712339	7721253	+	12	dnaJ domain containing protein, expressed
Chr1	LOC_Os01g13770	7718189	7722451	-	13	DUF250 domain containing protein, putative, expressed
Chr1	LOC_Os01g13780	7724283	7725533	+	12	expressed protein
Chr1	LOC_Os01g13800	7739074	7742914	+	12	receptor-like protein kinase 5 precursor, putative, expressed
Chr1	LOC_Os01g13810	7744243	7747746	+	12	expressed protein
Chr1	LOC_Os01g13820	7749404	7754414	-	46	retrotransposon protein, putative, unclassified, expressed
Chr1	LOC_Os01g13830	7755841	7760520	+	34	expressed protein
Chr1	LOC_Os01g13840	7764433	7766034	-	8	PE-PGRS family protein, putative, expressed
Chr1	LOC_Os01g13850	7767025	7767753	+	1	expressed protein
Chr1	LOC_Os01g13860	7771960	7774282	+	7	expressed protein
Chr1	LOC_Os01g13870	7776045	7777328	+	4	expressed protein
Chr1	LOC_Os01g13880	7780251	7781054	+	17	expressed protein
Chr1	LOC_Os01g13910	7792032	7794446	+	25	expressed protein
Chr1	LOC_Os01g13920	7796268	7796690	-	5	cysteine protease, putative, expressed
Chr1	LOC_Os01g13930	7804166	7805842	+	1	expressed protein
Chr1	LOC_Os01g13940	7806630	7810972	-	10	expressed protein
Chr1	LOC_Os01g13950	7817704	7818394	+	2	OsGrx_A1 - glutaredoxin subgroup III, expressed
Chr1	LOC_Os01g13960	7823251	7827552	+	11	retrotransposon protein, putative, unclassified, expressed
Chr1	LOC_Os01g14000	7844348	7844658	+	1	expressed protein
Chr1	LOC_Os01g14010	7847742	7850177	+	2	ZOS1-05 - C2H2 zinc finger protein, expressed
Chr1	LOC_Os01g14020	7852645	7855833	+	7	expressed protein
Chr1	LOC_Os01g14030	7856373	7857612	+	1	DUF260 domain containing protein, putative, expressed
Chr1	LOC_Os01g14040	7857826	7860061	-	6	D-tyrosyl-tRNA, putative, expressed
Chr1	LOC_Os01g14050	7862001	7867812	-	16	C2 domain containing protein, putative, expressed
Chr1	LOC_Os01g14060	7870790	7872213	+	9	expressed protein
Chr1	LOC_Os01g14070	7876233	7878802	+	7	60S ribosomal protein L18a-1, putative, expressed
Chr1	LOC_Os01g14080	7879931	7882632	-	12	lipase class 3 family protein, putative, expressed
Chr1	LOC_Os01g14090	7891541	7894725	+	3	kinesin motor domain containing protein, putative, expressed
Chr1	LOC_Os01g14100	7894959	7900874	-	22	BT1 family protein, putative, expressed
Chr1	LOC_Os01g14200	7953423	7964300	+	1	retrotransposon protein, putative, unclassified, expressed
Chr1	LOC_Os01g14270	7997491	8003010	-	1	OsFBX4 - F-box domain containing protein, expressed
Chr1	LOC_Os01g14340	8032638	8039690	-	1	expressed protein
Chr1	LOC_Os01g14360	8040956	8041210	-	1	expressed protein
Chr1	LOC_Os01g14370	8047368	8055694	-	2	histone acetyltransferase HAC5, putative, expressed
Chr1	LOC_Os01g14450	8093599	8097261	-	1	retrotransposon protein, putative, Ty3-gypsy subclass, expressed
Chr1	LOC_Os01g14460	8097513	8098373	-	1	retrotransposon protein, putative, Ty3-gypsy subclass, expressed
Chr1	LOC_Os01g14490	8115555	8120284	-	1	retrotransposon protein, putative, unclassified, expressed
Chr1	LOC_Os01g14510	8125667	8128193	-	1	BRASSINOSTEROID INSENSITIVE 1 precursor, putative, expressed
Chr1	LOC_Os01g14530	8146428	8148059	-	1	AWPM-19-like membrane family protein, putative, expressed
Chr1	LOC_Os01g14550	8159849	8161554	+	1	pathogen-related protein, putative, expressed
Chr1	LOC_Os01g14580	8170309	8176392	+	1	dehydrogenase, putative, expressed
Chr1	LOC_Os01g14670	8203765	8206969	-	1	Cupin domain containing protein, expressed
Chr1	LOC_Os01g14790	8269588	8272646	+	1	expressed protein
Chr1	LOC_Os01g14820	8284418	8289120	+	1	expressed protein
Chr1	LOC_Os01g14910	8354456	8355040	+	1	expressed protein
Chr1	LOC_Os01g14950	8382094	8387260	+	1	importin subunit alpha, putative, expressed
Chr1	LOC_Os01g15039	8447460	8451535	-	2	pectinesterase, putative, expressed
Chr1	LOC_Os01g15080	8457959	8458710	+	1	hypothetical protein
Chr1	LOC_Os01g15180	8509378	8515138	+	5	retrotransposon protein, putative, Ty3-gypsy subclass, expressed
Chr1	LOC_Os01g15190	8515499	8518409	-	1	retrotransposon protein, putative, unclassified, expressed
Chr1	LOC_Os01g15300	8560623	8569631	-	1	zinc finger helicase family protein, putative, expressed
Chr1	LOC_Os01g15460	8659375	8664836	-	1	zinc finger C-x8-C-x5-C-x3-H type family protein, expressed
Chr1	LOC_Os01g15470	8682929	8687581	+	1	protein kinase, putative, expressed
Chr1	LOC_Os01g15550	8745873	8746724	-	1	expressed protein
Chr1	LOC_Os01g15560	8748053	8748478	+	1	expressed protein
Chr1	LOC_Os01g15580	8751071	8755448	+	6	disease resistance protein RGA2, putative, expressed
Chr1	LOC_Os01g15600	8759370	8763491	+	12	PUR ALPHA-1, putative, expressed
Chr1	LOC_Os01g15610	8770874	8773267	+	7	expressed protein
Chr1	LOC_Os01g15630	8786512	8792386	+	15	zinc finger, C3HC4 type domain containing protein, expressed
Chr1	LOC_Os01g15640	8792646	8797363	-	18	no apical meristem protein, putative, expressed
Chr1	LOC_Os01g15660	8809361	8813097	+	17	NAD dependent epimerase/dehydratase family protein, putative, expressed
Chr1	LOC_Os01g15680	8821136	8822609	-	1	transferase, putative, expressed
Chr1	LOC_Os01g15690	8822990	8828178	-	3	retrotransposon protein, putative, unclassified, expressed
Chr1	LOC_Os01g15700	8829544	8834069	+	17	transposon protein, putative, Pong sub-class, expressed
Chr1	LOC_Os01g15720	8840946	8846452	+	2	tobamovirus movement protein containing protein, expressed
Chr1	LOC_Os01g15740	8853816	8856953	+	32	expressed protein
Chr1	LOC_Os01g15770	8883238	8885407	+	11	transmembrane protein 136, putative, expressed
Chr1	LOC_Os01g15780	8885505	8892462	-	16	glycosyl transferase, group 1 domain containing protein, expressed
Chr1	LOC_Os01g15790	8892579	8900134	+	25	expressed protein
Chr1	LOC_Os01g15800	8900946	8901945	+	2	expressed protein
Chr1	LOC_Os01g15810	8903333	8905428	-	3	peroxidase precursor, putative, expressed
Chr1	LOC_Os01g15830	8917547	8919971	+	8	peroxidase precursor, putative, expressed
Chr1	LOC_Os01g15840	8921590	8925372	-	8	PPR repeat containing protein, expressed
Chr1	LOC_Os01g15850	8925072	8929646	+	11	expressed protein
Chr1	LOC_Os01g15860	8931593	8936683	+	18	pre-mRNA-processing factor 6, putative, expressed
Chr1	LOC_Os01g15880	8939348	8942613	+	22	transposon protein, putative, unclassified, expressed
Chr1	LOC_Os01g15890	8943896	8948425	-	63	retrotransposon protein, putative, unclassified, expressed
Chr1	LOC_Os01g15900	8949249	8952712	-	5	expressed protein
Chr1	LOC_Os01g15910	8958411	8967207	+	35	UTP--glucose-1-phosphate uridylyltransferase, putative, expressed
Chr1	LOC_Os01g15920	8968727	8968933	-	2	expressed protein
Chr1	LOC_Os01g15934	8973604	8978182	-	4	retrotransposon protein, putative, unclassified, expressed
Chr1	LOC_Os01g16030	9019841	9024052	-	1	ADP-ribosylation factor, putative, expressed
Chr1	LOC_Os01g16060	9041580	9046087	-	1	expressed protein
Chr1	LOC_Os01g16100	9067360	9071396	-	1	translin, putative, expressed
Chr1	LOC_Os01g16110	9074613	9083795	+	2	la domain containing protein, putative, expressed
Chr1	LOC_Os01g16146	9114577	9117425	-	1	phenazine biosynthesis protein, putative, expressed
Chr1	LOC_Os01g16180	9159606	9165693	+	2	MT-A70 domain containing protein, expressed
Chr1	LOC_Os01g16190	9166353	9169971	+	16	26S proteasome non-ATPase regulatory subunit 14, putative, expressed
Chr1	LOC_Os01g16200	9171628	9172899	+	2	serpin domain containing protein, putative, expressed
Chr1	LOC_Os01g16210	9173107	9175991	-	9	uncharacterized Cys-rich domain containing protein, putative, expressed
Chr1	LOC_Os01g16220	9179212	9181984	-	5	Sad1 / UNC-like C-terminal domain containing protein, putative, expressed
Chr1	LOC_Os01g16230	9192249	9193439	+	2	TKL_IRAK_CR4L
Chr1	LOC_Os01g16240	9195527	9198962	-	13	OsCam1-3 - Calmodulin, expressed
Chr1	LOC_Os01g16250	9201354	9204450	+	15	expressed protein
Chr1	LOC_Os01g16260	9203963	9211788	-	14	major facilitator superfamily antiporter, putative, expressed
Chr1	LOC_Os01g16280	9221082	9221504	-	9	expressed protein
Chr1	LOC_Os01g16290	9225213	9237059	+	37	DNA gyrase subunit B, chloroplast/mitochondrial precursor, putative, expressed
Chr1	LOC_Os01g16300	9243541	9243825	+	4	hypothetical protein
Chr1	LOC_Os01g16310	9245577	9253454	+	43	glycosyl hydrolase, family 31, putative, expressed
Chr1	LOC_Os01g16320	9254034	9256622	-	15	plant-specific domain TIGR01570 family protein, expressed
Chr1	LOC_Os01g16330	9259137	9264342	+	10	OsRhmbd2 - Putative Rhomboid homologue, expressed
Chr1	LOC_Os01g16340	9264978	9268482	+	9	expressed protein
Chr1	LOC_Os01g16350	9268652	9272919	-	7	hydroxymethylglutaryl-CoA lyase, putative, expressed
Chr1	LOC_Os01g16354	9273876	9279032	-	10	rab GDP dissociation inhibitor alpha, putative, expressed
Chr1	LOC_Os01g16360	9288840	9289082	+	2	disease resistance protein, putative, expressed
Chr1	LOC_Os01g16370	9293171	9299788	+	15	NBS-LRR type disease resistance protein, putative, expressed
Chr1	LOC_Os01g16380	9302138	9304117	-	6	expressed protein
Chr1	LOC_Os01g16390	9306108	9309845	-	23	NB-ARC domain containing protein, expressed
Chr1	LOC_Os01g16400	9314159	9318060	+	22	NB-ARC domain containing protein, expressed
Chr1	LOC_Os01g16414	9318848	9323339	-	6	actin, putative, expressed
Chr1	LOC_Os01g16430	9325545	9329334	-	11	cysteine proteinase inhibitor precursor protein, putative, expressed
Chr1	LOC_Os01g16450	9339815	9342304	+	8	peroxidase precursor, putative, expressed
Chr1	LOC_Os01g16460	9344881	9347403	-	18	expressed protein
Chr1	LOC_Os01g16470	9349280	9351336	+	2	phosphatidylinositol kinase, putative, expressed
Chr1	LOC_Os01g16480	9352449	9359400	+	76	retrotransposon protein, putative, unclassified, expressed
Chr1	LOC_Os01g16500	9363746	9369033	-	52	retrotransposon protein, putative, unclassified, expressed
Chr1	LOC_Os01g16510	9370599	9373674	+	6	expressed protein
Chr1	LOC_Os01g16520	9373716	9378204	-	12	glutamyl-tRNA synthetase, cytoplasmic, putative, expressed
Chr1	LOC_Os01g16530	9378864	9383183	-	17	OsClp1 - Putative Clp protease homologue, expressed
Chr1	LOC_Os01g16540	9386194	9390635	+	14	NEDD8-activating enzyme E1 catalytic subunit, putative, expressed
Chr1	LOC_Os01g16550	9394361	9396460	-	5	expressed protein
Chr1	LOC_Os01g16570	9411334	9412353	+	1	retrotransposon protein, putative, unclassified
Chr1	LOC_Os01g16580	9413395	9416003	+	6	retrotransposon protein, putative, unclassified
Chr1	LOC_Os01g16590	9419329	9419981	-	11	expressed protein
Chr1	LOC_Os01g16600	9424556	9429196	+	13	expressed protein
Chr1	LOC_Os01g16620	9431735	9435957	-	8	expressed protein
Chr1	LOC_Os01g16630	9438456	9439387	+	9	expressed protein
Chr1	LOC_Os01g16640	9441829	9444010	-	3	split hand/foot malformation type 1, putative, expressed
Chr1	LOC_Os01g16650	9445679	9446566	+	1	ubiquitin-conjugating enzyme, putative, expressed
Chr1	LOC_Os01g16660	9447788	9450787	-	12	transposon protein, putative, unclassified, expressed
Chr1	LOC_Os01g16670	9454976	9456923	+	5	BSD domain-containing protein, putative, expressed
Chr1	LOC_Os01g16690	9481206	9483344	-	24	retrotransposon protein, putative, unclassified, expressed
Chr1	LOC_Os01g16700	9484035	9486050	-	31	retrotransposon protein, putative, LINE subclass, expressed
Chr1	LOC_Os01g16714	9488825	9493964	+	34	flavin monooxygenase, putative, expressed
Chr1	LOC_Os01g16730	9494809	9503181	+	9	ulp1 protease family, C-terminal catalytic domain containing protein, expressed
Chr1	LOC_Os01g16740	9503256	9510114	-	10	transposon protein, putative, unclassified, expressed
Chr1	LOC_Os01g16750	9512985	9515102	+	12	flavin monooxygenase, putative, expressed
Chr1	LOC_Os01g16770	9526187	9526984	+	1	expansin precursor, putative, expressed
Chr1	LOC_Os01g16800	9545520	9546039	-	7	expressed protein
Chr1	LOC_Os01g16810	9567526	9569263	-	3	MYB family transcription factor, putative, expressed
Chr1	LOC_Os01g16840	9603147	9604187	-	14	microneme protein Sm70, putative, expressed
Chr1	LOC_Os01g16850	9613654	9625257	-	17	retrotransposon protein, putative, unclassified, expressed
Chr1	LOC_Os01g16860	9626942	9630059	-	33	AGO4-2, putative, expressed
Chr1	LOC_Os01g16870	9631296	9638901	-	20	argonaute, putative, expressed
Chr1	LOC_Os01g16890	9657980	9661279	-	8	ribosomal protein L7Ae, putative, expressed
Chr1	LOC_Os01g16900	9665409	9670237	+	13	dehydrogenase, putative, expressed
Chr1	LOC_Os01g16910	9670773	9675747	-	15	outer mitochondrial membrane porin, putative, expressed
Chr1	LOC_Os01g16920	9679828	9680896	+	1	embryonic protein DC-8, putative, expressed
Chr1	LOC_Os01g16930	9682566	9684170	-	5	presenilin, putative, expressed
Chr1	LOC_Os01g16940	9684830	9689518	-	12	MazG nucleotide pyrophosphohydrolase domain containing protein, expressed
Chr1	LOC_Os01g16950	9690235	9692180	+	5	zinc finger, C3HC4 type domain containing protein, expressed
Chr1	LOC_Os01g16960	9694027	9699817	-	19	pyruvate kinase, putative, expressed
Chr1	LOC_Os01g16970	9702734	9709696	-	7	glucosidase II beta subunit-like domain containing protein, expressed
Chr1	LOC_Os01g16980	9711615	9712419	-	3	expressed protein
Chr1	LOC_Os01g17000	9733832	9738226	+	13	expressed protein
Chr1	LOC_Os01g17010	9738442	9744728	-	5	phospholipid-transporting ATPase, putative, expressed
Chr1	LOC_Os01g17020	9750080	9753770	+	5	glycosyl hydrolases family 17 protein, putative, expressed
Chr1	LOC_Os01g17030	9754542	9755797	+	3	heat shock protein DnaJ, putative, expressed
Chr1	LOC_Os01g17040	9764973	9766481	+	6	heat shock protein DnaJ, putative, expressed
Chr1	LOC_Os01g17060	9793959	9796829	-	11	expressed protein
Chr1	LOC_Os01g17065	9809343	9810633	-	4	expressed protein
Chr1	LOC_Os01g17070	9816783	9822750	+	20	OsDegp1 - Putative Deg protease homologue, expressed
Chr1	LOC_Os01g17080	9823099	9825970	-	21	transposon protein, putative, unclassified, expressed
Chr1	LOC_Os01g17090	9828214	9828555	-	1	retrotransposon protein, putative, unclassified
Chr1	LOC_Os01g17100	9831459	9831794	+	3	hypothetical protein
Chr1	LOC_Os01g17110	9835458	9836209	+	4	retrotransposon protein, putative, Ty3-gypsy subclass
Chr1	LOC_Os01g17120	9838747	9842845	-	15	retrotransposon protein, putative, Ty3-gypsy subclass, expressed
Chr1	LOC_Os01g17130	9845800	9848861	+	4	retrotransposon protein, putative, Ty3-gypsy subclass, expressed
Chr1	LOC_Os01g17150	9859350	9860764	+	5	plastid-specific 50S ribosomal protein 5, chloroplast precursor, putative, expressed
Chr1	LOC_Os01g17160	9866424	9870864	+	12	OsSubt1 - Putative Subtilisin homologue, expressed
Chr1	LOC_Os01g17170	9874326	9876951	+	6	magnesium-protoporphyrin IX monomethyl ester cyclase,chloroplast precursor, putative, expressed
Chr1	LOC_Os01g17180	9878631	9885134	+	21	proteasome subunit, putative, expressed
Chr1	LOC_Os01g17190	9887626	9889328	+	8	OsCam3 - Calmodulin, expressed
Chr1	LOC_Os01g17214	9889548	9902738	-	70	major facilitator superfamily antiporter, putative, expressed
Chr1	LOC_Os01g17240	9913390	9917318	+	12	transporter, major facilitator family, putative, expressed
Chr1	LOC_Os01g17250	9917474	9921595	-	11	BRASSINOSTEROID INSENSITIVE 1-associated receptor kinase 1 precursor, putative, expressed
Chr1	LOC_Os01g17260	9928866	9935981	+	13	transcription factor, putative, expressed
Chr1	LOC_Os01g17279	9936753	9947940	-	36	exonuclease, putative, expressed
Chr1	LOC_Os01g17300	9954154	9955696	+	10	expressed protein
Chr1	LOC_Os01g17320	9962629	9966966	+	14	PPR repeat domain containing protein, putative, expressed
Chr1	LOC_Os01g17330	9967185	9969073	-	3	eukaryotic translation initiation factor 6, putative, expressed
Chr1	LOC_Os01g17390	10003950	10007768	+	5	OsFBX5 - F-box domain containing protein, expressed
Chr1	LOC_Os01g17396	10008036	10011595	-	7	expressed protein
Chr1	LOC_Os01g17402	10011875	10015464	-	5	cyclin, putative, expressed
Chr1	LOC_Os01g17410	10016226	10016438	+	6	expressed protein
Chr1	LOC_Os01g17420	10018752	10020376	-	10	expressed protein
Chr1	LOC_Os01g17430	10021428	10027122	-	23	coatomer subunit beta-1, putative, expressed
Chr1	LOC_Os01g17440	10028443	10031012	+	21	retrotransposon protein, putative, unclassified, expressed
Chr1	LOC_Os01g17460	10035844	10041807	-	1	retrotransposon protein, putative, unclassified, expressed
Chr1	LOC_Os01g17470	10048264	10050309	-	3	plastocyanin-like domain containing protein, putative, expressed
Chr1	LOC_Os01g17970	10056936	10057994	+	4	retrotransposon protein, putative, Ty1-copia subclass
Chr1	LOC_Os01g17980	10058631	10059897	-	9	expressed protein
Chr1	LOC_Os01g17990	10061442	10065102	+	15	expressed protein
Chr1	LOC_Os01g18000	10071411	10076360	-	1	retrotransposon protein, putative, Ty3-gypsy subclass, expressed
Chr1	LOC_Os01g18010	10079338	10080316	+	3	hypothetical protein
Chr1	LOC_Os01g18020	10080809	10082274	-	11	retrotransposon protein, putative, unclassified
Chr1	LOC_Os01g18030	10088390	10089561	+	1	retrotransposon protein, putative, unclassified, expressed
Chr1	LOC_Os01g18040	10090866	10097284	-	20	retrotransposon protein, putative, unclassified, expressed
Chr1	LOC_Os01g18050	10098282	10103021	-	21	tubulin/FtsZ domain containing protein, putative, expressed
Chr1	LOC_Os01g18060	10113381	10119022	-	14	sugar transporter superfamily, putative, expressed
Chr1	LOC_Os01g18070	10119211	10123815	+	14	bacterial transferase hexapeptide domain containing protein, expressed
Chr1	LOC_Os01g18080	10133857	10135806	+	10	retrotransposon protein, putative, unclassified, expressed
Chr1	LOC_Os01g18090	10136482	10137055	+	3	expressed protein
Chr1	LOC_Os01g18100	10137215	10140159	-	6	OsRhmbd3 - Putative Rhomboid homologue, expressed
Chr1	LOC_Os01g18110	10144292	10146312	+	4	cinnamoyl CoA reductase, putative, expressed
Chr1	LOC_Os01g18120	10148777	10152520	+	21	cinnamoyl CoA reductase, putative, expressed
Chr1	LOC_Os01g18130	10156418	10158682	+	19	expressed protein
Chr1	LOC_Os01g18140	10159759	10160678	+	9	expressed protein
Chr1	LOC_Os01g18150	10164402	10165505	+	4	STE_MEK_ste7_MAP2K
Chr1	LOC_Os01g18160	10166261	10166626	+	3	expressed protein
Chr1	LOC_Os01g18170	10167886	10169316	-	2	Cupin domain containing protein, expressed
Chr1	LOC_Os01g18190	10180700	10182404	+	2	transposon protein, putative, CACTA, En/Spm sub-class, expressed
Chr1	LOC_Os01g18200	10185178	10188342	+	13	transposon protein, putative, CACTA, En/Spm sub-class
Chr1	LOC_Os01g18210	10193643	10196775	+	8	peptidyl-prolyl cis-trans isomerase, putative, expressed
Chr1	LOC_Os01g18220	10200476	10203694	-	13	expressed protein
Chr1	LOC_Os01g18230	10211391	10212188	-	3	FAD-linked oxidoreductase protein, putative, expressed
Chr1	LOC_Os01g18240	10217247	10219696	-	6	MYB family transcription factor, putative, expressed
Chr1	LOC_Os01g18250	10234933	10236023	-	1	subtilase, putative, expressed
Chr1	LOC_Os01g18270	10254826	10260612	-	7	transposon protein, putative, CACTA, En/Spm sub-class, expressed
Chr1	LOC_Os01g18280	10262946	10267962	+	21	SNF7 domain containing protein, putative, expressed
Chr1	LOC_Os01g18300	10283535	10283921	+	6	expressed protein
Chr1	LOC_Os01g18310	10288976	10289644	-	2	expressed protein
Chr1	LOC_Os01g18320	10291889	10295536	+	8	protoporphyrinogen oxidase, chloroplast precursor, putative, expressed
Chr1	LOC_Os01g18330	10297713	10298039	+	2	hypothetical protein
Chr1	LOC_Os01g18350	10308117	10308641	+	9	expressed protein
Chr1	LOC_Os01g18360	10312341	10314826	+	2	OsIAA4 - Auxin-responsive Aux/IAA gene family member, expressed
Chr1	LOC_Os01g18370	10316083	10318509	-	23	expressed protein
Chr1	LOC_Os01g18375	10319458	10319886	+	1	hydrophobic protein, putative, expressed
Chr1	LOC_Os01g18390	10333538	10337512	-	35	OsRCI2-1 - Putative low temperature and salt responsive protein, expressed
Chr1	LOC_Os01g18400	10342025	10343570	-	13	CHIT10 - Chitinase family protein precursor, expressed
Chr1	LOC_Os01g18410	10346711	10349872	-	7	expressed protein
Chr1	LOC_Os01g18420	10352429	10353151	+	5	OsMADS88 - MADS-box family gene with M-gamma type-box, expressed
Chr1	LOC_Os01g18440	10366411	10367331	+	4	OsMADS89 - MADS-box family gene with M-gamma type-box, expressed
Chr1	LOC_Os01g18460	10375933	10376935	-	13	expressed protein
Chr1	LOC_Os01g18470	10380948	10387869	-	2	transposon protein, putative, unclassified, expressed
Chr1	LOC_Os01g18490	10399945	10400235	-	2	expressed protein
Chr1	LOC_Os01g18500	10402717	10405818	-	7	transposon protein, putative, unclassified
Chr1	LOC_Os01g18530	10431473	10432723	-	19	expressed protein
Chr1	LOC_Os01g18550	10451842	10454434	-	3	transposon protein, putative, CACTA, En/Spm sub-class, expressed
Chr1	LOC_Os01g18560	10455230	10456079	-	10	transposon protein, putative, CACTA, En/Spm sub-class
Chr1	LOC_Os01g18584	10470540	10478800	+	63	WRKY9, expressed
Chr1	LOC_Os01g18610	10480871	10483517	+	28	retrotransposon protein, putative, LINE subclass, expressed
Chr1	LOC_Os01g18620	10488948	10490994	-	2	transferase family protein, putative, expressed
Chr1	LOC_Os01g18630	10492039	10495723	-	7	aspartic proteinase oryzasin-1 precursor, putative, expressed
Chr1	LOC_Os01g18640	10496604	10500943	-	6	aminotransferase, putative, expressed
Chr1	LOC_Os01g18660	10509032	10513400	+	13	aminotransferase, putative, expressed
Chr1	LOC_Os01g18670	10515723	10521282	-	9	MDR-like ABC transporter, putative, expressed
Chr1	LOC_Os01g18680	10540064	10541002	+	2	retrotransposon protein, putative, unclassified, expressed
Chr1	LOC_Os01g18690	10541810	10543718	-	29	retrotransposon protein, putative, unclassified, expressed
Chr1	LOC_Os01g18700	10544971	10547148	-	26	retrotransposon protein, putative, unclassified, expressed
Chr1	LOC_Os01g18710	10549240	10551084	-	21	hypothetical protein
Chr1	LOC_Os01g18720	10551838	10552511	+	8	expressed protein
Chr1	LOC_Os01g18730	10559887	10560969	-	4	expressed protein
Chr1	LOC_Os01g18744	10561328	10565325	-	12	transferase family protein, putative, expressed
Chr1	LOC_Os01g18780	10578399	10580428	-	23	fibroin heavy chain precursor, putative, expressed
Chr1	LOC_Os01g18790	10597799	10598302	+	13	expressed protein
Chr1	LOC_Os01g18800	10622795	10627552	+	17	CAMK_KIN1/SNF1/Nim1_like
Chr1	LOC_Os01g18810	10628391	10630541	-	11	expressed protein
Chr1	LOC_Os01g18830	10641303	10642392	-	20	expressed protein
Chr1	LOC_Os01g18840	10643287	10644848	+	6	IF, putative, expressed
Chr1	LOC_Os01g18850	10650139	10656779	+	21	OsSPL1 - SBP-box gene family member, expressed
Chr1	LOC_Os01g18860	10657463	10660137	-	2	S-adenosylmethionine synthetase, putative, expressed
Chr1	LOC_Os01g18870	10664780	10666903	-	6	helix-loop-helix DNA-binding domain containing protein, expressed
Chr1	LOC_Os01g18880	10675167	10679828	+	10	ubiquitin carboxyl-terminal hydrolase, family 1, putative, expressed
Chr1	LOC_Os01g18890	10679488	10682188	-	15	peroxidase precursor, putative, expressed
Chr1	LOC_Os01g18900	10687193	10687489	-	5	stigma specific peroxidase precursor, putative, expressed
Chr1	LOC_Os01g18910	10691398	10692494	-	3	peroxidase precursor, putative, expressed
Chr1	LOC_Os01g18930	10701626	10703130	-	23	peroxidase precursor, putative, expressed
Chr1	LOC_Os01g18940	10703783	10705200	-	15	expressed protein
Chr1	LOC_Os01g18950	10713139	10714271	-	8	peroxidase precursor, putative, expressed
Chr1	LOC_Os01g18960	10715756	10716480	+	5	hypothetical protein
Chr1	LOC_Os01g18970	10720419	10721623	-	1	peroxidase precursor, putative, expressed
Chr1	LOC_Os01g19010	10741340	10743477	-	4	retrotransposon protein, putative, unclassified, expressed
Chr1	LOC_Os01g19020	10748603	10750234	-	7	peroxidase precursor, putative, expressed
Chr1	LOC_Os01g19030	10758624	10762152	-	11	retrotransposon protein, putative, unclassified, expressed
Chr1	LOC_Os01g19120	10802151	10804527	-	14	expressed protein
Chr1	LOC_Os01g19130	10805496	10808081	-	7	protein phosphatase 2C, putative, expressed
Chr1	LOC_Os01g19140	10813997	10818530	-	7	O-sialoglycoprotein endopeptidase, putative, expressed
Chr1	LOC_Os01g19150	10819351	10822413	-	14	CGMC_GSK
Chr1	LOC_Os01g19160	10822583	10827157	+	13	protein kinase domain containing protein, expressed
Chr1	LOC_Os01g19170	10830045	10831911	+	7	polygalacturonase, putative, expressed
Chr1	LOC_Os01g19220	10871371	10874265	+	2	beta-D-xylosidase, putative, expressed
Chr1	LOC_Os01g19230	10875741	10876344	+	1	expressed protein
Chr1	LOC_Os01g19240	10877635	10881693	+	22	integral membrane protein DUF6 containing protein, expressed
Chr1	LOC_Os01g19250	10885891	10886205	+	1	expressed protein
Chr1	LOC_Os01g19270	10895602	10897796	+	15	expressed protein
Chr1	LOC_Os01g19280	10899088	10900447	-	9	expressed protein
Chr1	LOC_Os01g19290	10911296	10914795	+	9	integral membrane protein DUF6 containing protein, expressed
Chr1	LOC_Os01g19300	10923111	10923356	-	4	retrotransposon protein, putative, unclassified, expressed
Chr1	LOC_Os01g19310	10925899	10928720	-	22	retrotransposon protein, putative, unclassified, expressed
Chr1	LOC_Os01g19320	10931624	10933061	+	13	expressed protein
Chr1	LOC_Os01g19330	10934895	10935992	+	3	MYB family transcription factor, putative, expressed
Chr1	LOC_Os01g19340	10945292	10945711	+	2	expressed protein
Chr1	LOC_Os01g19350	10950432	10950836	-	6	expressed protein
Chr1	LOC_Os01g19360	10952470	10956289	+	2	retrotransposon protein, putative, Ty1-copia subclass, expressed
Chr1	LOC_Os01g19370	10961015	10962396	-	6	retrotransposon protein, putative, unclassified, expressed
Chr1	LOC_Os01g19380	10965000	10968073	+	9	pentatricopeptide, putative, expressed
Chr1	LOC_Os01g19390	10969331	10972881	-	11	glycerol-3-phosphate acyltransferase, putative, expressed
Chr1	LOC_Os01g19400	10977180	10979974	+	10	expressed protein
Chr1	LOC_Os01g19410	10980739	10983343	-	9	expressed protein
Chr1	LOC_Os01g19420	10986092	10986991	-	4	transposon protein, putative, unclassified, expressed
Chr1	LOC_Os01g19430	10990775	10991617	-	2	3-5 exonuclease domain-containing protein, putative, expressed
Chr1	LOC_Os01g19440	10997593	10999294	+	4	pectinesterase, putative, expressed
Chr1	LOC_Os01g19450	10999316	11006013	-	13	ATP-citrate synthase subunit 1, putative, expressed
Chr1	LOC_Os01g19460	11014249	11020364	+	68	retrotransposon protein, putative, unclassified, expressed
Chr1	LOC_Os01g19470	11025443	11038870	-	38	nodal modulator 1 precursor, putative, expressed
Chr1	LOC_Os01g19480	11058878	11063978	+	17	kelch motif family protein, putative, expressed
Chr1	LOC_Os01g19490	11064694	11068774	-	8	pentatricopeptide, putative, expressed
Chr1	LOC_Os01g19500	11071480	11071791	-	8	expressed protein
Chr1	LOC_Os01g19529	11078199	11083482	-	34	pentatricopeptide, putative, expressed
Chr1	LOC_Os01g19548	11089051	11093987	-	8	pentatricopeptide, putative, expressed
Chr1	LOC_Os01g19570	11094735	11095130	-	6	hypothetical protein
Chr1	LOC_Os01g19580	11096191	11098563	+	34	expressed protein
Chr1	LOC_Os01g19600	11105219	11108548	-	1	transposon protein, putative, CACTA, En/Spm sub-class, expressed
Chr1	LOC_Os01g19610	11109804	11113543	-	13	plant protein of unknown function domain containing protein, expressed
Chr1	LOC_Os01g19640	11137193	11138245	-	15	retrotransposon protein, putative, Ty3-gypsy subclass
Chr1	LOC_Os01g19650	11142122	11148181	+	9	retrotransposon protein, putative, Ty3-gypsy subclass, expressed
Chr1	LOC_Os01g19660	11148536	11151458	-	13	retrotransposon protein, putative, unclassified, expressed
Chr1	LOC_Os01g19680	11160080	11163946	+	30	retrotransposon protein, putative, unclassified
Chr1	LOC_Os01g19694	11166948	11174452	+	28	Homeobox domain containing protein, expressed
Chr1	LOC_Os01g19710	11177124	11180604	-	8	transposon protein, putative, CACTA, En/Spm sub-class, expressed
Chr1	LOC_Os01g19730	11198937	11199438	-	11	expressed protein
Chr1	LOC_Os01g19740	11202595	11203335	-	1	calvin cycle protein CP12, putative, expressed
Chr1	LOC_Os01g19750	11208573	11209819	+	4	glycosyl hydrolase, putative, expressed
Chr1	LOC_Os01g19760	11211845	11221400	+	24	expressed protein
Chr1	LOC_Os01g19770	11221765	11223653	-	17	mitochondrial import inner membrane translocase subunit Tim17, putative, expressed
Chr1	LOC_Os01g19780	11224130	11224900	+	2	expressed protein
Chr1	LOC_Os01g19790	11227601	11227945	+	3	hypothetical protein
Chr1	LOC_Os01g19800	11231972	11234811	-	6	zinc finger, C3HC4 type, putative, expressed
Chr1	LOC_Os01g19820	11245197	11246756	+	2	universal stress protein domain containing protein, putative, expressed
Chr1	LOC_Os01g19830	11246926	11247221	-	3	hypothetical protein
Chr1	LOC_Os01g19840	11249654	11251232	-	4	60S ribosomal protein L29-2, putative, expressed
Chr1	LOC_Os01g19850	11254144	11261684	-	22	amino acid permease family protein, putative, expressed
Chr1	LOC_Os01g19860	11264170	11266136	-	5	expressed protein
Chr1	LOC_Os01g19870	11272155	11278214	+	16	hydrolase, acting on carbon-nitrogen, putative, expressed
Chr1	LOC_Os01g19894	11292665	11305805	-	12	transposon protein, putative, unclassified, expressed
Chr1	LOC_Os01g19910	11307284	11307814	+	2	expressed protein
Chr1	LOC_Os01g19920	11309445	11311851	-	6	retrotransposon protein, putative, unclassified
Chr1	LOC_Os01g19930	11312980	11314011	-	2	retrotransposon protein, putative, unclassified
Chr1	LOC_Os01g19940	11316601	11320197	+	10	expressed protein
Chr1	LOC_Os01g19950	11321841	11322752	-	14	expressed protein
Chr1	LOC_Os01g19960	11326333	11334931	+	14	transposon protein, putative, CACTA, En/Spm sub-class, expressed
Chr1	LOC_Os01g19970	11350507	11356863	+	35	MYB family transcription factor, putative, expressed
Chr1	LOC_Os01g19980	11358152	11359942	+	26	hypothetical protein
Chr1	LOC_Os01g19990	11364355	11365344	-	1	expressed protein
Chr1	LOC_Os01g20000	11367016	11367264	-	1	expressed protein
Chr1	LOC_Os01g20020	11372793	11374436	+	15	hypothetical protein
Chr1	LOC_Os01g20040	11383145	11384165	+	13	retrotransposon protein, putative, unclassified, expressed
Chr1	LOC_Os01g20050	11386070	11387654	-	10	retrotransposon protein, putative, unclassified, expressed
Chr1	LOC_Os01g20060	11389453	11389920	+	1	expressed protein
Chr1	LOC_Os01g20070	11391435	11391776	-	7	retrotransposon protein, putative, unclassified, expressed
Chr1	LOC_Os01g20080	11398914	11401032	-	3	transposon protein, putative, CACTA, En/Spm sub-class
Chr1	LOC_Os01g20090	11404258	11407590	-	1	transposon protein, putative, CACTA, En/Spm sub-class, expressed
Chr1	LOC_Os01g20100	11409812	11410165	+	3	expressed protein
Chr1	LOC_Os01g20110	11412131	11421047	+	26	expressed protein
Chr1	LOC_Os01g20120	11426336	11430996	-	12	expressed protein
	LOC_Os01g20160	gene	11458955	11463442	25	OsHKT1
Chr1	LOC_Os01g20170	11472467	11475066	+	20	expressed protein
Chr1	LOC_Os01g20204	11501218	11502840	-	40	expressed protein
Chr1	LOC_Os01g20206	11505077	11506103	-	5	methyltransferase, putative, expressed
Chr1	LOC_Os01g20208	11515321	11515989	+	5	expressed protein
Chr1	LOC_Os01g20700	11517688	11521595	+	27	hypothetical protein
Chr1	LOC_Os01g20710	11523256	11524033	-	7	expressed protein
Chr1	LOC_Os01g20720	11526651	11529893	+	6	CC-NBS-LRR, putative, expressed
Chr1	LOC_Os01g20750	11559271	11559928	+	2	expressed protein
Chr1	LOC_Os01g20760	11562530	11568879	+	1	transposon protein, putative, unclassified, expressed
Chr1	LOC_Os01g20770	11581013	11581850	-	5	expressed protein
Chr1	LOC_Os01g20780	11585607	11586525	+	4	anther-specific protein SF18 precursor, putative, expressed
Chr1	LOC_Os01g20810	11595631	11596334	-	10	expressed protein
Chr1	LOC_Os01g20820	11599937	11600573	-	3	expressed protein
Chr1	LOC_Os01g20830	11610848	11612708	+	8	heavy metal-associated domain containing protein, expressed
Chr1	LOC_Os01g20840	11618335	11622535	+	9	lipase class 3 family protein, putative, expressed
Chr1	LOC_Os01g20850	11624254	11624645	-	1	expressed protein
Chr1	LOC_Os01g20860	11625658	11637076	-	28	phospholipase D
Chr1	LOC_Os01g20870	11647627	11647974	+	9	expressed protein
Chr1	LOC_Os01g20880	11655138	11659895	+	16	OsWAK3 - OsWAK receptor-like cytoplasmic kinase OsWAK-RLCK, expressed
Chr1	LOC_Os01g20890	11662723	11666347	+	6	expressed protein
Chr1	LOC_Os01g20894	11667260	11667716	-	10	expressed protein
Chr1	LOC_Os01g20900	11677483	11685307	+	22	OsWAK4 - OsWAK receptor-like cytoplasmic kinase OsWAK-RLCK, expressed
Chr1	LOC_Os01g20910	11686442	11687386	+	3	zinc finger, C3HC4 type domain containing protein, expressed
Chr1	LOC_Os01g20920	11687988	11688350	+	2	expressed protein
Chr1	LOC_Os01g20930	11688901	11690975	+	14	RING-H2 finger protein, putative, expressed
Chr1	LOC_Os01g20940	11693809	11700025	+	14	PHS1, putative, expressed
Chr1	LOC_Os01g20950	11703247	11704653	-	6	sulfotransferase domain containing protein, expressed
Chr1	LOC_Os01g20960	11710902	11711183	+	3	hypothetical protein
Chr1	LOC_Os01g20970	11713728	11714442	+	2	invertase/pectin methylesterase inhibitor family protein, putative, expressed
Chr1	LOC_Os01g20980	11715165	11717784	-	4	pectinesterase, putative, expressed
Chr1	LOC_Os01g20990	11720388	11723733	+	20	retrotransposon protein, putative, unclassified, expressed
Chr1	LOC_Os01g21000	11724347	11725448	-	4	retrotransposon protein, putative, unclassified, expressed
Chr1	LOC_Os01g21010	11727425	11730043	+	30	expressed protein
Chr1	LOC_Os01g21020	11737865	11738367	+	5	expressed protein
Chr1	LOC_Os01g21034	11741377	11750709	+	63	pectinesterase, putative, expressed
Chr1	LOC_Os01g21050	11752736	11753404	-	2	pentatricopeptide, putative, expressed
Chr1	LOC_Os01g21060	11753780	11755093	+	4	hypothetical protein
Chr1	LOC_Os01g21070	11756851	11759649	+	4	endoglucanase, putative, expressed
Chr1	LOC_Os01g21100	11774396	11775010	+	2	expressed protein
Chr1	LOC_Os01g21110	11778997	11781908	+	32	expressed protein
Chr1	LOC_Os01g21120	11783910	11785001	+	3	AP2 domain containing protein, expressed
Chr1	LOC_Os01g21130	11792473	11793167	+	9	expressed protein
Chr1	LOC_Os01g21135	11793594	11795362	-	7	retrotransposon protein, putative, unclassified, expressed
Chr1	LOC_Os01g21144	11800239	11803815	-	9	expressed protein
Chr1	LOC_Os01g21160	11804111	11809061	-	23	2-oxo acid dehydrogenases acyltransferase domain containing protein, expressed
Chr1	LOC_Os01g21170	11810685	11811951	+	8	expressed protein
Chr1	LOC_Os01g21180	11812178	11815791	-	14	translation machinery-associated protein 20, putative, expressed
Chr1	LOC_Os01g21190	11817810	11823814	-	1	transposon protein, putative, unclassified, expressed
Chr1	LOC_Os01g21200	11825162	11825442	-	7	hypothetical protein
Chr1	LOC_Os01g21210	11831607	11839055	+	28	retrotransposon protein, putative, unclassified, expressed
Chr1	LOC_Os01g21220	11840972	11843234	-	2	retrotransposon protein, putative, unclassified
Chr1	LOC_Os01g21240	11855552	11858974	+	24	MLA6 protein, putative, expressed
Chr1	LOC_Os01g21250	11863920	11864332	-	1	late embryogenesis abundant protein, putative, expressed
Chr1	LOC_Os01g21260	11878345	11879503	-	15	hypothetical protein
Chr1	LOC_Os01g21270	11879864	11881684	+	18	retrotransposon protein, putative, unclassified, expressed
Chr1	LOC_Os01g21300	11897558	11902407	+	21	esterase/lipase/thioesterase family protein, putative, expressed
Chr1	LOC_Os01g21310	11905412	11906678	+	6	expressed protein
Chr1	LOC_Os01g21320	11906864	11910916	-	13	NAD dependent epimerase/dehydratase family domain containing protein, expressed
Chr1	LOC_Os01g21340	11917508	11917909	-	3	expressed protein
Chr1	LOC_Os01g21350	11930353	11931888	-	8	retrotransposon protein, putative, unclassified, expressed
Chr1	LOC_Os01g21360	11934315	11937485	-	2	retrotransposon protein, putative, unclassified
Chr1	LOC_Os01g21380	11944393	11945637	-	2	FAD dependent oxidoreductase domain containing protein, expressed
Chr1	LOC_Os01g21400	11948453	11949730	-	2	retrotransposon protein, putative, unclassified, expressed
Chr1	LOC_Os01g21410	11953342	11955449	-	8	expressed protein
Chr1	LOC_Os01g21420	11957243	11964812	+	29	pre-mRNA-splicing factor SF2, putative, expressed
Chr1	LOC_Os01g21430	11967796	11968697	+	9	retrotransposon protein, putative, Ty3-gypsy subclass, expressed
Chr1	LOC_Os01g21440	11970728	11972568	+	3	expressed protein
Chr1	LOC_Os01g21450	11974129	11981959	+	31	expressed protein
Chr1	LOC_Os01g21480	11992632	11993683	-	17	transposon protein, putative, CACTA, En/Spm sub-class, expressed
Chr1	LOC_Os01g21530	12034969	12040208	+	74	retrotransposon protein, putative, unclassified, expressed
Chr1	LOC_Os01g21536	12043790	12049986	-	3	retrotransposon protein, putative, Ty3-gypsy subclass, expressed
Chr1	LOC_Os01g21542	12052624	12053076	-	11	retrotransposon protein, putative, unclassified, expressed
Chr1	LOC_Os01g21550	12057277	12057723	+	4	expressed protein
Chr1	LOC_Os01g21560	12067684	12069113	+	4	esterase/lipase/thioesterase family protein, putative, expressed
Chr1	LOC_Os01g21580	12074499	12075208	+	5	esterase/lipase/thioesterase family protein, putative, expressed
Chr1	LOC_Os01g21585	12078156	12078670	-	2	expressed protein
Chr1	LOC_Os01g21590	12091633	12093276	+	4	homeodomain, putative, expressed
Chr1	LOC_Os01g21610	12108869	12110717	+	4	uncharacterized aarF domain-containing protein kinase 4, putative, expressed
Chr1	LOC_Os01g21620	12112984	12113844	+	8	expressed protein
Chr1	LOC_Os01g21630	12117107	12123195	+	27	pectinacetylesterase domain containing protein, expressed
Chr1	LOC_Os01g21640	12126422	12127233	+	7	expressed protein
Chr1	LOC_Os01g21660	12154685	12156630	+	19	expressed protein
Chr1	LOC_Os01g21670	12157455	12161768	-	36	plant protein of unknown function domain containing protein, expressed
Chr1	LOC_Os01g21680	12163770	12164080	-	8	expressed protein
Chr1	LOC_Os01g21690	12166733	12170415	+	21	retrotransposon, putative, centromere-specific, expressed
Chr1	LOC_Os01g21700	12176157	12176726	+	4	hypothetical protein
Chr1	LOC_Os01g21710	12184857	12186827	+	8	plant protein of unknown function domain containing protein, expressed
Chr1	LOC_Os01g21720	12187950	12189343	-	21	retrotransposon protein, putative, Ty3-gypsy subclass
Chr1	LOC_Os01g21740	12203402	12204078	-	2	expressed protein
Chr1	LOC_Os01g21750	12205547	12205888	-	4	expressed protein
Chr1	LOC_Os01g21760	12209585	12210813	+	7	retrotransposon protein, putative, unclassified
Chr1	LOC_Os01g21780	12220348	12224299	+	19	expressed protein
Chr1	LOC_Os01g21790	12225123	12225766	-	3	expressed protein
Chr1	LOC_Os01g21810	12232535	12234767	+	33	expressed protein
Chr1	LOC_Os01g21820	12235262	12248213	-	33	preprotein translocase subunit secA, chloroplast precursor, putative, expressed
Chr1	LOC_Os01g21830	12248605	12249408	-	12	hypothetical protein
Chr1	LOC_Os01g21850	12258138	12263046	-	15	protein transport protein-related, putative, expressed
Chr1	LOC_Os01g21860	12264911	12269085	+	8	AGAP010768-PA, putative, expressed
Chr1	LOC_Os01g21870	12270037	12270402	-	1	expressed protein
Chr1	LOC_Os01g21880	12280146	12280526	-	2	expressed protein
Chr1	LOC_Os01g21900	12291788	12294943	-	3	expressed protein
Chr1	LOC_Os01g21920	12297230	12298189	-	2	expressed protein
Chr1	LOC_Os01g21930	12299652	12299981	-	3	expressed protein
Chr1	LOC_Os01g21940	12303170	12309435	-	13	WD domain, G-beta repeat domain containing protein, expressed
Chr1	LOC_Os01g21950	12316775	12317261	+	10	expressed protein
Chr1	LOC_Os01g21960	12326486	12331776	+	11	serine/threonine-protein kinase, putative, expressed
Chr1	LOC_Os01g21970	12332795	12337227	-	10	protein kinase, putative, expressed
Chr1	LOC_Os01g21980	12339789	12340224	-	3	expressed protein
Chr1	LOC_Os01g21990	12344460	12351233	+	27	CRS2-associated factor 2, chloroplast precursor, putative, expressed
Chr1	LOC_Os01g22000	12351454	12353063	-	17	expressed protein
Chr1	LOC_Os01g22010	12363709	12366314	-	9	S-adenosylmethionine synthetase, putative, expressed
Chr1	LOC_Os01g22030	12371941	12372306	-	6	expressed protein
Chr1	LOC_Os01g22050	12381728	12389166	-	48	retrotransposon protein, putative, unclassified, expressed
Chr1	LOC_Os01g22070	12394022	12397207	+	9	transposon protein, putative, Mutator sub-class, expressed
Chr1	LOC_Os01g22080	12398142	12401628	+	22	expressed protein
Chr1	LOC_Os01g22090	12403525	12408003	-	25	expressed protein
Chr1	LOC_Os01g22100	12408324	12410734	+	22	retrotransposon protein, putative, unclassified, expressed
Chr1	LOC_Os01g22110	12411557	12414030	+	23	retrotransposon protein, putative, unclassified, expressed
Chr1	LOC_Os01g22120	12417808	12419730	+	37	retrotransposon protein, putative, unclassified, expressed
Chr1	LOC_Os01g22140	12439025	12442585	-	10	transposon protein, putative, CACTA, En/Spm sub-class, expressed
Chr1	LOC_Os01g22150	12444630	12446150	-	1	transposon protein, putative, CACTA, En/Spm sub-class
Chr1	LOC_Os01g22190	12474253	12482475	+	1	transposon protein, putative, CACTA, En/Spm sub-class, expressed
Chr1	LOC_Os01g22220	12491993	12494656	-	18	expressed protein
Chr1	LOC_Os01g22230	12499923	12504215	+	9	peroxidase precursor, putative, expressed
Chr1	LOC_Os01g22249	12509592	12519255	+	67	peroxidase precursor, putative, expressed
Chr1	LOC_Os01g22270	12521032	12526795	+	4	retrotransposon protein, putative, unclassified, expressed
Chr1	LOC_Os01g22320	12543374	12544763	+	2	transposon protein, putative, unclassified
Chr1	LOC_Os01g22336	12551333	12557013	+	32	peroxidase precursor, putative, expressed
Chr1	LOC_Os01g22352	12564283	12570032	+	32	peroxidase precursor, putative, expressed
Chr1	LOC_Os01g22370	12578189	12582301	+	52	peroxidase precursor, putative, expressed
Chr1	LOC_Os01g22380	12582735	12583462	-	8	expressed protein
Chr1	LOC_Os01g22390	12584652	12594761	-	158	WD domain containing protein, putative, expressed
Chr1	LOC_Os01g22430	12615648	12617245	-	12	OsFBDUF3 - F-box and DUF domain containing protein, expressed
Chr1	LOC_Os01g22480	12636380	12640675	-	23	OsFBDUF4 - F-box and DUF domain containing protein, expressed
Chr1	LOC_Os01g22490	12645515	12646409	-	8	40S ribosomal protein S27a, putative, expressed
Chr1	LOC_Os01g22500	12646586	12650014	+	14	craniofacial development protein 1, putative, expressed
Chr1	LOC_Os01g22510	12650540	12654393	+	9	cyclase/dehydrase family protein, expressed
Chr1	LOC_Os01g22520	12654852	12658475	-	9	dihydrolipoyl dehydrogenase 1, mitochondrial precursor, putative, expressed
Chr1	LOC_Os01g22530	12660915	12661401	+	7	expressed protein
Chr1	LOC_Os01g22540	12664720	12665440	-	2	expressed protein
Chr1	LOC_Os01g22550	12667343	12672757	-	19	galactosyltransferase family protein, putative, expressed
Chr1	LOC_Os01g22570	12682333	12683428	-	6	glycerol-3-phosphate acyltransferase, putative, expressed
Chr1	LOC_Os01g22590	12701744	12704572	+	4	retrotransposon protein, putative, unclassified, expressed
Chr1	LOC_Os01g22600	12704700	12709808	-	22	mitochondrial carrier protein, putative, expressed
Chr1	LOC_Os01g22630	12725141	12731526	+	27	ECT protein, putative, expressed
Chr1	LOC_Os01g22640	12734098	12738112	+	21	GDSL-like lipase/acylhydrolase, putative, expressed
Chr1	LOC_Os01g22650	12739613	12740041	-	4	expressed protein
Chr1	LOC_Os01g22660	12742056	12746046	+	6	GDSL-like lipase/acylhydrolase, putative, expressed
Chr1	LOC_Os01g22670	12745130	12747081	-	4	fruit bromelain precursor, putative, expressed
Chr1	LOC_Os01g22680	12751899	12753162	+	3	fruit bromelain precursor, putative, expressed
Chr1	LOC_Os01g22700	12756935	12757588	+	3	organic cation transporter-related, putative, expressed
Chr1	LOC_Os01g22710	12758518	12760143	+	5	organic cation transporter-related, putative, expressed
Chr1	LOC_Os01g22720	12765352	12769683	+	60	expressed protein
Chr1	LOC_Os01g22730	12777304	12778969	-	22	transposon protein, putative, unclassified, expressed
Chr1	LOC_Os01g22770	12803326	12803709	-	2	transposon protein, putative, unclassified
Chr1	LOC_Os01g22780	12804579	12810224	+	44	GDSL-like lipase/acylhydrolase, putative, expressed
Chr1	LOC_Os01g22794	12814561	12817628	+	26	transposon protein, putative, CACTA, En/Spm sub-class, expressed
Chr1	LOC_Os01g22810	12819228	12820200	-	7	hypothetical protein
Chr1	LOC_Os01g22820	12821557	12821908	+	3	retrotransposon protein, putative, Ty3-gypsy subclass
Chr1	LOC_Os01g22830	12827289	12830974	+	17	retrotransposon protein, putative, Ty3-gypsy subclass, expressed
Chr1	LOC_Os01g22840	12832002	12835327	-	20	retrotransposon protein, putative, Ty3-gypsy subclass, expressed
Chr1	LOC_Os01g22850	12838715	12840323	-	18	retrotransposon protein, putative, Ty3-gypsy subclass
Chr1	LOC_Os01g22860	12844746	12845348	+	1	retrotransposon protein, putative, unclassified
Chr1	LOC_Os01g22870	12848912	12853410	+	11	expressed protein
Chr1	LOC_Os01g22880	12858637	12859368	-	4	expressed protein
Chr1	LOC_Os01g22900	12870228	12874264	+	10	neutral/alkaline invertase, putative, expressed
Chr1	LOC_Os01g22910	12875498	12882540	-	76	retrotransposon protein, putative, unclassified, expressed
Chr1	LOC_Os01g22920	12884474	12885551	-	1	gibberellin 2-beta-dioxygenase, putative, expressed
Chr1	LOC_Os01g22930	12890486	12891513	-	9	expressed protein
Chr1	LOC_Os01g22954	12896174	12915380	+	76	serine carboxypeptidase, putative, expressed
Chr1	LOC_Os01g22980	12914948	12919210	-	8	OsSCP3 - Putative Serine Carboxypeptidase homologue, expressed
Chr1	LOC_Os01g22990	12921466	12924802	-	5	acidic leucine-rich nuclear phosphoprotein 32-related protein 1, putative, expressed
Chr1	LOC_Os01g23000	12932411	12933541	-	10	expressed protein
Chr1	LOC_Os01g23070	12980585	12982781	+	9	expressed protein
Chr1	LOC_Os01g23090	12991467	12994789	+	32	retrotransposon protein, putative, Ty1-copia subclass, expressed
Chr1	LOC_Os01g23120	13000407	13003755	+	3	retrotransposon protein, putative, Ty3-gypsy subclass, expressed
Chr1	LOC_Os01g23130	13005171	13009650	-	3	transposon protein, putative, unclassified, expressed
Chr1	LOC_Os01g23160	13018801	13021215	+	1	retrotransposon protein, putative, unclassified
Chr1	LOC_Os01g23180	13026724	13029253	-	4	retrotransposon protein, putative, unclassified
Chr1	LOC_Os01g23260	13073618	13074372	-	1	hypothetical protein
Chr1	LOC_Os01g23310	13090240	13094306	+	15	retrotransposon, putative, centromere-specific
Chr1	LOC_Os01g23320	13094452	13097951	-	8	retrotransposon, putative, centromere-specific, expressed
Chr1	LOC_Os01g23330	13102091	13108592	-	48	retrotransposon, putative, centromere-specific, expressed
Chr1	LOC_Os01g23340	13114083	13115959	-	31	expressed protein
Chr1	LOC_Os01g23350	13130523	13131199	+	7	hypothetical protein
Chr1	LOC_Os01g23360	13133423	13136149	-	37	expressed protein
Chr1	LOC_Os01g23370	13137848	13141064	+	6	expressed protein
Chr1	LOC_Os01g23380	13141932	13144941	-	5	stripe rust resistance protein Yr10, putative, expressed
Chr1	LOC_Os01g23390	13145219	13145659	+	9	hypothetical protein
Chr1	LOC_Os01g23410	13149287	13151613	-	3	transposon protein, putative, unclassified, expressed
Chr1	LOC_Os01g23420	13156189	13159517	+	63	transposon protein, putative, unclassified, expressed
Chr1	LOC_Os01g23430	13164378	13169205	-	101	transposon protein, putative, unclassified, expressed
Chr1	LOC_Os01g23440	13170717	13174129	-	3	expressed protein
Chr1	LOC_Os01g23460	13180307	13182788	+	6	retrotransposon protein, putative, Ty1-copia subclass, expressed
Chr1	LOC_Os01g23490	13188915	13190413	+	1	retrotransposon protein, putative, Ty1-copia subclass
Chr1	LOC_Os01g23500	13196756	13197181	-	3	expressed protein
Chr1	LOC_Os01g23510	13200712	13202442	+	9	expressed protein
Chr1	LOC_Os01g23530	13211987	13218563	+	39	terpene synthase, putative, expressed
Chr1	LOC_Os01g23540	13220904	13223852	+	20	retrotransposon protein, putative, unclassified, expressed
Chr1	LOC_Os01g23550	13224105	13226577	+	3	retrotransposon protein, putative, unclassified, expressed
Chr1	LOC_Os01g23560	13228071	13229853	-	12	retrotransposon protein, putative, unclassified, expressed
Chr1	LOC_Os01g23580	13237248	13246183	+	39	inorganic H+ pyrophosphatase, putative, expressed
Chr1	LOC_Os01g23590	13246387	13262228	-	35	suppressor of Mek, putative, expressed
Chr1	LOC_Os01g23600	13264930	13266669	+	3	expressed protein
Chr1	LOC_Os01g23610	13272614	13282201	+	25	dihydrolipoyl dehydrogenase, putative, expressed
Chr1	LOC_Os01g23620	13286103	13288466	+	6	miro, putative, expressed
Chr1	LOC_Os01g23630	13291338	13294467	+	17	transcription initiation factor IID, 18kD subunit family protein, expressed
Chr1	LOC_Os01g23640	13296332	13305295	+	31	mov34/MPN/PAD-1 family protein, expressed
Chr1	LOC_Os01g23650	13309978	13310316	+	3	expressed protein
Chr1	LOC_Os01g23660	13311773	13312375	+	6	expressed protein
Chr1	LOC_Os01g23670	13314434	13315391	+	8	retrotransposon protein, putative, unclassified
Chr1	LOC_Os01g23680	13319295	13323947	-	14	rossmann fold nucleotide-binding protein involved in DNA uptake, putative, expressed
Chr1	LOC_Os01g23690	13327424	13328163	+	11	expressed protein
Chr1	LOC_Os01g23700	13340275	13340721	-	10	expressed protein
Chr1	LOC_Os01g23710	13342879	13345906	-	9	no apical meristem protein, putative, expressed
Chr1	LOC_Os01g23730	13348568	13349371	+	10	retrotransposon protein, putative, unclassified, expressed
Chr1	LOC_Os01g23740	13353629	13357510	+	10	OsPDIL2-2 protein disulfide isomerase PDIL2-2, expressed
Chr1	LOC_Os01g23750	13360117	13361337	+	1	OsMADS92 - MADS-box family gene with M-beta type-box, expressed
Chr1	LOC_Os01g23770	13366416	13367710	+	8	OsMADS94 - MADS-box family gene with M-beta type-box, expressed
Chr1	LOC_Os01g23780	13373620	13374665	+	9	OsMADS95 - MADS-box family gene with M-beta type-box, expressed
Chr1	LOC_Os01g23790	13374842	13375053	-	1	hypothetical protein
Chr1	LOC_Os01g23830	13410760	13412091	+	2	retrotransposon protein, putative, unclassified, expressed
Chr1	LOC_Os01g23880	13442496	13443696	+	16	expressed protein
Chr1	LOC_Os01g23910	13454908	13455887	-	6	expressed protein
Chr1	LOC_Os01g23960	13475815	13482656	-	127	retrotransposon protein, putative, Ty3-gypsy subclass, expressed
Chr1	LOC_Os01g23970	13487905	13490291	+	10	cysteine-rich receptor protein kinase, putative, expressed
Chr1	LOC_Os01g23990	13508317	13508882	-	1	expressed protein
Chr1	LOC_Os01g24010	13517518	13528480	+	27	pleiotropic drug resistance protein, putative, expressed
Chr1	LOC_Os01g24020	13523472	13531777	-	16	expressed protein
Chr1	LOC_Os01g24030	13539762	13541958	+	6	AMP-binding enzyme, putative, expressed
Chr1	LOC_Os01g24040	13543439	13548779	+	8	retrotransposon protein, putative, Ty1-copia subclass, expressed
Chr1	LOC_Os01g24050	13550372	13556984	+	60	expressed protein
Chr1	LOC_Os01g24060	13560832	13566873	+	20	importin subunit alpha, putative, expressed
Chr1	LOC_Os01g24070	13570607	13573322	+	11	GATA zinc finger domain containing protein, expressed
Chr1	LOC_Os01g24080	13577951	13581209	+	51	expressed protein
Chr1	LOC_Os01g24090	13582036	13584917	-	56	TPR repeat, putative, expressed
Chr1	LOC_Os01g24110	13594901	13595386	-	1	expressed protein
Chr1	LOC_Os01g24130	13601556	13604431	-	2	transposon protein, putative, CACTA, En/Spm sub-class, expressed
Chr1	LOC_Os01g24140	13612430	13615028	+	2	transposon protein, putative, CACTA, En/Spm sub-class, expressed
Chr1	LOC_Os01g24160	13621337	13621703	-	2	hypothetical protein
Chr1	LOC_Os01g24170	13624372	13624767	+	4	hypothetical protein
Chr1	LOC_Os01g24220	13648116	13650479	+	1	retrotransposon protein, putative, Ty1-copia subclass
Chr1	LOC_Os01g24260	13667094	13670933	-	7	retrotransposon protein, putative, Ty1-copia subclass, expressed
Chr1	LOC_Os01g24294	13684382	13694297	-	6	retrotransposon protein, putative, Ty3-gypsy subclass, expressed
Chr1	LOC_Os01g24320	13703925	13704368	+	7	retrotransposon protein, putative, unclassified, expressed
Chr1	LOC_Os01g24330	13705077	13707835	-	21	retrotransposon protein, putative, unclassified, expressed
Chr1	LOC_Os01g24340	13713177	13714834	-	42	expressed protein
Chr1	LOC_Os01g24350	13717346	13719543	+	27	expressed protein
Chr1	LOC_Os01g24360	13726762	13732218	-	6	retrotransposon protein, putative, unclassified
Chr1	LOC_Os01g24420	13765231	13772186	+	11	expressed protein
Chr1	LOC_Os01g24440	13778572	13779786	-	8	glycine-rich protein, putative, expressed
Chr1	LOC_Os01g24450	13784863	13785180	-	7	expressed protein
Chr1	LOC_Os01g24460	13788467	13789890	+	16	histone-like transcription factor and archaeal histone, putative, expressed
Chr1	LOC_Os01g24470	13794686	13799906	+	51	PHS1, putative, expressed
Chr1	LOC_Os01g24480	13799955	13804790	-	87	DUF1399 containing protein, putative, expressed
Chr1	LOC_Os01g24490	13807523	13809865	-	18	expressed protein
Chr1	LOC_Os01g24500	13814901	13817064	+	3	expressed protein
Chr1	LOC_Os01g24550	13837906	13839339	-	3	fruit bromelain precursor, putative, expressed
Chr1	LOC_Os01g24560	13842272	13843749	+	3	fruit bromelain precursor, putative, expressed
Chr1	LOC_Os01g24590	13857601	13858621	-	2	LTPL46 - Protease inhibitor/seed storage/LTP family protein precursor, expressed
Chr1	LOC_Os01g24600	13859262	13860625	+	5	fruit bromelain precursor, putative, expressed
Chr1	LOC_Os01g24660	13880244	13883279	+	2	transposon protein, putative, CACTA, En/Spm sub-class, expressed
Chr1	LOC_Os01g24670	13885528	13885743	-	3	expressed protein
Chr1	LOC_Os01g24680	13887272	13893293	+	14	3-hydroxyacyl-CoA dehydrogenase, putative, expressed
Chr1	LOC_Os01g24690	13896291	13898264	+	4	60S ribosomal protein L23A, putative, expressed
Chr1	LOC_Os01g24700	13899523	13900729	-	16	expressed protein
Chr1	LOC_Os01g24710	13903153	13904729	-	24	jacalin-like lectin domain containing protein, expressed
Chr1	LOC_Os01g24730	13914259	13914771	-	14	expressed protein
Chr1	LOC_Os01g24740	13915867	13916187	+	3	peroxiredoxin-2E-1, chloroplast precursor, putative, expressed
Chr1	LOC_Os01g24750	13922344	13927455	-	28	Ser/Thr protein phosphatase family protein, putative, expressed
Chr1	LOC_Os01g24760	13933250	13934338	-	21	expressed protein
Chr1	LOC_Os01g24764	13934495	13935854	+	9	expressed protein
Chr1	LOC_Os01g24770	13936525	13937302	-	1	expressed protein
Chr1	LOC_Os01g24780	13941318	13944691	+	31	cytochrome P450, putative, expressed
Chr1	LOC_Os01g24790	13957512	13959245	+	9	transferase family protein, putative, expressed
Chr1	LOC_Os01g24800	13964669	13970130	+	19	retrotransposon protein, putative, unclassified, expressed
Chr1	LOC_Os01g24810	13977964	13979538	+	5	cytochrome P450, putative, expressed
Chr1	LOC_Os01g24820	13979885	13983744	-	18	NB-ARC domain containing protein, expressed
Chr1	LOC_Os01g24830	13985087	13985680	+	14	expressed protein
Chr1	LOC_Os01g24840	13986738	13988711	-	16	conserved hypothetical protein
Chr1	LOC_Os01g24860	13998831	14004121	+	4	retrotransposon protein, putative, unclassified, expressed
Chr1	LOC_Os01g24870	14005040	14007024	+	5	retrotransposon protein, putative, unclassified, expressed
Chr1	LOC_Os01g24880	14012515	14019465	+	20	zinc finger, C3HC4 type domain containing protein, expressed
Chr1	LOC_Os01g24890	14021280	14024158	-	9	transposon protein, putative, CACTA, En/Spm sub-class, expressed
Chr1	LOC_Os01g24900	14026067	14026560	+	2	expressed protein
Chr1	LOC_Os01g24910	14026791	14028833	-	5	transposon protein, putative, CACTA, En/Spm sub-class, expressed
Chr1	LOC_Os01g24920	14031364	14038788	+	77	poly synthetase 2-B, putative, expressed
Chr1	LOC_Os01g24930	14043089	14044083	-	16	hypothetical protein
Chr1	LOC_Os01g24940	14047801	14054910	+	56	poly synthetase 2-A, putative, expressed
Chr1	LOC_Os01g24950	14059572	14064905	+	35	exocyst complex component 6, putative, expressed
Chr1	LOC_Os01g24960	14068134	14069504	-	24	dirigent, putative
Chr1	LOC_Os01g24970	14076321	14076620	+	3	expressed protein
Chr1	LOC_Os01g24980	14077629	14080716	+	58	naringenin,2-oxoglutarate 3-dioxygenase, putative, expressed
Chr1	LOC_Os01g24990	14085834	14087035	+	1	retrotransposon protein, putative, unclassified, expressed
Chr1	LOC_Os01g25010	14101994	14108083	+	55	flavonol synthase/flavanone 3-hydroxylase, putative, expressed
Chr1	LOC_Os01g25030	14116998	14117889	-	18	dirigent, putative
Chr1	LOC_Os01g25040	14122115	14127513	+	53	transposon protein, putative, CACTA, En/Spm sub-class, expressed
Chr1	LOC_Os01g25060	14130842	14134488	+	8	transposon protein, putative, CACTA, En/Spm sub-class, expressed
Chr1	LOC_Os01g25070	14149989	14150267	+	3	expressed protein
Chr1	LOC_Os01g25090	14163295	14165284	-	44	transposon protein, putative, CACTA, En/Spm sub-class, expressed
Chr1	LOC_Os01g25100	14167249	14168537	+	13	glutathione S-transferase, putative, expressed
Chr1	LOC_Os01g25160	14210479	14211106	-	4	jacalin-like lectin domain containing protein, expressed
Chr1	LOC_Os01g25189	14224896	14233656	-	164	delta14-sterol reductase, putative, expressed
Chr1	LOC_Os01g25210	14245177	14246112	-	1	retrotransposon protein, putative, unclassified
Chr1	LOC_Os01g25220	14248009	14248295	+	4	expressed protein
Chr1	LOC_Os01g25240	14252929	14257384	+	77	expressed protein
Chr1	LOC_Os01g25250	14259335	14260906	+	8	expressed protein
Chr1	LOC_Os01g25270	14264078	14267208	+	24	pentatricopeptide repeat protein PPR986-12, putative, expressed
Chr1	LOC_Os01g25280	14280746	14282187	+	21	jacalin-like lectin domain containing protein, expressed
Chr1	LOC_Os01g25320	14292067	14303222	-	62	auxilin, putative, expressed
Chr1	LOC_Os01g25330	14308159	14316696	+	62	SAC9, putative, expressed
Chr1	LOC_Os01g25340	14318259	14319567	-	49	expressed protein
Chr1	LOC_Os01g25360	14326186	14327047	+	10	esterase, putative, expressed
Chr1	LOC_Os01g25370	14328622	14333284	-	12	SUMO protease, putative, expressed
Chr1	LOC_Os01g25386	14340133	14357449	-	132	multidrug resistance-associated protein, putative, expressed
Chr1	LOC_Os01g25402	14365180	14374329	+	1	transposon protein, putative, CACTA, En/Spm sub-class, expressed
Chr1	LOC_Os01g25430	14385696	14386361	-	6	expressed protein
Chr1	LOC_Os01g25440	14391999	14398598	-	12	thiamin pyrophosphokinase 1, putative, expressed
Chr1	LOC_Os01g25450	14414670	14431253	+	185	AIG1 family protein, expressed
Chr1	LOC_Os01g25460	14437845	14439688	-	5	uncharacterized protein At4g06744 precursor, putative, expressed
Chr1	LOC_Os01g25470	14442717	14444896	-	31	flavin monooxygenase, putative, expressed
Chr1	LOC_Os01g25484	14446910	14453474	+	31	ferredoxin--nitrite reductase, putative, expressed
Chr1	LOC_Os01g25500	14453690	14454560	+	7	sterol carrier protein-2, putative, expressed
Chr1	LOC_Os01g25510	14459951	14461849	+	13	alpha-amylase isozyme C, putative, expressed
Chr1	LOC_Os01g25520	14462361	14464876	+	28	ferredoxin-nitrite reductase, putative, expressed
Chr1	LOC_Os01g25530	14471242	14476738	+	7	pentatricopeptide repeat protein PPR986-12, putative, expressed
Chr1	LOC_Os01g25540	14480782	14481616	-	3	RALFL6 - Rapid ALkalinization Factor RALF family protein precursor, expressed
Chr1	LOC_Os01g25560	14486393	14487170	-	2	RALFL7 - Rapid ALkalinization Factor RALF family protein precursor, expressed
Chr1	LOC_Os01g25600	14506673	14513164	-	32	tetratricopeptide repeat domain containing protein, expressed
Chr1	LOC_Os01g25610	14513321	14515446	+	11	40S ribosomal protein S4, putative, expressed
Chr1	LOC_Os01g25630	14526602	14531604	-	25	NB-ARC domain containing protein, expressed
Chr1	LOC_Os01g25660	14544303	14545507	-	10	expressed protein
Chr1	LOC_Os01g25679	14555698	14559975	-	4	retrotransposon protein, putative, Ty3-gypsy subclass, expressed
Chr1	LOC_Os01g25720	14571837	14581967	-	50	disease resistance protein RGA4, putative, expressed
Chr1	LOC_Os01g25760	14597790	14602976	-	4	powdery mildew resistance protein PM3F, putative, expressed
Chr1	LOC_Os01g25800	14611303	14611896	+	10	expressed protein
Chr1	LOC_Os01g25810	14612547	14617122	-	45	powdery mildew resistance protein PM3A, putative, expressed
Chr1	LOC_Os01g25820	14621295	14627937	-	15	respiratory burst oxidase, putative, expressed
Chr1	LOC_Os01g25839	14651928	14660021	-	18	retrotransposon protein, putative, Ty1-copia subclass
Chr1	LOC_Os01g25880	14679306	14683435	-	21	dephospho-CoA kinase, putative, expressed
Chr1	LOC_Os01g25890	14690814	14692610	+	9	retrotransposon protein, putative, unclassified, expressed
Chr1	LOC_Os01g25910	14699760	14702069	+	29	retrotransposon protein, putative, unclassified, expressed
Chr1	LOC_Os01g25920	14702305	14705998	-	22	expressed protein
Chr1	LOC_Os01g25930	14707820	14709064	+	18	retrotransposon protein, putative, unclassified, expressed
Chr1	LOC_Os01g25940	14713472	14713951	-	5	expressed protein
Chr1	LOC_Os01g25950	14715588	14718387	+	1	retrotransposon protein, putative, Ty3-gypsy subclass
Chr1	LOC_Os01g25960	14721437	14724643	-	54	retrotransposon protein, putative, Ty1-copia subclass, expressed
Chr1	LOC_Os01g25970	14725805	14726983	-	4	retrotransposon protein, putative, Ty1-copia subclass
Chr1	LOC_Os01g25980	14729064	14729636	+	14	retrotransposon protein, putative, Ty1-copia subclass, expressed
Chr1	LOC_Os01g25990	14730142	14738424	-	33	expressed protein
Chr1	LOC_Os01g26000	14742684	14748152	-	25	expressed protein
Chr1	LOC_Os01g26010	14749402	14750090	+	12	expressed protein
Chr1	LOC_Os01g26020	14752089	14754630	+	9	expressed protein
Chr1	LOC_Os01g26039	14754773	14764507	-	61	expressed protein
Chr1	LOC_Os01g26060	14767283	14769140	+	31	expressed protein
Chr1	LOC_Os01g26070	14769271	14769883	+	10	expressed protein
Chr1	LOC_Os01g26080	14777806	14779110	+	10	expressed protein
Chr1	LOC_Os01g26090	14786178	14786779	+	6	expressed protein
Chr1	LOC_Os01g26100	14788122	14788481	+	5	expressed protein
Chr1	LOC_Os01g26110	14792113	14792639	+	10	expressed protein
Chr1	LOC_Os01g26120	14793093	14797228	+	24	membrane associated DUF588 domain containing protein, putative, expressed
Chr1	LOC_Os01g26130	14799300	14801932	+	9	expressed protein
Chr1	LOC_Os01g26150	14807795	14808475	+	12	expressed protein
Chr1	LOC_Os01g26160	14809676	14822133	+	40	exportin 1, putative, expressed
Chr1	LOC_Os01g26174	14825144	14828267	+	26	OsWAK5 - OsWAK receptor-like protein kinase, expressed
Chr1	LOC_Os01g26190	14841155	14844266	-	8	retrotransposon protein, putative, Ty3-gypsy subclass, expressed
Chr1	LOC_Os01g26210	14856098	14858270	-	34	OsWAK6 - OsWAK receptor-like protein kinase, expressed
Chr1	LOC_Os01g26224	14861119	14870225	+	4	transposon protein, putative, CACTA, En/Spm sub-class, expressed
Chr1	LOC_Os01g26240	14871573	14878509	-	22	retrotransposon protein, putative, Ty1-copia subclass, expressed
Chr1	LOC_Os01g26250	14881835	14883293	+	7	expressed protein
Chr1	LOC_Os01g26270	14892876	14893943	+	3	OsWAK7 - OsWAK receptor-like protein kinase, expressed
Chr1	LOC_Os01g26280	14896685	14899178	+	16	OsWAK8 - OsWAK receptor-like protein kinase, expressed
Chr1	LOC_Os01g26290	14901174	14903208	+	22	expressed protein
Chr1	LOC_Os01g26300	14903885	14905421	-	15	OsWAK9 - OsWAK receptor-like cytoplasmic kinase OsWAK-RLCK, expressed
Chr1	LOC_Os01g26320	14924923	14928015	+	1	ZmEBE-1 protein, putative, expressed
Chr1	LOC_Os01g26330	14935709	14936233	-	3	retrotransposon protein, putative, unclassified
Chr1	LOC_Os01g26340	14942346	14943453	+	2	dirigent, putative
Chr1	LOC_Os01g26930	15000481	15005033	-	1	transposon protein, putative, unclassified, expressed
Chr1	LOC_Os01g26940	15007012	15013275	-	1	transposon protein, putative, CACTA, En/Spm sub-class, expressed
Chr1	LOC_Os01g26980	15025838	15036256	+	15	transposon protein, putative, unclassified, expressed
Chr1	LOC_Os01g27010	15056289	15058752	-	2	retrotransposon protein, putative, Ty3-gypsy subclass, expressed
Chr1	LOC_Os01g27020	15059422	15067554	+	1	transposon protein, putative, unclassified, expressed
Chr1	LOC_Os01g27040	15075862	15083305	-	1	chromatin-remodeling complex ATPase chain, putative, expressed
Chr1	LOC_Os01g27060	15094011	15096404	+	1	retrotransposon, putative, centromere-specific, expressed
Chr1	LOC_Os01g27150	15130857	15139604	-	17	cullin, putative, expressed
Chr1	LOC_Os01g27160	15146084	15152518	+	21	cullin, putative, expressed
Chr1	LOC_Os01g27170	15151960	15157245	-	17	potassium transporter, putative, expressed
Chr1	LOC_Os01g27180	15158430	15158885	-	6	expressed protein
Chr1	LOC_Os01g27190	15160423	15161640	+	4	C2 domain containing protein, putative, expressed
Chr1	LOC_Os01g27200	15168092	15170244	+	29	retrotransposon protein, putative, unclassified, expressed
Chr1	LOC_Os01g27210	15170345	15171860	-	11	glutathione S-transferase, putative, expressed
Chr1	LOC_Os01g27230	15185076	15188301	-	32	12-oxophytodienoate reductase, putative, expressed
Chr1	LOC_Os01g27240	15192860	15195698	-	37	12-oxophytodienoate reductase, putative, expressed
Chr1	LOC_Os01g27260	15216813	15217959	-	26	glutathione S-transferase, putative, expressed
Chr1	LOC_Os01g27280	15223105	15230235	+	20	retrotransposon protein, putative, unclassified, expressed
Chr1	LOC_Os01g27300	15234445	15234693	+	10	glutathione S-transferase GSTF1, putative, expressed
Chr1	LOC_Os01g27360	15281130	15283073	-	27	glutathione S-transferase, putative, expressed
Chr1	LOC_Os01g27370	15284072	15285817	-	17	expressed protein
Chr1	LOC_Os01g27380	15289214	15291315	+	25	glutathione S-transferase, putative, expressed
Chr1	LOC_Os01g27390	15291669	15294415	+	31	glutathione S-transferase, putative, expressed
Chr1	LOC_Os01g27430	15309068	15313016	+	6	retrotransposon protein, putative, unclassified, expressed
Chr1	LOC_Os01g27440	15316895	15323198	-	9	retrotransposon protein, putative, unclassified, expressed
Chr1	LOC_Os01g27470	15336530	15337588	+	17	ubiquitin family domain containing protein, expressed
Chr1	LOC_Os01g27480	15344380	15345409	+	6	glutathione S-transferase, putative, expressed
Chr1	LOC_Os01g27490	15346349	15347941	-	13	leucoanthocyanidin dioxygenase, putative, expressed
Chr1	LOC_Os01g27500	15350554	15351568	+	7	expressed protein
Chr1	LOC_Os01g27510	15353975	15354379	-	2	expressed protein
Chr1	LOC_Os01g27520	15356779	15360684	-	20	tRNA synthetases class II domain containing protein, expressed
Chr1	LOC_Os01g27570	15384897	15385446	-	2	expressed protein
Chr1	LOC_Os01g27580	15387453	15388827	-	4	transposon protein, putative, Pong sub-class, expressed
Chr1	LOC_Os01g27590	15389732	15392073	-	5	transposon protein, putative, Pong sub-class, expressed
Chr1	LOC_Os01g27600	15393438	15395769	+	23	expressed protein
Chr1	LOC_Os01g27620	15405281	15406253	+	10	hypothetical protein
Chr1	LOC_Os01g27630	15410777	15412081	+	4	glutathione S-transferase, putative, expressed
Chr1	LOC_Os01g27640	15413115	15415791	+	3	retrotransposon protein, putative, unclassified, expressed
Chr1	LOC_Os01g27650	15418911	15421118	-	8	pentatricopeptide, putative, expressed
Chr1	LOC_Os01g27660	15426823	15430588	-	7	transposon protein, putative, CACTA, En/Spm sub-class, expressed
Chr1	LOC_Os01g27670	15431918	15434942	-	6	transposon protein, putative, CACTA, En/Spm sub-class
Chr1	LOC_Os01g27680	15439024	15440376	-	4	expressed protein
Chr1	LOC_Os01g27690	15440625	15441473	-	2	expressed protein
Chr1	LOC_Os01g27700	15445458	15447633	+	53	laccase precursor protein, putative, expressed
Chr1	LOC_Os01g27720	15453620	15457813	+	48	E3 ubiquitin-protein ligase MGRN1, putative, expressed
Chr1	LOC_Os01g27730	15462065	15466760	-	77	GTPase of unknown function domain containing protein, putative, expressed
Chr1	LOC_Os01g27740	15474284	15478322	-	22	dnaJ domain containing protein, expressed
Chr1	LOC_Os01g27750	15479968	15493549	+	109	bifunctional 3-dehydroquinate dehydratase/shikimate dehydrogenase,chloroplast precursor, putative, expressed
Chr1	LOC_Os01g27760	15494889	15496280	+	25	expressed protein
Chr1	LOC_Os01g27770	15503196	15511672	+	111	expressed protein
Chr1	LOC_Os01g27790	15515054	15523392	+	18	retrotransposon protein, putative, unclassified, expressed
Chr1	LOC_Os01g27820	15534201	15535727	-	20	hypothetical protein
Chr1	LOC_Os01g27850	15557112	15557543	+	1	expressed protein
Chr1	LOC_Os01g27860	15562758	15563289	+	3	expressed protein
Chr1	LOC_Os01g27880	15568776	15573377	-	12	sucrose-phosphatase, putative, expressed
Chr1	LOC_Os01g27890	15581786	15583686	-	13	cytochrome P450, putative, expressed
Chr1	LOC_Os01g27900	15592876	15596393	-	4	retrotransposon protein, putative, unclassified, expressed
Chr1	LOC_Os01g27920	15609536	15609979	+	9	transposon protein, putative, Pong sub-class, expressed
Chr1	LOC_Os01g27930	15611374	15614522	+	9	retrotransposon protein, putative, unclassified, expressed
Chr1	LOC_Os01g27940	15618221	15624566	-	81	cyclin-L1-1, putative, expressed
Chr1	LOC_Os01g27980	15640318	15640638	-	1	hypothetical protein
Chr1	LOC_Os01g27990	15644812	15649520	+	39	NPL4, putative, expressed
Chr1	LOC_Os01g28000	15650305	15661340	+	24	retrotransposon protein, putative, Ty3-gypsy subclass, expressed
Chr1	LOC_Os01g28010	15663195	15664407	-	6	retrotransposon protein, putative, Ty3-gypsy subclass
Chr1	LOC_Os01g28020	15666258	15669058	-	40	retrotransposon protein, putative, Ty3-gypsy subclass
Chr1	LOC_Os01g28030	15672566	15676615	-	58	peroxidase precursor, putative, expressed
Chr1	LOC_Os01g28040	15681231	15686522	-	3	transposon protein, putative, unclassified, expressed
Chr1	LOC_Os01g28050	15693159	15693956	+	13	expressed protein
Chr1	LOC_Os01g28060	15704120	15710630	+	1	transposon protein, putative, CACTA, En/Spm sub-class, expressed
Chr1	LOC_Os01g28080	15714116	15714559	-	11	conserved hypothetical protein
Chr1	LOC_Os01g28134	15760468	15763180	+	1	expressed protein
Chr1	LOC_Os01g28150	15777301	15780996	+	60	OsFBX6 - F-box domain containing protein, expressed
Chr1	LOC_Os01g28160	15781931	15783015	+	29	expressed protein
Chr1	LOC_Os01g28220	15807633	15807932	+	4	hypothetical protein
Chr1	LOC_Os01g28230	15814357	15815151	+	8	ZOS1-07 - C2H2 zinc finger protein, expressed
Chr1	LOC_Os01g28244	15823709	15829849	-	125	retrotransposon protein, putative, unclassified, expressed
Chr1	LOC_Os01g28260	15835812	15836668	+	21	hypothetical protein
Chr1	LOC_Os01g28270	15837416	15839921	-	5	retrotransposon protein, putative, Ty1-copia subclass
Chr1	LOC_Os01g28280	15842962	15843779	-	6	expressed protein
Chr1	LOC_Os01g28300	15850967	15854629	+	56	OsFBX7 - F-box domain containing protein, expressed
Chr1	LOC_Os01g28310	15856943	15860320	-	9	transposable element protein, putative, containing Pfam profile: PF03004, Transposase_24, expressed
Chr1	LOC_Os01g28320	15863146	15863830	-	16	retrotransposon, putative, centromere-specific
Chr1	LOC_Os01g28340	15875812	15877914	+	21	retrotransposon protein, putative, Ty3-gypsy subclass
Chr1	LOC_Os01g28360	15882746	15885683	-	60	retrotransposon, putative, centromere-specific, expressed
Chr1	LOC_Os01g28370	15886562	15900682	-	35	transposon protein, putative, CACTA, En/Spm sub-class, expressed
Chr1	LOC_Os01g28380	15903617	15905645	-	33	retrotransposon, putative, centromere-specific
Chr1	LOC_Os01g28390	15906252	15915141	-	11	transposon protein, putative, CACTA, En/Spm sub-class, expressed
Chr1	LOC_Os01g28400	15917689	15919885	+	34	transposon protein, putative, unclassified, expressed
Chr1	LOC_Os01g28410	15920822	15921031	+	5	expressed protein
Chr1	LOC_Os01g28450	15934491	15935319	+	2	SCP-like extracellular protein, expressed
Chr1	LOC_Os01g28490	15955778	15957077	+	16	retrotransposon protein, putative, Ty1-copia subclass, expressed
Chr1	LOC_Os01g28500	15958735	15959500	-	13	SCP-like extracellular protein, expressed
Chr1	LOC_Os01g28510	15966105	15967644	-	20	expressed protein
Chr1	LOC_Os01g28520	15968347	15969552	+	7	OsFBX8 - F-box domain containing protein, expressed
Chr1	LOC_Os01g28530	15970470	15972701	-	17	retrotransposon protein, putative, Ty3-gypsy subclass
Chr1	LOC_Os01g28540	15975324	15980624	+	37	stress regulated protein, putative, expressed
Chr1	LOC_Os01g28550	15983565	15986109	-	2	retrotransposon protein, putative, Ty1-copia subclass
Chr1	LOC_Os01g28570	15990575	15991315	-	20	pentatricopeptide, putative, expressed
Chr1	LOC_Os01g28580	15992759	15996844	+	3	expressed protein
Chr1	LOC_Os01g28600	16000688	16003329	-	30	exo70 exocyst complex subunit family protein, putative, expressed
Chr1	LOC_Os01g28630	16020227	16021523	+	22	retrotransposon protein, putative, unclassified
Chr1	LOC_Os01g28660	16033395	16038898	+	39	expressed protein
Chr1	LOC_Os01g28670	16041548	16042229	+	2	hypothetical protein
Chr1	LOC_Os01g28680	16046649	16056268	+	64	WD domain, G-beta repeat domain containing protein, expressed
Chr1	LOC_Os01g28690	16061947	16067662	+	41	nucleoporin autopeptidase domain containing protein, expressed
Chr1	LOC_Os01g28700	16071197	16071430	-	4	hypothetical protein
Chr1	LOC_Os01g28710	16079293	16080059	-	2	expressed protein
Chr1	LOC_Os01g28730	16086623	16088672	+	4	protein kinase domain containing protein, expressed
Chr1	LOC_Os01g28744	16101903	16104780	-	8	retrotransposon protein, putative, unclassified, expressed
Chr1	LOC_Os01g28760	16108460	16111921	+	22	retrotransposon protein, putative, Ty1-copia subclass, expressed
Chr1	LOC_Os01g28770	16113332	16114599	+	11	hypothetical protein
Chr1	LOC_Os01g28780	16122317	16122928	-	10	hypothetical protein
Chr1	LOC_Os01g28790	16130515	16131447	+	6	PRAS-rich protein, putative, expressed
Chr1	LOC_Os01g28800	16134735	16135215	-	6	retrotransposon protein, putative, unclassified
Chr1	LOC_Os01g28810	16135872	16141134	-	31	expressed protein
Chr1	LOC_Os01g28820	16144830	16145234	+	8	retrotransposon, putative, centromere-specific, expressed
Chr1	LOC_Os01g28830	16145806	16147475	-	25	expressed protein
Chr1	LOC_Os01g28840	16151540	16154058	-	3	C4-dicarboxylate transporter/malic acid transport protein, expressed
Chr1	LOC_Os01g28850	16156978	16157217	+	3	expressed protein
Chr1	LOC_Os01g28882	16184360	16192451	-	65	retrotransposon protein, putative, unclassified, expressed
Chr1	LOC_Os01g28894	16192727	16193818	-	2	retrotransposon protein, putative, unclassified
Chr1	LOC_Os01g28910	16196930	16198232	+	6	retrotransposon protein, putative, unclassified, expressed
Chr1	LOC_Os01g28920	16206168	16206650	-	8	retrotransposon, putative, centromere-specific, expressed
Chr1	LOC_Os01g28930	16207616	16208125	+	8	expressed protein
Chr1	LOC_Os01g28940	16210935	16211252	-	5	hypothetical protein
Chr1	LOC_Os01g28970	16224929	16226730	-	17	retrotransposon protein, putative, Ty3-gypsy subclass, expressed
Chr1	LOC_Os01g28980	16227537	16228044	+	1	proton-dependent oligopeptide transport, putative, expressed
Chr1	LOC_Os01g28989	16232120	16234469	+	8	expressed protein
Chr1	LOC_Os01g29000	16235700	16241298	+	53	retrotransposon, putative, centromere-specific, expressed
Chr1	LOC_Os01g29020	16248396	16250018	-	28	retrotransposon, putative, centromere-specific, expressed
Chr1	LOC_Os01g29040	16255520	16258519	-	16	retrotransposon protein, putative, unclassified, expressed
Chr1	LOC_Os01g29050	16260241	16266992	+	50	retrotransposon protein, putative, unclassified, expressed
Chr1	LOC_Os01g29080	16283593	16284512	+	15	retrotransposon protein, putative, unclassified, expressed
Chr1	LOC_Os01g29090	16285190	16285585	+	3	retrotransposon protein, putative, unclassified
Chr1	LOC_Os01g29100	16285922	16288635	-	28	retrotransposon protein, putative, unclassified, expressed
Chr1	LOC_Os01g29104	16296106	16300182	-	12	expressed protein
Chr1	LOC_Os01g29110	16306512	16309782	-	8	retrotransposon protein, putative, unclassified, expressed
Chr1	LOC_Os01g29130	16312783	16313428	-	3	retrotransposon, putative, centromere-specific
Chr1	LOC_Os01g29140	16316897	16318082	-	9	retrotransposon protein, putative, unclassified, expressed
Chr1	LOC_Os01g29150	16325487	16328374	-	7	cytochrome P450 72A1, putative, expressed
Chr1	LOC_Os01g29160	16339225	16340168	+	2	retrotransposon protein, putative, Ty1-copia subclass
Chr1	LOC_Os01g29170	16342401	16343760	+	9	retrotransposon protein, putative, Ty1-copia subclass
Chr1	LOC_Os01g29180	16346972	16349561	-	7	expressed protein
Chr1	LOC_Os01g29190	16356763	16358147	+	21	retrotransposon protein, putative, unclassified, expressed
Chr1	LOC_Os01g29210	16363677	16364246	-	4	hypothetical protein
Chr1	LOC_Os01g29220	16364894	16369857	+	16	expressed protein
Chr1	LOC_Os01g29230	16377716	16389716	+	35	expressed protein
Chr1	LOC_Os01g29240	16392304	16393382	-	4	expressed protein
Chr1	LOC_Os01g29250	16394680	16397765	-	33	retrotransposon protein, putative, unclassified, expressed
Chr1	LOC_Os01g29260	16400629	16403593	+	32	retrotransposon protein, putative, unclassified, expressed
Chr1	LOC_Os01g29270	16407770	16413368	-	25	retrotransposon protein, putative, unclassified, expressed
Chr1	LOC_Os01g29280	16415041	16416138	+	7	expressed protein
Chr1	LOC_Os01g29290	16418132	16419629	+	15	retrotransposon protein, putative, Ty3-gypsy subclass, expressed
Chr1	LOC_Os01g29300	16422675	16423040	+	8	hypothetical protein
Chr1	LOC_Os01g29310	16424343	16425401	+	25	retrotransposon protein, putative, unclassified, expressed
Chr1	LOC_Os01g29320	16425783	16430086	+	47	retrotransposon protein, putative, unclassified, expressed
Chr1	LOC_Os01g29330	16435856	16436845	+	3	expressed protein
Chr1	LOC_Os01g29350	16447121	16447701	+	3	hypothetical protein
Chr1	LOC_Os01g29370	16461282	16464193	+	36	retrotransposon protein, putative, unclassified, expressed
Chr1	LOC_Os01g29380	16464516	16466267	-	4	retrotransposon protein, putative, unclassified
Chr1	LOC_Os01g29390	16468658	16479811	-	38	expressed protein
Chr1	LOC_Os01g29409	16480363	16494335	+	52	tRNA methyltransferase, putative, expressed
Chr1	LOC_Os01g29430	16495357	16503329	+	32	tetratricopeptide-like helical, putative, expressed
Chr1	LOC_Os01g29450	16504528	16510943	+	42	retrotransposon protein, putative, unclassified, expressed
Chr1	LOC_Os01g29469	16511526	16518660	-	25	dual specificity protein phosphatase, putative, expressed
Chr1	LOC_Os01g29488	16524768	16532682	+	61	retrotransposon protein, putative, unclassified, expressed
Chr1	LOC_Os01g29507	16540178	16545913	+	36	retrotransposon, putative, centromere-specific, expressed
Chr1	LOC_Os01g29530	16551839	16557812	-	40	retrotransposon protein, putative, Ty3-gypsy subclass, expressed
Chr1	LOC_Os01g29540	16559728	16560393	-	4	retrotransposon protein, putative, Ty3-gypsy subclass, expressed
Chr1	LOC_Os01g29560	16565533	16571420	-	18	retrotransposon protein, putative, unclassified, expressed
Chr1	LOC_Os01g29570	16572196	16572843	+	1	retrotransposon protein, putative, Ty3-gypsy subclass, expressed
Chr1	LOC_Os01g29600	16588536	16589162	-	4	expressed protein
Chr1	LOC_Os01g29610	16590518	16597459	+	12	expressed protein
Chr1	LOC_Os01g29640	16612726	16613199	+	4	expressed protein
Chr1	LOC_Os01g29650	16616931	16619246	-	1	retrotransposon protein, putative, Ty1-copia subclass, expressed
Chr1	LOC_Os01g29680	16630029	16632800	-	6	retrotransposon protein, putative, Ty1-copia subclass, expressed
Chr1	LOC_Os01g29690	16636937	16637439	+	10	expressed protein
Chr1	LOC_Os01g29720	16656058	16656950	+	14	expressed protein
Chr1	LOC_Os01g29730	16657436	16658514	-	14	retrotransposon protein, putative, Ty3-gypsy subclass
Chr1	LOC_Os01g29740	16659734	16664416	+	19	expressed protein
Chr1	LOC_Os01g29780	16684102	16688153	+	14	expressed protein
Chr1	LOC_Os01g29790	16690018	16693615	-	46	retrotransposon protein, putative, unclassified, expressed
Chr1	LOC_Os01g29804	16693961	16700745	+	69	expressed protein
Chr1	LOC_Os01g29820	16706250	16709605	+	15	expressed protein
Chr1	LOC_Os01g29830	16716655	16719424	+	11	expressed protein
Chr1	LOC_Os01g29840	16720504	16722617	-	3	no apical meristem protein, putative, expressed
Chr1	LOC_Os01g29850	16727044	16728857	+	17	expressed protein
Chr1	LOC_Os01g29860	16729123	16730909	-	9	expressed protein
Chr1	LOC_Os01g29870	16731644	16733719	+	5	multidrug resistance protein 9, putative, expressed
Chr1	LOC_Os01g29880	16739061	16740914	-	2	retrotransposon protein, putative, unclassified, expressed
Chr1	LOC_Os01g29890	16743181	16743453	-	1	expressed protein
Chr1	LOC_Os01g29910	16833292	16843485	+	4	retrotransposon protein, putative, unclassified, expressed
Chr1	LOC_Os01g30970	16928618	16929720	+	2	PMR5, putative, expressed
Chr1	LOC_Os01g30980	16931805	16937418	-	5	retrotransposon protein, putative, unclassified, expressed
Chr1	LOC_Os01g31020	16961290	16973754	+	7	retrotransposon protein, putative, unclassified, expressed
Chr1	LOC_Os01g31080	16989385	16992002	+	5	retrotransposon protein, putative, unclassified, expressed
Chr1	LOC_Os01g31090	16998813	16999625	-	9	expressed protein
Chr1	LOC_Os01g31100	17005504	17006274	+	10	retrotransposon, putative, centromere-specific
Chr1	LOC_Os01g31110	17012521	17016324	+	14	CRS2-associated factor 1, chloroplast precursor, putative, expressed
Chr1	LOC_Os01g31120	17020997	17023636	-	25	retrotransposon protein, putative, unclassified, expressed
Chr1	LOC_Os01g31124	17024731	17025632	+	13	expressed protein
Chr1	LOC_Os01g31130	17026483	17029414	-	28	retrotransposon protein, putative, Ty3-gypsy subclass
Chr1	LOC_Os01g31140	17033728	17034036	-	8	hypothetical protein
Chr1	LOC_Os01g31150	17035836	17037236	+	6	retrotransposon protein, putative, unclassified
Chr1	LOC_Os01g31160	17037733	17042277	-	28	retrotransposon protein, putative, Ty3-gypsy subclass, expressed
Chr1	LOC_Os01g31170	17043867	17044316	+	6	expressed protein
Chr1	LOC_Os01g31180	17045526	17047345	-	7	retrotransposon protein, putative, unclassified
Chr1	LOC_Os01g31210	17065080	17065535	+	4	expressed protein
Chr1	LOC_Os01g31220	17066935	17070832	-	11	expressed protein
Chr1	LOC_Os01g31230	17078006	17081619	-	44	retrotransposon, putative, centromere-specific, expressed
Chr1	LOC_Os01g31240	17082671	17086418	+	27	retrotransposon protein, putative, unclassified
Chr1	LOC_Os01g31270	17105524	17110230	-	34	annexin, putative, expressed
Chr1	LOC_Os01g31280	17112700	17113259	-	8	expressed protein
Chr1	LOC_Os01g31320	17136947	17137447	-	8	retrotransposon, putative, centromere-specific
Chr1	LOC_Os01g31340	17142503	17144856	-	10	retrotransposon protein, putative, unclassified
Chr1	LOC_Os01g31350	17147069	17150996	+	38	retrotransposon protein, putative, unclassified, expressed
Chr1	LOC_Os01g31360	17151655	17157856	+	17	expressed protein
Chr1	LOC_Os01g31370	17159673	17161710	-	6	glycosyltransferase, putative, expressed
Chr1	LOC_Os01g31380	17166555	17167391	-	16	retrotransposon, putative, centromere-specific
Chr1	LOC_Os01g31390	17167915	17168604	-	5	retrotransposon, putative, centromere-specific
Chr1	LOC_Os01g31400	17169283	17172078	-	19	retrotransposon, putative, centromere-specific
Chr1	LOC_Os01g31410	17173993	17176032	+	29	retrotransposon protein, putative, unclassified, expressed
Chr1	LOC_Os01g31420	17181703	17185857	+	10	retrotransposon protein, putative, Ty3-gypsy subclass, expressed
Chr1	LOC_Os01g31430	17186921	17190103	-	12	retrotransposon protein, putative, Ty3-gypsy subclass, expressed
Chr1	LOC_Os01g31440	17192958	17194180	+	22	retrotransposon protein, putative, unclassified, expressed
Chr1	LOC_Os01g31450	17194926	17197756	+	31	retrotransposon protein, putative, unclassified, expressed
Chr1	LOC_Os01g31460	17199341	17203453	-	77	retrotransposon protein, putative, unclassified, expressed
Chr1	LOC_Os01g31470	17210255	17218310	-	25	mov34/MPN/PAD-1 family protein, expressed
Chr1	LOC_Os01g31480	17223650	17225003	+	13	expressed protein
Chr1	LOC_Os01g31494	17226661	17228698	-	9	expressed protein
Chr1	LOC_Os01g31510	17232740	17236724	-	7	retrotransposon protein, putative, Ty1-copia subclass, expressed
Chr1	LOC_Os01g31520	17240223	17240491	+	1	expressed protein
Chr1	LOC_Os01g31540	17252782	17253222	+	2	retrotransposon protein, putative, Ty1-copia subclass
Chr1	LOC_Os01g31550	17257110	17258455	+	7	retrotransposon protein, putative, Ty1-copia subclass
Chr1	LOC_Os01g31560	17260407	17260762	+	6	expressed protein
Chr1	LOC_Os01g31580	17266159	17274840	-	27	BZIP protein, putative, expressed
Chr1	LOC_Os01g31610	17301967	17303723	+	1	tyrosyl-tRNA synthetase, putative, expressed
Chr1	LOC_Os01g31629	17309298	17325760	-	95	expressed protein
Chr1	LOC_Os01g31650	17326894	17328238	+	14	retrotransposon protein, putative, Ty3-gypsy subclass
Chr1	LOC_Os01g31670	17335779	17338107	-	29	retrotransposon protein, putative, unclassified, expressed
Chr1	LOC_Os01g31680	17341202	17346405	-	21	uncharacterized protein sll0194, putative, expressed
Chr1	LOC_Os01g31690	17349311	17350816	+	1	oxygen-evolving enhancer protein 1, chloroplast precursor, putative, expressed
Chr1	LOC_Os01g31700	17353097	17353414	+	4	expressed protein
Chr1	LOC_Os01g31714	17359682	17362603	+	6	retrotransposon protein, putative, unclassified, expressed
Chr1	LOC_Os01g31730	17363443	17369047	-	10	retrotransposon protein, putative, Ty3-gypsy subclass, expressed
Chr1	LOC_Os01g31750	17377609	17380347	+	7	transposon protein, putative, unclassified, expressed
Chr1	LOC_Os01g31760	17384240	17389590	+	27	acyl-ACP thioesterase, putative, expressed
Chr1	LOC_Os01g31770	17394269	17404492	+	31	oxidoreductase, 2OG-Fe oxygenase family protein, putative, expressed
Chr1	LOC_Os01g31780	17413483	17413819	+	1	expressed protein
Chr1	LOC_Os01g31790	17418018	17418684	-	6	transposon protein, putative, unclassified
Chr1	LOC_Os01g31800	17420432	17421291	+	2	Core histone H2A/H2B/H3/H4 domain containing protein, putative, expressed
Chr1	LOC_Os01g31810	17422800	17429393	-	31	RNA recognition motif containing protein, putative, expressed
Chr1	LOC_Os01g31820	17432862	17433638	+	1	expressed protein
Chr1	LOC_Os01g31830	17435774	17436214	-	1	expressed protein
Chr1	LOC_Os01g31850	17444524	17445255	+	2	expressed protein
Chr1	LOC_Os01g31860	17453131	17453471	+	5	hypothetical protein
Chr1	LOC_Os01g31870	17454023	17465049	-	37	natural resistance-associated macrophage protein, putative, expressed
Chr1	LOC_Os01g31880	17467902	17468501	-	3	retrotransposon protein, putative, Ty1-copia subclass
Chr1	LOC_Os01g31890	17470274	17471520	-	8	transposon protein, putative, unclassified, expressed
Chr1	LOC_Os01g31900	17474117	17477078	-	2	transposon protein, putative, unclassified
Chr1	LOC_Os01g31910	17479142	17479831	+	3	expressed protein
Chr1	LOC_Os01g31920	17482326	17486091	+	42	expressed protein
Chr1	LOC_Os01g31930	17487937	17488565	+	4	expressed protein
Chr1	LOC_Os01g31950	17494129	17494636	-	5	expressed protein
Chr1	LOC_Os01g31960	17496516	17497302	-	10	hypothetical protein
Chr1	LOC_Os01g31970	17501223	17502339	+	3	hypothetical protein
Chr1	LOC_Os01g31980	17504338	17512384	-	27	MATE efflux family protein, putative, expressed
Chr1	LOC_Os01g31990	17517562	17517813	+	2	retrotransposon, putative, centromere-specific
Chr1	LOC_Os01g32000	17520578	17522454	+	9	retrotransposon protein, putative, unclassified, expressed
Chr1	LOC_Os01g32010	17524063	17529935	-	2	retrotransposon protein, putative, unclassified, expressed
Chr1	LOC_Os01g32020	17531777	17534137	+	20	retrotransposon, putative, centromere-specific, expressed
Chr1	LOC_Os01g32030	17534896	17536918	+	30	retrotransposon, putative, centromere-specific
Chr1	LOC_Os01g32044	17539820	17542277	+	29	retrotransposon protein, putative, unclassified, expressed
Chr1	LOC_Os01g32060	17548583	17549932	+	21	retrotransposon protein, putative, unclassified, expressed
Chr1	LOC_Os01g32070	17551621	17553728	-	32	retrotransposon protein, putative, unclassified, expressed
Chr1	LOC_Os01g32080	17559698	17567805	-	5	thiamine pyrophosphate enzyme, C-terminal TPP binding domain containing protein, expressed
Chr1	LOC_Os01g32090	17560756	17564948	+	28	PPR repeat domain containing protein, putative, expressed
Chr1	LOC_Os01g32120	17581113	17582133	+	1	OsCML11 - Calmodulin-related calcium sensor protein, expressed
Chr1	LOC_Os01g32130	17583645	17586310	+	4	expressed protein
Chr1	LOC_Os01g32140	17589178	17590194	+	17	expressed protein
Chr1	LOC_Os01g32150	17598929	17599877	-	9	expressed protein
Chr1	LOC_Os01g32160	17600539	17602095	+	12	expressed protein
Chr1	LOC_Os01g32170	17605172	17607576	+	8	pentatricopeptide, putative, expressed
Chr1	LOC_Os01g32184	17612327	17626975	-	58	tetratricopeptide repeat protein 5, putative, expressed
Chr1	LOC_Os01g32200	17629789	17630779	+	18	hypothetical protein
Chr1	LOC_Os01g32210	17632040	17635691	-	19	retrotransposon protein, putative, unclassified
Chr1	LOC_Os01g32220	17637859	17644223	-	1	retrotransposon protein, putative, Ty3-gypsy subclass
Chr1	LOC_Os01g32250	17667187	17672473	+	7	retrotransposon protein, putative, unclassified, expressed
Chr1	LOC_Os01g32259	17681433	17683094	+	15	expressed protein
Chr1	LOC_Os01g32270	17691882	17693677	+	14	hypothetical protein
Chr1	LOC_Os01g32280	17697080	17706376	+	9	transmembrane protein, putative, expressed
Chr1	LOC_Os01g32300	17708791	17713472	+	9	expressed protein
Chr1	LOC_Os01g32310	17714168	17714641	-	8	expressed protein
Chr1	LOC_Os01g32320	17731076	17734963	-	1	retrotransposon protein, putative, Ty1-copia subclass, expressed
Chr1	LOC_Os01g32330	17740974	17742308	+	4	heavy metal-associated domain containing protein, expressed
Chr1	LOC_Os01g32350	17746363	17752090	+	17	OsClp2 - Putative Clp protease homologue, expressed
Chr1	LOC_Os01g32364	17756051	17765020	+	73	Os1bglu1 - beta-mannosidase/glucosidase homologue, expressed
Chr1	LOC_Os01g32380	17767880	17768465	+	2	expressed protein
Chr1	LOC_Os01g32400	17775361	17777353	+	2	retrotransposon protein, putative, unclassified, expressed
Chr1	LOC_Os01g32430	17789754	17790302	+	9	expressed protein
Chr1	LOC_Os01g32439	17792209	17794532	+	23	expressed protein
Chr1	LOC_Os01g32450	17795883	17796194	-	7	expressed protein
Chr1	LOC_Os01g32460	17798261	17799032	+	3	expressed protein
Chr1	LOC_Os01g32470	17803151	17804029	-	14	retrotransposon protein, putative, unclassified
Chr1	LOC_Os01g32480	17808859	17809254	-	6	retrotransposon, putative, centromere-specific
Chr1	LOC_Os01g32500	17820210	17826419	+	18	retrotransposon protein, putative, unclassified, expressed
Chr1	LOC_Os01g32510	17827164	17831627	-	80	retrotransposon protein, putative, unclassified, expressed
Chr1	LOC_Os01g32520	17836906	17837466	-	11	expressed protein
Chr1	LOC_Os01g32530	17840970	17843733	+	12	transposon protein, putative, CACTA, En/Spm sub-class
Chr1	LOC_Os01g32540	17846238	17846534	-	3	acanthoscurrin-2 precursor, putative, expressed
Chr1	LOC_Os01g32550	17846809	17849850	+	10	hypothetical protein
Chr1	LOC_Os01g32574	17867572	17870398	-	7	transposon protein, putative, CACTA, En/Spm sub-class
Chr1	LOC_Os01g32600	17874256	17877337	-	3	transposon protein, putative, CACTA, En/Spm sub-class, expressed
Chr1	LOC_Os01g32610	17881781	17885487	-	32	expressed protein
Chr1	LOC_Os01g32630	17887504	17892946	-	75	retrotransposon protein, putative, unclassified, expressed
Chr1	LOC_Os01g32640	17894912	17898610	+	10	OsFBX9 - F-box domain containing protein, expressed
Chr1	LOC_Os01g32650	17903066	17903647	-	6	expressed protein
[truncated: 38,763 more rows]
[truncated: 9 more columns]
