# Supplementary material for: A Strategy for Genome-Wide Identification of Gene Based Polymorphisms in Rice Reveals Non-Synonymous Variation and Functional Genotypic Markers
Source: PLoS One. 2014 Sep 19;9(9):e105335. doi: 10.1371/journal.pone.0105335 (PMC4169549; doi:10.1371/journal.pone.0105335)
Supplement: Table S2 — Distributions of 3′ UTR SNPs in rice Chromosome 1-12. (XLSX) [file pone.0105335.s002.xlsx]

## Sheet: Sheet1
Table 4 Hot spot Genes containing 100 SNP and more per Loci.
Chr.	Locus	Start	End	Strand	Total SNP	Gene Function
Chr1	LOC_Os01g04409	1957777	1967451	-	108	OsWAK1 - OsWAK receptor-like cytoplasmic kinase OsWAK-RLCK, expressed
Chr1	LOC_Os01g07110	3345203	3355066	-	110	BRCA2 repeat family protein, expressed
Chr1	LOC_Os01g08020	3878069	3900085	-	174	boron transporter protein, putative, expressed
Chr1	LOC_Os01g08710	4340849	4356468	-	120	WRKY102, expressed
Chr1	LOC_Os01g12860	7115771	7124102	+	127	MYB family transcription factor, putative, expressed
Chr1	LOC_Os01g12950	7197022	7214143	+	124	ubiquitin-conjugating enzyme, putative, expressed
Chr1	LOC_Os01g22390	12584652	12594761	-	158	WD domain containing protein, putative, expressed
Chr1	LOC_Os01g23430	13164378	13169205	-	101	transposon protein, putative, unclassified, expressed
Chr1	LOC_Os01g23960	13475815	13482656	-	127	retrotransposon protein, putative, Ty3-gypsy subclass, expressed
Chr1	LOC_Os01g25189	14224896	14233656	-	164	delta14-sterol reductase, putative, expressed
Chr1	LOC_Os01g25386	14340133	14357449	-	132	multidrug resistance-associated protein, putative, expressed
Chr1	LOC_Os01g25450	14414670	14431253	+	185	AIG1 family protein, expressed
Chr1	LOC_Os01g27750	15479968	15493549	+	109	bifunctional 3-dehydroquinate dehydratase/shikimate dehydrogenase,chloroplast precursor, putative, expressed
Chr1	LOC_Os01g27770	15503196	15511672	+	111	expressed protein
Chr1	LOC_Os01g28244	15823709	15829849	-	125	retrotransposon protein, putative, unclassified, expressed
Chr1	LOC_Os01g36640	20327990	20334833	+	115	disease resistance protein RPM1, putative, expressed
Chr1	LOC_Os01g37580	21010563	21022694	+	115	retrotransposon protein, putative, unclassified, expressed
Chr1	LOC_Os01g39385	22189635	22195896	-	122	expressed protein
Chr1	LOC_Os01g39830	22466546	22472589	+	102	beta-galactosidase, putative, expressed
Chr1	LOC_Os01g40499	22879904	22895941	-	103	S-locus lectin protein kinase family protein, putative, expressed
Chr1	LOC_Os01g49529	28482011	28496267	-	118	OsWAK10d - OsWAK receptor-like cytoplasmic kinase OsWAK-RLCK, expressed
Chr1	LOC_Os01g53560	30753219	30761219	+	160	phosphoesterase, putative, expressed
Chr1	LOC_Os01g59550	34427712	34436315	-	136	senescence-induced receptor-like serine/threonine-protein kinase precursor, putative, expressed
Chr1	LOC_Os01g69850	40344329	40364584	+	118	OsMADS65 - MADS-box family gene with MIKC* type-box, expressed
Chr1	LOC_Os01g70060	40540964	40554751	-	179	protein of unknown function, DUF618 domain containing protein, expressed
Chr1	LOC_Os01g72340	41954633	41962787	+	120	beta-galactosidase, putative, expressed
Chr2	LOC_Os02g06830	3441719	3451214	-	161	expressed protein
Chr2	LOC_Os02g12120	6299213	6310619	-	111	retrotransposon protein, putative, unclassified, expressed
Chr2	LOC_Os02g14900	8299857	8317191	+	177	1,3-beta-glucan synthase component domain containing protein, expressed
Chr2	LOC_Os02g20420	12039383	12052093	-	185	retrotransposon protein, putative, LINE subclass, expressed
Chr2	LOC_Os02g21009	12432287	12451812	+	118	sodium/calcium exchanger protein, putative, expressed
Chr2	LOC_Os02g21520	12765282	12772122	+	139	chalcone isomerase 3, putative, expressed
Chr2	LOC_Os02g28074	16617378	16633950	+	189	XRN 5-3 exonuclease N-terminus family protein, expressed
Chr2	LOC_Os02g28400	16783178	16792942	-	103	retrotransposon protein, putative, unclassified, expressed
Chr2	LOC_Os02g30714	18296252	18310135	+	113	dehydrogenase/reductase, putative, expressed
Chr2	LOC_Os02g36264	21886310	21899230	-	166	terpene synthase, putative, expressed
Chr2	LOC_Os02g42134	25329183	25341941	+	197	ARF GTPase-activating domain-containing protein, putative, expressed
Chr2	LOC_Os02g43194	26034320	26041422	-	104	aldehyde dehydrogenase, putative, expressed
Chr2	LOC_Os02g56320	34475930	34483804	+	167	glycogen synthase 1, putative, expressed
Chr3	LOC_Os03g02150	698193	708688	+	108	adapitin protein, putative, expressed
Chr3	LOC_Os03g06510	3258437	3270596	+	160	KIP1, putative, expressed
Chr3	LOC_Os03g17634	9797352	9822129	-	138	PPR repeat domain containing protein, putative, expressed
Chr3	LOC_Os03g31730	18118761	18143297	+	112	expressed protein
Chr3	LOC_Os03g35454	19656021	19665462	-	108	retrotransposon protein, putative, unclassified, expressed
Chr3	LOC_Os03g40720	22641452	22657252	-	119	UDP-glucose 6-dehydrogenase, putative, expressed
Chr3	LOC_Os03g41080	22827426	22833017	+	104	seed maturation protein PM23, putative, expressed
Chr3	LOC_Os03g47686	27010748	27020852	+	176	ankyrin, putative, expressed
Chr3	LOC_Os03g47830	27165389	27177930	-	172	argonaute, putative, expressed
Chr3	LOC_Os03g63330	35790047	35795496	+	108	aspartokinase, chloroplast precursor, putative, expressed
Chr4	LOC_Os04g03050	1248450	1260291	+	156	OsSub34 - Putative Subtilisin homologue, expressed
Chr4	LOC_Os04g03100	1279948	1285100	+	136	OsSub35 - Putative Subtilisin homologue, expressed
Chr4	LOC_Os04g03810	1714652	1720355	+	114	OsSub38 - Putative Subtilisin homologue, expressed
Chr4	LOC_Os04g04640	2220873	2234260	-	107	decarboxylase, putative, expressed
Chr4	LOC_Os04g05030	2441510	2447788	+	103	serine-rich 25 kDa antigen protein, putative, expressed
Chr4	LOC_Os04g10700	5817233	5821419	-	127	retrotransposon protein, putative, unclassified, expressed
Chr4	LOC_Os04g10740	5835158	5839319	-	138	retrotransposon protein, putative, unclassified, expressed
Chr4	LOC_Os04g20960	11764702	11797980	+	174	expressed protein
Chr4	LOC_Os04g22360	12645820	12651741	+	109	DUF647 domain containing protein, putative, expressed
Chr4	LOC_Os04g28090	16579869	16587180	+	145	MYB family transcription factor, putative, expressed
Chr4	LOC_Os04g31000	18520411	18530940	+	143	methyltransferase domain containing protein, expressed
Chr4	LOC_Os04g31790	19020396	19037720	+	119	expressed protein
Chr4	LOC_Os04g40090	23867457	23872309	-	107	zinc finger, ZZ type family protein, expressed
Chr4	LOC_Os04g52600	31274470	31282411	-	145	SHR5-receptor-like kinase, putative, expressed
Chr4	LOC_Os04g52614	31299698	31307726	-	127	SHR5-receptor-like kinase, putative, expressed
Chr5	LOC_Os05g05280	2598338	2604167	-	106	zinc finger family protein, putative, expressed
Chr5	LOC_Os05g06814	3560985	3571380	-	125	expressed protein
Chr5	LOC_Os05g11980	6843465	6852938	-	200	timeless protein, expressed
Chr5	LOC_Os05g15270	8656664	8663011	-	109	retrotransposon protein, putative, Ty3-gypsy subclass, expressed
Chr5	LOC_Os05g15510	8766743	8774386	-	106	cellulase, putative, expressed
Chr5	LOC_Os05g41290	24184447	24189203	+	106	disease resistance RPP13-like protein 1, putative, expressed
Chr6	LOC_Os06g06090	2806543	2813004	-	107	CGMC_MAPKCMGC_2_ERK
Chr6	LOC_Os06g08560	4250728	4264343	+	237	multidrug resistance-associated protein 11, putative, expressed
Chr6	LOC_Os06g08720	4345918	4353384	-	110	OsSCP32 - Putative Serine Carboxypeptidase homologue, expressed
Chr6	LOC_Os06g08730	4362697	4370853	+	122	expressed protein
Chr6	LOC_Os06g08790	4393376	4401129	+	107	ORC1 - Putative origin recognition complex subunit 1, expressed
Chr6	LOC_Os06g13030	7133789	7140003	-	104	OsLIM - LIM domain protein, putative actin-binding protein and transcription factor, expressed
Chr6	LOC_Os06g24310	14217110	14227611	-	108	retrotransposon protein, putative, unclassified, expressed
Chr6	LOC_Os06g26234	15335687	15365531	+	143	1,4-alpha-glucan-branching enzyme, putative, expressed
Chr6	LOC_Os06g28194	16011323	16032869	+	177	expressed protein
Chr6	LOC_Os06g28340	16107636	16117334	-	111	transposon protein, putative, CACTA, En/Spm sub-class, expressed
Chr6	LOC_Os06g28390	16150732	16157325	+	102	retrotransposon protein, putative, unclassified, expressed
Chr6	LOC_Os06g28820	16400699	16432410	-	239	cycloartenol synthase, putative, expressed
Chr6	LOC_Os06g38090	22526687	22535530	-	101	transposon protein, putative, unclassified, expressed
Chr6	LOC_Os06g38470	22794323	22800221	-	125	histone deacetylase 19, putative, expressed
Chr7	LOC_Os07g02674	964419	970400	-	102	expressed protein
Chr7	LOC_Os07g09460	4986548	4998441	+	117	expressed protein
Chr7	LOC_Os07g18154	10748746	10760848	+	103	aldehyde oxidase 4, putative, expressed
Chr7	LOC_Os07g19530	11551089	11570302	-	166	peptidase, putative, expressed
Chr7	LOC_Os07g23110	13026440	13037161	+	108	poly synthetase 1, putative, expressed
Chr7	LOC_Os07g23169	13057792	13068285	-	149	methyltransferase, putative, expressed
Chr7	LOC_Os07g23520	13287605	13293345	-	102	expressed protein
Chr7	LOC_Os07g26020	14925324	14932626	+	130	retrotransposon protein, putative, unclassified, expressed
Chr7	LOC_Os07g26610	15338913	15351164	+	235	phosphoglucomutase, putative, expressed
Chr7	LOC_Os07g27200	15802428	15812050	+	122	retrotransposon protein, putative, Ty3-gypsy subclass, expressed
Chr7	LOC_Os07g29770	17498648	17508816	+	106	zinc finger protein, putative, expressed
Chr7	LOC_Os07g33630	20087153	20093360	-	106	HEAT repeat family protein, putative, expressed
Chr7	LOC_Os07g33690	20129648	20135321	-	116	NBS-LRR type disease resistance protein Hom-F, putative, expressed
Chr7	LOC_Os07g35600	21299629	21311339	-	230	expressed protein
Chr7	LOC_Os07g38270	22955723	22972671	-	271	insulin-degrading enzyme, putative, expressed
Chr7	LOC_Os07g38280	22975174	22991258	-	103	insulin-degrading enzyme, putative, expressed
Chr7	LOC_Os07g44830	26768338	26774167	+	130	proline-rich family protein, putative, expressed
Chr7	LOC_Os07g45000	26844721	26850330	+	108	cytochrome P450, putative, expressed
Chr7	LOC_Os07g46450	27713321	27722663	+	122	pleckstrin homology domain-containing protein, putative, expressed
Chr7	LOC_Os07g46460	27723015	27738539	-	195	ferredoxin-dependent glutamate synthase, chloroplast precursor, putative, expressed
Chr8	LOC_Os08g04170	2019181	2026643	+	119	zinc finger C-x8-C-x5-C-x3-H type family protein, expressed
Chr8	LOC_Os08g05440	2878953	2890634	+	121	NB-ARC domain containing protein, expressed
Chr8	LOC_Os08g07300	4078665	4088954	+	176	haloacid dehalogenase-like hydrolase domain-containing protein 3, putative, expressed
Chr8	LOC_Os08g07380	4132495	4143561	-	126	retrotransposon protein, putative, unclassified, expressed
Chr8	LOC_Os08g14610	8784440	8793976	-	160	DRD1, putative, expressed
Chr8	LOC_Os08g15460	9405688	9414826	+	176	preprotein translocase subunit secY, putative, expressed
Chr8	LOC_Os08g19694	11785529	11798467	-	106	NB-ARC domain containing protein, expressed
Chr8	LOC_Os08g28080	17122122	17132608	-	118	coatomer subunit delta, putative, expressed
Chr8	LOC_Os08g29124	17822367	17838135	-	269	expressed protein
Chr8	LOC_Os08g32090	19898569	19907743	-	162	DEAD-box ATP-dependent RNA helicase, putative, expressed
Chr8	LOC_Os08g32600	20186975	20192388	-	102	STE_MEKK_ste11_MAP3K
Chr8	LOC_Os08g35020	22060046	22065144	+	114	retrotransposon protein, putative, unclassified, expressed
Chr8	LOC_Os08g43334	27380765	27390339	-	104	HSF-type DNA-binding domain containing protein, expressed
Chr9	LOC_Os09g01360	286233	297374	-	126	expressed protein
Chr9	LOC_Os09g02030	731983	737783	-	105	retrotransposon protein, putative, unclassified, expressed
Chr9	LOC_Os09g02070	756861	762901	+	102	retrotransposon protein, putative, Ty3-gypsy subclass, expressed
Chr9	LOC_Os09g02690	1199205	1211378	-	103	expressed protein
Chr9	LOC_Os09g03939	2007493	2021294	-	108	white-brown complex homolog protein 11, putative, expressed
Chr9	LOC_Os09g04624	2458920	2474678	+	118	GDSL-like lipase/acylhydrolase, putative, expressed
Chr9	LOC_Os09g08540	4454469	4460072	+	120	retrotransposon protein, putative, unclassified, expressed
Chr9	LOC_Os09g12970	7470846	7483169	+	117	plant protein of unknown function domain containing protein, expressed
Chr9	LOC_Os09g16380	10008838	10021832	-	102	pleiotropic drug resistance protein, putative, expressed
Chr9	LOC_Os09g18010	11022046	11028730	+	135	expressed protein
Chr9	LOC_Os09g18159	11123332	11143798	-	104	light repressible receptor protein kinase, putative, expressed
Chr9	LOC_Os09g18230	11171639	11184420	-	118	expressed protein
Chr9	LOC_Os09g19140	11427220	11436373	-	104	senescence-induced receptor-like serine/threonine-protein kinase precursor, putative, expressed
Chr9	LOC_Os09g19734	11805571	11815328	+	146	isochorismate synthase 1, chloroplast precursor, putative, expressed
Chr9	LOC_Os09g25500	15286294	15292580	-	107	expressed protein
Chr9	LOC_Os09g25980	15599149	15606592	-	120	glutamate receptor 2
Chr9	LOC_Os09g25990	15610715	15616401	-	104	glutamate receptor, putative, expressed
Chr9	LOC_Os09g26550	16049138	16059301	+	184	protease Do-like 14, putative, expressed
Chr9	LOC_Os09g29239	17755643	17771403	-	118	purine permease, putative, expressed
Chr9	LOC_Os09g36540	21069906	21078080	+	103	retrotransposon protein, putative, unclassified, expressed
Chr10	LOC_Os10g03660	1622222	1635958	-	110	OsFBX345 - F-box domain containing protein, expressed
Chr10	LOC_Os10g04342	2044042	2057559	+	187	stripe rust resistance protein Yr10, putative, expressed
Chr10	LOC_Os10g05800	2925234	2934197	-	151	F-box protein family, AtFBL4, putative, expressed
Chr10	LOC_Os10g06200	3177830	3185097	-	106	retrotransposon protein, putative, unclassified, expressed
Chr10	LOC_Os10g07556	4075644	4081621	-	104	wall-associated receptor kinase-like 22 precursor, putative, expressed
Chr10	LOC_Os10g25110	12940627	12946748	-	122	pumilio-family RNA binding repeat containing protein, expressed
Chr10	LOC_Os10g30550	15884727	15893608	-	160	tRNA methyltransferase, putative, expressed
Chr10	LOC_Os10g31460	16486322	16495238	-	103	retrotransposon protein, putative, unclassified, expressed
Chr10	LOC_Os10g31770	16651740	16660551	+	188	START domain containing protein, expressed
Chr10	LOC_Os10g36270	19389025	19396741	+	138	disease resistance RPP13-like protein 1, putative, expressed
Chr11	LOC_Os11g08080	4220829	4229473	+	126	SWIRM domain containing protein, expressed
Chr11	LOC_Os11g08090	4233460	4243344	+	141	expressed protein
Chr11	LOC_Os11g08569	4522339	4558016	+	222	cycloartenol synthase, putative, expressed
Chr11	LOC_Os11g08610	4576848	4583732	-	126	retrotransposon protein, putative, unclassified, expressed
Chr11	LOC_Os11g08980	4762022	4771082	+	111	preprotein translocase secA family protein, putative, expressed
Chr11	LOC_Os11g09329	4993425	5006288	-	117	VHS and GAT domain containing protein, expressed
Chr11	LOC_Os11g09474	5080262	5088495	-	131	OsFBX400 - F-box domain containing protein, expressed
Chr11	LOC_Os11g10310	5592443	5603077	-	106	receptor-like protein kinase 2 precursor, putative, expressed
Chr11	LOC_Os11g15520	8789919	8798149	-	120	OsSub62 - Putative Subtilisin homologue, expressed
Chr11	LOC_Os11g18194	10235828	10267375	-	257	cycloartenol synthase, putative, expressed
Chr11	LOC_Os11g18366	10352224	10376611	-	214	cycloartenol synthase, putative, expressed
Chr11	LOC_Os11g19030	10845533	10855673	+	117	FAR1 family protein, expressed
Chr11	LOC_Os11g20239	11685419	11705792	-	132	expressed protein
Chr11	LOC_Os11g20330	11744930	11761002	-	112	expressed protein
Chr11	LOC_Os11g27170	15637696	15656956	+	120	OsSCP58 - Putative Serine Carboxypeptidase homologue, expressed
Chr11	LOC_Os11g27329	15706797	15738377	+	214	OsSCP62 - Putative Serine Carboxypeptidase homologue, expressed
Chr11	LOC_Os11g28104	16144745	16161505	-	128	TKL_IRAK_DUF26-lf
Chr11	LOC_Os11g28530	16435032	16449276	-	131	terpene synthase, putative, expressed
Chr11	LOC_Os11g28950	16751697	16759716	-	151	pollen signalling protein with adenylyl cyclase activity, putative, expressed
Chr11	LOC_Os11g29200	16926681	16937157	+	178	protein transport protein, putative, expressed
Chr11	LOC_Os11g34660	20291120	20313958	+	109	LTPL98 - Protease inhibitor/seed storage/LTP family protein precursor, expressed
Chr11	LOC_Os11g35710	20942415	20959702	+	146	cycloartenol synthase, putative, expressed
Chr11	LOC_Os11g36470	21500549	21514325	-	114	ubiquitin carboxyl-terminal hydrolase 21, putative, expressed
Chr11	LOC_Os11g37540	22159509	22173475	+	225	protein phosphatase 2C, putative, expressed
Chr11	LOC_Os11g37700	22272820	22282438	-	129	pleiotropic drug resistance protein, putative, expressed
Chr11	LOC_Os11g38330	22697693	22704632	+	111	ZOS11-06 - C2H2 zinc finger protein, expressed
Chr11	LOC_Os11g43260	26098435	26104084	-	101	transposon protein, putative, CACTA, En/Spm sub-class, expressed
Chr11	LOC_Os11g46240	27998365	28005151	+	122	retrotransposon protein, putative, unclassified, expressed
Chr12	LOC_Os12g09550	5020943	5028378	+	140	expressed protein
Chr12	LOC_Os12g10180	5376866	5383042	-	117	NBS-LRR type disease resistance protein Rps1-k-2, putative, expressed
Chr12	LOC_Os12g10700	5732289	5739720	+	112	expressed protein
Chr12	LOC_Os12g10710	5740541	5752994	-	123	NB-ARC domain containing protein, expressed
Chr12	LOC_Os12g10784	5801422	5807238	+	116	2-dehydro-3-deoxyphosphooctonate aldolase, putative, expressed
Chr12	LOC_Os12g13720	7731743	7743518	-	171	Plant PDR ABC transporter associated domain containing protein, expressed
Chr12	LOC_Os12g15590	8906426	8915106	-	170	heat shock protein DnaJ, putative, expressed
Chr12	LOC_Os12g16080	9171684	9182918	+	101	expressed protein
Chr12	LOC_Os12g18630	10756636	10762855	-	118	expressed protein
Chr12	LOC_Os12g19381	11262563	11278448	+	117	ribulose bisphosphate carboxylase small chain, chloroplast precursor, putative, expressed
Chr12	LOC_Os12g22284	12568757	12587004	-	103	white-brown complex homolog protein 11, putative, expressed
Chr12	LOC_Os12g24170	13761534	13782378	-	200	beta-galactosidase precursor, putative, expressed
Chr12	LOC_Os12g26290	15330146	15340505	-	108	alpha-DOX2, putative, expressed
Chr12	LOC_Os12g27254	15998272	16005481	-	108	transferase family protein, putative, expressed
Chr12	LOC_Os12g27994	16500199	16507888	-	156	expressed protein
Chr12	LOC_Os12g30824	18509843	18528700	-	208	terpene synthase, putative, expressed
Chr12	LOC_Os12g36100	22126680	22133896	+	107	kinesin-4, putative, expressed
Chr12	LOC_Os12g38051	23382984	23391427	-	108	metallothionein, putative, expressed
Chr12	LOC_Os12g43630	27094647	27099351	-	106	lactate/malate dehydrogenase, putative, expressed
