# Supplementary material for: A Strategy for Genome-Wide Identification of Gene Based Polymorphisms in Rice Reveals Non-Synonymous Variation and Functional Genotypic Markers
Source: PLoS One. 2014 Sep 19;9(9):e105335. doi: 10.1371/journal.pone.0105335 (PMC4169549; doi:10.1371/journal.pone.0105335)
Supplement: Table S3 — Distributions of 5′ UTR SNPs in rice Chromosome 1-12. (XLSX) [file pone.0105335.s003.xlsx]

## Sheet: Chr1
Table S2. 3'UTR SNP in rice chromosome 1-12
Chromosome	Ref. position	Ref. Nucleotide	Variation Nucleotide	Type of Variation	Locus Name
1	29413666	G	A	three_prime_UTR	LOC_Os01g51170
1	29413705	T	C	three_prime_UTR	LOC_Os01g51170
1	29413717	C	T	three_prime_UTR	LOC_Os01g51170
1	29413742	T	G	three_prime_UTR	LOC_Os01g51170
1	29436454	T	C	three_prime_UTR	LOC_Os01g51200
1	29322494	G	T	three_prime_UTR	LOC_Os01g51040
1	29316854	A	G	three_prime_UTR	LOC_Os01g51020
1	29316693	G	A	three_prime_UTR	LOC_Os01g51020
1	29450454	T	G	three_prime_UTR	LOC_Os01g51230
1	29462799	T	C	three_prime_UTR	LOC_Os01g51250
1	29462941	C	T	three_prime_UTR	LOC_Os01g51250
1	29463017	C	T	three_prime_UTR	LOC_Os01g51250
1	29288702	C	T	three_prime_UTR	LOC_Os01g50970
1	29288472	A	T	three_prime_UTR	LOC_Os01g50970
1	29482477	A	G	three_prime_UTR	LOC_Os01g51280
1	29482635	A	G	three_prime_UTR	LOC_Os01g51280
1	29482650	T	C	three_prime_UTR	LOC_Os01g51280
1	29482730	C	T	three_prime_UTR	LOC_Os01g51280
1	29482838	T	G	three_prime_UTR	LOC_Os01g51280
1	29482853	A	G	three_prime_UTR	LOC_Os01g51280
1	29482860	T	C	three_prime_UTR	LOC_Os01g51280
1	29273211	A	G	three_prime_UTR	LOC_Os01g50940
1	29273167	C	G	three_prime_UTR	LOC_Os01g50940
1	29273129	G	A	three_prime_UTR	LOC_Os01g50940
1	29273035	C	A	three_prime_UTR	LOC_Os01g50940
1	29492494	C	T	three_prime_UTR	LOC_Os01g51290
1	29492554	A	G	three_prime_UTR	LOC_Os01g51290
1	29506740	T	G	three_prime_UTR	LOC_Os01g51300
1	29506859	T	C	three_prime_UTR	LOC_Os01g51300
1	29509362	G	T	three_prime_UTR	LOC_Os01g51310
1	29250090	A	G	three_prime_UTR	LOC_Os01g50934
1	29250002	A	G	three_prime_UTR	LOC_Os01g50934
1	29532660	G	T	three_prime_UTR	LOC_Os01g51360
1	29532777	G	C	three_prime_UTR	LOC_Os01g51360
1	29221413	G	A	three_prime_UTR	LOC_Os01g50860
1	29209461	G	T	three_prime_UTR	LOC_Os01g50849
1	29553836	G	A	three_prime_UTR	LOC_Os01g51400
1	29553884	A	G	three_prime_UTR	LOC_Os01g51400
1	29566441	C	T	three_prime_UTR	LOC_Os01g51410
1	29566613	A	G	three_prime_UTR	LOC_Os01g51410
1	29566719	C	T	three_prime_UTR	LOC_Os01g51410
1	29566823	C	T	three_prime_UTR	LOC_Os01g51410
1	29566844	A	G	three_prime_UTR	LOC_Os01g51410
1	29566882	A	G	three_prime_UTR	LOC_Os01g51410
1	29566910	C	T	three_prime_UTR	LOC_Os01g51410
1	29190900	A	G	three_prime_UTR	LOC_Os01g50820
1	29190780	T	G	three_prime_UTR	LOC_Os01g50820
1	29184968	C	T	three_prime_UTR	LOC_Os01g50810
1	29170368	G	T	three_prime_UTR	LOC_Os01g50770
1	29170316	A	T	three_prime_UTR	LOC_Os01g50770
1	29170082	A	G	three_prime_UTR	LOC_Os01g50770
1	29162482	C	T	three_prime_UTR	LOC_Os01g50760
1	29162437	A	G	three_prime_UTR	LOC_Os01g50760
1	29154706	G	T	three_prime_UTR	LOC_Os01g50750
1	29622200	A	G	three_prime_UTR	LOC_Os01g51570
1	29623137	G	A	three_prime_UTR	LOC_Os01g51580
1	29133785	C	A	three_prime_UTR	LOC_Os01g50720
1	29124434	G	A	three_prime_UTR	LOC_Os01g50700
1	29649215	T	G	three_prime_UTR	LOC_Os01g51620
1	29109127	G	C	three_prime_UTR	LOC_Os01g50680
1	29655234	C	T	three_prime_UTR	LOC_Os01g51630
1	29734998	T	C	three_prime_UTR	LOC_Os01g51700
1	28983852	G	A	three_prime_UTR	LOC_Os01g50470
1	28983785	C	T	three_prime_UTR	LOC_Os01g50470
1	28983735	C	A	three_prime_UTR	LOC_Os01g50470
1	28977111	G	C	three_prime_UTR	LOC_Os01g50460
1	28974380	G	C	three_prime_UTR	LOC_Os01g50450
1	28974278	T	A	three_prime_UTR	LOC_Os01g50450
1	28974154	C	T	three_prime_UTR	LOC_Os01g50450
1	29788164	G	A	three_prime_UTR	LOC_Os01g51810
1	28957040	C	A	three_prime_UTR	LOC_Os01g50440
1	28956726	A	C	three_prime_UTR	LOC_Os01g50440
1	28948027	G	T	three_prime_UTR	LOC_Os01g50420
1	29819694	T	A	three_prime_UTR	LOC_Os01g51860
1	29836157	A	T	three_prime_UTR	LOC_Os01g51890
1	29836213	T	C	three_prime_UTR	LOC_Os01g51890
1	29846614	T	A	three_prime_UTR	LOC_Os01g51920
1	29846624	C	T	three_prime_UTR	LOC_Os01g51920
1	29846742	A	G	three_prime_UTR	LOC_Os01g51920
1	29846756	A	T	three_prime_UTR	LOC_Os01g51920
1	28911006	C	G	three_prime_UTR	LOC_Os01g50350
1	28910809	A	C	three_prime_UTR	LOC_Os01g50350
1	28910775	A	G	three_prime_UTR	LOC_Os01g50350
1	28897192	T	C	three_prime_UTR	LOC_Os01g50340
1	29877368	C	T	three_prime_UTR	LOC_Os01g51980
1	29898339	G	T	three_prime_UTR	LOC_Os01g52010
1	29898444	A	G	three_prime_UTR	LOC_Os01g52010
1	28849783	G	T	three_prime_UTR	LOC_Os01g50200
1	28849720	G	A	three_prime_UTR	LOC_Os01g50200
1	28804199	C	G	three_prime_UTR	LOC_Os01g50120
1	28804030	C	A	three_prime_UTR	LOC_Os01g50120
1	28803976	C	T	three_prime_UTR	LOC_Os01g50120
1	28803372	G	T	three_prime_UTR	LOC_Os01g50120
1	28797659	A	G	three_prime_UTR	LOC_Os01g50110
1	28797631	G	A	three_prime_UTR	LOC_Os01g50110
1	28797626	G	C	three_prime_UTR	LOC_Os01g50110
1	29993702	G	A	three_prime_UTR	LOC_Os01g52130
1	29999688	G	T	three_prime_UTR	LOC_Os01g52140
1	29999692	G	T	three_prime_UTR	LOC_Os01g52140
1	29999745	T	C	three_prime_UTR	LOC_Os01g52140
1	30005866	A	G	three_prime_UTR	LOC_Os01g52160
1	30005877	A	T	three_prime_UTR	LOC_Os01g52160
1	28751334	A	G	three_prime_UTR	LOC_Os01g50040
1	28744690	A	C	three_prime_UTR	LOC_Os01g50030
1	28744634	G	A	three_prime_UTR	LOC_Os01g50030
1	30043879	G	C	three_prime_UTR	LOC_Os01g52260
1	30043916	A	C	three_prime_UTR	LOC_Os01g52260
1	30049914	A	G	three_prime_UTR	LOC_Os01g52270
1	30049948	A	G	three_prime_UTR	LOC_Os01g52270
1	30049970	C	G	three_prime_UTR	LOC_Os01g52270
1	30066334	C	T	three_prime_UTR	LOC_Os01g52304
1	30081391	G	T	three_prime_UTR	LOC_Os01g52340
1	30081472	A	G	three_prime_UTR	LOC_Os01g52340
1	28673505	T	C	three_prime_UTR	LOC_Os01g49920
1	28673484	C	T	three_prime_UTR	LOC_Os01g49920
1	28673292	A	G	three_prime_UTR	LOC_Os01g49920
1	28668095	A	G	three_prime_UTR	LOC_Os01g49910
1	28668035	G	A	three_prime_UTR	LOC_Os01g49910
1	28667989	C	T	three_prime_UTR	LOC_Os01g49910
1	30093082	G	T	three_prime_UTR	LOC_Os01g52380
1	30107210	G	A	three_prime_UTR	LOC_Os01g52400
1	30118634	A	G	three_prime_UTR	LOC_Os01g52410
1	30135080	A	G	three_prime_UTR	LOC_Os01g52450
1	30135146	A	T	three_prime_UTR	LOC_Os01g52450
1	30135280	A	G	three_prime_UTR	LOC_Os01g52450
1	28621036	G	T	three_prime_UTR	LOC_Os01g49830
1	28608123	C	T	three_prime_UTR	LOC_Os01g49820
1	28607978	T	A	three_prime_UTR	LOC_Os01g49820
1	28607887	G	A	three_prime_UTR	LOC_Os01g49820
1	28607878	C	T	three_prime_UTR	LOC_Os01g49820
1	28607848	G	A	three_prime_UTR	LOC_Os01g49820
1	28607829	C	T	three_prime_UTR	LOC_Os01g49820
1	28607815	A	G	three_prime_UTR	LOC_Os01g49820
1	28607709	T	C	three_prime_UTR	LOC_Os01g49820
1	28607660	G	A	three_prime_UTR	LOC_Os01g49820
1	28607612	C	T	three_prime_UTR	LOC_Os01g49820
1	28607469	T	C	three_prime_UTR	LOC_Os01g49820
1	30159705	A	C	three_prime_UTR	LOC_Os01g52490
1	28572906	C	T	three_prime_UTR	LOC_Os01g49730
1	28572870	T	G	three_prime_UTR	LOC_Os01g49730
1	28572862	C	T	three_prime_UTR	LOC_Os01g49730
1	28572849	T	C	three_prime_UTR	LOC_Os01g49730
1	28572796	G	A	three_prime_UTR	LOC_Os01g49730
1	28572753	G	A	three_prime_UTR	LOC_Os01g49730
1	28572718	T	C	three_prime_UTR	LOC_Os01g49730
1	28567659	T	C	three_prime_UTR	LOC_Os01g49710
1	30195335	G	T	three_prime_UTR	LOC_Os01g52550
1	28560605	T	C	three_prime_UTR	LOC_Os01g49690
1	28560327	A	T	three_prime_UTR	LOC_Os01g49690
1	28553625	C	A	three_prime_UTR	LOC_Os01g49680
1	28545383	C	T	three_prime_UTR	LOC_Os01g49670
1	28539489	T	C	three_prime_UTR	LOC_Os01g49650
1	28536401	A	G	three_prime_UTR	LOC_Os01g49630
1	28536392	A	G	three_prime_UTR	LOC_Os01g49630
1	28536383	A	T	three_prime_UTR	LOC_Os01g49630
1	28536358	A	G	three_prime_UTR	LOC_Os01g49630
1	28536348	A	G	three_prime_UTR	LOC_Os01g49630
1	28536317	G	A	three_prime_UTR	LOC_Os01g49630
1	28536311	A	C	three_prime_UTR	LOC_Os01g49630
1	28534560	C	G	three_prime_UTR	LOC_Os01g49614
1	28534554	C	T	three_prime_UTR	LOC_Os01g49614
1	28534527	G	T	three_prime_UTR	LOC_Os01g49614
1	28534510	T	C	three_prime_UTR	LOC_Os01g49614
1	28533985	T	G	three_prime_UTR	LOC_Os01g49614
1	28533964	A	G	three_prime_UTR	LOC_Os01g49614
1	28533915	T	C	three_prime_UTR	LOC_Os01g49614
1	28533914	G	A	three_prime_UTR	LOC_Os01g49614
1	28533910	A	G	three_prime_UTR	LOC_Os01g49614
1	28533860	A	G	three_prime_UTR	LOC_Os01g49614
1	28533807	T	C	three_prime_UTR	LOC_Os01g49614
1	28533766	G	A	three_prime_UTR	LOC_Os01g49614
1	30226842	A	G	three_prime_UTR	LOC_Os01g52570
1	30236572	A	G	three_prime_UTR	LOC_Os01g52594
1	30236681	A	C	three_prime_UTR	LOC_Os01g52594
1	28503466	C	G	three_prime_UTR	LOC_Os01g49560
1	28503428	T	A	three_prime_UTR	LOC_Os01g49560
1	28503409	C	T	three_prime_UTR	LOC_Os01g49560
1	28503401	T	G	three_prime_UTR	LOC_Os01g49560
1	28496206	A	G	three_prime_UTR	LOC_Os01g49529
1	28496181	C	T	three_prime_UTR	LOC_Os01g49529
1	28496152	C	T	three_prime_UTR	LOC_Os01g49529
1	30264363	A	T	three_prime_UTR	LOC_Os01g52650
1	30296424	T	C	three_prime_UTR	LOC_Os01g52690
1	30296425	C	G	three_prime_UTR	LOC_Os01g52690
1	30296567	T	C	three_prime_UTR	LOC_Os01g52690
1	30296571	A	G	three_prime_UTR	LOC_Os01g52690
1	28458769	A	C	three_prime_UTR	LOC_Os01g49470
1	28458760	C	G	three_prime_UTR	LOC_Os01g49470
1	28433127	A	G	three_prime_UTR	LOC_Os01g49440
1	30358185	T	G	three_prime_UTR	LOC_Os01g52760
1	30370118	C	A	three_prime_UTR	LOC_Os01g52780
1	28381743	G	C	three_prime_UTR	LOC_Os01g49370
1	28381618	C	T	three_prime_UTR	LOC_Os01g49370
1	28381609	G	A	three_prime_UTR	LOC_Os01g49370
1	30383372	G	A	three_prime_UTR	LOC_Os01g52810
1	30405392	T	A	three_prime_UTR	LOC_Os01g52864
1	30405464	G	A	three_prime_UTR	LOC_Os01g52864
1	30405643	C	T	three_prime_UTR	LOC_Os01g52864
1	30405821	T	G	three_prime_UTR	LOC_Os01g52864
1	30405822	T	C	three_prime_UTR	LOC_Os01g52864
1	30405864	T	G	three_prime_UTR	LOC_Os01g52864
1	30405877	C	A	three_prime_UTR	LOC_Os01g52864
1	28350843	G	C	three_prime_UTR	LOC_Os01g49310
1	28333390	C	T	three_prime_UTR	LOC_Os01g49290
1	28333341	A	C	three_prime_UTR	LOC_Os01g49290
1	30431052	T	C	three_prime_UTR	LOC_Os01g52920
1	30431252	G	A	three_prime_UTR	LOC_Os01g52920
1	30431932	C	T	three_prime_UTR	LOC_Os01g52920
1	30431998	T	G	three_prime_UTR	LOC_Os01g52920
1	30432016	T	C	three_prime_UTR	LOC_Os01g52920
1	30432079	G	A	three_prime_UTR	LOC_Os01g52920
1	28317182	C	T	three_prime_UTR	LOC_Os01g49250
1	30449156	A	G	three_prime_UTR	LOC_Os01g52970
1	30449158	G	T	three_prime_UTR	LOC_Os01g52970
1	28309250	T	C	three_prime_UTR	LOC_Os01g49240
1	28309157	C	T	three_prime_UTR	LOC_Os01g49240
1	28304791	C	T	three_prime_UTR	LOC_Os01g49230
1	30455341	C	T	three_prime_UTR	LOC_Os01g52980
1	30455342	G	T	three_prime_UTR	LOC_Os01g52980
1	28299818	C	T	three_prime_UTR	LOC_Os01g49219
1	28299761	T	A	three_prime_UTR	LOC_Os01g49219
1	28299671	G	A	three_prime_UTR	LOC_Os01g49219
1	28299390	C	G	three_prime_UTR	LOC_Os01g49219
1	28299351	G	A	three_prime_UTR	LOC_Os01g49219
1	28298837	G	A	three_prime_UTR	LOC_Os01g49219
1	28298695	C	T	three_prime_UTR	LOC_Os01g49219
1	28298616	G	A	three_prime_UTR	LOC_Os01g49219
1	28298607	G	A	three_prime_UTR	LOC_Os01g49219
1	28298423	A	T	three_prime_UTR	LOC_Os01g49219
1	28298422	G	T	three_prime_UTR	LOC_Os01g49219
1	30475074	T	A	three_prime_UTR	LOC_Os01g53020
1	28282003	C	T	three_prime_UTR	LOC_Os01g49190
1	30481832	G	T	three_prime_UTR	LOC_Os01g53040
1	28247755	T	G	three_prime_UTR	LOC_Os01g49154
1	28247754	C	T	three_prime_UTR	LOC_Os01g49154
1	28246091	T	C	three_prime_UTR	LOC_Os01g49150
1	28238624	G	A	three_prime_UTR	LOC_Os01g49120
1	30541559	G	T	three_prime_UTR	LOC_Os01g53150
1	30541738	C	T	three_prime_UTR	LOC_Os01g53150
1	28196667	T	C	three_prime_UTR	LOC_Os01g49065
1	28196643	A	G	three_prime_UTR	LOC_Os01g49065
1	28196617	A	G	three_prime_UTR	LOC_Os01g49065
1	28196586	C	T	three_prime_UTR	LOC_Os01g49065
1	28193339	G	T	three_prime_UTR	LOC_Os01g49060
1	30583668	G	A	three_prime_UTR	LOC_Os01g53220
1	28175885	A	G	three_prime_UTR	LOC_Os01g49026
1	30592602	A	G	three_prime_UTR	LOC_Os01g53240
1	30592611	C	A	three_prime_UTR	LOC_Os01g53240
1	28166039	T	C	three_prime_UTR	LOC_Os01g49010
1	28165985	A	G	three_prime_UTR	LOC_Os01g49010
1	30601845	A	G	three_prime_UTR	LOC_Os01g53255
1	30601964	G	A	three_prime_UTR	LOC_Os01g53255
1	30601965	G	T	three_prime_UTR	LOC_Os01g53255
1	30601995	G	A	three_prime_UTR	LOC_Os01g53255
1	30611856	A	G	three_prime_UTR	LOC_Os01g53280
1	30634025	A	G	three_prime_UTR	LOC_Os01g53294
1	30634106	T	A	three_prime_UTR	LOC_Os01g53294
1	30634139	T	C	three_prime_UTR	LOC_Os01g53294
1	30649201	T	G	three_prime_UTR	LOC_Os01g53330
1	30649304	C	T	three_prime_UTR	LOC_Os01g53330
1	30649346	C	T	three_prime_UTR	LOC_Os01g53330
1	30657062	T	G	three_prime_UTR	LOC_Os01g53350
1	30657063	A	T	three_prime_UTR	LOC_Os01g53350
1	30668298	A	G	three_prime_UTR	LOC_Os01g53370
1	30668309	C	G	three_prime_UTR	LOC_Os01g53370
1	30668370	C	T	three_prime_UTR	LOC_Os01g53370
1	30668405	G	T	three_prime_UTR	LOC_Os01g53370
1	30668426	G	T	three_prime_UTR	LOC_Os01g53370
1	30668432	T	A	three_prime_UTR	LOC_Os01g53370
1	30668436	C	G	three_prime_UTR	LOC_Os01g53370
1	28083373	T	C	three_prime_UTR	LOC_Os01g48930
1	28083333	C	T	three_prime_UTR	LOC_Os01g48930
1	28076421	A	C	three_prime_UTR	LOC_Os01g48920
1	28076392	C	T	three_prime_UTR	LOC_Os01g48920
1	28060519	A	T	three_prime_UTR	LOC_Os01g48900
1	28051821	A	G	three_prime_UTR	LOC_Os01g48874
1	30717445	C	A	three_prime_UTR	LOC_Os01g53450
1	30717469	T	A	three_prime_UTR	LOC_Os01g53450
1	30717484	A	G	three_prime_UTR	LOC_Os01g53450
1	30717531	A	T	three_prime_UTR	LOC_Os01g53450
1	30717568	G	A	three_prime_UTR	LOC_Os01g53450
1	30717591	T	G	three_prime_UTR	LOC_Os01g53450
1	30717614	G	A	three_prime_UTR	LOC_Os01g53450
1	30717672	A	T	three_prime_UTR	LOC_Os01g53450
1	30719928	T	G	three_prime_UTR	LOC_Os01g53470
1	30719930	A	G	three_prime_UTR	LOC_Os01g53470
1	30740339	T	C	three_prime_UTR	LOC_Os01g53520
1	30740350	T	C	three_prime_UTR	LOC_Os01g53520
1	30740386	G	C	three_prime_UTR	LOC_Os01g53520
1	30740497	A	G	three_prime_UTR	LOC_Os01g53520
1	30740501	T	C	three_prime_UTR	LOC_Os01g53520
1	30740559	A	C	three_prime_UTR	LOC_Os01g53520
1	28013790	A	G	three_prime_UTR	LOC_Os01g48820
1	28011848	T	A	three_prime_UTR	LOC_Os01g48810
1	30760986	A	G	three_prime_UTR	LOC_Os01g53560
1	30761015	A	T	three_prime_UTR	LOC_Os01g53560
1	30761067	T	G	three_prime_UTR	LOC_Os01g53560
1	30761217	C	G	three_prime_UTR	LOC_Os01g53560
1	27997468	C	T	three_prime_UTR	LOC_Os01g48800
1	27990242	A	T	three_prime_UTR	LOC_Os01g48790
1	27990095	T	C	three_prime_UTR	LOC_Os01g48790
1	27989990	C	T	three_prime_UTR	LOC_Os01g48790
1	27989852	A	G	three_prime_UTR	LOC_Os01g48790
1	30782558	T	C	three_prime_UTR	LOC_Os01g53610
1	30782573	G	A	three_prime_UTR	LOC_Os01g53610
1	30782599	A	T	three_prime_UTR	LOC_Os01g53610
1	30782625	A	T	three_prime_UTR	LOC_Os01g53610
1	30782696	C	A	three_prime_UTR	LOC_Os01g53610
1	30782701	T	A	three_prime_UTR	LOC_Os01g53610
1	30787847	T	C	three_prime_UTR	LOC_Os01g53620
1	27965383	G	C	three_prime_UTR	LOC_Os01g48760
1	27965345	T	A	three_prime_UTR	LOC_Os01g48760
1	30796506	G	C	three_prime_UTR	LOC_Os01g53630
1	27946966	C	T	three_prime_UTR	LOC_Os01g48720
1	30832032	C	T	three_prime_UTR	LOC_Os01g53660
1	27924328	T	C	three_prime_UTR	LOC_Os01g48690
1	27924322	G	A	three_prime_UTR	LOC_Os01g48690
1	27924075	C	T	three_prime_UTR	LOC_Os01g48690
1	30836704	A	T	three_prime_UTR	LOC_Os01g53670
1	30836731	T	G	three_prime_UTR	LOC_Os01g53670
1	30845182	C	T	three_prime_UTR	LOC_Os01g53680
1	30845198	G	A	three_prime_UTR	LOC_Os01g53680
1	30856225	C	A	three_prime_UTR	LOC_Os01g53700
1	27899207	A	G	three_prime_UTR	LOC_Os01g48660
1	27886053	A	C	three_prime_UTR	LOC_Os01g48640
1	27886048	A	G	three_prime_UTR	LOC_Os01g48640
1	27878383	A	G	three_prime_UTR	LOC_Os01g48620
1	30884777	A	G	three_prime_UTR	LOC_Os01g53720
1	27871742	G	A	three_prime_UTR	LOC_Os01g48610
1	27871741	C	T	three_prime_UTR	LOC_Os01g48610
1	27871680	A	G	three_prime_UTR	LOC_Os01g48610
1	27871625	A	C	three_prime_UTR	LOC_Os01g48610
1	30906130	G	C	three_prime_UTR	LOC_Os01g53770
1	27842375	G	A	three_prime_UTR	LOC_Os01g48540
1	30921140	G	T	three_prime_UTR	LOC_Os01g53790
1	27828094	T	C	three_prime_UTR	LOC_Os01g48525
1	27827940	T	C	three_prime_UTR	LOC_Os01g48525
1	27827777	C	T	three_prime_UTR	LOC_Os01g48525
1	27827628	A	G	three_prime_UTR	LOC_Os01g48525
1	27827566	G	A	three_prime_UTR	LOC_Os01g48525
1	27782206	G	A	three_prime_UTR	LOC_Os01g48446
1	30979325	T	C	three_prime_UTR	LOC_Os01g53880
1	30979668	G	T	three_prime_UTR	LOC_Os01g53880
1	30986207	A	G	three_prime_UTR	LOC_Os01g53890
1	30986543	A	G	three_prime_UTR	LOC_Os01g53890
1	30986569	A	G	three_prime_UTR	LOC_Os01g53890
1	30986585	G	T	three_prime_UTR	LOC_Os01g53890
1	30986629	G	C	three_prime_UTR	LOC_Os01g53890
1	30986632	G	T	three_prime_UTR	LOC_Os01g53890
1	30986640	T	C	three_prime_UTR	LOC_Os01g53890
1	30986708	G	A	three_prime_UTR	LOC_Os01g53890
1	30986786	A	G	three_prime_UTR	LOC_Os01g53890
1	27761037	T	C	three_prime_UTR	LOC_Os01g48440
1	30999202	G	A	three_prime_UTR	LOC_Os01g53910
1	30999301	A	T	three_prime_UTR	LOC_Os01g53910
1	30999415	G	A	three_prime_UTR	LOC_Os01g53910
1	30999420	G	A	three_prime_UTR	LOC_Os01g53910
1	30999445	A	G	three_prime_UTR	LOC_Os01g53910
1	27747930	T	C	three_prime_UTR	LOC_Os01g48420
1	27739648	T	C	three_prime_UTR	LOC_Os01g48390
1	27731494	A	G	three_prime_UTR	LOC_Os01g48380
1	27731481	C	T	three_prime_UTR	LOC_Os01g48380
1	27715168	A	G	three_prime_UTR	LOC_Os01g48360
1	27705180	A	G	three_prime_UTR	LOC_Os01g48339
1	27705172	G	A	three_prime_UTR	LOC_Os01g48339
1	27705151	A	G	three_prime_UTR	LOC_Os01g48339
1	27705051	T	C	three_prime_UTR	LOC_Os01g48339
1	27705042	G	A	three_prime_UTR	LOC_Os01g48339
1	27705016	T	C	three_prime_UTR	LOC_Os01g48339
1	27704953	A	C	three_prime_UTR	LOC_Os01g48339
1	27704908	C	T	three_prime_UTR	LOC_Os01g48339
1	31058442	A	G	three_prime_UTR	LOC_Os01g53990
1	31070006	G	A	three_prime_UTR	LOC_Os01g54010
1	31081112	G	T	three_prime_UTR	LOC_Os01g54030
1	31081310	A	G	three_prime_UTR	LOC_Os01g54030
1	31087912	T	C	three_prime_UTR	LOC_Os01g54040
1	27671613	A	C	three_prime_UTR	LOC_Os01g48280
1	27666757	A	G	three_prime_UTR	LOC_Os01g48270
1	27666734	T	G	three_prime_UTR	LOC_Os01g48270
1	31094788	A	T	three_prime_UTR	LOC_Os01g54050
1	31094790	T	G	three_prime_UTR	LOC_Os01g54050
1	31094896	C	T	three_prime_UTR	LOC_Os01g54050
1	27657855	T	C	three_prime_UTR	LOC_Os01g48250
1	27630296	C	T	three_prime_UTR	LOC_Os01g48210
1	27604624	T	C	three_prime_UTR	LOC_Os01g48190
1	31168593	A	G	three_prime_UTR	LOC_Os01g54190
1	31168730	T	C	three_prime_UTR	LOC_Os01g54190
1	31211172	G	T	three_prime_UTR	LOC_Os01g54240
1	27486960	T	G	three_prime_UTR	LOC_Os01g48010
1	27486682	T	C	three_prime_UTR	LOC_Os01g48010
1	27486584	C	A	three_prime_UTR	LOC_Os01g48010
1	31274208	T	C	three_prime_UTR	LOC_Os01g54340
1	31292479	G	A	three_prime_UTR	LOC_Os01g54390
1	31300061	A	G	three_prime_UTR	LOC_Os01g54400
1	31300087	A	G	three_prime_UTR	LOC_Os01g54400
1	31300120	A	T	three_prime_UTR	LOC_Os01g54400
1	31313888	A	G	three_prime_UTR	LOC_Os01g54424
1	31319149	G	A	three_prime_UTR	LOC_Os01g54430
1	31319152	C	T	three_prime_UTR	LOC_Os01g54430
1	31337141	G	C	three_prime_UTR	LOC_Os01g54480
1	31353032	T	C	three_prime_UTR	LOC_Os01g54510
1	31361560	C	T	three_prime_UTR	LOC_Os01g54520
1	31361589	A	G	three_prime_UTR	LOC_Os01g54520
1	31361705	T	C	three_prime_UTR	LOC_Os01g54520
1	31361828	T	C	three_prime_UTR	LOC_Os01g54520
1	31361832	C	T	three_prime_UTR	LOC_Os01g54520
1	31361844	C	T	three_prime_UTR	LOC_Os01g54520
1	31361845	A	G	three_prime_UTR	LOC_Os01g54520
1	31361918	T	C	three_prime_UTR	LOC_Os01g54520
1	31361940	A	G	three_prime_UTR	LOC_Os01g54520
1	31361963	G	A	three_prime_UTR	LOC_Os01g54520
1	31361979	C	T	three_prime_UTR	LOC_Os01g54520
1	31365457	C	T	three_prime_UTR	LOC_Os01g54530
1	31365579	C	T	three_prime_UTR	LOC_Os01g54530
1	31365586	G	T	three_prime_UTR	LOC_Os01g54530
1	31372540	C	A	three_prime_UTR	LOC_Os01g54550
1	31372691	G	A	three_prime_UTR	LOC_Os01g54550
1	31377448	A	G	three_prime_UTR	LOC_Os01g54560
1	31377457	A	G	three_prime_UTR	LOC_Os01g54560
1	31377505	G	A	three_prime_UTR	LOC_Os01g54560
1	27363828	C	A	three_prime_UTR	LOC_Os01g47800
1	31399576	A	G	three_prime_UTR	LOC_Os01g54580
1	31399580	A	G	three_prime_UTR	LOC_Os01g54580
1	31399757	A	G	three_prime_UTR	LOC_Os01g54580
1	31399960	A	G	three_prime_UTR	LOC_Os01g54580
1	31400030	A	G	three_prime_UTR	LOC_Os01g54580
1	31410704	G	A	three_prime_UTR	LOC_Os01g54600
1	31410781	T	C	three_prime_UTR	LOC_Os01g54600
1	31410878	A	C	three_prime_UTR	LOC_Os01g54600
1	27302935	T	C	three_prime_UTR	LOC_Os01g47730
1	27292663	G	A	three_prime_UTR	LOC_Os01g47710
1	27292560	C	T	three_prime_UTR	LOC_Os01g47710
1	31477502	T	C	three_prime_UTR	LOC_Os01g54700
1	31487782	C	T	three_prime_UTR	LOC_Os01g54730
1	31489327	G	T	three_prime_UTR	LOC_Os01g54730
1	27266444	C	G	three_prime_UTR	LOC_Os01g47650
1	27266355	C	T	three_prime_UTR	LOC_Os01g47650
1	27248001	A	G	three_prime_UTR	LOC_Os01g47630
1	27246037	G	A	three_prime_UTR	LOC_Os01g47620
1	31519490	C	G	three_prime_UTR	LOC_Os01g54784
1	27221462	T	C	three_prime_UTR	LOC_Os01g47570
1	27221359	C	A	three_prime_UTR	LOC_Os01g47570
1	27191114	A	C	three_prime_UTR	LOC_Os01g47550
1	27178342	T	A	three_prime_UTR	LOC_Os01g47530
1	31583407	T	C	three_prime_UTR	LOC_Os01g54910
1	31588869	A	G	three_prime_UTR	LOC_Os01g54920
1	31588884	T	G	three_prime_UTR	LOC_Os01g54920
1	31596614	C	G	three_prime_UTR	LOC_Os01g54930
1	31596993	G	T	three_prime_UTR	LOC_Os01g54930
1	31597253	G	A	three_prime_UTR	LOC_Os01g54930
1	31607464	T	G	three_prime_UTR	LOC_Os01g54950
1	27149019	C	T	three_prime_UTR	LOC_Os01g47490
1	27148784	T	A	three_prime_UTR	LOC_Os01g47490
1	31623036	A	G	three_prime_UTR	LOC_Os01g54990
1	31630558	G	C	three_prime_UTR	LOC_Os01g55000
1	31630737	C	T	three_prime_UTR	LOC_Os01g55000
1	27121158	A	T	three_prime_UTR	LOC_Os01g47450
1	27121151	G	C	three_prime_UTR	LOC_Os01g47450
1	27120871	G	A	three_prime_UTR	LOC_Os01g47450
1	31640439	G	A	three_prime_UTR	LOC_Os01g55030
1	31648211	C	G	three_prime_UTR	LOC_Os01g55040
1	31648227	A	G	three_prime_UTR	LOC_Os01g55040
1	31648252	C	T	three_prime_UTR	LOC_Os01g55040
1	31648318	C	A	three_prime_UTR	LOC_Os01g55040
1	31648319	G	A	three_prime_UTR	LOC_Os01g55040
1	31648427	A	T	three_prime_UTR	LOC_Os01g55040
1	31648519	G	A	three_prime_UTR	LOC_Os01g55040
1	31648562	C	T	three_prime_UTR	LOC_Os01g55040
1	27100036	C	A	three_prime_UTR	LOC_Os01g47420
1	27085672	G	T	three_prime_UTR	LOC_Os01g47400
1	27085608	T	C	three_prime_UTR	LOC_Os01g47400
1	31701205	G	A	three_prime_UTR	LOC_Os01g55100
1	27050473	G	A	three_prime_UTR	LOC_Os01g47340
1	27035640	C	T	three_prime_UTR	LOC_Os01g47300
1	27035567	T	C	three_prime_UTR	LOC_Os01g47300
1	27032639	C	T	three_prime_UTR	LOC_Os01g47290
1	27032600	A	G	three_prime_UTR	LOC_Os01g47290
1	27032599	T	C	three_prime_UTR	LOC_Os01g47290
1	27032536	T	G	three_prime_UTR	LOC_Os01g47290
1	27032482	G	A	three_prime_UTR	LOC_Os01g47290
1	31730230	C	T	three_prime_UTR	LOC_Os01g55150
1	31730279	A	T	three_prime_UTR	LOC_Os01g55150
1	31732947	A	T	three_prime_UTR	LOC_Os01g55160
1	27018559	T	C	three_prime_UTR	LOC_Os01g47280
1	31753202	T	A	three_prime_UTR	LOC_Os01g55190
1	26973607	A	G	three_prime_UTR	LOC_Os01g47190
1	26969144	G	A	three_prime_UTR	LOC_Os01g47180
1	26969130	T	A	three_prime_UTR	LOC_Os01g47180
1	26969053	T	C	three_prime_UTR	LOC_Os01g47180
1	31797252	T	G	three_prime_UTR	LOC_Os01g55240
1	31797306	A	G	three_prime_UTR	LOC_Os01g55240
1	31797309	G	T	three_prime_UTR	LOC_Os01g55240
1	31797333	T	G	three_prime_UTR	LOC_Os01g55240
1	31797548	A	G	three_prime_UTR	LOC_Os01g55240
1	31811120	A	G	three_prime_UTR	LOC_Os01g55260
1	31816697	T	C	three_prime_UTR	LOC_Os01g55280
1	31830050	C	T	three_prime_UTR	LOC_Os01g55290
1	31836698	A	T	three_prime_UTR	LOC_Os01g55300
1	31836814	C	T	three_prime_UTR	LOC_Os01g55300
1	26895684	G	A	three_prime_UTR	LOC_Os01g47080
1	26886577	T	G	three_prime_UTR	LOC_Os01g47070
1	31891005	T	C	three_prime_UTR	LOC_Os01g55370
1	31891350	T	C	three_prime_UTR	LOC_Os01g55370
1	31910704	C	T	three_prime_UTR	LOC_Os01g55390
1	31910743	A	G	three_prime_UTR	LOC_Os01g55390
1	31910761	A	G	three_prime_UTR	LOC_Os01g55390
1	31910894	T	G	three_prime_UTR	LOC_Os01g55390
1	31910900	G	A	three_prime_UTR	LOC_Os01g55390
1	31911083	C	T	three_prime_UTR	LOC_Os01g55390
1	31911103	G	A	three_prime_UTR	LOC_Os01g55390
1	31911495	A	T	three_prime_UTR	LOC_Os01g55390
1	31921993	C	A	three_prime_UTR	LOC_Os01g55410
1	31922186	C	T	three_prime_UTR	LOC_Os01g55410
1	31927022	A	G	three_prime_UTR	LOC_Os01g55420
1	26823396	G	A	three_prime_UTR	LOC_Os01g46984
1	26823371	T	A	three_prime_UTR	LOC_Os01g46984
1	26823263	C	G	three_prime_UTR	LOC_Os01g46984
1	31940099	G	A	three_prime_UTR	LOC_Os01g55440
1	31940156	C	T	three_prime_UTR	LOC_Os01g55440
1	26816711	G	A	three_prime_UTR	LOC_Os01g46980
1	26816704	C	T	three_prime_UTR	LOC_Os01g46980
1	26816656	C	T	three_prime_UTR	LOC_Os01g46980
1	26816642	A	G	three_prime_UTR	LOC_Os01g46980
1	26816599	A	G	three_prime_UTR	LOC_Os01g46980
1	26816584	G	A	three_prime_UTR	LOC_Os01g46980
1	26816369	G	T	three_prime_UTR	LOC_Os01g46980
1	26816312	C	T	three_prime_UTR	LOC_Os01g46980
1	26795775	G	A	three_prime_UTR	LOC_Os01g46950
1	26795634	T	G	three_prime_UTR	LOC_Os01g46950
1	31973741	C	A	three_prime_UTR	LOC_Os01g55490
1	31995265	C	G	three_prime_UTR	LOC_Os01g55530
1	26735432	G	A	three_prime_UTR	LOC_Os01g46870
1	26724868	T	C	three_prime_UTR	LOC_Os01g46850
1	26724742	G	A	three_prime_UTR	LOC_Os01g46850
1	26724631	C	G	three_prime_UTR	LOC_Os01g46850
1	26722243	A	T	three_prime_UTR	LOC_Os01g46840
1	26722092	G	T	three_prime_UTR	LOC_Os01g46840
1	26721965	C	T	three_prime_UTR	LOC_Os01g46840
1	26721956	G	T	three_prime_UTR	LOC_Os01g46840
1	32078666	A	C	three_prime_UTR	LOC_Os01g55690
1	32082360	A	C	three_prime_UTR	LOC_Os01g55700
1	32082427	T	G	three_prime_UTR	LOC_Os01g55700
1	32088842	A	G	three_prime_UTR	LOC_Os01g55720
1	32088897	T	C	three_prime_UTR	LOC_Os01g55720
1	32094141	T	G	three_prime_UTR	LOC_Os01g55730
1	32136829	A	G	three_prime_UTR	LOC_Os01g55780
1	32136830	G	A	three_prime_UTR	LOC_Os01g55780
1	32136897	T	C	three_prime_UTR	LOC_Os01g55780
1	26618615	A	T	three_prime_UTR	LOC_Os01g46720
1	26618592	G	A	three_prime_UTR	LOC_Os01g46720
1	32147235	G	A	three_prime_UTR	LOC_Os01g55820
1	32151953	C	T	three_prime_UTR	LOC_Os01g55830
1	32152014	C	A	three_prime_UTR	LOC_Os01g55830
1	32171261	C	T	three_prime_UTR	LOC_Os01g55860
1	32171300	A	C	three_prime_UTR	LOC_Os01g55860
1	32174912	G	A	three_prime_UTR	LOC_Os01g55870
1	32174954	G	A	three_prime_UTR	LOC_Os01g55870
1	32192824	A	G	three_prime_UTR	LOC_Os01g55900
1	32192967	A	G	three_prime_UTR	LOC_Os01g55900
1	32193025	G	A	three_prime_UTR	LOC_Os01g55900
1	32193248	A	G	three_prime_UTR	LOC_Os01g55900
1	32225049	C	T	three_prime_UTR	LOC_Os01g55940
1	32238979	C	T	three_prime_UTR	LOC_Os01g55974
1	32255011	G	T	three_prime_UTR	LOC_Os01g56020
1	32289717	C	T	three_prime_UTR	LOC_Os01g56080
1	32294910	G	A	three_prime_UTR	LOC_Os01g56090
1	32295145	A	G	three_prime_UTR	LOC_Os01g56090
1	32302721	G	A	three_prime_UTR	LOC_Os01g56100
1	32302722	C	A	three_prime_UTR	LOC_Os01g56100
1	32303001	C	T	three_prime_UTR	LOC_Os01g56100
1	26452750	G	T	three_prime_UTR	LOC_Os01g46500
1	32349934	A	G	three_prime_UTR	LOC_Os01g56180
1	32350112	C	A	three_prime_UTR	LOC_Os01g56180
1	32359998	G	T	three_prime_UTR	LOC_Os01g56190
1	32360337	T	A	three_prime_UTR	LOC_Os01g56190
1	32360475	T	C	three_prime_UTR	LOC_Os01g56190
1	32360661	T	C	three_prime_UTR	LOC_Os01g56190
1	32360674	A	T	three_prime_UTR	LOC_Os01g56190
1	32360707	G	A	three_prime_UTR	LOC_Os01g56190
1	32360725	G	A	three_prime_UTR	LOC_Os01g56190
1	32360740	A	G	three_prime_UTR	LOC_Os01g56190
1	32360745	G	T	three_prime_UTR	LOC_Os01g56190
1	26396278	A	G	three_prime_UTR	LOC_Os01g46380
1	26396241	A	G	three_prime_UTR	LOC_Os01g46380
1	26396201	T	C	three_prime_UTR	LOC_Os01g46380
1	26396069	C	T	three_prime_UTR	LOC_Os01g46380
1	32371565	C	T	three_prime_UTR	LOC_Os01g56200
1	32371616	A	G	three_prime_UTR	LOC_Os01g56200
1	32371684	C	T	three_prime_UTR	LOC_Os01g56200
1	32413598	T	C	three_prime_UTR	LOC_Os01g56270
1	32426580	T	C	three_prime_UTR	LOC_Os01g56290
1	32427063	G	T	three_prime_UTR	LOC_Os01g56290
1	32427077	A	T	three_prime_UTR	LOC_Os01g56290
1	32427207	A	G	three_prime_UTR	LOC_Os01g56290
1	32427343	G	A	three_prime_UTR	LOC_Os01g56290
1	26324778	G	A	three_prime_UTR	LOC_Os01g46290
1	32439254	C	T	three_prime_UTR	LOC_Os01g56300
1	32439447	A	G	three_prime_UTR	LOC_Os01g56300
1	32439556	C	T	three_prime_UTR	LOC_Os01g56300
1	32476307	G	A	three_prime_UTR	LOC_Os01g56350
1	32476630	A	C	three_prime_UTR	LOC_Os01g56350
1	26273813	T	A	three_prime_UTR	LOC_Os01g46169
1	32502916	T	C	three_prime_UTR	LOC_Os01g56380
1	32523944	T	A	three_prime_UTR	LOC_Os01g56420
1	32524033	C	T	three_prime_UTR	LOC_Os01g56420
1	32524172	C	A	three_prime_UTR	LOC_Os01g56420
1	26232131	G	C	three_prime_UTR	LOC_Os01g46130
1	26231970	C	T	three_prime_UTR	LOC_Os01g46130
1	32592045	C	G	three_prime_UTR	LOC_Os01g56520
1	32601721	T	C	three_prime_UTR	LOC_Os01g56550
1	32601796	T	C	three_prime_UTR	LOC_Os01g56550
1	32622345	G	A	three_prime_UTR	LOC_Os01g56580
1	26126146	T	A	three_prime_UTR	LOC_Os01g45990
1	26126100	G	A	three_prime_UTR	LOC_Os01g45990
1	32646748	T	A	three_prime_UTR	LOC_Os01g56590
1	32646821	T	G	three_prime_UTR	LOC_Os01g56590
1	32656375	T	A	three_prime_UTR	LOC_Os01g56600
1	32656442	A	G	three_prime_UTR	LOC_Os01g56600
1	32658375	A	C	three_prime_UTR	LOC_Os01g56610
1	32658376	G	A	three_prime_UTR	LOC_Os01g56610
1	32658417	T	C	three_prime_UTR	LOC_Os01g56610
1	26038966	A	T	three_prime_UTR	LOC_Os01g45840
1	32746385	A	G	three_prime_UTR	LOC_Os01g56750
1	32746401	G	C	three_prime_UTR	LOC_Os01g56750
1	25996848	A	G	three_prime_UTR	LOC_Os01g45760
1	32763634	T	C	three_prime_UTR	LOC_Os01g56780
1	32784146	T	C	three_prime_UTR	LOC_Os01g56800
1	32819427	G	A	three_prime_UTR	LOC_Os01g56820
1	25934462	C	G	three_prime_UTR	LOC_Os01g45670
1	32838016	G	C	three_prime_UTR	LOC_Os01g56850
1	32847691	G	A	three_prime_UTR	LOC_Os01g56870
1	32847829	G	A	three_prime_UTR	LOC_Os01g56870
1	32862495	A	C	three_prime_UTR	LOC_Os01g56900
1	32862618	T	C	three_prime_UTR	LOC_Os01g56900
1	32877791	T	G	three_prime_UTR	LOC_Os01g56910
1	32877891	C	T	three_prime_UTR	LOC_Os01g56910
1	32878052	T	C	three_prime_UTR	LOC_Os01g56910
1	32878137	G	A	three_prime_UTR	LOC_Os01g56910
1	32892520	A	G	three_prime_UTR	LOC_Os01g56930
1	32934802	G	A	three_prime_UTR	LOC_Os01g57004
1	32934919	T	C	three_prime_UTR	LOC_Os01g57004
1	32934929	G	C	three_prime_UTR	LOC_Os01g57004
1	32945506	T	C	three_prime_UTR	LOC_Os01g57030
1	32949210	A	T	three_prime_UTR	LOC_Os01g57050
1	32962985	C	T	three_prime_UTR	LOC_Os01g57066
1	32962999	A	G	three_prime_UTR	LOC_Os01g57066
1	32963249	T	A	three_prime_UTR	LOC_Os01g57066
1	32976633	A	C	three_prime_UTR	LOC_Os01g57073
1	32976768	A	G	three_prime_UTR	LOC_Os01g57073
1	32977233	G	A	three_prime_UTR	LOC_Os01g57073
1	32994439	T	C	three_prime_UTR	LOC_Os01g57082
1	32994444	G	C	three_prime_UTR	LOC_Os01g57082
1	32994458	C	T	three_prime_UTR	LOC_Os01g57082
1	32994467	A	T	three_prime_UTR	LOC_Os01g57082
1	32994509	A	G	three_prime_UTR	LOC_Os01g57082
1	32999149	T	C	three_prime_UTR	LOC_Os01g57100
1	33010195	G	C	three_prime_UTR	LOC_Os01g57110
1	33010206	T	C	three_prime_UTR	LOC_Os01g57110
1	25682896	T	A	three_prime_UTR	LOC_Os01g45250
1	33078260	T	A	three_prime_UTR	LOC_Os01g57240
1	33145188	C	T	three_prime_UTR	LOC_Os01g57340
1	33145190	C	T	three_prime_UTR	LOC_Os01g57340
1	33145194	C	T	three_prime_UTR	LOC_Os01g57340
1	33145263	G	C	three_prime_UTR	LOC_Os01g57340
1	33145306	T	A	three_prime_UTR	LOC_Os01g57340
1	33145421	C	T	three_prime_UTR	LOC_Os01g57340
1	33145438	G	A	three_prime_UTR	LOC_Os01g57340
1	33145442	G	C	three_prime_UTR	LOC_Os01g57340
1	33152533	C	G	three_prime_UTR	LOC_Os01g57350
1	33208180	C	A	three_prime_UTR	LOC_Os01g57470
1	33208220	A	C	three_prime_UTR	LOC_Os01g57470
1	33208523	T	A	three_prime_UTR	LOC_Os01g57470
1	33208556	G	T	three_prime_UTR	LOC_Os01g57470
1	33248339	T	C	three_prime_UTR	LOC_Os01g57550
1	25504352	G	C	three_prime_UTR	LOC_Os01g44960
1	25474196	T	C	three_prime_UTR	LOC_Os01g44394
1	33310901	T	C	three_prime_UTR	LOC_Os01g57610
1	33310924	C	T	three_prime_UTR	LOC_Os01g57610
1	33310966	T	C	three_prime_UTR	LOC_Os01g57610
1	33310975	C	T	three_prime_UTR	LOC_Os01g57610
1	33311010	A	G	three_prime_UTR	LOC_Os01g57610
1	33311067	T	C	three_prime_UTR	LOC_Os01g57610
1	33311094	T	C	three_prime_UTR	LOC_Os01g57610
1	33311125	T	C	three_prime_UTR	LOC_Os01g57610
1	33311133	A	G	three_prime_UTR	LOC_Os01g57610
1	33311148	G	A	three_prime_UTR	LOC_Os01g57610
1	33311225	G	A	three_prime_UTR	LOC_Os01g57610
1	33311332	G	C	three_prime_UTR	LOC_Os01g57610
1	33311368	C	T	three_prime_UTR	LOC_Os01g57610
1	33322700	G	T	three_prime_UTR	LOC_Os01g57630
1	33361550	C	A	three_prime_UTR	LOC_Os01g57700
1	33361575	G	A	three_prime_UTR	LOC_Os01g57700
1	25384675	T	C	three_prime_UTR	LOC_Os01g44260
1	25384667	C	T	three_prime_UTR	LOC_Os01g44260
1	25384653	T	C	three_prime_UTR	LOC_Os01g44260
1	25384489	T	G	three_prime_UTR	LOC_Os01g44260
1	33390677	A	G	three_prime_UTR	LOC_Os01g57735
1	33391025	G	A	three_prime_UTR	LOC_Os01g57735
1	33395776	A	T	three_prime_UTR	LOC_Os01g57740
1	33415513	C	T	three_prime_UTR	LOC_Os01g57770
1	25302940	A	G	three_prime_UTR	LOC_Os01g44140
1	25302930	A	G	three_prime_UTR	LOC_Os01g44140
1	25302929	G	A	three_prime_UTR	LOC_Os01g44140
1	25302862	C	A	three_prime_UTR	LOC_Os01g44140
1	25302832	G	C	three_prime_UTR	LOC_Os01g44140
1	33459944	G	A	three_prime_UTR	LOC_Os01g57854
1	33459959	T	C	three_prime_UTR	LOC_Os01g57854
1	33463909	G	A	three_prime_UTR	LOC_Os01g57870
1	33478245	T	A	three_prime_UTR	LOC_Os01g57890
1	33478337	A	C	three_prime_UTR	LOC_Os01g57890
1	33478353	G	A	three_prime_UTR	LOC_Os01g57890
1	33478360	G	C	three_prime_UTR	LOC_Os01g57890
1	33478385	G	C	three_prime_UTR	LOC_Os01g57890
1	33478412	C	A	three_prime_UTR	LOC_Os01g57890
1	25273225	T	C	three_prime_UTR	LOC_Os01g44090
1	33486843	C	T	three_prime_UTR	LOC_Os01g57920
1	33486846	A	G	three_prime_UTR	LOC_Os01g57920
1	33492949	C	G	three_prime_UTR	LOC_Os01g57930
1	25263973	A	T	three_prime_UTR	LOC_Os01g44069
1	25263908	G	T	three_prime_UTR	LOC_Os01g44069
1	33496538	G	C	three_prime_UTR	LOC_Os01g57940
1	33496579	G	A	three_prime_UTR	LOC_Os01g57940
1	25191706	G	C	three_prime_UTR	LOC_Os01g43950
1	25191676	C	G	three_prime_UTR	LOC_Os01g43950
1	33597133	G	C	three_prime_UTR	LOC_Os01g58080
1	33597143	T	C	three_prime_UTR	LOC_Os01g58080
1	33597214	C	T	three_prime_UTR	LOC_Os01g58080
1	33597219	G	A	three_prime_UTR	LOC_Os01g58080
1	33597221	A	T	three_prime_UTR	LOC_Os01g58080
1	33597226	C	T	three_prime_UTR	LOC_Os01g58080
1	33597322	C	T	three_prime_UTR	LOC_Os01g58080
1	33597329	T	C	three_prime_UTR	LOC_Os01g58080
1	33597330	T	C	three_prime_UTR	LOC_Os01g58080
1	25158091	C	A	three_prime_UTR	LOC_Os01g43910
1	25147300	G	A	three_prime_UTR	LOC_Os01g43895
1	25147291	T	C	three_prime_UTR	LOC_Os01g43895
1	25146470	A	G	three_prime_UTR	LOC_Os01g43890
1	25146266	G	A	three_prime_UTR	LOC_Os01g43890
1	25146055	C	T	three_prime_UTR	LOC_Os01g43890
1	25146019	T	C	three_prime_UTR	LOC_Os01g43890
1	25145992	T	G	three_prime_UTR	LOC_Os01g43890
1	33616263	T	G	three_prime_UTR	LOC_Os01g58114
1	33619050	A	G	three_prime_UTR	LOC_Os01g58130
1	25118345	A	C	three_prime_UTR	LOC_Os01g43844
1	25118109	G	A	three_prime_UTR	LOC_Os01g43844
1	33688148	A	G	three_prime_UTR	LOC_Os01g58280
1	25063600	T	C	three_prime_UTR	LOC_Os01g43740
1	25063578	T	C	three_prime_UTR	LOC_Os01g43740
1	33696480	A	T	three_prime_UTR	LOC_Os01g58290
1	25063366	A	C	three_prime_UTR	LOC_Os01g43740
1	33732921	C	T	three_prime_UTR	LOC_Os01g58380
1	33732923	G	T	three_prime_UTR	LOC_Os01g58380
1	33745843	A	G	three_prime_UTR	LOC_Os01g58400
1	33745844	T	A	three_prime_UTR	LOC_Os01g58400
1	25012100	T	G	three_prime_UTR	LOC_Os01g43650
1	33767936	T	C	three_prime_UTR	LOC_Os01g58420
1	33779411	A	T	three_prime_UTR	LOC_Os01g58440
1	33779433	G	A	three_prime_UTR	LOC_Os01g58440
1	33779522	G	A	three_prime_UTR	LOC_Os01g58440
1	33779560	T	G	three_prime_UTR	LOC_Os01g58440
1	33779561	A	T	three_prime_UTR	LOC_Os01g58440
1	33785980	T	A	three_prime_UTR	LOC_Os01g58444
1	33786170	C	T	three_prime_UTR	LOC_Os01g58444
1	33793831	G	C	three_prime_UTR	LOC_Os01g58459
1	24962410	G	A	three_prime_UTR	LOC_Os01g43580
1	24962404	A	T	three_prime_UTR	LOC_Os01g43580
1	33828826	C	T	three_prime_UTR	LOC_Os01g58530
1	24922799	T	A	three_prime_UTR	LOC_Os01g43520
1	33840569	T	G	three_prime_UTR	LOC_Os01g58550
1	33840801	A	G	three_prime_UTR	LOC_Os01g58550
1	33840999	T	A	three_prime_UTR	LOC_Os01g58550
1	33841016	G	A	three_prime_UTR	LOC_Os01g58550
1	33841031	A	G	three_prime_UTR	LOC_Os01g58550
1	33841067	C	G	three_prime_UTR	LOC_Os01g58550
1	33841098	A	G	three_prime_UTR	LOC_Os01g58550
1	33841112	T	G	three_prime_UTR	LOC_Os01g58550
1	24909641	A	G	three_prime_UTR	LOC_Os01g43510
1	33871635	G	A	three_prime_UTR	LOC_Os01g58580
1	33891391	T	A	three_prime_UTR	LOC_Os01g58620
1	33904248	A	G	three_prime_UTR	LOC_Os01g58640
1	33904499	C	G	three_prime_UTR	LOC_Os01g58640
1	24851292	G	A	three_prime_UTR	LOC_Os01g43430
1	24851253	C	T	three_prime_UTR	LOC_Os01g43430
1	24851185	A	G	three_prime_UTR	LOC_Os01g43430
1	33911829	T	C	three_prime_UTR	LOC_Os01g58660
1	33911852	A	T	three_prime_UTR	LOC_Os01g58660
1	33911870	G	T	three_prime_UTR	LOC_Os01g58660
1	33911954	T	C	three_prime_UTR	LOC_Os01g58660
1	33911965	C	T	three_prime_UTR	LOC_Os01g58660
1	24843568	T	C	three_prime_UTR	LOC_Os01g43410
1	24843447	C	A	three_prime_UTR	LOC_Os01g43410
1	33924337	G	C	three_prime_UTR	LOC_Os01g58680
1	33929519	T	G	three_prime_UTR	LOC_Os01g58690
1	33929730	T	C	three_prime_UTR	LOC_Os01g58690
1	33932619	A	C	three_prime_UTR	LOC_Os01g58700
1	33932663	C	A	three_prime_UTR	LOC_Os01g58700
1	33932721	C	T	three_prime_UTR	LOC_Os01g58700
1	24813375	C	A	three_prime_UTR	LOC_Os01g43370
1	24813140	G	C	three_prime_UTR	LOC_Os01g43370
1	24813101	T	A	three_prime_UTR	LOC_Os01g43370
1	33951584	A	G	three_prime_UTR	LOC_Os01g58730
1	33960777	A	T	three_prime_UTR	LOC_Os01g58754
1	24794208	T	C	three_prime_UTR	LOC_Os01g43360
1	33998105	C	A	three_prime_UTR	LOC_Os01g58850
1	24741059	T	C	three_prime_UTR	LOC_Os01g43280
1	24741038	T	G	three_prime_UTR	LOC_Os01g43280
1	24740706	T	G	three_prime_UTR	LOC_Os01g43280
1	34034844	A	C	three_prime_UTR	LOC_Os01g58890
1	34034864	G	A	three_prime_UTR	LOC_Os01g58890
1	34034898	T	G	three_prime_UTR	LOC_Os01g58890
1	24714765	T	C	three_prime_UTR	LOC_Os01g43274
1	24714756	G	A	three_prime_UTR	LOC_Os01g43274
1	34045405	A	G	three_prime_UTR	LOC_Os01g58910
1	24697851	G	T	three_prime_UTR	LOC_Os01g43230
1	34086328	G	T	three_prime_UTR	LOC_Os01g58960
1	34086329	C	T	three_prime_UTR	LOC_Os01g58960
1	34086421	C	T	three_prime_UTR	LOC_Os01g58960
1	34091242	T	C	three_prime_UTR	LOC_Os01g58970
1	34091252	G	C	three_prime_UTR	LOC_Os01g58970
1	34091281	C	T	three_prime_UTR	LOC_Os01g58970
1	34091332	A	T	three_prime_UTR	LOC_Os01g58970
1	34091375	G	A	three_prime_UTR	LOC_Os01g58970
1	24632183	T	G	three_prime_UTR	LOC_Os01g43160
1	34137488	T	C	three_prime_UTR	LOC_Os01g59070
1	34141141	T	C	three_prime_UTR	LOC_Os01g59090
1	34141144	C	G	three_prime_UTR	LOC_Os01g59090
1	24615407	A	T	three_prime_UTR	LOC_Os01g43140
1	24615394	G	A	three_prime_UTR	LOC_Os01g43140
1	24615337	G	T	three_prime_UTR	LOC_Os01g43140
1	24615170	T	C	three_prime_UTR	LOC_Os01g43140
1	24605303	T	G	three_prime_UTR	LOC_Os01g43130
1	24601847	G	T	three_prime_UTR	LOC_Os01g43120
1	24601798	T	C	three_prime_UTR	LOC_Os01g43120
1	24601640	C	T	three_prime_UTR	LOC_Os01g43120
1	34171463	C	G	three_prime_UTR	LOC_Os01g59150
1	34171593	C	T	three_prime_UTR	LOC_Os01g59150
1	34171689	C	T	three_prime_UTR	LOC_Os01g59150
1	34171708	T	C	three_prime_UTR	LOC_Os01g59150
1	34171738	A	G	three_prime_UTR	LOC_Os01g59150
1	34171772	C	T	three_prime_UTR	LOC_Os01g59150
1	24582010	A	T	three_prime_UTR	LOC_Os01g43090
1	34179769	A	C	three_prime_UTR	LOC_Os01g59160
1	34186471	G	C	three_prime_UTR	LOC_Os01g59180
1	34186483	C	T	three_prime_UTR	LOC_Os01g59180
1	34186567	A	C	three_prime_UTR	LOC_Os01g59180
1	24568381	G	T	three_prime_UTR	LOC_Os01g43050
1	24546691	T	C	three_prime_UTR	LOC_Os01g43030
1	24546594	G	C	three_prime_UTR	LOC_Os01g43030
1	24483664	A	G	three_prime_UTR	LOC_Os01g42980
1	24483610	G	A	three_prime_UTR	LOC_Os01g42980
1	24483490	G	A	three_prime_UTR	LOC_Os01g42980
1	34293981	G	T	three_prime_UTR	LOC_Os01g59320
1	24464640	C	G	three_prime_UTR	LOC_Os01g42960
1	24464424	T	C	three_prime_UTR	LOC_Os01g42960
1	24464403	T	C	three_prime_UTR	LOC_Os01g42960
1	34305867	C	G	three_prime_UTR	LOC_Os01g59340
1	34305917	A	G	three_prime_UTR	LOC_Os01g59340
1	34312938	A	G	three_prime_UTR	LOC_Os01g59350
1	34313017	C	A	three_prime_UTR	LOC_Os01g59350
1	24436420	A	T	three_prime_UTR	LOC_Os01g42950
1	24436383	G	T	three_prime_UTR	LOC_Os01g42950
1	24436378	T	G	three_prime_UTR	LOC_Os01g42950
1	24436337	T	C	three_prime_UTR	LOC_Os01g42950
1	24436209	G	A	three_prime_UTR	LOC_Os01g42950
1	24436088	C	T	three_prime_UTR	LOC_Os01g42950
1	34327857	A	G	three_prime_UTR	LOC_Os01g59360
1	34327869	G	T	three_prime_UTR	LOC_Os01g59360
1	34328048	T	A	three_prime_UTR	LOC_Os01g59360
1	34367556	A	G	three_prime_UTR	LOC_Os01g59420
1	24353276	A	G	three_prime_UTR	LOC_Os01g42790
1	34416984	A	T	three_prime_UTR	LOC_Os01g59510
1	34416987	T	C	three_prime_UTR	LOC_Os01g59510
1	34420140	A	G	three_prime_UTR	LOC_Os01g59520
1	24301230	T	G	three_prime_UTR	LOC_Os01g42720
1	24301139	C	G	three_prime_UTR	LOC_Os01g42720
1	24300940	G	A	three_prime_UTR	LOC_Os01g42720
1	24299593	G	C	three_prime_UTR	LOC_Os01g42710
1	24299374	C	A	three_prime_UTR	LOC_Os01g42710
1	24285053	G	C	three_prime_UTR	LOC_Os01g42700
1	34475438	G	A	three_prime_UTR	LOC_Os01g59600
1	24284362	C	T	three_prime_UTR	LOC_Os01g42700
1	34476892	C	T	three_prime_UTR	LOC_Os01g59610
1	34476990	C	T	three_prime_UTR	LOC_Os01g59610
1	34484779	T	C	three_prime_UTR	LOC_Os01g59620
1	34484791	T	A	three_prime_UTR	LOC_Os01g59620
1	24259692	G	A	three_prime_UTR	LOC_Os01g42650
1	24259668	T	C	three_prime_UTR	LOC_Os01g42650
1	34512657	C	G	three_prime_UTR	LOC_Os01g59660
1	34526384	A	C	three_prime_UTR	LOC_Os01g59680
1	34533756	C	G	three_prime_UTR	LOC_Os01g59690
1	34559863	G	A	three_prime_UTR	LOC_Os01g59740
1	24184133	C	T	three_prime_UTR	LOC_Os01g42520
1	34583361	A	C	three_prime_UTR	LOC_Os01g59790
1	34587106	C	G	three_prime_UTR	LOC_Os01g59800
1	34587109	C	G	three_prime_UTR	LOC_Os01g59800
1	24144163	A	G	three_prime_UTR	LOC_Os01g42460
1	24144093	A	G	three_prime_UTR	LOC_Os01g42460
1	24143954	T	C	three_prime_UTR	LOC_Os01g42460
1	34619005	T	G	three_prime_UTR	LOC_Os01g59850
1	34641608	T	G	three_prime_UTR	LOC_Os01g59900
1	34676100	C	A	three_prime_UTR	LOC_Os01g59970
1	34676164	C	T	three_prime_UTR	LOC_Os01g59970
1	24082048	C	T	three_prime_UTR	LOC_Os01g42380
1	34681989	A	T	three_prime_UTR	LOC_Os01g59980
1	34685308	T	A	three_prime_UTR	LOC_Os01g59990
1	34685309	C	A	three_prime_UTR	LOC_Os01g59990
1	34685434	C	T	three_prime_UTR	LOC_Os01g59990
1	34689684	A	G	three_prime_UTR	LOC_Os01g60000
1	34718523	G	C	three_prime_UTR	LOC_Os01g60040
1	34749165	A	G	three_prime_UTR	LOC_Os01g60080
1	34777901	T	A	three_prime_UTR	LOC_Os01g60120
1	23981855	A	T	three_prime_UTR	LOC_Os01g42294
1	34802109	G	A	three_prime_UTR	LOC_Os01g60170
1	34802183	C	T	three_prime_UTR	LOC_Os01g60170
1	34807951	G	A	three_prime_UTR	LOC_Os01g60190
1	34808050	T	C	three_prime_UTR	LOC_Os01g60190
1	34812083	G	C	three_prime_UTR	LOC_Os01g60200
1	34839524	G	A	three_prime_UTR	LOC_Os01g60230
1	34839763	T	C	three_prime_UTR	LOC_Os01g60230
1	23913284	G	A	three_prime_UTR	LOC_Os01g42190
1	23912993	A	G	three_prime_UTR	LOC_Os01g42190
1	34855854	T	C	three_prime_UTR	LOC_Os01g60260
1	23867278	T	C	three_prime_UTR	LOC_Os01g42090
1	23867102	C	A	three_prime_UTR	LOC_Os01g42090
1	23861766	G	A	three_prime_UTR	LOC_Os01g42080
1	23861376	C	T	three_prime_UTR	LOC_Os01g42080
1	23861348	A	G	three_prime_UTR	LOC_Os01g42080
1	34901559	A	G	three_prime_UTR	LOC_Os01g60330
1	23846599	G	A	three_prime_UTR	LOC_Os01g42040
1	23840823	T	C	three_prime_UTR	LOC_Os01g42030
1	23830246	T	G	three_prime_UTR	LOC_Os01g42024
1	23814703	A	G	three_prime_UTR	LOC_Os01g42000
1	34959290	A	G	three_prime_UTR	LOC_Os01g60440
1	23779721	A	C	three_prime_UTR	LOC_Os01g41930
1	23779474	G	A	three_prime_UTR	LOC_Os01g41930
1	23778830	G	T	three_prime_UTR	LOC_Os01g41930
1	23778767	A	T	three_prime_UTR	LOC_Os01g41930
1	23778752	G	T	three_prime_UTR	LOC_Os01g41930
1	23762474	A	G	three_prime_UTR	LOC_Os01g41900
1	23762465	A	T	three_prime_UTR	LOC_Os01g41900
1	23762284	T	C	three_prime_UTR	LOC_Os01g41900
1	23762266	A	G	three_prime_UTR	LOC_Os01g41900
1	23762143	T	C	three_prime_UTR	LOC_Os01g41900
1	23762107	C	T	three_prime_UTR	LOC_Os01g41900
1	23762074	T	C	three_prime_UTR	LOC_Os01g41900
1	23762063	G	C	three_prime_UTR	LOC_Os01g41900
1	23751688	G	A	three_prime_UTR	LOC_Os01g41890
1	23751088	C	G	three_prime_UTR	LOC_Os01g41890
1	23750725	C	G	three_prime_UTR	LOC_Os01g41890
1	23732797	G	T	three_prime_UTR	LOC_Os01g41870
1	23732729	G	A	three_prime_UTR	LOC_Os01g41870
1	23650751	C	T	three_prime_UTR	LOC_Os01g41780
1	23650735	A	C	three_prime_UTR	LOC_Os01g41780
1	23642850	A	G	three_prime_UTR	LOC_Os01g41770
1	35151729	A	G	three_prime_UTR	LOC_Os01g60780
1	35151730	T	A	three_prime_UTR	LOC_Os01g60780
1	35151766	C	T	three_prime_UTR	LOC_Os01g60780
1	35151845	G	A	three_prime_UTR	LOC_Os01g60780
1	35152190	G	T	three_prime_UTR	LOC_Os01g60780
1	35152342	G	A	three_prime_UTR	LOC_Os01g60780
1	35152347	A	G	three_prime_UTR	LOC_Os01g60780
1	35152386	G	A	three_prime_UTR	LOC_Os01g60780
1	35152603	T	C	three_prime_UTR	LOC_Os01g60780
1	35152617	A	G	three_prime_UTR	LOC_Os01g60780
1	35152810	C	T	three_prime_UTR	LOC_Os01g60780
1	35155858	T	C	three_prime_UTR	LOC_Os01g60790
1	35155879	T	C	three_prime_UTR	LOC_Os01g60790
1	35158846	G	C	three_prime_UTR	LOC_Os01g60800
1	23586059	A	G	three_prime_UTR	LOC_Os01g41660
1	23586044	A	G	three_prime_UTR	LOC_Os01g41660
1	23585828	T	C	three_prime_UTR	LOC_Os01g41660
1	23580427	T	C	three_prime_UTR	LOC_Os01g41640
1	35187866	C	G	three_prime_UTR	LOC_Os01g60860
1	35226210	C	T	three_prime_UTR	LOC_Os01g60900
1	35226408	A	G	three_prime_UTR	LOC_Os01g60900
1	35240198	G	C	three_prime_UTR	LOC_Os01g60920
1	35240451	T	A	three_prime_UTR	LOC_Os01g60920
1	35240522	T	C	three_prime_UTR	LOC_Os01g60920
1	35240697	C	A	three_prime_UTR	LOC_Os01g60920
1	23516598	G	A	three_prime_UTR	LOC_Os01g41550
1	35246648	A	G	three_prime_UTR	LOC_Os01g60930
1	35246675	T	C	three_prime_UTR	LOC_Os01g60930
1	35246754	A	G	three_prime_UTR	LOC_Os01g60930
1	35246764	A	C	three_prime_UTR	LOC_Os01g60930
1	35246773	A	G	three_prime_UTR	LOC_Os01g60930
1	35248734	A	T	three_prime_UTR	LOC_Os01g60940
1	35258920	T	A	three_prime_UTR	LOC_Os01g60960
1	35259039	C	T	three_prime_UTR	LOC_Os01g60960
1	35259107	T	A	three_prime_UTR	LOC_Os01g60960
1	35259229	G	C	three_prime_UTR	LOC_Os01g60960
1	35259442	C	T	three_prime_UTR	LOC_Os01g60960
1	23457958	C	T	three_prime_UTR	LOC_Os01g41430
1	35318789	G	C	three_prime_UTR	LOC_Os01g61030
1	35323210	C	T	three_prime_UTR	LOC_Os01g61044
1	35331077	G	C	three_prime_UTR	LOC_Os01g61060
1	35331152	G	A	three_prime_UTR	LOC_Os01g61060
1	35331176	C	T	three_prime_UTR	LOC_Os01g61060
1	35350549	G	A	three_prime_UTR	LOC_Os01g61080
1	23378466	C	T	three_prime_UTR	LOC_Os01g41310
1	23378333	A	G	three_prime_UTR	LOC_Os01g41310
1	23365838	A	G	three_prime_UTR	LOC_Os01g41290
1	23360063	A	G	three_prime_UTR	LOC_Os01g41270
1	23359981	C	T	three_prime_UTR	LOC_Os01g41270
1	23359979	C	T	three_prime_UTR	LOC_Os01g41270
1	23359957	C	T	three_prime_UTR	LOC_Os01g41270
1	23359954	C	T	three_prime_UTR	LOC_Os01g41270
1	23359940	A	T	three_prime_UTR	LOC_Os01g41270
1	23359841	G	A	three_prime_UTR	LOC_Os01g41270
1	23359768	C	T	three_prime_UTR	LOC_Os01g41270
1	23359534	A	G	three_prime_UTR	LOC_Os01g41270
1	23359453	G	A	three_prime_UTR	LOC_Os01g41270
1	23359421	A	G	three_prime_UTR	LOC_Os01g41270
1	23359377	T	C	three_prime_UTR	LOC_Os01g41270
1	23345402	G	A	three_prime_UTR	LOC_Os01g41240
1	23345393	T	C	three_prime_UTR	LOC_Os01g41240
1	23345374	C	A	three_prime_UTR	LOC_Os01g41240
1	23345279	T	G	three_prime_UTR	LOC_Os01g41240
1	35417508	T	C	three_prime_UTR	LOC_Os01g61200
1	35417514	G	A	three_prime_UTR	LOC_Os01g61200
1	23337552	G	A	three_prime_UTR	LOC_Os01g41220
1	23337421	A	G	three_prime_UTR	LOC_Os01g41220
1	23337183	G	C	three_prime_UTR	LOC_Os01g41220
1	23331704	T	C	three_prime_UTR	LOC_Os01g41210
1	23325142	T	C	three_prime_UTR	LOC_Os01g41200
1	35441444	G	T	three_prime_UTR	LOC_Os01g61250
1	23297959	T	C	three_prime_UTR	LOC_Os01g41145
1	23297866	G	A	three_prime_UTR	LOC_Os01g41145
1	23297858	C	T	three_prime_UTR	LOC_Os01g41145
1	23297816	T	G	three_prime_UTR	LOC_Os01g41145
1	23297764	T	C	three_prime_UTR	LOC_Os01g41145
1	23297451	A	T	three_prime_UTR	LOC_Os01g41145
1	23297417	C	T	three_prime_UTR	LOC_Os01g41145
1	23297416	G	T	three_prime_UTR	LOC_Os01g41145
1	23297323	A	T	three_prime_UTR	LOC_Os01g41145
1	23297322	A	T	three_prime_UTR	LOC_Os01g41145
1	23297292	A	G	three_prime_UTR	LOC_Os01g41145
1	23297259	G	T	three_prime_UTR	LOC_Os01g41145
1	23296950	T	C	three_prime_UTR	LOC_Os01g41145
1	23296524	A	G	three_prime_UTR	LOC_Os01g41145
1	23287096	G	A	three_prime_UTR	LOC_Os01g41120
1	35501698	T	C	three_prime_UTR	LOC_Os01g61380
1	35505032	T	C	three_prime_UTR	LOC_Os01g61390
1	35508537	G	A	three_prime_UTR	LOC_Os01g61400
1	23250589	T	C	three_prime_UTR	LOC_Os01g41050
1	35513017	T	C	three_prime_UTR	LOC_Os01g61410
1	35517362	A	C	three_prime_UTR	LOC_Os01g61420
1	35517401	T	C	three_prime_UTR	LOC_Os01g61420
1	35527551	A	G	three_prime_UTR	LOC_Os01g61440
1	23226472	G	C	three_prime_UTR	LOC_Os01g41010
1	23226383	A	G	three_prime_UTR	LOC_Os01g41010
1	35559089	T	C	three_prime_UTR	LOC_Os01g61480
1	35598991	A	C	three_prime_UTR	LOC_Os01g61550
1	35607813	G	A	three_prime_UTR	LOC_Os01g61570
1	35607861	T	G	three_prime_UTR	LOC_Os01g61570
1	35607884	T	C	three_prime_UTR	LOC_Os01g61570
1	35607915	A	G	three_prime_UTR	LOC_Os01g61570
1	35625501	G	A	three_prime_UTR	LOC_Os01g61590
1	35625693	C	T	three_prime_UTR	LOC_Os01g61590
1	23119579	C	A	three_prime_UTR	LOC_Os01g40870
1	23119455	A	G	three_prime_UTR	LOC_Os01g40870
1	35640886	A	C	three_prime_UTR	LOC_Os01g61610
1	35641051	G	A	three_prime_UTR	LOC_Os01g61610
1	35658253	G	A	three_prime_UTR	LOC_Os01g61620
1	35660857	C	T	three_prime_UTR	LOC_Os01g61630
1	35663895	T	A	three_prime_UTR	LOC_Os01g61640
1	23095196	C	A	three_prime_UTR	LOC_Os01g40840
1	23095112	A	G	three_prime_UTR	LOC_Os01g40840
1	23094902	A	C	three_prime_UTR	LOC_Os01g40840
1	23094862	G	C	three_prime_UTR	LOC_Os01g40840
1	23079583	T	C	three_prime_UTR	LOC_Os01g40820
1	23079582	A	T	three_prime_UTR	LOC_Os01g40820
1	35685489	T	G	three_prime_UTR	LOC_Os01g61670
1	35685563	C	T	three_prime_UTR	LOC_Os01g61670
1	35687575	C	A	three_prime_UTR	LOC_Os01g61680
1	35691376	A	G	three_prime_UTR	LOC_Os01g61690
1	35691669	C	T	three_prime_UTR	LOC_Os01g61690
1	35724271	A	C	three_prime_UTR	LOC_Os01g61760
1	23030923	A	G	three_prime_UTR	LOC_Os01g40760
1	23030855	G	A	three_prime_UTR	LOC_Os01g40760
1	23004931	C	T	three_prime_UTR	LOC_Os01g40710
1	22992382	T	C	three_prime_UTR	LOC_Os01g40670
1	22992302	A	C	three_prime_UTR	LOC_Os01g40670
1	22992010	G	T	three_prime_UTR	LOC_Os01g40670
1	22991922	T	A	three_prime_UTR	LOC_Os01g40670
1	22991865	A	G	three_prime_UTR	LOC_Os01g40670
1	22991576	T	G	three_prime_UTR	LOC_Os01g40670
1	22991513	G	A	three_prime_UTR	LOC_Os01g40670
1	22959155	G	A	three_prime_UTR	LOC_Os01g40630
1	22951842	T	C	three_prime_UTR	LOC_Os01g40620
1	22951673	G	T	three_prime_UTR	LOC_Os01g40620
1	22936921	G	A	three_prime_UTR	LOC_Os01g40610
1	22910659	G	C	three_prime_UTR	LOC_Os01g40570
1	35854585	A	G	three_prime_UTR	LOC_Os01g61930
1	22902219	A	C	three_prime_UTR	LOC_Os01g40550
1	35882379	T	C	three_prime_UTR	LOC_Os01g61980
1	22872120	C	G	three_prime_UTR	LOC_Os01g40480
1	22872103	A	G	three_prime_UTR	LOC_Os01g40480
1	35913322	T	C	three_prime_UTR	LOC_Os01g62060
1	22840007	G	A	three_prime_UTR	LOC_Os01g40450
1	35953453	G	A	three_prime_UTR	LOC_Os01g62110
1	22782688	A	G	three_prime_UTR	LOC_Os01g40340
1	22782389	T	C	three_prime_UTR	LOC_Os01g40340
1	22772633	G	T	three_prime_UTR	LOC_Os01g40330
1	36001835	A	T	three_prime_UTR	LOC_Os01g62190
1	36001952	A	G	three_prime_UTR	LOC_Os01g62190
1	36004963	C	T	three_prime_UTR	LOC_Os01g62200
1	22747156	T	A	three_prime_UTR	LOC_Os01g40280
1	22747142	A	T	three_prime_UTR	LOC_Os01g40280
1	36014616	G	A	three_prime_UTR	LOC_Os01g62230
1	36014617	C	A	three_prime_UTR	LOC_Os01g62230
1	36014630	T	G	three_prime_UTR	LOC_Os01g62230
1	36030877	G	C	three_prime_UTR	LOC_Os01g62260
1	36043090	T	G	three_prime_UTR	LOC_Os01g62290
1	36043254	A	C	three_prime_UTR	LOC_Os01g62290
1	36043298	G	C	three_prime_UTR	LOC_Os01g62290
1	36043395	A	G	three_prime_UTR	LOC_Os01g62290
1	36046484	G	A	three_prime_UTR	LOC_Os01g62300
1	36096769	A	T	three_prime_UTR	LOC_Os01g62370
1	36096775	A	G	three_prime_UTR	LOC_Os01g62370
1	36096824	G	A	three_prime_UTR	LOC_Os01g62370
1	36096836	A	G	three_prime_UTR	LOC_Os01g62370
1	36096851	G	A	three_prime_UTR	LOC_Os01g62370
1	36128020	A	G	three_prime_UTR	LOC_Os01g62410
1	22624045	A	G	three_prime_UTR	LOC_Os01g40094
1	22623891	T	C	three_prime_UTR	LOC_Os01g40094
1	36137217	A	G	three_prime_UTR	LOC_Os01g62430
1	36137295	T	C	three_prime_UTR	LOC_Os01g62430
1	36146238	T	C	three_prime_UTR	LOC_Os01g62440
1	36161310	C	T	three_prime_UTR	LOC_Os01g62460
1	36233345	T	G	three_prime_UTR	LOC_Os01g62584
1	36233479	T	C	three_prime_UTR	LOC_Os01g62584
1	36252412	A	G	three_prime_UTR	LOC_Os01g62605
1	36252510	T	C	three_prime_UTR	LOC_Os01g62605
1	36252614	G	A	three_prime_UTR	LOC_Os01g62605
1	36256831	C	T	three_prime_UTR	LOC_Os01g62610
1	36256841	A	T	three_prime_UTR	LOC_Os01g62610
1	22500481	T	G	three_prime_UTR	LOC_Os01g39890
1	22491388	G	T	three_prime_UTR	LOC_Os01g39860
1	22491349	A	G	three_prime_UTR	LOC_Os01g39860
1	22491315	C	T	three_prime_UTR	LOC_Os01g39860
1	22491310	A	G	three_prime_UTR	LOC_Os01g39860
1	22491146	T	C	three_prime_UTR	LOC_Os01g39860
1	22491145	G	A	three_prime_UTR	LOC_Os01g39860
1	22491132	G	T	three_prime_UTR	LOC_Os01g39860
1	22491083	T	C	three_prime_UTR	LOC_Os01g39860
1	22491030	T	C	three_prime_UTR	LOC_Os01g39860
1	22491027	A	G	three_prime_UTR	LOC_Os01g39860
1	22476200	T	C	three_prime_UTR	LOC_Os01g39850
1	22476192	C	T	three_prime_UTR	LOC_Os01g39850
1	36286222	T	C	three_prime_UTR	LOC_Os01g62650
1	36286394	T	A	three_prime_UTR	LOC_Os01g62650
1	22472516	G	A	three_prime_UTR	LOC_Os01g39830
1	22472511	C	A	three_prime_UTR	LOC_Os01g39830
1	22472475	C	T	three_prime_UTR	LOC_Os01g39830
1	22472394	C	A	three_prime_UTR	LOC_Os01g39830
1	22472350	T	C	three_prime_UTR	LOC_Os01g39830
1	22472345	T	C	three_prime_UTR	LOC_Os01g39830
1	22472312	G	T	three_prime_UTR	LOC_Os01g39830
1	22472292	A	C	three_prime_UTR	LOC_Os01g39830
1	22472162	A	G	three_prime_UTR	LOC_Os01g39830
1	22472083	A	G	three_prime_UTR	LOC_Os01g39830
1	22472059	G	A	three_prime_UTR	LOC_Os01g39830
1	22472051	A	T	three_prime_UTR	LOC_Os01g39830
1	22472037	T	C	three_prime_UTR	LOC_Os01g39830
1	22472024	A	G	three_prime_UTR	LOC_Os01g39830
1	22472008	A	T	three_prime_UTR	LOC_Os01g39830
1	36288034	T	C	three_prime_UTR	LOC_Os01g62660
1	36288758	T	A	three_prime_UTR	LOC_Os01g62660
1	36288898	G	T	three_prime_UTR	LOC_Os01g62660
1	36289461	G	T	three_prime_UTR	LOC_Os01g62660
1	36289462	C	T	three_prime_UTR	LOC_Os01g62660
1	22455932	G	A	three_prime_UTR	LOC_Os01g39810
1	22438379	G	A	three_prime_UTR	LOC_Os01g39780
1	22438259	G	A	three_prime_UTR	LOC_Os01g39780
1	22438241	T	A	three_prime_UTR	LOC_Os01g39780
1	22430815	C	T	three_prime_UTR	LOC_Os01g39770
1	22430686	G	T	three_prime_UTR	LOC_Os01g39770
1	22430680	T	G	three_prime_UTR	LOC_Os01g39770
1	22430677	T	A	three_prime_UTR	LOC_Os01g39770
1	22430669	A	C	three_prime_UTR	LOC_Os01g39770
1	22430612	C	A	three_prime_UTR	LOC_Os01g39770
1	22430584	C	T	three_prime_UTR	LOC_Os01g39770
1	22430536	T	A	three_prime_UTR	LOC_Os01g39770
1	22430534	G	C	three_prime_UTR	LOC_Os01g39770
1	22430527	C	A	three_prime_UTR	LOC_Os01g39770
1	22430483	T	A	three_prime_UTR	LOC_Os01g39770
1	22430451	G	T	three_prime_UTR	LOC_Os01g39770
1	22430397	T	C	three_prime_UTR	LOC_Os01g39770
1	36345933	C	A	three_prime_UTR	LOC_Os01g62760
1	36347530	C	T	three_prime_UTR	LOC_Os01g62770
1	36347673	C	T	three_prime_UTR	LOC_Os01g62770
1	36347940	T	C	three_prime_UTR	LOC_Os01g62770
1	36348104	C	T	three_prime_UTR	LOC_Os01g62770
1	36348116	C	T	three_prime_UTR	LOC_Os01g62770
1	36348117	A	G	three_prime_UTR	LOC_Os01g62770
1	36348420	A	G	three_prime_UTR	LOC_Os01g62770
1	36348454	A	G	three_prime_UTR	LOC_Os01g62770
1	36348690	G	A	three_prime_UTR	LOC_Os01g62770
1	36349046	G	A	three_prime_UTR	LOC_Os01g62770
1	36349291	A	C	three_prime_UTR	LOC_Os01g62770
1	36349406	C	T	three_prime_UTR	LOC_Os01g62770
1	22386561	C	G	three_prime_UTR	LOC_Os01g39690
1	22377487	C	T	three_prime_UTR	LOC_Os01g39670
1	22377379	A	C	three_prime_UTR	LOC_Os01g39670
1	22377362	A	C	three_prime_UTR	LOC_Os01g39670
1	36385326	C	A	three_prime_UTR	LOC_Os01g62810
1	36398109	T	G	three_prime_UTR	LOC_Os01g62840
1	36401649	G	A	three_prime_UTR	LOC_Os01g62850
1	36422759	G	A	three_prime_UTR	LOC_Os01g62890
1	36440044	T	G	three_prime_UTR	LOC_Os01g62900
1	36440570	T	C	three_prime_UTR	LOC_Os01g62900
1	36440593	T	C	three_prime_UTR	LOC_Os01g62900
1	36440695	T	A	three_prime_UTR	LOC_Os01g62900
1	36449883	G	A	three_prime_UTR	LOC_Os01g62920
1	36498104	C	G	three_prime_UTR	LOC_Os01g63010
1	36529858	A	C	three_prime_UTR	LOC_Os01g63050
1	36529973	T	C	three_prime_UTR	LOC_Os01g63050
1	36529981	T	C	three_prime_UTR	LOC_Os01g63050
1	36530054	T	C	three_prime_UTR	LOC_Os01g63050
1	36530101	C	T	three_prime_UTR	LOC_Os01g63050
1	36530195	A	T	three_prime_UTR	LOC_Os01g63050
1	22195830	G	A	three_prime_UTR	LOC_Os01g39385
1	22195789	A	T	three_prime_UTR	LOC_Os01g39385
1	22195609	C	T	three_prime_UTR	LOC_Os01g39385
1	22195607	T	C	three_prime_UTR	LOC_Os01g39385
1	22195503	T	C	three_prime_UTR	LOC_Os01g39385
1	22195486	T	A	three_prime_UTR	LOC_Os01g39385
1	22195424	C	T	three_prime_UTR	LOC_Os01g39385
1	22195421	C	T	three_prime_UTR	LOC_Os01g39385
1	22195413	A	G	three_prime_UTR	LOC_Os01g39385
1	22195401	T	C	three_prime_UTR	LOC_Os01g39385
1	22142340	G	C	three_prime_UTR	LOC_Os01g39330
1	22142213	C	T	three_prime_UTR	LOC_Os01g39330
1	36621193	T	G	three_prime_UTR	LOC_Os01g63180
1	36621360	G	C	three_prime_UTR	LOC_Os01g63180
1	36621454	T	G	three_prime_UTR	LOC_Os01g63180
1	22128592	A	T	three_prime_UTR	LOC_Os01g39310
1	22128328	G	C	three_prime_UTR	LOC_Os01g39310
1	36643077	C	T	three_prime_UTR	LOC_Os01g63220
1	36643155	G	A	three_prime_UTR	LOC_Os01g63220
1	36647975	T	C	three_prime_UTR	LOC_Os01g63230
1	36654586	G	A	three_prime_UTR	LOC_Os01g63240
1	36654661	A	T	three_prime_UTR	LOC_Os01g63240
1	36654733	A	G	three_prime_UTR	LOC_Os01g63240
1	36654921	G	C	three_prime_UTR	LOC_Os01g63240
1	36654923	G	A	three_prime_UTR	LOC_Os01g63240
1	36655156	C	T	three_prime_UTR	LOC_Os01g63240
1	36655176	A	G	three_prime_UTR	LOC_Os01g63240
1	36655230	A	T	three_prime_UTR	LOC_Os01g63240
1	36655526	A	G	three_prime_UTR	LOC_Os01g63240
1	36655631	A	T	three_prime_UTR	LOC_Os01g63240
1	22088189	A	G	three_prime_UTR	LOC_Os01g39260
1	22087947	A	T	three_prime_UTR	LOC_Os01g39260
1	22087924	C	G	three_prime_UTR	LOC_Os01g39260
1	22079651	G	C	three_prime_UTR	LOC_Os01g39250
1	22079464	A	G	three_prime_UTR	LOC_Os01g39250
1	36686797	G	C	three_prime_UTR	LOC_Os01g63280
1	36686809	C	T	three_prime_UTR	LOC_Os01g63280
1	36723129	A	G	three_prime_UTR	LOC_Os01g63354
1	22033796	A	C	three_prime_UTR	LOC_Os01g39136
1	22027245	T	G	three_prime_UTR	LOC_Os01g39134
1	36737238	G	T	three_prime_UTR	LOC_Os01g63410
1	36762104	C	T	three_prime_UTR	LOC_Os01g63444
1	36762797	A	C	three_prime_UTR	LOC_Os01g63444
1	36762798	C	A	three_prime_UTR	LOC_Os01g63444
1	21996963	A	G	three_prime_UTR	LOC_Os01g39110
1	21996605	C	G	three_prime_UTR	LOC_Os01g39110
1	36796883	G	A	three_prime_UTR	LOC_Os01g63480
1	36796914	T	C	three_prime_UTR	LOC_Os01g63480
1	36796938	T	C	three_prime_UTR	LOC_Os01g63480
1	36797017	T	A	three_prime_UTR	LOC_Os01g63480
1	36797106	C	T	three_prime_UTR	LOC_Os01g63480
1	36797132	A	G	three_prime_UTR	LOC_Os01g63480
1	36797179	G	A	three_prime_UTR	LOC_Os01g63480
1	36808959	C	A	three_prime_UTR	LOC_Os01g63500
1	36814816	C	T	three_prime_UTR	LOC_Os01g63510
1	21921669	A	G	three_prime_UTR	LOC_Os01g38990
1	21921615	A	T	three_prime_UTR	LOC_Os01g38990
1	36841960	G	C	three_prime_UTR	LOC_Os01g63540
1	21903306	G	A	three_prime_UTR	LOC_Os01g38980
1	21903269	A	T	three_prime_UTR	LOC_Os01g38980
1	21897921	G	A	three_prime_UTR	LOC_Os01g38970
1	36866348	G	A	three_prime_UTR	LOC_Os01g63580
1	21883533	A	G	three_prime_UTR	LOC_Os01g38950
1	36896662	A	C	three_prime_UTR	LOC_Os01g63620
1	36896733	A	T	three_prime_UTR	LOC_Os01g63620
1	36896923	G	T	three_prime_UTR	LOC_Os01g63620
1	36897242	C	T	three_prime_UTR	LOC_Os01g63620
1	36897249	G	A	three_prime_UTR	LOC_Os01g63620
1	36897256	C	T	three_prime_UTR	LOC_Os01g63620
1	36939112	G	T	three_prime_UTR	LOC_Os01g63680
1	36939134	C	T	three_prime_UTR	LOC_Os01g63680
1	36939319	G	C	three_prime_UTR	LOC_Os01g63680
1	37013528	T	G	three_prime_UTR	LOC_Os01g63790
1	37035966	A	G	three_prime_UTR	LOC_Os01g63830
1	21722027	A	G	three_prime_UTR	LOC_Os01g38670
1	21714909	C	T	three_prime_UTR	LOC_Os01g38650
1	21714800	C	T	three_prime_UTR	LOC_Os01g38650
1	37049762	G	A	three_prime_UTR	LOC_Os01g63854
1	37064420	T	G	three_prime_UTR	LOC_Os01g63870
1	21668303	C	T	three_prime_UTR	LOC_Os01g38580
1	21643029	G	C	three_prime_UTR	LOC_Os01g38530
1	21635432	C	T	three_prime_UTR	LOC_Os01g38520
1	21635383	C	A	three_prime_UTR	LOC_Os01g38520
1	21635342	G	A	three_prime_UTR	LOC_Os01g38520
1	21635293	A	G	three_prime_UTR	LOC_Os01g38520
1	21635281	T	C	three_prime_UTR	LOC_Os01g38520
1	21635120	C	A	three_prime_UTR	LOC_Os01g38520
1	21635097	G	A	three_prime_UTR	LOC_Os01g38520
1	21635081	C	A	three_prime_UTR	LOC_Os01g38520
1	37126470	A	G	three_prime_UTR	LOC_Os01g63950
1	37126660	T	C	three_prime_UTR	LOC_Os01g63950
1	37126707	A	G	three_prime_UTR	LOC_Os01g63950
1	37126764	G	A	three_prime_UTR	LOC_Os01g63950
1	37126797	G	A	three_prime_UTR	LOC_Os01g63950
1	37126832	C	G	three_prime_UTR	LOC_Os01g63950
1	21626678	C	T	three_prime_UTR	LOC_Os01g38480
1	37135064	G	A	three_prime_UTR	LOC_Os01g63970
1	37135256	C	T	three_prime_UTR	LOC_Os01g63970
1	37149199	C	A	three_prime_UTR	LOC_Os01g63980
1	37176230	G	T	three_prime_UTR	LOC_Os01g64000
1	37176358	C	T	three_prime_UTR	LOC_Os01g64000
1	37176498	A	T	three_prime_UTR	LOC_Os01g64000
1	37236885	T	C	three_prime_UTR	LOC_Os01g64100
1	37236931	A	G	three_prime_UTR	LOC_Os01g64100
1	37236940	C	A	three_prime_UTR	LOC_Os01g64100
1	37236948	C	T	three_prime_UTR	LOC_Os01g64100
1	37236958	C	A	three_prime_UTR	LOC_Os01g64100
1	37237011	A	C	three_prime_UTR	LOC_Os01g64100
1	37237014	G	A	three_prime_UTR	LOC_Os01g64100
1	37237085	T	C	three_prime_UTR	LOC_Os01g64100
1	37240645	A	C	three_prime_UTR	LOC_Os01g64110
1	37272885	A	C	three_prime_UTR	LOC_Os01g64170
1	37272980	A	G	three_prime_UTR	LOC_Os01g64170
1	37273045	A	G	three_prime_UTR	LOC_Os01g64170
1	37273148	A	G	three_prime_UTR	LOC_Os01g64170
1	37273187	G	A	three_prime_UTR	LOC_Os01g64170
1	37273518	G	A	three_prime_UTR	LOC_Os01g64170
1	37273835	A	C	three_prime_UTR	LOC_Os01g64170
1	37301147	G	T	three_prime_UTR	LOC_Os01g64230
1	37310143	A	G	three_prime_UTR	LOC_Os01g64256
1	37323018	C	T	three_prime_UTR	LOC_Os01g64290
1	37323051	G	A	three_prime_UTR	LOC_Os01g64290
1	37323431	T	C	three_prime_UTR	LOC_Os01g64290
1	37323444	T	C	three_prime_UTR	LOC_Os01g64290
1	37336000	C	T	three_prime_UTR	LOC_Os01g64310
1	37350917	C	A	three_prime_UTR	LOC_Os01g64330
1	37350946	A	G	three_prime_UTR	LOC_Os01g64330
1	37350961	T	G	three_prime_UTR	LOC_Os01g64330
1	37351079	A	T	three_prime_UTR	LOC_Os01g64330
1	37351123	G	C	three_prime_UTR	LOC_Os01g64330
1	37351269	C	T	three_prime_UTR	LOC_Os01g64330
1	37351314	A	G	three_prime_UTR	LOC_Os01g64330
1	37351330	A	T	three_prime_UTR	LOC_Os01g64330
1	37351495	G	A	three_prime_UTR	LOC_Os01g64330
1	37351512	A	G	three_prime_UTR	LOC_Os01g64330
1	37351582	A	G	three_prime_UTR	LOC_Os01g64330
1	37351633	C	T	three_prime_UTR	LOC_Os01g64330
1	37351734	T	C	three_prime_UTR	LOC_Os01g64330
1	37351843	C	T	three_prime_UTR	LOC_Os01g64330
1	37351900	A	C	three_prime_UTR	LOC_Os01g64330
1	37351974	C	A	three_prime_UTR	LOC_Os01g64330
1	37351991	T	C	three_prime_UTR	LOC_Os01g64330
1	37352020	A	G	three_prime_UTR	LOC_Os01g64330
1	37355992	G	A	three_prime_UTR	LOC_Os01g64350
1	21389620	C	T	three_prime_UTR	LOC_Os01g38180
1	21389618	G	A	three_prime_UTR	LOC_Os01g38180
1	21389581	C	A	three_prime_UTR	LOC_Os01g38180
1	21389558	C	G	three_prime_UTR	LOC_Os01g38180
1	21389531	G	A	three_prime_UTR	LOC_Os01g38180
1	37432502	A	G	three_prime_UTR	LOC_Os01g64510
1	37432568	A	G	three_prime_UTR	LOC_Os01g64510
1	37432575	G	A	three_prime_UTR	LOC_Os01g64510
1	37432801	G	T	three_prime_UTR	LOC_Os01g64510
1	37432895	C	T	three_prime_UTR	LOC_Os01g64510
1	37444593	A	G	three_prime_UTR	LOC_Os01g64520
1	37452953	C	G	three_prime_UTR	LOC_Os01g64540
1	37463444	T	G	three_prime_UTR	LOC_Os01g64560
1	37505966	T	C	three_prime_UTR	LOC_Os01g64620
1	37506082	T	C	three_prime_UTR	LOC_Os01g64620
1	37513268	T	A	three_prime_UTR	LOC_Os01g64630
1	37518359	A	T	three_prime_UTR	LOC_Os01g64650
1	37518590	T	C	three_prime_UTR	LOC_Os01g64650
1	37539356	A	G	three_prime_UTR	LOC_Os01g64700
1	37556245	A	C	three_prime_UTR	LOC_Os01g64720
1	21202928	A	G	three_prime_UTR	LOC_Os01g37870
1	21202914	G	T	three_prime_UTR	LOC_Os01g37870
1	21202909	T	C	three_prime_UTR	LOC_Os01g37870
1	21202840	G	T	three_prime_UTR	LOC_Os01g37870
1	21202786	T	C	three_prime_UTR	LOC_Os01g37870
1	21202747	C	G	three_prime_UTR	LOC_Os01g37870
1	37559775	C	G	three_prime_UTR	LOC_Os01g64730
1	37559898	T	C	three_prime_UTR	LOC_Os01g64730
1	37575875	A	G	three_prime_UTR	LOC_Os01g64750
1	37575924	C	G	three_prime_UTR	LOC_Os01g64750
1	37621872	C	G	three_prime_UTR	LOC_Os01g64810
1	37622047	A	G	three_prime_UTR	LOC_Os01g64810
1	37643281	A	G	three_prime_UTR	LOC_Os01g64840
1	37661086	G	C	three_prime_UTR	LOC_Os01g64870
1	37693106	C	T	three_prime_UTR	LOC_Os01g64930
1	37699634	G	A	three_prime_UTR	LOC_Os01g64960
1	37699686	T	G	three_prime_UTR	LOC_Os01g64960
1	20992332	T	A	three_prime_UTR	LOC_Os01g37560
1	20992040	A	G	three_prime_UTR	LOC_Os01g37560
1	37797598	A	C	three_prime_UTR	LOC_Os01g65110
1	37797710	T	C	three_prime_UTR	LOC_Os01g65110
1	37797742	A	G	three_prime_UTR	LOC_Os01g65110
1	37804589	C	T	three_prime_UTR	LOC_Os01g65130
1	37804658	G	A	three_prime_UTR	LOC_Os01g65130
1	37804741	G	C	three_prime_UTR	LOC_Os01g65130
1	37804839	G	C	three_prime_UTR	LOC_Os01g65130
1	37804925	T	A	three_prime_UTR	LOC_Os01g65130
1	37805264	T	G	three_prime_UTR	LOC_Os01g65130
1	37805281	C	A	three_prime_UTR	LOC_Os01g65130
1	37805321	T	C	three_prime_UTR	LOC_Os01g65130
1	37805858	T	A	three_prime_UTR	LOC_Os01g65130
1	37805895	T	C	three_prime_UTR	LOC_Os01g65130
1	37805914	C	T	three_prime_UTR	LOC_Os01g65130
1	37805937	A	G	three_prime_UTR	LOC_Os01g65130
1	37805956	C	T	three_prime_UTR	LOC_Os01g65130
1	37806000	G	A	three_prime_UTR	LOC_Os01g65130
1	37806080	A	G	three_prime_UTR	LOC_Os01g65130
1	37806162	C	T	three_prime_UTR	LOC_Os01g65130
1	37806523	T	C	three_prime_UTR	LOC_Os01g65130
1	37806568	T	C	three_prime_UTR	LOC_Os01g65130
1	37806662	G	C	three_prime_UTR	LOC_Os01g65130
1	37806842	T	A	three_prime_UTR	LOC_Os01g65130
1	37806952	T	C	three_prime_UTR	LOC_Os01g65130
1	37807122	T	C	three_prime_UTR	LOC_Os01g65130
1	37807237	T	C	three_prime_UTR	LOC_Os01g65130
1	37807502	C	A	three_prime_UTR	LOC_Os01g65130
1	37807503	C	A	three_prime_UTR	LOC_Os01g65130
1	37807626	C	T	three_prime_UTR	LOC_Os01g65130
1	37807679	C	T	three_prime_UTR	LOC_Os01g65130
1	37807839	G	A	three_prime_UTR	LOC_Os01g65130
1	37807871	C	T	three_prime_UTR	LOC_Os01g65130
1	37808017	A	G	three_prime_UTR	LOC_Os01g65130
1	37808055	T	C	three_prime_UTR	LOC_Os01g65130
1	37808103	G	A	three_prime_UTR	LOC_Os01g65130
1	20945754	A	G	three_prime_UTR	LOC_Os01g37480
1	20945746	G	T	three_prime_UTR	LOC_Os01g37480
1	20941207	G	C	three_prime_UTR	LOC_Os01g37470
1	20937198	A	G	three_prime_UTR	LOC_Os01g37460
1	37832368	G	T	three_prime_UTR	LOC_Os01g65190
1	37836126	T	G	three_prime_UTR	LOC_Os01g65200
1	37836398	G	A	three_prime_UTR	LOC_Os01g65200
1	37836599	C	T	three_prime_UTR	LOC_Os01g65200
1	37836689	G	A	three_prime_UTR	LOC_Os01g65200
1	37852790	G	A	three_prime_UTR	LOC_Os01g65220
1	37861909	A	G	three_prime_UTR	LOC_Os01g65240
1	37862036	G	C	three_prime_UTR	LOC_Os01g65240
1	37862069	A	G	three_prime_UTR	LOC_Os01g65240
1	37862100	A	G	three_prime_UTR	LOC_Os01g65240
1	37890272	T	C	three_prime_UTR	LOC_Os01g65310
1	20857237	C	A	three_prime_UTR	LOC_Os01g37350
1	20857176	T	C	three_prime_UTR	LOC_Os01g37350
1	20857161	A	G	three_prime_UTR	LOC_Os01g37350
1	20856641	A	G	three_prime_UTR	LOC_Os01g37350
1	37966801	T	G	three_prime_UTR	LOC_Os01g65410
1	37985437	A	T	three_prime_UTR	LOC_Os01g65440
1	37985634	T	A	three_prime_UTR	LOC_Os01g65440
1	38001214	C	T	three_prime_UTR	LOC_Os01g65460
1	38001324	G	T	three_prime_UTR	LOC_Os01g65460
1	38011958	C	T	three_prime_UTR	LOC_Os01g65480
1	38012068	A	C	three_prime_UTR	LOC_Os01g65480
1	20742426	C	T	three_prime_UTR	LOC_Os01g37130
1	20742398	T	C	three_prime_UTR	LOC_Os01g37130
1	20742244	G	C	three_prime_UTR	LOC_Os01g37130
1	38030089	G	A	three_prime_UTR	LOC_Os01g65520
1	38030163	C	G	three_prime_UTR	LOC_Os01g65520
1	20722224	C	T	three_prime_UTR	LOC_Os01g37120
1	20722086	C	T	three_prime_UTR	LOC_Os01g37120
1	20716683	C	T	three_prime_UTR	LOC_Os01g37110
1	20716679	T	C	three_prime_UTR	LOC_Os01g37110
1	38054277	G	A	three_prime_UTR	LOC_Os01g65550
1	20702960	A	C	three_prime_UTR	LOC_Os01g37090
1	38071290	G	A	three_prime_UTR	LOC_Os01g65580
1	38071453	T	C	three_prime_UTR	LOC_Os01g65580
1	38071600	C	G	three_prime_UTR	LOC_Os01g65580
1	38085007	A	T	three_prime_UTR	LOC_Os01g65600
1	38085205	A	T	three_prime_UTR	LOC_Os01g65600
1	38085214	T	G	three_prime_UTR	LOC_Os01g65600
1	38085510	T	C	three_prime_UTR	LOC_Os01g65600
1	20671035	G	A	three_prime_UTR	LOC_Os01g37050
1	20664981	A	G	three_prime_UTR	LOC_Os01g37040
1	38107648	T	C	three_prime_UTR	LOC_Os01g65640
1	38107668	G	A	three_prime_UTR	LOC_Os01g65640
1	38107676	C	T	three_prime_UTR	LOC_Os01g65640
1	38107693	C	T	three_prime_UTR	LOC_Os01g65640
1	38107730	C	T	three_prime_UTR	LOC_Os01g65640
1	38107760	C	G	three_prime_UTR	LOC_Os01g65640
1	38107805	C	A	three_prime_UTR	LOC_Os01g65640
1	38107809	G	C	three_prime_UTR	LOC_Os01g65640
1	20643823	G	A	three_prime_UTR	LOC_Os01g37000
1	20643702	A	C	three_prime_UTR	LOC_Os01g37000
1	38120751	C	G	three_prime_UTR	LOC_Os01g65660
1	20631809	A	G	three_prime_UTR	LOC_Os01g36970
1	20631689	G	C	three_prime_UTR	LOC_Os01g36970
1	38137729	C	G	three_prime_UTR	LOC_Os01g65670
1	38142688	G	T	three_prime_UTR	LOC_Os01g65680
1	38147856	T	C	three_prime_UTR	LOC_Os01g65692
1	38147924	G	A	three_prime_UTR	LOC_Os01g65692
1	38147931	A	G	three_prime_UTR	LOC_Os01g65692
1	38147971	T	C	three_prime_UTR	LOC_Os01g65692
1	38147972	G	A	three_prime_UTR	LOC_Os01g65692
1	38148013	G	A	three_prime_UTR	LOC_Os01g65692
1	38148014	G	A	three_prime_UTR	LOC_Os01g65692
1	38149644	A	G	three_prime_UTR	LOC_Os01g65700
1	20598769	C	A	three_prime_UTR	LOC_Os01g36940
1	20589556	C	A	three_prime_UTR	LOC_Os01g36930
1	20589485	A	C	three_prime_UTR	LOC_Os01g36930
1	38202532	T	C	three_prime_UTR	LOC_Os01g65780
1	38211753	G	A	three_prime_UTR	LOC_Os01g65790
1	38225856	A	G	three_prime_UTR	LOC_Os01g65830
1	38228342	G	T	three_prime_UTR	LOC_Os01g65840
1	38240288	C	T	three_prime_UTR	LOC_Os01g65860
1	38261661	T	A	three_prime_UTR	LOC_Os01g65890
1	38274798	C	T	three_prime_UTR	LOC_Os01g65904
1	38290980	G	C	three_prime_UTR	LOC_Os01g65950
1	38305533	A	T	three_prime_UTR	LOC_Os01g65986
1	38324023	C	G	three_prime_UTR	LOC_Os01g66030
1	38332554	C	T	three_prime_UTR	LOC_Os01g66050
1	20388510	G	A	three_prime_UTR	LOC_Os01g36720
1	20363926	G	T	three_prime_UTR	LOC_Os01g36670
1	38401520	C	G	three_prime_UTR	LOC_Os01g66120
1	20334773	A	T	three_prime_UTR	LOC_Os01g36640
1	20334710	G	T	three_prime_UTR	LOC_Os01g36640
1	20334704	C	T	three_prime_UTR	LOC_Os01g36640
1	20334659	C	A	three_prime_UTR	LOC_Os01g36640
1	20334597	T	C	three_prime_UTR	LOC_Os01g36640
1	20334583	A	G	three_prime_UTR	LOC_Os01g36640
1	20334579	A	G	three_prime_UTR	LOC_Os01g36640
1	20334527	T	C	three_prime_UTR	LOC_Os01g36640
1	20334518	A	G	three_prime_UTR	LOC_Os01g36640
1	20334308	G	A	three_prime_UTR	LOC_Os01g36640
1	20334263	G	C	three_prime_UTR	LOC_Os01g36640
1	20334248	T	G	three_prime_UTR	LOC_Os01g36640
1	20334161	T	C	three_prime_UTR	LOC_Os01g36640
1	20334095	A	G	three_prime_UTR	LOC_Os01g36640
1	20334014	G	A	three_prime_UTR	LOC_Os01g36640
1	20334005	G	A	three_prime_UTR	LOC_Os01g36640
1	20333982	C	G	three_prime_UTR	LOC_Os01g36640
1	20333934	T	C	three_prime_UTR	LOC_Os01g36640
1	20333918	A	G	three_prime_UTR	LOC_Os01g36640
1	20333863	A	T	three_prime_UTR	LOC_Os01g36640
1	20333811	C	T	three_prime_UTR	LOC_Os01g36640
1	20333798	A	G	three_prime_UTR	LOC_Os01g36640
1	20333689	A	G	three_prime_UTR	LOC_Os01g36640
1	20333681	C	T	three_prime_UTR	LOC_Os01g36640
1	20333604	G	A	three_prime_UTR	LOC_Os01g36640
1	20319173	T	G	three_prime_UTR	LOC_Os01g36620
1	38446298	G	A	three_prime_UTR	LOC_Os01g66180
1	38446335	G	C	three_prime_UTR	LOC_Os01g66180
1	38446365	A	G	three_prime_UTR	LOC_Os01g66180
1	38458445	C	T	three_prime_UTR	LOC_Os01g66200
1	38480787	C	G	three_prime_UTR	LOC_Os01g66240
1	38483978	G	A	three_prime_UTR	LOC_Os01g66250
1	38504752	T	C	three_prime_UTR	LOC_Os01g66290
1	38504877	T	C	three_prime_UTR	LOC_Os01g66290
1	38504898	T	C	three_prime_UTR	LOC_Os01g66290
1	38504923	G	A	three_prime_UTR	LOC_Os01g66290
1	38504924	T	C	three_prime_UTR	LOC_Os01g66290
1	20251540	A	G	three_prime_UTR	LOC_Os01g36490
1	38513609	T	A	three_prime_UTR	LOC_Os01g66300
1	20242722	T	C	three_prime_UTR	LOC_Os01g36460
1	20242717	C	T	three_prime_UTR	LOC_Os01g36460
1	38539706	T	C	three_prime_UTR	LOC_Os01g66350
1	38540302	C	G	three_prime_UTR	LOC_Os01g66350
1	38540329	T	C	three_prime_UTR	LOC_Os01g66350
1	20208400	A	G	three_prime_UTR	LOC_Os01g36400
1	20208358	C	G	three_prime_UTR	LOC_Os01g36400
1	20208357	T	C	three_prime_UTR	LOC_Os01g36400
1	20208343	T	A	three_prime_UTR	LOC_Os01g36400
1	20196983	C	A	three_prime_UTR	LOC_Os01g36390
1	20196790	T	A	three_prime_UTR	LOC_Os01g36390
1	20156175	T	C	three_prime_UTR	LOC_Os01g36350
1	20156154	T	C	three_prime_UTR	LOC_Os01g36350
1	20156124	C	G	three_prime_UTR	LOC_Os01g36350
1	20156096	G	A	three_prime_UTR	LOC_Os01g36350
1	20156072	A	G	three_prime_UTR	LOC_Os01g36350
1	20156028	A	C	three_prime_UTR	LOC_Os01g36350
1	20155879	T	C	three_prime_UTR	LOC_Os01g36350
1	20155875	T	C	three_prime_UTR	LOC_Os01g36350
1	20155862	C	G	three_prime_UTR	LOC_Os01g36350
1	20155833	C	T	three_prime_UTR	LOC_Os01g36350
1	20155673	A	G	three_prime_UTR	LOC_Os01g36350
1	20155655	G	T	three_prime_UTR	LOC_Os01g36350
1	20155633	A	T	three_prime_UTR	LOC_Os01g36350
1	20155617	A	C	three_prime_UTR	LOC_Os01g36350
1	20126794	G	A	three_prime_UTR	LOC_Os01g36294
1	20126757	T	C	three_prime_UTR	LOC_Os01g36294
1	20126754	T	C	three_prime_UTR	LOC_Os01g36294
1	38654403	C	T	three_prime_UTR	LOC_Os01g66560
1	38654423	A	T	three_prime_UTR	LOC_Os01g66560
1	38679682	G	C	three_prime_UTR	LOC_Os01g66590
1	38688091	T	C	three_prime_UTR	LOC_Os01g66600
1	20066450	G	C	three_prime_UTR	LOC_Os01g36240
1	20066448	C	T	three_prime_UTR	LOC_Os01g36240
1	20066408	A	G	three_prime_UTR	LOC_Os01g36240
1	20066403	C	T	three_prime_UTR	LOC_Os01g36240
1	20066385	C	T	three_prime_UTR	LOC_Os01g36240
1	20066347	T	A	three_prime_UTR	LOC_Os01g36240
1	20066236	T	A	three_prime_UTR	LOC_Os01g36240
1	20066228	C	T	three_prime_UTR	LOC_Os01g36240
1	38754947	G	A	three_prime_UTR	LOC_Os01g66720
1	38758625	G	A	three_prime_UTR	LOC_Os01g66730
1	38771417	C	G	three_prime_UTR	LOC_Os01g66760
1	38771450	G	A	three_prime_UTR	LOC_Os01g66760
1	38796736	T	C	three_prime_UTR	LOC_Os01g66820
1	38796750	G	T	three_prime_UTR	LOC_Os01g66820
1	38796831	G	T	three_prime_UTR	LOC_Os01g66820
1	38796947	T	A	three_prime_UTR	LOC_Os01g66820
1	38796967	C	T	three_prime_UTR	LOC_Os01g66820
1	38796970	G	A	three_prime_UTR	LOC_Os01g66820
1	38846465	A	G	three_prime_UTR	LOC_Os01g66890
1	38846474	T	A	three_prime_UTR	LOC_Os01g66890
1	38846478	A	C	three_prime_UTR	LOC_Os01g66890
1	38846479	G	T	three_prime_UTR	LOC_Os01g66890
1	38846532	C	G	three_prime_UTR	LOC_Os01g66890
1	38867587	C	T	three_prime_UTR	LOC_Os01g66920
1	38867851	A	G	three_prime_UTR	LOC_Os01g66920
1	38867925	T	A	three_prime_UTR	LOC_Os01g66920
1	38887608	C	T	three_prime_UTR	LOC_Os01g66940
1	38894276	T	C	three_prime_UTR	LOC_Os01g66960
1	38894336	T	C	three_prime_UTR	LOC_Os01g66960
1	38894369	T	G	three_prime_UTR	LOC_Os01g66960
1	38894634	T	C	three_prime_UTR	LOC_Os01g66960
1	38894641	T	C	three_prime_UTR	LOC_Os01g66960
1	38894714	T	C	three_prime_UTR	LOC_Os01g66960
1	38894740	G	A	three_prime_UTR	LOC_Os01g66960
1	38897618	A	C	three_prime_UTR	LOC_Os01g66970
1	38902744	T	C	three_prime_UTR	LOC_Os01g66980
1	38917878	A	G	three_prime_UTR	LOC_Os01g67010
1	19826529	C	T	three_prime_UTR	LOC_Os01g35789
1	38950337	T	G	three_prime_UTR	LOC_Os01g67090
1	38950692	A	T	three_prime_UTR	LOC_Os01g67090
1	38950693	A	T	three_prime_UTR	LOC_Os01g67090
1	38950694	A	T	three_prime_UTR	LOC_Os01g67090
1	38950723	G	C	three_prime_UTR	LOC_Os01g67090
1	38950724	C	A	three_prime_UTR	LOC_Os01g67090
1	38950776	C	A	three_prime_UTR	LOC_Os01g67090
1	38950789	G	A	three_prime_UTR	LOC_Os01g67090
1	38959240	C	A	three_prime_UTR	LOC_Os01g67100
1	38990244	A	G	three_prime_UTR	LOC_Os01g67170
1	39002582	G	T	three_prime_UTR	LOC_Os01g67210
1	39002807	G	A	three_prime_UTR	LOC_Os01g67210
1	39002876	G	A	three_prime_UTR	LOC_Os01g67210
1	39034955	G	A	three_prime_UTR	LOC_Os01g67250
1	39058511	G	C	three_prime_UTR	LOC_Os01g67290
1	39058622	G	T	three_prime_UTR	LOC_Os01g67290
1	39058683	A	G	three_prime_UTR	LOC_Os01g67290
1	39065277	C	T	three_prime_UTR	LOC_Os01g67300
1	39065349	G	T	three_prime_UTR	LOC_Os01g67300
1	39065390	A	G	three_prime_UTR	LOC_Os01g67300
1	39068554	G	A	three_prime_UTR	LOC_Os01g67310
1	39068621	A	G	three_prime_UTR	LOC_Os01g67310
1	39090706	G	A	three_prime_UTR	LOC_Os01g67330
1	39090967	G	A	three_prime_UTR	LOC_Os01g67330
1	39091024	T	G	three_prime_UTR	LOC_Os01g67330
1	39101511	T	C	three_prime_UTR	LOC_Os01g67350
1	39101566	T	C	three_prime_UTR	LOC_Os01g67350
1	39133549	G	T	three_prime_UTR	LOC_Os01g67370
1	39145284	T	G	three_prime_UTR	LOC_Os01g67410
1	39165278	C	T	three_prime_UTR	LOC_Os01g67420
1	39178663	T	A	three_prime_UTR	LOC_Os01g67430
1	39216370	G	A	three_prime_UTR	LOC_Os01g67480
1	39216481	T	A	three_prime_UTR	LOC_Os01g67480
1	19540042	G	C	three_prime_UTR	LOC_Os01g35300
1	19508391	A	C	three_prime_UTR	LOC_Os01g35230
1	39256552	G	T	three_prime_UTR	LOC_Os01g67530
1	39256654	T	C	three_prime_UTR	LOC_Os01g67530
1	39256676	A	T	three_prime_UTR	LOC_Os01g67530
1	39261311	G	A	three_prime_UTR	LOC_Os01g67540
1	39266392	C	T	three_prime_UTR	LOC_Os01g67550
1	19477461	G	A	three_prime_UTR	LOC_Os01g35184
1	19477445	T	A	three_prime_UTR	LOC_Os01g35184
1	19468605	G	A	three_prime_UTR	LOC_Os01g35170
1	19468590	G	A	three_prime_UTR	LOC_Os01g35170
1	19468441	C	T	three_prime_UTR	LOC_Os01g35170
1	19457727	G	A	three_prime_UTR	LOC_Os01g35160
1	19457575	C	A	three_prime_UTR	LOC_Os01g35160
1	19457544	C	T	three_prime_UTR	LOC_Os01g35160
1	19457225	C	T	three_prime_UTR	LOC_Os01g35160
1	19456991	G	A	three_prime_UTR	LOC_Os01g35160
1	39362730	C	T	three_prime_UTR	LOC_Os01g67720
1	19392711	C	T	three_prime_UTR	LOC_Os01g35040
1	19392656	G	C	three_prime_UTR	LOC_Os01g35040
1	19359496	T	G	three_prime_UTR	LOC_Os01g34970
1	19359299	A	G	three_prime_UTR	LOC_Os01g34970
1	19359089	A	G	three_prime_UTR	LOC_Os01g34970
1	19358799	A	C	three_prime_UTR	LOC_Os01g34970
1	39410240	T	C	three_prime_UTR	LOC_Os01g67810
1	39410284	A	T	three_prime_UTR	LOC_Os01g67810
1	39410298	T	C	three_prime_UTR	LOC_Os01g67810
1	39418275	A	C	three_prime_UTR	LOC_Os01g67830
1	39421916	C	T	three_prime_UTR	LOC_Os01g67835
1	39435584	C	T	three_prime_UTR	LOC_Os01g67860
1	39442817	G	A	three_prime_UTR	LOC_Os01g67870
1	39491988	C	G	three_prime_UTR	LOC_Os01g67960
1	39502758	G	T	three_prime_UTR	LOC_Os01g67980
1	19247995	A	G	three_prime_UTR	LOC_Os01g34860
1	19247624	C	T	three_prime_UTR	LOC_Os01g34860
1	19247548	G	A	three_prime_UTR	LOC_Os01g34860
1	19247492	C	T	three_prime_UTR	LOC_Os01g34860
1	19247447	C	T	three_prime_UTR	LOC_Os01g34860
1	19247227	C	A	three_prime_UTR	LOC_Os01g34860
1	19247189	G	C	three_prime_UTR	LOC_Os01g34860
1	39548414	G	A	three_prime_UTR	LOC_Os01g68020
1	39565541	G	T	three_prime_UTR	LOC_Os01g68050
1	39565569	T	G	three_prime_UTR	LOC_Os01g68050
1	19176161	T	C	three_prime_UTR	LOC_Os01g34770
1	19176074	A	T	three_prime_UTR	LOC_Os01g34770
1	19176038	C	T	three_prime_UTR	LOC_Os01g34770
1	19176031	T	C	three_prime_UTR	LOC_Os01g34770
1	19176030	A	C	three_prime_UTR	LOC_Os01g34770
1	19176019	C	T	three_prime_UTR	LOC_Os01g34770
1	19175953	C	T	three_prime_UTR	LOC_Os01g34770
1	39591220	G	A	three_prime_UTR	LOC_Os01g68104
1	39611966	A	T	three_prime_UTR	LOC_Os01g68130
1	39623289	T	A	three_prime_UTR	LOC_Os01g68160
1	39635374	G	A	three_prime_UTR	LOC_Os01g68179
1	39641215	G	T	three_prime_UTR	LOC_Os01g68200
1	19094181	A	T	three_prime_UTR	LOC_Os01g34620
1	19094170	G	A	three_prime_UTR	LOC_Os01g34620
1	19094057	G	A	three_prime_UTR	LOC_Os01g34620
1	19094023	C	T	three_prime_UTR	LOC_Os01g34620
1	39671494	G	C	three_prime_UTR	LOC_Os01g68269
1	39671790	T	C	three_prime_UTR	LOC_Os01g68269
1	39671900	T	G	three_prime_UTR	LOC_Os01g68269
1	39671966	C	G	three_prime_UTR	LOC_Os01g68269
1	39671969	G	C	three_prime_UTR	LOC_Os01g68269
1	39672232	C	G	three_prime_UTR	LOC_Os01g68269
1	19083351	A	T	three_prime_UTR	LOC_Os01g34610
1	19083296	T	A	three_prime_UTR	LOC_Os01g34610
1	39680101	A	T	three_prime_UTR	LOC_Os01g68290
1	39680115	G	T	three_prime_UTR	LOC_Os01g68290
1	39680121	C	T	three_prime_UTR	LOC_Os01g68290
1	39683432	A	G	three_prime_UTR	LOC_Os01g68300
1	19073866	A	G	three_prime_UTR	LOC_Os01g34590
1	19073826	A	G	three_prime_UTR	LOC_Os01g34590
1	39692796	C	T	three_prime_UTR	LOC_Os01g68320
1	39692828	G	A	three_prime_UTR	LOC_Os01g68320
1	39692829	G	A	three_prime_UTR	LOC_Os01g68320
1	39692848	A	G	three_prime_UTR	LOC_Os01g68320
1	39692880	T	A	three_prime_UTR	LOC_Os01g68320
1	39692935	G	A	three_prime_UTR	LOC_Os01g68320
1	39692970	T	G	three_prime_UTR	LOC_Os01g68320
1	39693149	G	A	three_prime_UTR	LOC_Os01g68320
1	39736808	G	A	three_prime_UTR	LOC_Os01g68380
1	19014177	A	C	three_prime_UTR	LOC_Os01g34480
1	19014160	G	C	three_prime_UTR	LOC_Os01g34480
1	19014088	T	C	three_prime_UTR	LOC_Os01g34480
1	19014076	A	C	three_prime_UTR	LOC_Os01g34480
1	18989490	T	G	three_prime_UTR	LOC_Os01g34430
1	18989383	C	G	three_prime_UTR	LOC_Os01g34430
1	39779829	G	A	three_prime_UTR	LOC_Os01g68450
1	39779900	A	G	three_prime_UTR	LOC_Os01g68450
1	39798660	C	T	three_prime_UTR	LOC_Os01g68490
1	39798681	C	T	three_prime_UTR	LOC_Os01g68490
1	39799069	A	T	three_prime_UTR	LOC_Os01g68490
1	39799197	C	T	three_prime_UTR	LOC_Os01g68490
1	18945613	T	G	three_prime_UTR	LOC_Os01g34350
1	39814957	G	A	three_prime_UTR	LOC_Os01g68510
1	39815176	A	T	three_prime_UTR	LOC_Os01g68510
1	39819532	T	C	three_prime_UTR	LOC_Os01g68524
1	18939039	C	T	three_prime_UTR	LOC_Os01g34330
1	18938983	C	T	three_prime_UTR	LOC_Os01g34330
1	39837177	G	A	three_prime_UTR	LOC_Os01g68580
1	39837213	C	T	three_prime_UTR	LOC_Os01g68580
1	39837237	C	T	three_prime_UTR	LOC_Os01g68580
1	39837244	A	G	three_prime_UTR	LOC_Os01g68580
1	39840080	A	G	three_prime_UTR	LOC_Os01g68589
1	39846576	A	T	three_prime_UTR	LOC_Os01g68598
1	39846763	T	C	three_prime_UTR	LOC_Os01g68598
1	39855940	T	C	three_prime_UTR	LOC_Os01g68620
1	39855996	G	A	three_prime_UTR	LOC_Os01g68620
1	39860915	A	G	three_prime_UTR	LOC_Os01g68630
1	39861079	G	T	three_prime_UTR	LOC_Os01g68630
1	39861573	C	T	three_prime_UTR	LOC_Os01g68630
1	39877102	A	G	three_prime_UTR	LOC_Os01g68660
1	39877112	C	T	three_prime_UTR	LOC_Os01g68660
1	39877189	G	A	three_prime_UTR	LOC_Os01g68660
1	39877216	A	T	three_prime_UTR	LOC_Os01g68660
1	39877217	G	T	three_prime_UTR	LOC_Os01g68660
1	39897515	G	T	three_prime_UTR	LOC_Os01g68700
1	39897686	G	A	three_prime_UTR	LOC_Os01g68700
1	18857289	G	A	three_prime_UTR	LOC_Os01g34200
1	18851719	T	C	three_prime_UTR	LOC_Os01g34190
1	18851585	A	G	three_prime_UTR	LOC_Os01g34190
1	39951353	G	C	three_prime_UTR	LOC_Os01g68770
1	39951369	C	T	three_prime_UTR	LOC_Os01g68770
1	39955976	T	A	three_prime_UTR	LOC_Os01g68790
1	39956096	T	C	three_prime_UTR	LOC_Os01g68790
1	39959386	C	G	three_prime_UTR	LOC_Os01g68800
1	39959481	A	G	three_prime_UTR	LOC_Os01g68800
1	39959530	T	C	three_prime_UTR	LOC_Os01g68800
1	18781152	A	G	three_prime_UTR	LOC_Os01g34100
1	18781144	C	A	three_prime_UTR	LOC_Os01g34100
1	18774175	C	G	three_prime_UTR	LOC_Os01g34080
1	18774164	A	T	three_prime_UTR	LOC_Os01g34080
1	18774051	C	A	three_prime_UTR	LOC_Os01g34080
1	18773911	A	G	three_prime_UTR	LOC_Os01g34080
1	18773737	G	T	three_prime_UTR	LOC_Os01g34080
1	39986481	G	A	three_prime_UTR	LOC_Os01g68820
1	18756831	C	A	three_prime_UTR	LOC_Os01g34060
1	18756830	T	G	three_prime_UTR	LOC_Os01g34060
1	18756829	C	T	three_prime_UTR	LOC_Os01g34060
1	18756827	C	A	three_prime_UTR	LOC_Os01g34060
1	18756659	A	G	three_prime_UTR	LOC_Os01g34060
1	18750442	C	T	three_prime_UTR	LOC_Os01g34050
1	18750393	T	C	three_prime_UTR	LOC_Os01g34050
1	18750357	A	G	three_prime_UTR	LOC_Os01g34050
1	18750329	C	T	three_prime_UTR	LOC_Os01g34050
1	18750328	G	A	three_prime_UTR	LOC_Os01g34050
1	18750303	G	A	three_prime_UTR	LOC_Os01g34050
1	40010895	G	A	three_prime_UTR	LOC_Os01g68860
1	40031088	C	G	three_prime_UTR	LOC_Os01g68890
1	40031180	A	G	three_prime_UTR	LOC_Os01g68890
1	40059348	T	C	three_prime_UTR	LOC_Os01g68930
1	40073757	A	T	three_prime_UTR	LOC_Os01g68970
1	40132293	C	T	three_prime_UTR	LOC_Os01g69050
1	40132637	T	C	three_prime_UTR	LOC_Os01g69050
1	40138006	G	A	three_prime_UTR	LOC_Os01g69060
1	40138321	T	A	three_prime_UTR	LOC_Os01g69060
1	40138346	C	A	three_prime_UTR	LOC_Os01g69060
1	40142665	T	C	three_prime_UTR	LOC_Os01g69070
1	40142696	A	T	three_prime_UTR	LOC_Os01g69070
1	18588803	G	C	three_prime_UTR	LOC_Os01g33764
1	40181506	T	G	three_prime_UTR	LOC_Os01g69120
1	40213307	A	T	three_prime_UTR	LOC_Os01g69190
1	40213400	A	G	three_prime_UTR	LOC_Os01g69190
1	40216448	G	C	three_prime_UTR	LOC_Os01g69200
1	40216457	C	T	three_prime_UTR	LOC_Os01g69200
1	40216460	G	A	three_prime_UTR	LOC_Os01g69200
1	40216532	A	T	three_prime_UTR	LOC_Os01g69200
1	40216557	C	T	three_prime_UTR	LOC_Os01g69200
1	40216644	G	A	three_prime_UTR	LOC_Os01g69200
1	40216665	G	T	three_prime_UTR	LOC_Os01g69200
1	18540570	A	G	three_prime_UTR	LOC_Os01g33684
1	18540555	A	G	three_prime_UTR	LOC_Os01g33684
1	18540547	C	G	three_prime_UTR	LOC_Os01g33684
1	18540531	A	G	three_prime_UTR	LOC_Os01g33684
1	18540486	G	A	three_prime_UTR	LOC_Os01g33684
1	18540437	A	T	three_prime_UTR	LOC_Os01g33684
1	40228807	C	A	three_prime_UTR	LOC_Os01g69210
1	40238171	C	T	three_prime_UTR	LOC_Os01g69230
1	18503743	T	G	three_prime_UTR	LOC_Os01g33615
1	18503704	C	T	three_prime_UTR	LOC_Os01g33615
1	40276602	C	T	three_prime_UTR	LOC_Os01g69279
1	40276790	A	G	three_prime_UTR	LOC_Os01g69279
1	40276934	C	T	three_prime_UTR	LOC_Os01g69279
1	40277464	C	T	three_prime_UTR	LOC_Os01g69279
1	40278001	C	A	three_prime_UTR	LOC_Os01g69279
1	18462176	G	T	three_prime_UTR	LOC_Os01g33540
1	18462071	C	T	three_prime_UTR	LOC_Os01g33540
1	18461877	A	G	three_prime_UTR	LOC_Os01g33540
1	18461800	A	G	three_prime_UTR	LOC_Os01g33540
1	18461790	C	T	three_prime_UTR	LOC_Os01g33540
1	18461733	C	T	three_prime_UTR	LOC_Os01g33540
1	18461608	T	C	three_prime_UTR	LOC_Os01g33540
1	18461531	G	A	three_prime_UTR	LOC_Os01g33540
1	18461505	T	C	three_prime_UTR	LOC_Os01g33540
1	18461482	T	C	three_prime_UTR	LOC_Os01g33540
1	18461349	G	A	three_prime_UTR	LOC_Os01g33540
1	18461298	G	A	three_prime_UTR	LOC_Os01g33540
1	18448596	G	A	three_prime_UTR	LOC_Os01g33514
1	18448330	C	T	three_prime_UTR	LOC_Os01g33514
1	18447812	T	G	three_prime_UTR	LOC_Os01g33514
1	40335243	C	T	three_prime_UTR	LOC_Os01g69830
1	40335309	T	C	three_prime_UTR	LOC_Os01g69830
1	40335360	C	T	three_prime_UTR	LOC_Os01g69830
1	40335457	C	A	three_prime_UTR	LOC_Os01g69830
1	40335501	C	T	three_prime_UTR	LOC_Os01g69830
1	18401638	T	G	three_prime_UTR	LOC_Os01g33420
1	40364046	C	T	three_prime_UTR	LOC_Os01g69850
1	40364205	A	G	three_prime_UTR	LOC_Os01g69850
1	40364253	G	A	three_prime_UTR	LOC_Os01g69850
1	40364410	G	A	three_prime_UTR	LOC_Os01g69850
1	40389011	T	G	three_prime_UTR	LOC_Os01g69900
1	40389083	T	C	three_prime_UTR	LOC_Os01g69900
1	40389207	C	T	three_prime_UTR	LOC_Os01g69900
1	40389368	G	A	three_prime_UTR	LOC_Os01g69900
1	40389403	C	T	three_prime_UTR	LOC_Os01g69900
1	40390771	G	A	three_prime_UTR	LOC_Os01g69904
1	40390854	C	A	three_prime_UTR	LOC_Os01g69904
1	40390855	C	A	three_prime_UTR	LOC_Os01g69904
1	40391011	T	C	three_prime_UTR	LOC_Os01g69904
1	40392520	T	G	three_prime_UTR	LOC_Os01g69904
1	40392584	T	C	three_prime_UTR	LOC_Os01g69904
1	40392840	G	T	three_prime_UTR	LOC_Os01g69904
1	40409421	A	G	three_prime_UTR	LOC_Os01g69920
1	40442141	T	C	three_prime_UTR	LOC_Os01g69930
1	40446328	C	G	three_prime_UTR	LOC_Os01g69940
1	40455716	G	A	three_prime_UTR	LOC_Os01g69950
1	40456017	T	C	three_prime_UTR	LOC_Os01g69950
1	40460817	T	C	three_prime_UTR	LOC_Os01g69960
1	40461474	G	T	three_prime_UTR	LOC_Os01g69960
1	18267136	C	T	three_prime_UTR	LOC_Os01g33160
1	40495659	C	T	three_prime_UTR	LOC_Os01g70000
1	40507178	C	G	three_prime_UTR	LOC_Os01g70020
1	18207795	C	T	three_prime_UTR	LOC_Os01g33090
1	40565901	T	A	three_prime_UTR	LOC_Os01g70090
1	40565957	G	C	three_prime_UTR	LOC_Os01g70090
1	40566143	A	G	three_prime_UTR	LOC_Os01g70090
1	40566318	C	T	three_prime_UTR	LOC_Os01g70090
1	40569638	A	G	three_prime_UTR	LOC_Os01g70100
1	40569716	G	A	three_prime_UTR	LOC_Os01g70100
1	40573936	C	G	three_prime_UTR	LOC_Os01g70110
1	18173570	T	C	three_prime_UTR	LOC_Os01g33060
1	18173564	A	T	three_prime_UTR	LOC_Os01g33060
1	18173402	C	G	three_prime_UTR	LOC_Os01g33060
1	18173398	T	C	three_prime_UTR	LOC_Os01g33060
1	18157597	T	G	three_prime_UTR	LOC_Os01g33040
1	40610252	T	C	three_prime_UTR	LOC_Os01g70160
1	40613418	A	G	three_prime_UTR	LOC_Os01g70170
1	40629345	T	C	three_prime_UTR	LOC_Os01g70190
1	40629460	G	A	three_prime_UTR	LOC_Os01g70190
1	18128869	T	C	three_prime_UTR	LOC_Os01g33000
1	18128383	T	A	three_prime_UTR	LOC_Os01g33000
1	18128277	G	T	three_prime_UTR	LOC_Os01g33000
1	40635996	G	A	three_prime_UTR	LOC_Os01g70200
1	40677794	A	G	three_prime_UTR	LOC_Os01g70250
1	40682981	C	T	three_prime_UTR	LOC_Os01g70260
1	40683279	T	A	three_prime_UTR	LOC_Os01g70260
1	40683281	A	G	three_prime_UTR	LOC_Os01g70260
1	18074437	T	C	three_prime_UTR	LOC_Os01g32920
1	18074348	G	C	three_prime_UTR	LOC_Os01g32920
1	18054746	T	C	three_prime_UTR	LOC_Os01g32880
1	18054722	C	T	three_prime_UTR	LOC_Os01g32880
1	18030278	G	A	three_prime_UTR	LOC_Os01g32849
1	40743593	A	G	three_prime_UTR	LOC_Os01g70330
1	40750744	A	T	three_prime_UTR	LOC_Os01g70340
1	40763843	G	A	three_prime_UTR	LOC_Os01g70360
1	17993562	A	C	three_prime_UTR	LOC_Os01g32780
1	40778316	T	C	three_prime_UTR	LOC_Os01g70380
1	40784385	G	T	three_prime_UTR	LOC_Os01g70390
1	40784419	C	G	three_prime_UTR	LOC_Os01g70390
1	40784508	G	A	three_prime_UTR	LOC_Os01g70390
1	17968501	A	G	three_prime_UTR	LOC_Os01g32750
1	40798509	C	T	three_prime_UTR	LOC_Os01g70440
1	40808606	C	A	three_prime_UTR	LOC_Os01g70460
1	17946932	A	T	three_prime_UTR	LOC_Os01g32720
1	17946824	G	A	three_prime_UTR	LOC_Os01g32720
1	17946772	A	T	three_prime_UTR	LOC_Os01g32720
1	40813969	C	T	three_prime_UTR	LOC_Os01g70470
1	40813978	A	G	three_prime_UTR	LOC_Os01g70470
1	40814095	C	G	three_prime_UTR	LOC_Os01g70470
1	40830068	C	T	three_prime_UTR	LOC_Os01g70490
1	40834737	C	A	three_prime_UTR	LOC_Os01g70500
1	40834742	C	T	three_prime_UTR	LOC_Os01g70500
1	40848056	G	A	three_prime_UTR	LOC_Os01g70520
1	40848125	C	T	three_prime_UTR	LOC_Os01g70520
1	40848183	T	A	three_prime_UTR	LOC_Os01g70520
1	40848235	C	T	three_prime_UTR	LOC_Os01g70520
1	40848259	T	C	three_prime_UTR	LOC_Os01g70520
1	40848270	A	C	three_prime_UTR	LOC_Os01g70520
1	40848323	C	T	three_prime_UTR	LOC_Os01g70520
1	40848347	G	A	three_prime_UTR	LOC_Os01g70520
1	17909998	C	G	three_prime_UTR	LOC_Os01g32660
1	17898426	A	T	three_prime_UTR	LOC_Os01g32640
1	40868331	A	T	three_prime_UTR	LOC_Os01g70570
1	40871849	G	A	three_prime_UTR	LOC_Os01g70580
1	17885487	T	C	three_prime_UTR	LOC_Os01g32610
1	40891327	C	T	three_prime_UTR	LOC_Os01g70630
1	40891349	A	G	three_prime_UTR	LOC_Os01g70630
1	40891401	G	A	three_prime_UTR	LOC_Os01g70630
1	40907342	G	A	three_prime_UTR	LOC_Os01g70660
1	40920623	G	A	three_prime_UTR	LOC_Os01g70670
1	40949343	C	G	three_prime_UTR	LOC_Os01g70740
1	40949344	T	C	three_prime_UTR	LOC_Os01g70740
1	40949507	T	A	three_prime_UTR	LOC_Os01g70740
1	17799020	C	G	three_prime_UTR	LOC_Os01g32460
1	17798965	C	G	three_prime_UTR	LOC_Os01g32460
1	40964115	G	C	three_prime_UTR	LOC_Os01g70770
1	40964141	C	T	three_prime_UTR	LOC_Os01g70770
1	40964241	T	A	three_prime_UTR	LOC_Os01g70770
1	17794408	G	C	three_prime_UTR	LOC_Os01g32439
1	17794324	T	G	three_prime_UTR	LOC_Os01g32439
1	17794197	A	G	three_prime_UTR	LOC_Os01g32439
1	40974717	T	C	three_prime_UTR	LOC_Os01g70790
1	40974742	A	T	three_prime_UTR	LOC_Os01g70790
1	40974774	C	T	three_prime_UTR	LOC_Os01g70790
1	40983341	A	C	three_prime_UTR	LOC_Os01g70800
1	40983568	A	C	three_prime_UTR	LOC_Os01g70800
1	40992849	A	T	three_prime_UTR	LOC_Os01g70810
1	17764983	A	G	three_prime_UTR	LOC_Os01g32364
1	17764975	T	C	three_prime_UTR	LOC_Os01g32364
1	17764889	T	C	three_prime_UTR	LOC_Os01g32364
1	17764876	A	G	three_prime_UTR	LOC_Os01g32364
1	17751855	T	C	three_prime_UTR	LOC_Os01g32350
1	17751831	A	C	three_prime_UTR	LOC_Os01g32350
1	17742258	T	C	three_prime_UTR	LOC_Os01g32330
1	17742168	G	T	three_prime_UTR	LOC_Os01g32330
1	17742032	T	G	three_prime_UTR	LOC_Os01g32330
1	17741849	A	G	three_prime_UTR	LOC_Os01g32330
1	17706367	G	A	three_prime_UTR	LOC_Os01g32280
1	41056090	T	G	three_prime_UTR	LOC_Os01g70920
1	41056339	T	C	three_prime_UTR	LOC_Os01g70920
[truncated: 1,317 more rows]

## Sheet: Chr2
Chromosome	Ref. position	Ref. Nucleotide	Variation Nucleotide	Type of Variation	Locus Name
2	3233296	C	T	three_prime_UTR	LOC_Os02g06480
2	3233457	T	A	three_prime_UTR	LOC_Os02g06480
2	3233481	C	T	three_prime_UTR	LOC_Os02g06480
2	3233658	G	A	three_prime_UTR	LOC_Os02g06480
2	3233678	T	C	three_prime_UTR	LOC_Os02g06480
2	3233679	T	A	three_prime_UTR	LOC_Os02g06480
2	3265510	A	G	three_prime_UTR	LOC_Os02g06530
2	3268400	T	G	three_prime_UTR	LOC_Os02g06540
2	3268751	C	T	three_prime_UTR	LOC_Os02g06540
2	3358203	A	G	three_prime_UTR	LOC_Os02g06690
2	3358245	C	T	three_prime_UTR	LOC_Os02g06690
2	3358258	A	G	three_prime_UTR	LOC_Os02g06690
2	3360664	T	G	three_prime_UTR	LOC_Os02g06700
2	3360676	C	G	three_prime_UTR	LOC_Os02g06700
2	3369459	C	G	three_prime_UTR	LOC_Os02g06720
2	3036366	G	A	three_prime_UTR	LOC_Os02g06080
2	2999838	C	A	three_prime_UTR	LOC_Os02g06010
2	2999815	G	T	three_prime_UTR	LOC_Os02g06010
2	2999555	T	C	three_prime_UTR	LOC_Os02g06010
2	2999367	T	G	three_prime_UTR	LOC_Os02g06010
2	2999360	T	G	three_prime_UTR	LOC_Os02g06010
2	2999315	A	G	three_prime_UTR	LOC_Os02g06010
2	2999267	A	T	three_prime_UTR	LOC_Os02g06010
2	2999222	A	G	three_prime_UTR	LOC_Os02g06010
2	2999209	A	G	three_prime_UTR	LOC_Os02g06010
2	2999171	C	T	three_prime_UTR	LOC_Os02g06010
2	2999075	G	A	three_prime_UTR	LOC_Os02g06010
2	2982365	T	C	three_prime_UTR	LOC_Os02g05980
2	2982360	A	G	three_prime_UTR	LOC_Os02g05980
2	2982274	A	G	three_prime_UTR	LOC_Os02g05980
2	2982239	C	T	three_prime_UTR	LOC_Os02g05980
2	2982209	T	C	three_prime_UTR	LOC_Os02g05980
2	3457157	T	C	three_prime_UTR	LOC_Os02g06840
2	3457187	G	A	three_prime_UTR	LOC_Os02g06840
2	3457197	G	T	three_prime_UTR	LOC_Os02g06840
2	3457213	A	G	three_prime_UTR	LOC_Os02g06840
2	3457304	T	C	three_prime_UTR	LOC_Os02g06840
2	3457440	T	C	three_prime_UTR	LOC_Os02g06840
2	3457488	T	C	three_prime_UTR	LOC_Os02g06840
2	3457547	A	T	three_prime_UTR	LOC_Os02g06840
2	3457550	A	G	three_prime_UTR	LOC_Os02g06840
2	2962159	C	G	three_prime_UTR	LOC_Os02g05950
2	2955620	C	G	three_prime_UTR	LOC_Os02g05940
2	3468898	T	G	three_prime_UTR	LOC_Os02g06880
2	3468951	T	C	three_prime_UTR	LOC_Os02g06880
2	2949239	G	A	three_prime_UTR	LOC_Os02g05930
2	2949066	A	G	three_prime_UTR	LOC_Os02g05930
2	2949050	T	G	three_prime_UTR	LOC_Os02g05930
2	2948892	G	A	three_prime_UTR	LOC_Os02g05930
2	2948846	T	G	three_prime_UTR	LOC_Os02g05930
2	2948843	G	C	three_prime_UTR	LOC_Os02g05930
2	2948842	T	C	three_prime_UTR	LOC_Os02g05930
2	2948829	G	A	three_prime_UTR	LOC_Os02g05930
2	2941487	A	G	three_prime_UTR	LOC_Os02g05920
2	2941462	C	T	three_prime_UTR	LOC_Os02g05920
2	2941458	T	C	three_prime_UTR	LOC_Os02g05920
2	2941437	T	G	three_prime_UTR	LOC_Os02g05920
2	2937353	C	T	three_prime_UTR	LOC_Os02g05910
2	2937330	A	G	three_prime_UTR	LOC_Os02g05910
2	2937259	A	T	three_prime_UTR	LOC_Os02g05910
2	2932226	T	C	three_prime_UTR	LOC_Os02g05900
2	2932199	G	A	three_prime_UTR	LOC_Os02g05900
2	2932197	C	T	three_prime_UTR	LOC_Os02g05900
2	2932163	G	C	three_prime_UTR	LOC_Os02g05900
2	2932114	T	A	three_prime_UTR	LOC_Os02g05900
2	2932074	T	G	three_prime_UTR	LOC_Os02g05900
2	2932071	G	T	three_prime_UTR	LOC_Os02g05900
2	2932039	A	T	three_prime_UTR	LOC_Os02g05900
2	2931970	G	A	three_prime_UTR	LOC_Os02g05900
2	2931901	T	C	three_prime_UTR	LOC_Os02g05900
2	2931827	G	C	three_prime_UTR	LOC_Os02g05900
2	2931783	G	A	three_prime_UTR	LOC_Os02g05900
2	2931781	G	A	three_prime_UTR	LOC_Os02g05900
2	3691033	A	T	three_prime_UTR	LOC_Os02g07180
2	3691126	T	C	three_prime_UTR	LOC_Os02g07180
2	3691252	C	T	three_prime_UTR	LOC_Os02g07180
2	3691301	G	A	three_prime_UTR	LOC_Os02g07180
2	2725085	G	A	three_prime_UTR	LOC_Os02g05600
2	2724949	C	T	three_prime_UTR	LOC_Os02g05600
2	3791518	C	T	three_prime_UTR	LOC_Os02g07340
2	2618949	A	G	three_prime_UTR	LOC_Os02g05440
2	2603976	C	G	three_prime_UTR	LOC_Os02g05410
2	3830138	T	G	three_prime_UTR	LOC_Os02g07410
2	2586002	C	T	three_prime_UTR	LOC_Os02g05370
2	2571190	T	G	three_prime_UTR	LOC_Os02g05340
2	2571068	G	A	three_prime_UTR	LOC_Os02g05340
2	3862491	C	A	three_prime_UTR	LOC_Os02g07480
2	3872892	A	G	three_prime_UTR	LOC_Os02g07490
2	2518848	A	T	three_prime_UTR	LOC_Os02g05244
2	2518118	C	T	three_prime_UTR	LOC_Os02g05244
2	2518002	C	T	three_prime_UTR	LOC_Os02g05244
2	2517880	T	G	three_prime_UTR	LOC_Os02g05244
2	2517878	A	G	three_prime_UTR	LOC_Os02g05244
2	2517565	T	C	three_prime_UTR	LOC_Os02g05244
2	2517328	T	C	three_prime_UTR	LOC_Os02g05244
2	2488699	A	G	three_prime_UTR	LOC_Os02g05199
2	2488687	G	A	three_prime_UTR	LOC_Os02g05199
2	2488633	A	G	three_prime_UTR	LOC_Os02g05199
2	2488595	A	G	three_prime_UTR	LOC_Os02g05199
2	3974710	G	C	three_prime_UTR	LOC_Os02g07650
2	3974843	T	C	three_prime_UTR	LOC_Os02g07650
2	3974966	A	G	three_prime_UTR	LOC_Os02g07650
2	3975047	C	T	three_prime_UTR	LOC_Os02g07650
2	3978585	C	T	three_prime_UTR	LOC_Os02g07654
2	4002334	A	C	three_prime_UTR	LOC_Os02g07680
2	4002394	T	A	three_prime_UTR	LOC_Os02g07680
2	4002637	A	G	three_prime_UTR	LOC_Os02g07680
2	4009699	T	G	three_prime_UTR	LOC_Os02g07690
2	2394289	T	C	three_prime_UTR	LOC_Os02g05030
2	4038142	G	A	three_prime_UTR	LOC_Os02g07740
2	4038267	G	A	three_prime_UTR	LOC_Os02g07740
2	4042067	A	T	three_prime_UTR	LOC_Os02g07750
2	4052188	C	T	three_prime_UTR	LOC_Os02g07760
2	2345422	T	C	three_prime_UTR	LOC_Os02g04970
2	2345407	T	A	three_prime_UTR	LOC_Os02g04970
2	4077220	A	G	three_prime_UTR	LOC_Os02g07780
2	2322721	T	G	three_prime_UTR	LOC_Os02g04950
2	2322676	A	C	three_prime_UTR	LOC_Os02g04950
2	4097996	T	G	three_prime_UTR	LOC_Os02g07820
2	2193864	T	G	three_prime_UTR	LOC_Os02g04780
2	2161077	G	A	three_prime_UTR	LOC_Os02g04740
2	2160982	T	C	three_prime_UTR	LOC_Os02g04740
2	2153338	A	C	three_prime_UTR	LOC_Os02g04730
2	4274199	G	T	three_prime_UTR	LOC_Os02g08090
2	4274234	A	G	three_prime_UTR	LOC_Os02g08090
2	2142229	A	G	three_prime_UTR	LOC_Os02g04725
2	2142228	T	A	three_prime_UTR	LOC_Os02g04725
2	4285826	A	T	three_prime_UTR	LOC_Os02g08100
2	4307690	G	A	three_prime_UTR	LOC_Os02g08130
2	2110325	A	G	three_prime_UTR	LOC_Os02g04680
2	4309957	G	A	three_prime_UTR	LOC_Os02g08140
2	4316735	C	G	three_prime_UTR	LOC_Os02g08150
2	2101261	A	C	three_prime_UTR	LOC_Os02g04670
2	2100776	G	A	three_prime_UTR	LOC_Os02g04670
2	2100685	G	C	three_prime_UTR	LOC_Os02g04670
2	2100616	T	G	three_prime_UTR	LOC_Os02g04670
2	2100575	G	A	three_prime_UTR	LOC_Os02g04670
2	2100508	T	C	three_prime_UTR	LOC_Os02g04670
2	4332754	A	C	three_prime_UTR	LOC_Os02g08180
2	2085244	T	C	three_prime_UTR	LOC_Os02g04650
2	4338052	G	T	three_prime_UTR	LOC_Os02g08190
2	2078153	T	G	three_prime_UTR	LOC_Os02g04640
2	4351707	A	C	three_prime_UTR	LOC_Os02g08220
2	4351792	C	T	three_prime_UTR	LOC_Os02g08220
2	4351850	G	A	three_prime_UTR	LOC_Os02g08220
2	4351869	C	T	three_prime_UTR	LOC_Os02g08220
2	4352023	T	C	three_prime_UTR	LOC_Os02g08220
2	4362237	C	T	three_prime_UTR	LOC_Os02g08230
2	4362253	T	A	three_prime_UTR	LOC_Os02g08230
2	4412507	T	G	three_prime_UTR	LOC_Os02g08300
2	4424183	C	A	three_prime_UTR	LOC_Os02g08320
2	4454330	A	G	three_prime_UTR	LOC_Os02g08364
2	4454456	G	A	three_prime_UTR	LOC_Os02g08364
2	4454538	G	C	three_prime_UTR	LOC_Os02g08364
2	4454577	C	T	three_prime_UTR	LOC_Os02g08364
2	4454723	G	A	three_prime_UTR	LOC_Os02g08364
2	4454803	A	G	three_prime_UTR	LOC_Os02g08364
2	4463674	G	A	three_prime_UTR	LOC_Os02g08380
2	4566452	C	T	three_prime_UTR	LOC_Os02g08480
2	4578165	C	T	three_prime_UTR	LOC_Os02g08500
2	4578235	C	A	three_prime_UTR	LOC_Os02g08500
2	4628755	T	A	three_prime_UTR	LOC_Os02g08544
2	4630112	T	C	three_prime_UTR	LOC_Os02g09050
2	4716468	A	G	three_prime_UTR	LOC_Os02g09170
2	4716486	C	T	three_prime_UTR	LOC_Os02g09170
2	4716527	T	C	three_prime_UTR	LOC_Os02g09170
2	4716653	G	A	three_prime_UTR	LOC_Os02g09170
2	4720185	C	T	three_prime_UTR	LOC_Os02g09180
2	4720344	G	A	three_prime_UTR	LOC_Os02g09180
2	4743074	A	G	three_prime_UTR	LOC_Os02g09220
2	4743118	G	A	three_prime_UTR	LOC_Os02g09220
2	4743165	A	T	three_prime_UTR	LOC_Os02g09220
2	4743171	G	A	three_prime_UTR	LOC_Os02g09220
2	4743179	G	T	three_prime_UTR	LOC_Os02g09220
2	4756189	T	C	three_prime_UTR	LOC_Os02g09240
2	4767139	C	T	three_prime_UTR	LOC_Os02g09250
2	4770930	C	T	three_prime_UTR	LOC_Os02g09260
2	4770968	C	T	three_prime_UTR	LOC_Os02g09260
2	4771095	C	A	three_prime_UTR	LOC_Os02g09260
2	4776128	T	C	three_prime_UTR	LOC_Os02g09270
2	4787050	G	A	three_prime_UTR	LOC_Os02g09290
2	4787094	C	T	three_prime_UTR	LOC_Os02g09290
2	4816903	C	T	three_prime_UTR	LOC_Os02g09359
2	4816965	C	T	three_prime_UTR	LOC_Os02g09359
2	4835022	C	A	three_prime_UTR	LOC_Os02g09420
2	4835094	C	T	three_prime_UTR	LOC_Os02g09420
2	4835216	A	G	three_prime_UTR	LOC_Os02g09420
2	4862726	G	A	three_prime_UTR	LOC_Os02g09470
2	4868971	T	G	three_prime_UTR	LOC_Os02g09480
2	4869035	A	T	three_prime_UTR	LOC_Os02g09480
2	4869094	C	T	three_prime_UTR	LOC_Os02g09480
2	4869240	T	A	three_prime_UTR	LOC_Os02g09480
2	4869327	C	G	three_prime_UTR	LOC_Os02g09480
2	4873937	C	T	three_prime_UTR	LOC_Os02g09490
2	4873978	A	G	three_prime_UTR	LOC_Os02g09490
2	4874012	C	T	three_prime_UTR	LOC_Os02g09490
2	4944074	T	C	three_prime_UTR	LOC_Os02g09610
2	4944129	G	A	three_prime_UTR	LOC_Os02g09610
2	1449430	A	G	three_prime_UTR	LOC_Os02g03560
2	1449147	G	A	three_prime_UTR	LOC_Os02g03560
2	1446693	G	A	three_prime_UTR	LOC_Os02g03550
2	1446666	G	A	three_prime_UTR	LOC_Os02g03550
2	1446589	G	A	three_prime_UTR	LOC_Os02g03550
2	1446445	A	G	three_prime_UTR	LOC_Os02g03550
2	1446377	A	G	three_prime_UTR	LOC_Os02g03550
2	1446266	C	T	three_prime_UTR	LOC_Os02g03550
2	1436705	T	C	three_prime_UTR	LOC_Os02g03530
2	1436571	C	G	three_prime_UTR	LOC_Os02g03530
2	1427902	A	T	three_prime_UTR	LOC_Os02g03510
2	1420987	C	G	three_prime_UTR	LOC_Os02g03490
2	1420810	T	C	three_prime_UTR	LOC_Os02g03490
2	1420804	T	C	three_prime_UTR	LOC_Os02g03490
2	1420638	C	T	three_prime_UTR	LOC_Os02g03490
2	1420433	A	C	three_prime_UTR	LOC_Os02g03490
2	1417699	T	C	three_prime_UTR	LOC_Os02g03480
2	1417634	C	T	three_prime_UTR	LOC_Os02g03480
2	1417485	T	A	three_prime_UTR	LOC_Os02g03480
2	1396613	A	G	three_prime_UTR	LOC_Os02g03420
2	1396595	A	G	three_prime_UTR	LOC_Os02g03420
2	1396378	T	A	three_prime_UTR	LOC_Os02g03420
2	1394159	A	T	three_prime_UTR	LOC_Os02g03410
2	1394037	C	A	three_prime_UTR	LOC_Os02g03410
2	1382249	G	A	three_prime_UTR	LOC_Os02g03400
2	5051716	T	A	three_prime_UTR	LOC_Os02g09790
2	5051881	C	A	three_prime_UTR	LOC_Os02g09790
2	5051967	C	T	three_prime_UTR	LOC_Os02g09790
2	5052016	A	G	three_prime_UTR	LOC_Os02g09790
2	5052241	T	A	three_prime_UTR	LOC_Os02g09790
2	5052354	G	A	three_prime_UTR	LOC_Os02g09790
2	1363580	T	C	three_prime_UTR	LOC_Os02g03360
2	5066352	C	A	three_prime_UTR	LOC_Os02g09820
2	5066605	T	C	three_prime_UTR	LOC_Os02g09820
2	5066630	A	C	three_prime_UTR	LOC_Os02g09820
2	1333369	T	C	three_prime_UTR	LOC_Os02g03294
2	1318842	A	C	three_prime_UTR	LOC_Os02g03270
2	5125586	G	A	three_prime_UTR	LOC_Os02g09900
2	5125594	C	G	three_prime_UTR	LOC_Os02g09900
2	5132469	T	C	three_prime_UTR	LOC_Os02g09910
2	5150648	T	C	three_prime_UTR	LOC_Os02g09920
2	5150650	C	A	three_prime_UTR	LOC_Os02g09920
2	5184371	T	G	three_prime_UTR	LOC_Os02g09970
2	5195272	A	G	three_prime_UTR	LOC_Os02g09990
2	5212225	T	C	three_prime_UTR	LOC_Os02g10020
2	5231188	T	C	three_prime_UTR	LOC_Os02g10050
2	5231259	A	G	three_prime_UTR	LOC_Os02g10050
2	5242068	T	C	three_prime_UTR	LOC_Os02g10060
2	5256780	C	G	three_prime_UTR	LOC_Os02g10090
2	5256865	C	T	three_prime_UTR	LOC_Os02g10090
2	1139299	C	A	three_prime_UTR	LOC_Os02g02920
2	5306362	C	A	three_prime_UTR	LOC_Os02g10130
2	1084205	A	G	three_prime_UTR	LOC_Os02g02840
2	1083955	T	C	three_prime_UTR	LOC_Os02g02840
2	1079576	C	A	three_prime_UTR	LOC_Os02g02830
2	5344307	C	T	three_prime_UTR	LOC_Os02g10190
2	5344380	T	C	three_prime_UTR	LOC_Os02g10190
2	5349412	G	A	three_prime_UTR	LOC_Os02g10210
2	5349454	A	G	three_prime_UTR	LOC_Os02g10210
2	5349542	C	T	three_prime_UTR	LOC_Os02g10210
2	5349739	C	T	three_prime_UTR	LOC_Os02g10210
2	5349746	C	T	three_prime_UTR	LOC_Os02g10210
2	5349766	A	G	three_prime_UTR	LOC_Os02g10210
2	5349797	G	C	three_prime_UTR	LOC_Os02g10210
2	5349925	G	A	three_prime_UTR	LOC_Os02g10210
2	5350049	T	A	three_prime_UTR	LOC_Os02g10210
2	5350083	G	A	three_prime_UTR	LOC_Os02g10210
2	5350132	T	A	three_prime_UTR	LOC_Os02g10210
2	5350147	G	A	three_prime_UTR	LOC_Os02g10210
2	5350160	G	A	three_prime_UTR	LOC_Os02g10210
2	1066168	C	T	three_prime_UTR	LOC_Os02g02790
2	1066126	C	T	three_prime_UTR	LOC_Os02g02790
2	5361228	A	T	three_prime_UTR	LOC_Os02g10230
2	5366102	C	G	three_prime_UTR	LOC_Os02g10240
2	5366183	A	C	three_prime_UTR	LOC_Os02g10240
2	1050077	C	T	three_prime_UTR	LOC_Os02g02770
2	1016192	G	A	three_prime_UTR	LOC_Os02g02700
2	1011833	T	G	three_prime_UTR	LOC_Os02g02690
2	5410563	A	G	three_prime_UTR	LOC_Os02g10290
2	5413794	C	T	three_prime_UTR	LOC_Os02g10300
2	5413887	G	T	three_prime_UTR	LOC_Os02g10300
2	5414217	A	T	three_prime_UTR	LOC_Os02g10300
2	5447342	G	A	three_prime_UTR	LOC_Os02g10350
2	5489137	A	C	three_prime_UTR	LOC_Os02g10440
2	926577	C	T	three_prime_UTR	LOC_Os02g02550
2	926547	C	T	three_prime_UTR	LOC_Os02g02550
2	923913	T	C	three_prime_UTR	LOC_Os02g02540
2	923895	G	A	three_prime_UTR	LOC_Os02g02540
2	923719	G	C	three_prime_UTR	LOC_Os02g02540
2	905735	C	T	three_prime_UTR	LOC_Os02g02524
2	905708	T	C	three_prime_UTR	LOC_Os02g02524
2	905623	C	T	three_prime_UTR	LOC_Os02g02524
2	900248	G	A	three_prime_UTR	LOC_Os02g02520
2	895717	T	C	three_prime_UTR	LOC_Os02g02510
2	5528666	G	A	three_prime_UTR	LOC_Os02g10510
2	887996	C	T	three_prime_UTR	LOC_Os02g02490
2	887690	G	A	three_prime_UTR	LOC_Os02g02490
2	887689	A	G	three_prime_UTR	LOC_Os02g02490
2	887672	A	G	three_prime_UTR	LOC_Os02g02490
2	5536931	G	A	three_prime_UTR	LOC_Os02g10520
2	5536933	G	A	three_prime_UTR	LOC_Os02g10520
2	878539	G	T	three_prime_UTR	LOC_Os02g02480
2	878513	A	G	three_prime_UTR	LOC_Os02g02480
2	878410	C	G	three_prime_UTR	LOC_Os02g02480
2	865023	A	G	three_prime_UTR	LOC_Os02g02450
2	864750	C	A	three_prime_UTR	LOC_Os02g02450
2	5576069	G	A	three_prime_UTR	LOC_Os02g10600
2	5577085	A	C	three_prime_UTR	LOC_Os02g10600
2	842651	T	C	three_prime_UTR	LOC_Os02g02410
2	5577801	C	T	three_prime_UTR	LOC_Os02g10600
2	5593630	C	T	three_prime_UTR	LOC_Os02g10630
2	5614056	T	C	three_prime_UTR	LOC_Os02g10660
2	5627024	A	G	three_prime_UTR	LOC_Os02g10690
2	5627107	T	A	three_prime_UTR	LOC_Os02g10690
2	5627219	T	A	three_prime_UTR	LOC_Os02g10690
2	789214	T	A	three_prime_UTR	LOC_Os02g02360
2	5631298	G	A	three_prime_UTR	LOC_Os02g10700
2	5644495	T	A	three_prime_UTR	LOC_Os02g10720
2	5655371	A	G	three_prime_UTR	LOC_Os02g10730
2	5655417	A	G	three_prime_UTR	LOC_Os02g10730
2	5655474	T	C	three_prime_UTR	LOC_Os02g10730
2	5724651	C	T	three_prime_UTR	LOC_Os02g10790
2	5738719	T	A	three_prime_UTR	LOC_Os02g10800
2	5742495	G	T	three_prime_UTR	LOC_Os02g10810
2	5753610	G	A	three_prime_UTR	LOC_Os02g10840
2	649196	T	G	three_prime_UTR	LOC_Os02g02150
2	630650	A	T	three_prime_UTR	LOC_Os02g02120
2	630630	C	T	three_prime_UTR	LOC_Os02g02120
2	5833949	A	G	three_prime_UTR	LOC_Os02g10970
2	5833969	C	T	three_prime_UTR	LOC_Os02g10970
2	5838762	G	A	three_prime_UTR	LOC_Os02g10990
2	5844791	G	T	three_prime_UTR	LOC_Os02g11000
2	5845170	A	G	three_prime_UTR	LOC_Os02g11000
2	5845231	A	T	three_prime_UTR	LOC_Os02g11000
2	5845863	C	T	three_prime_UTR	LOC_Os02g11000
2	5846160	G	A	three_prime_UTR	LOC_Os02g11000
2	5846394	T	C	three_prime_UTR	LOC_Os02g11000
2	5847055	G	A	three_prime_UTR	LOC_Os02g11000
2	572682	C	T	three_prime_UTR	LOC_Os02g02040
2	572631	A	C	three_prime_UTR	LOC_Os02g02040
2	572524	T	G	three_prime_UTR	LOC_Os02g02040
2	548073	G	C	three_prime_UTR	LOC_Os02g01980
2	547316	T	G	three_prime_UTR	LOC_Os02g01970
2	5914148	C	T	three_prime_UTR	LOC_Os02g11040
2	490607	G	A	three_prime_UTR	LOC_Os02g01890
2	490550	T	C	three_prime_UTR	LOC_Os02g01890
2	490499	C	T	three_prime_UTR	LOC_Os02g01890
2	5929788	C	A	three_prime_UTR	LOC_Os02g11060
2	6009374	G	A	three_prime_UTR	LOC_Os02g11680
2	6009398	G	A	three_prime_UTR	LOC_Os02g11680
2	6039587	T	A	three_prime_UTR	LOC_Os02g11720
2	6060148	G	A	three_prime_UTR	LOC_Os02g11740
2	6066536	T	C	three_prime_UTR	LOC_Os02g11750
2	6075601	A	G	three_prime_UTR	LOC_Os02g11760
2	6075672	G	A	three_prime_UTR	LOC_Os02g11760
2	6078998	G	A	three_prime_UTR	LOC_Os02g11770
2	6079027	C	T	three_prime_UTR	LOC_Os02g11770
2	6079059	C	T	three_prime_UTR	LOC_Os02g11770
2	6079076	T	G	three_prime_UTR	LOC_Os02g11770
2	6089516	T	A	three_prime_UTR	LOC_Os02g11780
2	6089619	T	C	three_prime_UTR	LOC_Os02g11780
2	6095804	A	G	three_prime_UTR	LOC_Os02g11790
2	302699	T	G	three_prime_UTR	LOC_Os02g01520
2	302524	G	A	three_prime_UTR	LOC_Os02g01520
2	6118347	A	G	three_prime_UTR	LOC_Os02g11820
2	6118382	A	G	three_prime_UTR	LOC_Os02g11820
2	6118466	G	T	three_prime_UTR	LOC_Os02g11820
2	6118467	A	T	three_prime_UTR	LOC_Os02g11820
2	299147	G	A	three_prime_UTR	LOC_Os02g01510
2	293857	T	G	three_prime_UTR	LOC_Os02g01500
2	293752	T	A	three_prime_UTR	LOC_Os02g01500
2	293677	G	C	three_prime_UTR	LOC_Os02g01500
2	293648	T	G	three_prime_UTR	LOC_Os02g01500
2	277017	A	G	three_prime_UTR	LOC_Os02g01480
2	268885	G	A	three_prime_UTR	LOC_Os02g01450
2	268844	G	T	three_prime_UTR	LOC_Os02g01450
2	268788	G	T	three_prime_UTR	LOC_Os02g01450
2	268726	A	G	three_prime_UTR	LOC_Os02g01450
2	268579	G	C	three_prime_UTR	LOC_Os02g01450
2	6159943	T	G	three_prime_UTR	LOC_Os02g11890
2	6193613	A	C	three_prime_UTR	LOC_Os02g11940
2	221605	G	A	three_prime_UTR	LOC_Os02g01380
2	221466	G	A	three_prime_UTR	LOC_Os02g01380
2	6206919	T	G	three_prime_UTR	LOC_Os02g11970
2	6207330	C	G	three_prime_UTR	LOC_Os02g11970
2	6207340	G	A	three_prime_UTR	LOC_Os02g11970
2	207503	A	T	three_prime_UTR	LOC_Os02g01360
2	207436	G	T	three_prime_UTR	LOC_Os02g01360
2	183368	C	A	three_prime_UTR	LOC_Os02g01332
2	183367	T	G	three_prime_UTR	LOC_Os02g01332
2	183360	C	T	three_prime_UTR	LOC_Os02g01332
2	169420	A	C	three_prime_UTR	LOC_Os02g01310
2	164352	T	C	three_prime_UTR	LOC_Os02g01290
2	152564	T	C	three_prime_UTR	LOC_Os02g01270
2	152547	C	T	three_prime_UTR	LOC_Os02g01270
2	152510	C	T	three_prime_UTR	LOC_Os02g01270
2	152504	T	G	three_prime_UTR	LOC_Os02g01270
2	152428	T	C	three_prime_UTR	LOC_Os02g01270
2	6268974	T	C	three_prime_UTR	LOC_Os02g12080
2	137966	A	T	three_prime_UTR	LOC_Os02g01250
2	135130	C	A	three_prime_UTR	LOC_Os02g01240
2	135089	A	G	three_prime_UTR	LOC_Os02g01240
2	130131	G	T	three_prime_UTR	LOC_Os02g01230
2	121573	G	A	three_prime_UTR	LOC_Os02g01210
2	112337	A	C	three_prime_UTR	LOC_Os02g01190
2	64715	A	G	three_prime_UTR	LOC_Os02g01110
2	64543	C	G	three_prime_UTR	LOC_Os02g01110
2	64358	G	T	three_prime_UTR	LOC_Os02g01110
2	55764	G	C	three_prime_UTR	LOC_Os02g01100
2	55756	C	T	three_prime_UTR	LOC_Os02g01100
2	6382840	G	A	three_prime_UTR	LOC_Os02g12250
2	6382855	C	T	three_prime_UTR	LOC_Os02g12250
2	6382875	T	G	three_prime_UTR	LOC_Os02g12250
2	6382877	T	A	three_prime_UTR	LOC_Os02g12250
2	18262	T	G	three_prime_UTR	LOC_Os02g01030
2	6405698	A	C	three_prime_UTR	LOC_Os02g12310
2	6405776	C	T	three_prime_UTR	LOC_Os02g12310
2	6405790	T	C	three_prime_UTR	LOC_Os02g12310
2	6405871	T	G	three_prime_UTR	LOC_Os02g12310
2	6430585	C	T	three_prime_UTR	LOC_Os02g12350
2	6430597	A	G	three_prime_UTR	LOC_Os02g12350
2	6441557	T	C	three_prime_UTR	LOC_Os02g12360
2	6443667	C	A	three_prime_UTR	LOC_Os02g12370
2	6443692	T	A	three_prime_UTR	LOC_Os02g12370
2	6443749	G	A	three_prime_UTR	LOC_Os02g12370
2	6443759	C	G	three_prime_UTR	LOC_Os02g12370
2	6443811	G	A	three_prime_UTR	LOC_Os02g12370
2	6443818	T	C	three_prime_UTR	LOC_Os02g12370
2	6443822	G	T	three_prime_UTR	LOC_Os02g12370
2	6443874	C	T	three_prime_UTR	LOC_Os02g12370
2	6443996	T	C	three_prime_UTR	LOC_Os02g12370
2	6444024	G	T	three_prime_UTR	LOC_Os02g12370
2	6444068	G	C	three_prime_UTR	LOC_Os02g12370
2	6444075	C	T	three_prime_UTR	LOC_Os02g12370
2	6444210	G	A	three_prime_UTR	LOC_Os02g12370
2	6444331	G	A	three_prime_UTR	LOC_Os02g12370
2	6444341	C	T	three_prime_UTR	LOC_Os02g12370
2	6444351	T	A	three_prime_UTR	LOC_Os02g12370
2	6444447	T	A	three_prime_UTR	LOC_Os02g12370
2	6444503	C	A	three_prime_UTR	LOC_Os02g12370
2	6444510	C	T	three_prime_UTR	LOC_Os02g12370
2	6444526	C	T	three_prime_UTR	LOC_Os02g12370
2	6444625	C	T	three_prime_UTR	LOC_Os02g12370
2	6444696	T	A	three_prime_UTR	LOC_Os02g12370
2	6444715	C	T	three_prime_UTR	LOC_Os02g12370
2	6444802	G	C	three_prime_UTR	LOC_Os02g12370
2	6444810	C	T	three_prime_UTR	LOC_Os02g12370
2	6444839	A	G	three_prime_UTR	LOC_Os02g12370
2	6444840	G	T	three_prime_UTR	LOC_Os02g12370
2	6444896	G	A	three_prime_UTR	LOC_Os02g12370
2	6444909	A	G	three_prime_UTR	LOC_Os02g12370
2	6445038	G	T	three_prime_UTR	LOC_Os02g12370
2	6445054	G	A	three_prime_UTR	LOC_Os02g12370
2	6445143	G	C	three_prime_UTR	LOC_Os02g12370
2	6445163	T	C	three_prime_UTR	LOC_Os02g12370
2	6445174	G	A	three_prime_UTR	LOC_Os02g12370
2	6445198	G	A	three_prime_UTR	LOC_Os02g12370
2	6445282	G	A	three_prime_UTR	LOC_Os02g12370
2	6445326	A	T	three_prime_UTR	LOC_Os02g12370
2	6472780	T	A	three_prime_UTR	LOC_Os02g12400
2	6489717	A	G	three_prime_UTR	LOC_Os02g12440
2	6489755	G	A	three_prime_UTR	LOC_Os02g12440
2	6489799	A	T	three_prime_UTR	LOC_Os02g12440
2	6489809	A	G	three_prime_UTR	LOC_Os02g12440
2	6489815	A	G	three_prime_UTR	LOC_Os02g12440
2	6489844	G	T	three_prime_UTR	LOC_Os02g12440
2	6489849	G	C	three_prime_UTR	LOC_Os02g12440
2	6489907	A	C	three_prime_UTR	LOC_Os02g12440
2	6490021	A	G	three_prime_UTR	LOC_Os02g12440
2	6490031	C	T	three_prime_UTR	LOC_Os02g12440
2	6490055	T	C	three_prime_UTR	LOC_Os02g12440
2	6490122	C	T	three_prime_UTR	LOC_Os02g12440
2	6490193	T	C	three_prime_UTR	LOC_Os02g12440
2	6490196	A	G	three_prime_UTR	LOC_Os02g12440
2	6490246	C	G	three_prime_UTR	LOC_Os02g12440
2	6490303	G	A	three_prime_UTR	LOC_Os02g12440
2	6490352	G	A	three_prime_UTR	LOC_Os02g12440
2	6490485	G	A	three_prime_UTR	LOC_Os02g12440
2	6562168	A	G	three_prime_UTR	LOC_Os02g12550
2	6588159	T	G	three_prime_UTR	LOC_Os02g12610
2	6588160	G	C	three_prime_UTR	LOC_Os02g12610
2	6623323	G	A	three_prime_UTR	LOC_Os02g12670
2	6629986	T	A	three_prime_UTR	LOC_Os02g12680
2	6629987	G	C	three_prime_UTR	LOC_Os02g12680
2	6639704	A	G	three_prime_UTR	LOC_Os02g12690
2	6639716	T	C	three_prime_UTR	LOC_Os02g12690
2	6639726	T	A	three_prime_UTR	LOC_Os02g12690
2	6639742	T	C	three_prime_UTR	LOC_Os02g12690
2	6639809	T	C	three_prime_UTR	LOC_Os02g12690
2	6639865	A	G	three_prime_UTR	LOC_Os02g12690
2	6680116	G	T	three_prime_UTR	LOC_Os02g12750
2	6682919	A	G	three_prime_UTR	LOC_Os02g12760
2	6778211	C	T	three_prime_UTR	LOC_Os02g12840
2	6778242	T	C	three_prime_UTR	LOC_Os02g12840
2	6788039	C	T	three_prime_UTR	LOC_Os02g12850
2	6794803	A	G	three_prime_UTR	LOC_Os02g12870
2	6795009	C	T	three_prime_UTR	LOC_Os02g12870
2	6795034	C	A	three_prime_UTR	LOC_Os02g12870
2	6802311	A	T	three_prime_UTR	LOC_Os02g12880
2	6802394	T	C	three_prime_UTR	LOC_Os02g12880
2	6802425	C	T	three_prime_UTR	LOC_Os02g12880
2	6805273	G	C	three_prime_UTR	LOC_Os02g12890
2	6831876	A	G	three_prime_UTR	LOC_Os02g12939
2	6832099	A	C	three_prime_UTR	LOC_Os02g12939
2	6832513	A	T	three_prime_UTR	LOC_Os02g12939
2	6833312	T	C	three_prime_UTR	LOC_Os02g12939
2	6833751	A	G	three_prime_UTR	LOC_Os02g12939
2	6834635	G	A	three_prime_UTR	LOC_Os02g12939
2	6834641	T	G	three_prime_UTR	LOC_Os02g12939
2	6834648	A	G	three_prime_UTR	LOC_Os02g12939
2	6834653	G	A	three_prime_UTR	LOC_Os02g12939
2	6834710	G	A	three_prime_UTR	LOC_Os02g12939
2	6903563	C	A	three_prime_UTR	LOC_Os02g13020
2	6916173	A	C	three_prime_UTR	LOC_Os02g13060
2	6959466	G	A	three_prime_UTR	LOC_Os02g13100
2	6959725	T	C	three_prime_UTR	LOC_Os02g13100
2	7010315	T	C	three_prime_UTR	LOC_Os02g13150
2	7024251	G	A	three_prime_UTR	LOC_Os02g13170
2	7024280	A	G	three_prime_UTR	LOC_Os02g13170
2	7024327	T	A	three_prime_UTR	LOC_Os02g13170
2	7064337	G	A	three_prime_UTR	LOC_Os02g13260
2	7064347	G	A	three_prime_UTR	LOC_Os02g13260
2	7064379	G	A	three_prime_UTR	LOC_Os02g13260
2	7064383	C	A	three_prime_UTR	LOC_Os02g13260
2	7064386	A	G	three_prime_UTR	LOC_Os02g13260
2	7064391	C	T	three_prime_UTR	LOC_Os02g13260
2	7069289	C	G	three_prime_UTR	LOC_Os02g13270
2	7069463	C	G	three_prime_UTR	LOC_Os02g13270
2	7089570	C	T	three_prime_UTR	LOC_Os02g13304
2	7089575	T	C	three_prime_UTR	LOC_Os02g13304
2	7138082	G	A	three_prime_UTR	LOC_Os02g13380
2	7150226	T	A	three_prime_UTR	LOC_Os02g13400
2	7150336	C	A	three_prime_UTR	LOC_Os02g13400
2	7248492	G	A	three_prime_UTR	LOC_Os02g13520
2	7265466	G	A	three_prime_UTR	LOC_Os02g13555
2	7265491	C	T	three_prime_UTR	LOC_Os02g13555
2	7265497	C	T	three_prime_UTR	LOC_Os02g13555
2	7265584	T	C	three_prime_UTR	LOC_Os02g13555
2	7265608	G	A	three_prime_UTR	LOC_Os02g13555
2	7265640	T	C	three_prime_UTR	LOC_Os02g13555
2	7265682	T	C	three_prime_UTR	LOC_Os02g13555
2	7265761	A	G	three_prime_UTR	LOC_Os02g13555
2	7265783	T	C	three_prime_UTR	LOC_Os02g13555
2	7265784	T	A	three_prime_UTR	LOC_Os02g13555
2	7265848	A	G	three_prime_UTR	LOC_Os02g13555
2	7265939	A	T	three_prime_UTR	LOC_Os02g13555
2	7266215	A	G	three_prime_UTR	LOC_Os02g13555
2	7266251	G	A	three_prime_UTR	LOC_Os02g13555
2	7266399	C	T	three_prime_UTR	LOC_Os02g13555
2	7266743	C	T	three_prime_UTR	LOC_Os02g13555
2	7266786	G	T	three_prime_UTR	LOC_Os02g13555
2	7266900	A	C	three_prime_UTR	LOC_Os02g13555
2	7266924	C	T	three_prime_UTR	LOC_Os02g13555
2	7266940	G	A	three_prime_UTR	LOC_Os02g13555
2	7266973	C	T	three_prime_UTR	LOC_Os02g13555
2	7277953	A	G	three_prime_UTR	LOC_Os02g13560
2	7319355	C	T	three_prime_UTR	LOC_Os02g13640
2	7319422	T	A	three_prime_UTR	LOC_Os02g13640
2	7322768	A	G	three_prime_UTR	LOC_Os02g13650
2	7366395	A	G	three_prime_UTR	LOC_Os02g13710
2	7442397	A	G	three_prime_UTR	LOC_Os02g13785
2	7442450	C	T	three_prime_UTR	LOC_Os02g13785
2	7442457	G	C	three_prime_UTR	LOC_Os02g13785
2	7442466	G	T	three_prime_UTR	LOC_Os02g13785
2	7442573	C	T	three_prime_UTR	LOC_Os02g13785
2	7442617	C	T	three_prime_UTR	LOC_Os02g13785
2	7442633	C	T	three_prime_UTR	LOC_Os02g13785
2	7442991	A	G	three_prime_UTR	LOC_Os02g13785
2	7443091	T	C	three_prime_UTR	LOC_Os02g13785
2	7443222	C	T	three_prime_UTR	LOC_Os02g13785
2	7443235	T	C	three_prime_UTR	LOC_Os02g13785
2	7443283	C	T	three_prime_UTR	LOC_Os02g13785
2	7443284	A	G	three_prime_UTR	LOC_Os02g13785
2	7443412	T	C	three_prime_UTR	LOC_Os02g13785
2	7443486	G	A	three_prime_UTR	LOC_Os02g13785
2	7443498	C	T	three_prime_UTR	LOC_Os02g13785
2	7443525	A	C	three_prime_UTR	LOC_Os02g13785
2	7443576	G	A	three_prime_UTR	LOC_Os02g13785
2	7443610	G	A	three_prime_UTR	LOC_Os02g13785
2	7465143	G	T	three_prime_UTR	LOC_Os02g13800
2	7465214	C	A	three_prime_UTR	LOC_Os02g13800
2	7465297	C	G	three_prime_UTR	LOC_Os02g13800
2	7497489	T	C	three_prime_UTR	LOC_Os02g13840
2	7497494	G	A	three_prime_UTR	LOC_Os02g13840
2	7497590	T	C	three_prime_UTR	LOC_Os02g13840
2	7497612	T	G	three_prime_UTR	LOC_Os02g13840
2	7497793	C	A	three_prime_UTR	LOC_Os02g13840
2	7512993	C	T	three_prime_UTR	LOC_Os02g13850
2	7513346	A	T	three_prime_UTR	LOC_Os02g13850
2	7513587	T	C	three_prime_UTR	LOC_Os02g13850
2	7547059	A	C	three_prime_UTR	LOC_Os02g13890
2	7646103	A	G	three_prime_UTR	LOC_Os02g14000
2	7692210	G	A	three_prime_UTR	LOC_Os02g14090
2	7723596	C	T	three_prime_UTR	LOC_Os02g14130
2	7753538	C	T	three_prime_UTR	LOC_Os02g14160
2	7762406	C	A	three_prime_UTR	LOC_Os02g14170
2	7776096	G	C	three_prime_UTR	LOC_Os02g14190
2	7939650	G	A	three_prime_UTR	LOC_Os02g14430
2	7939676	C	T	three_prime_UTR	LOC_Os02g14430
2	7939766	T	C	three_prime_UTR	LOC_Os02g14430
2	7939767	G	T	three_prime_UTR	LOC_Os02g14430
2	7939794	A	C	three_prime_UTR	LOC_Os02g14430
2	7949905	G	T	three_prime_UTR	LOC_Os02g14440
2	7949940	T	A	three_prime_UTR	LOC_Os02g14440
2	7996715	C	T	three_prime_UTR	LOC_Os02g14500
2	8001872	C	T	three_prime_UTR	LOC_Os02g14520
2	8017271	G	A	three_prime_UTR	LOC_Os02g14530
2	8059534	A	G	three_prime_UTR	LOC_Os02g14600
2	8059541	G	A	three_prime_UTR	LOC_Os02g14600
2	8059551	C	T	three_prime_UTR	LOC_Os02g14600
2	8059563	G	A	three_prime_UTR	LOC_Os02g14600
2	8077482	A	G	three_prime_UTR	LOC_Os02g14630
2	8113367	C	T	three_prime_UTR	LOC_Os02g14710
2	8121807	G	A	three_prime_UTR	LOC_Os02g14720
2	8121915	C	T	three_prime_UTR	LOC_Os02g14720
2	8168923	G	T	three_prime_UTR	LOC_Os02g14760
2	8169056	G	A	three_prime_UTR	LOC_Os02g14760
2	8199741	C	A	three_prime_UTR	LOC_Os02g14780
2	8206380	T	G	three_prime_UTR	LOC_Os02g14790
2	8257333	G	A	three_prime_UTR	LOC_Os02g14850
2	8257376	C	T	three_prime_UTR	LOC_Os02g14850
2	8257450	T	C	three_prime_UTR	LOC_Os02g14850
2	8257463	G	A	three_prime_UTR	LOC_Os02g14850
2	8257470	G	T	three_prime_UTR	LOC_Os02g14850
2	8257504	A	G	three_prime_UTR	LOC_Os02g14850
2	8261847	C	G	three_prime_UTR	LOC_Os02g14855
2	8278222	C	A	three_prime_UTR	LOC_Os02g14874
2	8293145	G	T	three_prime_UTR	LOC_Os02g14890
2	8316952	G	A	three_prime_UTR	LOC_Os02g14900
2	8316995	T	C	three_prime_UTR	LOC_Os02g14900
2	8317051	A	G	three_prime_UTR	LOC_Os02g14900
2	8317052	C	T	three_prime_UTR	LOC_Os02g14900
2	8317060	T	G	three_prime_UTR	LOC_Os02g14900
2	8317088	T	A	three_prime_UTR	LOC_Os02g14900
2	8317091	T	A	three_prime_UTR	LOC_Os02g14900
2	8317131	G	T	three_prime_UTR	LOC_Os02g14900
2	8317139	G	T	three_prime_UTR	LOC_Os02g14900
2	8325568	T	A	three_prime_UTR	LOC_Os02g14910
2	8325580	T	G	three_prime_UTR	LOC_Os02g14910
2	8362771	T	C	three_prime_UTR	LOC_Os02g14980
2	8362786	G	A	three_prime_UTR	LOC_Os02g14980
2	8362813	C	T	three_prime_UTR	LOC_Os02g14980
2	8362824	G	A	three_prime_UTR	LOC_Os02g14980
2	8362872	G	A	three_prime_UTR	LOC_Os02g14980
2	8403206	A	G	three_prime_UTR	LOC_Os02g15070
2	8403217	A	T	three_prime_UTR	LOC_Os02g15070
2	8423743	G	A	three_prime_UTR	LOC_Os02g15120
2	8448489	T	A	three_prime_UTR	LOC_Os02g15150
2	8455893	C	G	three_prime_UTR	LOC_Os02g15160
2	8455935	G	A	three_prime_UTR	LOC_Os02g15160
2	8498192	T	C	three_prime_UTR	LOC_Os02g15220
2	8498297	G	A	three_prime_UTR	LOC_Os02g15220
2	8504842	A	G	three_prime_UTR	LOC_Os02g15230
2	8538587	C	T	three_prime_UTR	LOC_Os02g15270
2	8539728	G	A	three_prime_UTR	LOC_Os02g15280
2	8610924	C	A	three_prime_UTR	LOC_Os02g15400
2	8611131	C	T	three_prime_UTR	LOC_Os02g15400
2	8766063	T	A	three_prime_UTR	LOC_Os02g15594
2	8766224	C	T	three_prime_UTR	LOC_Os02g15594
2	8766230	T	C	three_prime_UTR	LOC_Os02g15594
2	8769237	C	T	three_prime_UTR	LOC_Os02g15610
2	8805305	A	T	three_prime_UTR	LOC_Os02g15640
2	8837316	G	T	three_prime_UTR	LOC_Os02g15690
2	8837328	A	G	three_prime_UTR	LOC_Os02g15690
2	8837350	A	G	three_prime_UTR	LOC_Os02g15690
2	8837469	C	G	three_prime_UTR	LOC_Os02g15690
2	8837490	G	A	three_prime_UTR	LOC_Os02g15690
2	8837499	G	A	three_prime_UTR	LOC_Os02g15690
2	8837531	T	C	three_prime_UTR	LOC_Os02g15690
2	8876135	T	G	three_prime_UTR	LOC_Os02g15750
2	8928484	T	C	three_prime_UTR	LOC_Os02g15800
2	8943651	C	T	three_prime_UTR	LOC_Os02g15820
2	8986952	T	C	three_prime_UTR	LOC_Os02g15880
2	9023062	T	C	three_prime_UTR	LOC_Os02g15930
2	9045167	C	T	three_prime_UTR	LOC_Os02g15950
2	9045329	T	C	three_prime_UTR	LOC_Os02g15950
2	9045333	G	C	three_prime_UTR	LOC_Os02g15950
2	9045552	T	C	three_prime_UTR	LOC_Os02g15950
2	9045588	G	T	three_prime_UTR	LOC_Os02g15950
2	9045747	A	G	three_prime_UTR	LOC_Os02g15950
2	9046066	T	C	three_prime_UTR	LOC_Os02g15950
2	9087885	G	A	three_prime_UTR	LOC_Os02g16000
2	9088004	T	C	three_prime_UTR	LOC_Os02g16000
2	9111397	T	G	three_prime_UTR	LOC_Os02g16030
2	9111472	C	T	three_prime_UTR	LOC_Os02g16030
2	9111479	G	A	three_prime_UTR	LOC_Os02g16030
2	9111553	A	C	three_prime_UTR	LOC_Os02g16030
2	9111570	A	T	three_prime_UTR	LOC_Os02g16030
2	9111710	T	G	three_prime_UTR	LOC_Os02g16030
2	9119448	T	C	three_prime_UTR	LOC_Os02g16040
2	9119507	C	T	three_prime_UTR	LOC_Os02g16040
2	9119512	A	G	three_prime_UTR	LOC_Os02g16040
2	9119534	T	G	three_prime_UTR	LOC_Os02g16040
2	9119555	C	T	three_prime_UTR	LOC_Os02g16040
2	9413421	C	T	three_prime_UTR	LOC_Os02g16490
2	9413588	A	G	three_prime_UTR	LOC_Os02g16490
2	9448432	G	C	three_prime_UTR	LOC_Os02g16540
2	9493972	C	G	three_prime_UTR	LOC_Os02g16600
2	9500011	G	C	three_prime_UTR	LOC_Os02g16620
2	9500175	G	C	three_prime_UTR	LOC_Os02g16620
2	9505344	C	T	three_prime_UTR	LOC_Os02g16630
2	9513497	G	A	three_prime_UTR	LOC_Os02g16650
2	9513705	A	G	three_prime_UTR	LOC_Os02g16650
2	9514048	G	T	three_prime_UTR	LOC_Os02g16650
2	9538313	C	T	three_prime_UTR	LOC_Os02g16680
2	9538337	T	C	three_prime_UTR	LOC_Os02g16680
2	9538341	C	A	three_prime_UTR	LOC_Os02g16680
2	9541323	C	A	three_prime_UTR	LOC_Os02g16690
2	9541641	A	G	three_prime_UTR	LOC_Os02g16690
2	9541935	A	G	three_prime_UTR	LOC_Os02g16690
2	9542013	T	G	three_prime_UTR	LOC_Os02g16690
2	9542014	T	A	three_prime_UTR	LOC_Os02g16690
2	9542023	T	C	three_prime_UTR	LOC_Os02g16690
2	9542149	T	C	three_prime_UTR	LOC_Os02g16690
2	9542153	C	T	three_prime_UTR	LOC_Os02g16690
2	9542293	A	G	three_prime_UTR	LOC_Os02g16690
2	9542338	T	G	three_prime_UTR	LOC_Os02g16690
2	9542485	G	A	three_prime_UTR	LOC_Os02g16690
2	9550304	C	A	three_prime_UTR	LOC_Os02g16709
2	9550308	C	G	three_prime_UTR	LOC_Os02g16709
2	9550540	C	T	three_prime_UTR	LOC_Os02g16709
2	9553402	G	T	three_prime_UTR	LOC_Os02g16730
2	9852207	A	G	three_prime_UTR	LOC_Os02g17190
2	9888227	G	A	three_prime_UTR	LOC_Os02g17240
2	9918039	G	T	three_prime_UTR	LOC_Os02g17292
2	9977948	T	C	three_prime_UTR	LOC_Os02g17350
2	9998211	C	T	three_prime_UTR	LOC_Os02g17380
2	10009929	T	A	three_prime_UTR	LOC_Os02g17390
2	10056332	C	G	three_prime_UTR	LOC_Os02g17470
2	10056333	C	G	three_prime_UTR	LOC_Os02g17470
2	10056447	C	T	three_prime_UTR	LOC_Os02g17470
2	10056460	G	A	three_prime_UTR	LOC_Os02g17470
2	10081313	T	C	three_prime_UTR	LOC_Os02g17500
2	10164744	G	T	three_prime_UTR	LOC_Os02g17650
2	10189009	A	T	three_prime_UTR	LOC_Os02g17680
2	10189163	A	G	three_prime_UTR	LOC_Os02g17680
2	10212849	A	G	three_prime_UTR	LOC_Os02g17700
2	10333448	G	A	three_prime_UTR	LOC_Os02g17850
2	10333803	T	A	three_prime_UTR	LOC_Os02g17850
2	10486785	A	T	three_prime_UTR	LOC_Os02g18064
2	10487945	T	C	three_prime_UTR	LOC_Os02g18064
2	10488267	C	T	three_prime_UTR	LOC_Os02g18064
2	10508361	A	G	three_prime_UTR	LOC_Os02g18080
2	10508432	G	A	three_prime_UTR	LOC_Os02g18080
2	10508452	C	T	three_prime_UTR	LOC_Os02g18080
2	10508476	A	G	three_prime_UTR	LOC_Os02g18080
2	10508540	G	A	three_prime_UTR	LOC_Os02g18080
2	10512200	G	C	three_prime_UTR	LOC_Os02g18090
2	10640705	C	T	three_prime_UTR	LOC_Os02g18320
2	10640714	A	G	three_prime_UTR	LOC_Os02g18320
2	10640800	C	A	three_prime_UTR	LOC_Os02g18320
2	10640905	T	G	three_prime_UTR	LOC_Os02g18320
2	10640939	A	G	three_prime_UTR	LOC_Os02g18320
2	10640943	G	C	three_prime_UTR	LOC_Os02g18320
2	10640951	G	A	three_prime_UTR	LOC_Os02g18320
2	10641019	T	C	three_prime_UTR	LOC_Os02g18320
2	10696595	T	C	three_prime_UTR	LOC_Os02g18370
2	10696741	T	C	three_prime_UTR	LOC_Os02g18370
2	10701516	T	G	three_prime_UTR	LOC_Os02g18380
2	10746771	A	G	three_prime_UTR	LOC_Os02g18450
2	10746842	T	C	three_prime_UTR	LOC_Os02g18450
2	10747159	T	C	three_prime_UTR	LOC_Os02g18450
2	10747331	G	A	three_prime_UTR	LOC_Os02g18450
2	10812133	A	G	three_prime_UTR	LOC_Os02g18540
2	10825665	T	A	three_prime_UTR	LOC_Os02g18550
2	11120249	A	G	three_prime_UTR	LOC_Os02g19040
2	11182440	G	A	three_prime_UTR	LOC_Os02g19170
2	11182508	A	G	three_prime_UTR	LOC_Os02g19170
2	11205571	T	A	three_prime_UTR	LOC_Os02g19210
2	11217573	G	A	three_prime_UTR	LOC_Os02g19220
2	11346707	C	T	three_prime_UTR	LOC_Os02g19420
2	11403748	T	C	three_prime_UTR	LOC_Os02g19510
2	11403889	A	T	three_prime_UTR	LOC_Os02g19510
2	11474768	T	G	three_prime_UTR	LOC_Os02g19629
2	11483907	G	A	three_prime_UTR	LOC_Os02g19640
2	11488220	T	C	three_prime_UTR	LOC_Os02g19650
2	11488256	G	A	three_prime_UTR	LOC_Os02g19650
2	11583563	G	C	three_prime_UTR	LOC_Os02g19804
2	11736392	A	T	three_prime_UTR	LOC_Os02g19924
2	11736394	A	T	three_prime_UTR	LOC_Os02g19924
2	11736448	A	G	three_prime_UTR	LOC_Os02g19924
2	11736453	A	G	three_prime_UTR	LOC_Os02g19924
2	11736533	G	A	three_prime_UTR	LOC_Os02g19924
2	12034624	G	C	three_prime_UTR	LOC_Os02g20410
2	12088923	C	T	three_prime_UTR	LOC_Os02g20490
2	12089015	A	T	three_prime_UTR	LOC_Os02g20490
2	12089174	A	C	three_prime_UTR	LOC_Os02g20490
2	12089187	A	G	three_prime_UTR	LOC_Os02g20490
2	12114879	C	G	three_prime_UTR	LOC_Os02g20540
2	12114964	C	T	three_prime_UTR	LOC_Os02g20540
2	12323809	C	T	three_prime_UTR	LOC_Os02g20844
2	12323872	G	A	three_prime_UTR	LOC_Os02g20844
2	12375176	A	C	three_prime_UTR	LOC_Os02g20930
2	12375257	C	G	three_prime_UTR	LOC_Os02g20930
2	12384140	G	T	three_prime_UTR	LOC_Os02g20940
2	12384319	T	C	three_prime_UTR	LOC_Os02g20940
2	12394081	T	C	three_prime_UTR	LOC_Os02g20950
2	12394217	C	G	three_prime_UTR	LOC_Os02g20950
2	12394226	G	A	three_prime_UTR	LOC_Os02g20950
2	12466204	G	A	three_prime_UTR	LOC_Os02g21040
2	12466468	A	T	three_prime_UTR	LOC_Os02g21040
2	12505243	C	T	three_prime_UTR	LOC_Os02g21090
2	12533271	A	C	three_prime_UTR	LOC_Os02g21110
2	12567800	C	T	three_prime_UTR	LOC_Os02g21185
2	12613124	A	T	three_prime_UTR	LOC_Os02g21250
2	12613256	T	G	three_prime_UTR	LOC_Os02g21250
2	12625446	G	A	three_prime_UTR	LOC_Os02g21269
2	12625464	A	G	three_prime_UTR	LOC_Os02g21269
2	12625562	G	T	three_prime_UTR	LOC_Os02g21269
2	12680628	G	A	three_prime_UTR	LOC_Os02g21350
2	12728986	G	A	three_prime_UTR	LOC_Os02g21430
2	12729012	A	G	three_prime_UTR	LOC_Os02g21430
2	12746445	T	A	three_prime_UTR	LOC_Os02g21490
2	12746447	G	T	three_prime_UTR	LOC_Os02g21490
2	12762093	C	A	three_prime_UTR	LOC_Os02g21510
2	12771876	G	A	three_prime_UTR	LOC_Os02g21520
2	12771894	C	T	three_prime_UTR	LOC_Os02g21520
2	12771948	G	A	three_prime_UTR	LOC_Os02g21520
2	12771964	T	C	three_prime_UTR	LOC_Os02g21520
2	12771988	T	A	three_prime_UTR	LOC_Os02g21520
2	12790501	G	A	three_prime_UTR	LOC_Os02g21550
2	12790757	A	C	three_prime_UTR	LOC_Os02g21550
2	12812662	A	G	three_prime_UTR	LOC_Os02g21570
2	12851136	T	A	three_prime_UTR	LOC_Os02g21630
2	12851160	A	C	three_prime_UTR	LOC_Os02g21630
2	12851165	A	G	three_prime_UTR	LOC_Os02g21630
2	12851227	T	C	three_prime_UTR	LOC_Os02g21630
2	12851274	G	A	three_prime_UTR	LOC_Os02g21630
2	12851291	G	A	three_prime_UTR	LOC_Os02g21630
2	12851423	A	C	three_prime_UTR	LOC_Os02g21630
2	12851443	T	C	three_prime_UTR	LOC_Os02g21630
2	12852756	G	A	three_prime_UTR	LOC_Os02g21640
2	12864015	T	A	three_prime_UTR	LOC_Os02g21650
2	12872233	T	A	three_prime_UTR	LOC_Os02g21660
2	12872394	C	T	three_prime_UTR	LOC_Os02g21660
2	13012937	A	T	three_prime_UTR	LOC_Os02g21880
2	13013012	A	T	three_prime_UTR	LOC_Os02g21880
2	13063930	A	T	three_prime_UTR	LOC_Os02g21970
2	13140961	T	A	three_prime_UTR	LOC_Os02g22084
2	13164042	T	G	three_prime_UTR	LOC_Os02g22100
2	13164066	C	T	three_prime_UTR	LOC_Os02g22100
2	13175877	T	C	three_prime_UTR	LOC_Os02g22130
2	13176018	A	G	three_prime_UTR	LOC_Os02g22130
2	13176480	A	G	three_prime_UTR	LOC_Os02g22130
2	13176516	A	T	three_prime_UTR	LOC_Os02g22130
2	13176547	T	C	three_prime_UTR	LOC_Os02g22130
2	13176578	G	A	three_prime_UTR	LOC_Os02g22130
2	13176602	A	C	three_prime_UTR	LOC_Os02g22130
2	13183365	C	G	three_prime_UTR	LOC_Os02g22140
2	13203617	C	G	three_prime_UTR	LOC_Os02g22160
2	13203677	T	G	three_prime_UTR	LOC_Os02g22160
2	13292514	C	T	three_prime_UTR	LOC_Os02g22260
2	13360430	C	T	three_prime_UTR	LOC_Os02g22370
2	13360513	G	C	three_prime_UTR	LOC_Os02g22370
2	13370374	A	G	three_prime_UTR	LOC_Os02g22380
2	13370769	C	T	three_prime_UTR	LOC_Os02g22380
2	13498170	C	T	three_prime_UTR	LOC_Os02g22650
2	13498212	A	G	three_prime_UTR	LOC_Os02g22650
2	13498253	C	G	three_prime_UTR	LOC_Os02g22650
2	13498282	A	G	three_prime_UTR	LOC_Os02g22650
2	13498297	C	A	three_prime_UTR	LOC_Os02g22650
2	13498422	G	C	three_prime_UTR	LOC_Os02g22650
2	13766723	T	A	three_prime_UTR	LOC_Os02g23823
2	13766775	G	A	three_prime_UTR	LOC_Os02g23823
2	13767127	T	C	three_prime_UTR	LOC_Os02g23823
2	13772725	G	A	three_prime_UTR	LOC_Os02g23826
2	13772954	G	A	three_prime_UTR	LOC_Os02g23826
2	13773404	T	C	three_prime_UTR	LOC_Os02g23826
2	13848038	C	T	three_prime_UTR	LOC_Os02g23890
2	13848077	T	G	three_prime_UTR	LOC_Os02g23890
2	13848104	T	C	three_prime_UTR	LOC_Os02g23890
2	13867663	G	C	three_prime_UTR	LOC_Os02g23939
2	13867688	T	C	three_prime_UTR	LOC_Os02g23939
2	13867696	A	G	three_prime_UTR	LOC_Os02g23939
2	13867706	C	T	three_prime_UTR	LOC_Os02g23939
2	13867758	C	T	three_prime_UTR	LOC_Os02g23939
2	13869212	A	G	three_prime_UTR	LOC_Os02g23939
2	13869369	C	T	three_prime_UTR	LOC_Os02g23939
2	13869494	T	C	three_prime_UTR	LOC_Os02g23939
2	13869579	T	G	three_prime_UTR	LOC_Os02g23939
2	13869754	C	A	three_prime_UTR	LOC_Os02g23939
2	13987271	G	A	three_prime_UTR	LOC_Os02g24134
2	13987381	T	A	three_prime_UTR	LOC_Os02g24134
2	13987426	C	T	three_prime_UTR	LOC_Os02g24134
2	14017982	T	C	three_prime_UTR	LOC_Os02g24190
2	14026293	C	T	three_prime_UTR	LOC_Os02g24210
2	14026337	G	A	three_prime_UTR	LOC_Os02g24210
2	14076302	C	T	three_prime_UTR	LOC_Os02g24270
2	14119132	C	G	three_prime_UTR	LOC_Os02g24330
2	14166235	T	C	three_prime_UTR	LOC_Os02g24430
2	14166263	T	G	three_prime_UTR	LOC_Os02g24430
2	14355976	A	G	three_prime_UTR	LOC_Os02g24740
2	14509296	A	C	three_prime_UTR	LOC_Os02g25020
2	14537368	G	C	three_prime_UTR	LOC_Os02g25060
2	14559073	A	C	three_prime_UTR	LOC_Os02g25080
2	14865497	C	G	three_prime_UTR	LOC_Os02g25449
2	14866105	A	T	three_prime_UTR	LOC_Os02g25449
2	14866401	C	T	three_prime_UTR	LOC_Os02g25449
2	14962010	G	A	three_prime_UTR	LOC_Os02g25580
2	14993692	G	C	three_prime_UTR	LOC_Os02g25640
2	15107189	G	A	three_prime_UTR	LOC_Os02g25780
2	15131249	A	G	three_prime_UTR	LOC_Os02g25820
2	15131274	A	G	three_prime_UTR	LOC_Os02g25820
2	15131280	C	T	three_prime_UTR	LOC_Os02g25820
2	15153214	A	G	three_prime_UTR	LOC_Os02g25860
2	15213018	T	G	three_prime_UTR	LOC_Os02g25920
2	15213049	A	G	three_prime_UTR	LOC_Os02g25920
2	15283353	G	C	three_prime_UTR	LOC_Os02g26014
2	15365497	A	G	three_prime_UTR	LOC_Os02g26160
2	15389663	G	A	three_prime_UTR	LOC_Os02g26190
2	15389681	C	T	three_prime_UTR	LOC_Os02g26190
2	15389735	A	G	three_prime_UTR	LOC_Os02g26190
2	15389746	A	C	three_prime_UTR	LOC_Os02g26190
2	15389765	T	C	three_prime_UTR	LOC_Os02g26190
2	15477310	T	A	three_prime_UTR	LOC_Os02g26349
2	15485864	C	G	three_prime_UTR	LOC_Os02g26370
2	15485908	T	C	three_prime_UTR	LOC_Os02g26370
2	15485931	A	T	three_prime_UTR	LOC_Os02g26370
2	15512468	T	C	three_prime_UTR	LOC_Os02g26404
2	15522601	C	T	three_prime_UTR	LOC_Os02g26430
2	15522610	T	G	three_prime_UTR	LOC_Os02g26430
2	15527788	T	C	three_prime_UTR	LOC_Os02g26440
2	15527909	G	A	three_prime_UTR	LOC_Os02g26440
2	15528137	T	C	three_prime_UTR	LOC_Os02g26440
2	15589077	G	A	three_prime_UTR	LOC_Os02g26550
2	15589337	G	T	three_prime_UTR	LOC_Os02g26550
2	15589354	A	T	three_prime_UTR	LOC_Os02g26550
2	15589367	T	A	three_prime_UTR	LOC_Os02g26550
2	15590479	T	A	three_prime_UTR	LOC_Os02g26550
2	15597966	C	T	three_prime_UTR	LOC_Os02g26560
2	15619234	C	T	three_prime_UTR	LOC_Os02g26600
2	15699056	C	T	three_prime_UTR	LOC_Os02g26720
2	15699113	A	G	three_prime_UTR	LOC_Os02g26720
2	15699158	C	T	three_prime_UTR	LOC_Os02g26720
2	15699339	T	A	three_prime_UTR	LOC_Os02g26720
2	15736704	T	C	three_prime_UTR	LOC_Os02g26810
2	15765726	A	G	three_prime_UTR	LOC_Os02g26850
2	15833106	G	A	three_prime_UTR	LOC_Os02g26960
2	15833114	A	T	three_prime_UTR	LOC_Os02g26960
2	15834957	A	G	three_prime_UTR	LOC_Os02g26970
2	15835020	A	G	three_prime_UTR	LOC_Os02g26970
2	15835047	T	C	three_prime_UTR	LOC_Os02g26970
2	15855933	T	A	three_prime_UTR	LOC_Os02g26984
2	15856005	C	T	three_prime_UTR	LOC_Os02g26984
2	15856086	T	G	three_prime_UTR	LOC_Os02g26984
2	15876071	T	C	three_prime_UTR	LOC_Os02g27000
2	15876282	A	G	three_prime_UTR	LOC_Os02g27000
2	15876484	T	C	three_prime_UTR	LOC_Os02g27000
2	15894931	T	G	three_prime_UTR	LOC_Os02g27030
2	15895227	A	G	three_prime_UTR	LOC_Os02g27030
2	15915508	T	C	three_prime_UTR	LOC_Os02g27060
2	15915573	G	A	three_prime_UTR	LOC_Os02g27060
2	15950020	A	G	three_prime_UTR	LOC_Os02g27110
2	16004900	A	T	three_prime_UTR	LOC_Os02g27200
2	16004967	A	G	three_prime_UTR	LOC_Os02g27200
2	16004975	C	T	three_prime_UTR	LOC_Os02g27200
2	16004984	G	A	three_prime_UTR	LOC_Os02g27200
2	16014224	A	G	three_prime_UTR	LOC_Os02g27220
2	16014284	C	G	three_prime_UTR	LOC_Os02g27220
2	16014469	A	T	three_prime_UTR	LOC_Os02g27220
2	16152884	G	A	three_prime_UTR	LOC_Os02g27400
2	16264450	C	T	three_prime_UTR	LOC_Os02g27480
2	16264487	A	G	three_prime_UTR	LOC_Os02g27480
2	16430323	G	A	three_prime_UTR	LOC_Os02g27740
2	16442392	G	T	three_prime_UTR	LOC_Os02g27760
2	16552805	G	T	three_prime_UTR	LOC_Os02g27960
2	16633922	G	T	three_prime_UTR	LOC_Os02g28074
2	16633945	A	T	three_prime_UTR	LOC_Os02g28074
2	16641237	A	G	three_prime_UTR	LOC_Os02g28110
2	16641277	T	C	three_prime_UTR	LOC_Os02g28110
2	16832807	T	C	three_prime_UTR	LOC_Os02g28465
2	16832867	C	T	three_prime_UTR	LOC_Os02g28465
2	16832905	C	G	three_prime_UTR	LOC_Os02g28465
2	16833053	T	A	three_prime_UTR	LOC_Os02g28465
2	16833083	T	G	three_prime_UTR	LOC_Os02g28465
2	16833687	A	T	three_prime_UTR	LOC_Os02g28465
2	16833765	G	A	three_prime_UTR	LOC_Os02g28465
2	16834290	T	C	three_prime_UTR	LOC_Os02g28465
2	16836259	A	T	three_prime_UTR	LOC_Os02g28470
2	16836322	T	C	three_prime_UTR	LOC_Os02g28470
2	16836332	C	T	three_prime_UTR	LOC_Os02g28470
2	16836344	T	C	three_prime_UTR	LOC_Os02g28470
2	16836376	T	C	three_prime_UTR	LOC_Os02g28470
2	16836409	T	G	three_prime_UTR	LOC_Os02g28470
2	17041260	A	G	three_prime_UTR	LOC_Os02g28820
2	17120695	C	T	three_prime_UTR	LOC_Os02g28900
2	17152423	A	G	three_prime_UTR	LOC_Os02g28970
2	17160895	C	T	three_prime_UTR	LOC_Os02g28980
2	17227300	G	A	three_prime_UTR	LOC_Os02g29090
2	17266066	C	T	three_prime_UTR	LOC_Os02g29140
2	17335601	G	A	three_prime_UTR	LOC_Os02g29210
2	17419138	G	T	three_prime_UTR	LOC_Os02g29320
2	17419221	A	G	three_prime_UTR	LOC_Os02g29320
2	17431242	G	A	three_prime_UTR	LOC_Os02g29340
2	17431372	T	G	three_prime_UTR	LOC_Os02g29340
2	17464376	T	A	three_prime_UTR	LOC_Os02g29400
2	17521422	A	T	three_prime_UTR	LOC_Os02g29500
2	17521518	C	T	three_prime_UTR	LOC_Os02g29500
2	17606985	A	C	three_prime_UTR	LOC_Os02g29590
2	17607232	C	T	three_prime_UTR	LOC_Os02g29590
2	17784950	T	G	three_prime_UTR	LOC_Os02g29890
2	17784961	C	T	three_prime_UTR	LOC_Os02g29890
2	17784970	G	A	three_prime_UTR	LOC_Os02g29890
2	17785040	G	A	three_prime_UTR	LOC_Os02g29890
2	17785083	T	G	three_prime_UTR	LOC_Os02g29890
2	17785225	C	G	three_prime_UTR	LOC_Os02g29890
2	17785236	T	A	three_prime_UTR	LOC_Os02g29890
2	17785248	C	T	three_prime_UTR	LOC_Os02g29890
2	17785316	T	A	three_prime_UTR	LOC_Os02g29890
2	17785542	C	T	three_prime_UTR	LOC_Os02g29890
2	17808871	G	C	three_prime_UTR	LOC_Os02g29960
2	17886399	T	C	three_prime_UTR	LOC_Os02g30110
2	17886414	G	A	three_prime_UTR	LOC_Os02g30110
2	17906270	T	C	three_prime_UTR	LOC_Os02g30140
2	17906326	C	T	three_prime_UTR	LOC_Os02g30140
2	17906338	G	A	three_prime_UTR	LOC_Os02g30140
2	17906482	C	T	three_prime_UTR	LOC_Os02g30140
2	17908150	A	G	three_prime_UTR	LOC_Os02g30140
2	17908535	C	G	three_prime_UTR	LOC_Os02g30140
2	17936236	A	G	three_prime_UTR	LOC_Os02g30180
2	17960428	A	G	three_prime_UTR	LOC_Os02g30210
2	17960529	C	T	three_prime_UTR	LOC_Os02g30210
2	17977515	T	C	three_prime_UTR	LOC_Os02g30230
2	17977713	A	G	three_prime_UTR	LOC_Os02g30230
2	17977970	T	C	three_prime_UTR	LOC_Os02g30230
2	17978116	T	C	three_prime_UTR	LOC_Os02g30230
2	17978344	A	T	three_prime_UTR	LOC_Os02g30230
2	17978690	T	C	three_prime_UTR	LOC_Os02g30230
2	17978774	C	T	three_prime_UTR	LOC_Os02g30230
2	17979555	T	A	three_prime_UTR	LOC_Os02g30230
2	17979814	T	A	three_prime_UTR	LOC_Os02g30230
2	17980051	T	C	three_prime_UTR	LOC_Os02g30230
2	17980066	A	G	three_prime_UTR	LOC_Os02g30230
2	17980321	C	A	three_prime_UTR	LOC_Os02g30230
2	17980363	C	T	three_prime_UTR	LOC_Os02g30230
2	17980369	A	G	three_prime_UTR	LOC_Os02g30230
2	17980377	G	C	three_prime_UTR	LOC_Os02g30230
2	17980656	A	G	three_prime_UTR	LOC_Os02g30230
2	18027236	C	T	three_prime_UTR	LOC_Os02g30300
2	18027430	T	C	three_prime_UTR	LOC_Os02g30300
2	18049490	C	T	three_prime_UTR	LOC_Os02g30310
2	18049797	T	C	three_prime_UTR	LOC_Os02g30310
2	18059754	A	G	three_prime_UTR	LOC_Os02g30320
2	18092703	G	A	three_prime_UTR	LOC_Os02g30380
2	18092874	A	G	three_prime_UTR	LOC_Os02g30380
2	18092887	T	C	three_prime_UTR	LOC_Os02g30380
2	18113553	A	C	three_prime_UTR	LOC_Os02g30410
2	18220738	G	A	three_prime_UTR	LOC_Os02g30610
2	18231130	A	G	three_prime_UTR	LOC_Os02g30620
2	18231153	T	A	three_prime_UTR	LOC_Os02g30620
2	18231201	G	T	three_prime_UTR	LOC_Os02g30620
2	18231202	G	C	three_prime_UTR	LOC_Os02g30620
2	18231399	A	C	three_prime_UTR	LOC_Os02g30620
2	18238185	C	G	three_prime_UTR	LOC_Os02g30630
2	18238269	T	C	three_prime_UTR	LOC_Os02g30630
2	18255710	G	A	three_prime_UTR	LOC_Os02g30650
2	18255723	G	A	three_prime_UTR	LOC_Os02g30650
2	18255782	G	T	three_prime_UTR	LOC_Os02g30650
2	18255881	A	T	three_prime_UTR	LOC_Os02g30650
2	18255915	A	T	three_prime_UTR	LOC_Os02g30650
2	18255916	G	A	three_prime_UTR	LOC_Os02g30650
2	18372884	C	T	three_prime_UTR	LOC_Os02g30810
2	18390423	A	T	three_prime_UTR	LOC_Os02g30840
2	18415330	C	T	three_prime_UTR	LOC_Os02g30850
2	18457008	G	A	three_prime_UTR	LOC_Os02g30910
2	18457026	T	C	three_prime_UTR	LOC_Os02g30910
2	18540674	C	A	three_prime_UTR	LOC_Os02g31030
2	18571661	T	C	three_prime_UTR	LOC_Os02g31074
2	18571729	A	G	three_prime_UTR	LOC_Os02g31074
2	18571773	T	C	three_prime_UTR	LOC_Os02g31074
2	18571774	C	G	three_prime_UTR	LOC_Os02g31074
2	18572063	C	T	three_prime_UTR	LOC_Os02g31074
2	18572066	T	C	three_prime_UTR	LOC_Os02g31074
2	18572088	A	T	three_prime_UTR	LOC_Os02g31074
2	18572203	T	G	three_prime_UTR	LOC_Os02g31074
2	18572292	A	T	three_prime_UTR	LOC_Os02g31074
2	18572312	G	A	three_prime_UTR	LOC_Os02g31074
2	18572317	G	A	three_prime_UTR	LOC_Os02g31074
2	18572423	T	C	three_prime_UTR	LOC_Os02g31074
2	18572426	G	A	three_prime_UTR	LOC_Os02g31074
2	18572436	A	G	three_prime_UTR	LOC_Os02g31074
2	18581649	T	C	three_prime_UTR	LOC_Os02g31080
2	18711629	C	T	three_prime_UTR	LOC_Os02g31220
2	18711862	G	A	three_prime_UTR	LOC_Os02g31220
2	18712365	A	T	three_prime_UTR	LOC_Os02g31220
2	18712368	C	T	three_prime_UTR	LOC_Os02g31220
2	18712371	T	C	three_prime_UTR	LOC_Os02g31220
2	18717351	T	C	three_prime_UTR	LOC_Os02g31230
2	18717366	G	A	three_prime_UTR	LOC_Os02g31230
2	18717485	G	A	three_prime_UTR	LOC_Os02g31230
2	18717502	A	G	three_prime_UTR	LOC_Os02g31230
2	18717542	C	T	three_prime_UTR	LOC_Os02g31230
2	18717616	A	G	three_prime_UTR	LOC_Os02g31230
2	18717627	C	T	three_prime_UTR	LOC_Os02g31230
2	18717748	G	A	three_prime_UTR	LOC_Os02g31230
2	18777511	T	C	three_prime_UTR	LOC_Os02g31290
2	18826113	A	G	three_prime_UTR	LOC_Os02g31867
2	18863149	C	T	three_prime_UTR	LOC_Os02g31926
2	18878279	T	C	three_prime_UTR	LOC_Os02g31940
2	18878336	A	C	three_prime_UTR	LOC_Os02g31940
2	18957209	T	C	three_prime_UTR	LOC_Os02g32080
2	18957293	T	A	three_prime_UTR	LOC_Os02g32080
2	19023210	C	T	three_prime_UTR	LOC_Os02g32200
2	19023730	G	A	three_prime_UTR	LOC_Os02g32200
2	19023821	T	C	three_prime_UTR	LOC_Os02g32200
2	19024061	A	T	three_prime_UTR	LOC_Os02g32200
2	19024157	A	T	three_prime_UTR	LOC_Os02g32200
2	19024297	C	A	three_prime_UTR	LOC_Os02g32200
2	19024454	C	T	three_prime_UTR	LOC_Os02g32200
2	19048786	T	C	three_prime_UTR	LOC_Os02g32250
2	19048815	T	C	three_prime_UTR	LOC_Os02g32250
2	19048889	G	A	three_prime_UTR	LOC_Os02g32250
2	19048940	T	C	three_prime_UTR	LOC_Os02g32250
2	19048978	G	A	three_prime_UTR	LOC_Os02g32250
2	19049032	A	G	three_prime_UTR	LOC_Os02g32250
2	19049046	A	G	three_prime_UTR	LOC_Os02g32250
2	19049093	A	G	three_prime_UTR	LOC_Os02g32250
2	19049175	G	A	three_prime_UTR	LOC_Os02g32250
2	19049187	T	C	three_prime_UTR	LOC_Os02g32250
2	19049201	T	G	three_prime_UTR	LOC_Os02g32250
2	19049236	G	A	three_prime_UTR	LOC_Os02g32250
2	19049359	T	C	three_prime_UTR	LOC_Os02g32250
2	19049408	T	C	three_prime_UTR	LOC_Os02g32250
2	19049422	G	C	three_prime_UTR	LOC_Os02g32250
2	19049529	G	T	three_prime_UTR	LOC_Os02g32250
2	19049531	G	A	three_prime_UTR	LOC_Os02g32250
2	19049588	A	G	three_prime_UTR	LOC_Os02g32250
2	19049692	A	G	three_prime_UTR	LOC_Os02g32250
2	19049780	A	G	three_prime_UTR	LOC_Os02g32250
2	19049787	A	G	three_prime_UTR	LOC_Os02g32250
2	19049811	C	T	three_prime_UTR	LOC_Os02g32250
2	19049821	A	G	three_prime_UTR	LOC_Os02g32250
2	19049823	C	A	three_prime_UTR	LOC_Os02g32250
2	19049861	A	T	three_prime_UTR	LOC_Os02g32250
2	19049947	C	T	three_prime_UTR	LOC_Os02g32250
2	19050045	C	T	three_prime_UTR	LOC_Os02g32250
2	19050069	A	C	three_prime_UTR	LOC_Os02g32250
2	19050711	A	C	three_prime_UTR	LOC_Os02g32250
2	19072085	A	G	three_prime_UTR	LOC_Os02g32290
2	19085628	C	T	three_prime_UTR	LOC_Os02g32320
2	19085639	G	A	three_prime_UTR	LOC_Os02g32320
2	19125557	G	A	three_prime_UTR	LOC_Os02g32370
2	19168160	A	T	three_prime_UTR	LOC_Os02g32420
2	19196457	T	G	three_prime_UTR	LOC_Os02g32460
2	19196519	T	C	three_prime_UTR	LOC_Os02g32460
2	19196727	G	A	three_prime_UTR	LOC_Os02g32460
2	19196849	A	G	three_prime_UTR	LOC_Os02g32460
2	19196981	G	A	three_prime_UTR	LOC_Os02g32460
2	19203730	T	C	three_prime_UTR	LOC_Os02g32469
2	19203821	T	C	three_prime_UTR	LOC_Os02g32469
2	19256246	A	G	three_prime_UTR	LOC_Os02g32520
2	19262151	T	A	three_prime_UTR	LOC_Os02g32540
2	19273131	T	A	three_prime_UTR	LOC_Os02g32550
2	19323730	T	C	three_prime_UTR	LOC_Os02g32600
2	19333181	T	A	three_prime_UTR	LOC_Os02g32615
2	19333197	C	T	three_prime_UTR	LOC_Os02g32615
2	19333292	T	C	three_prime_UTR	LOC_Os02g32615
2	19333385	T	G	three_prime_UTR	LOC_Os02g32615
2	19333473	A	G	three_prime_UTR	LOC_Os02g32615
2	19333509	A	G	three_prime_UTR	LOC_Os02g32615
2	19354851	C	A	three_prime_UTR	LOC_Os02g32650
2	19441862	A	G	three_prime_UTR	LOC_Os02g32730
2	19441981	T	C	three_prime_UTR	LOC_Os02g32730
2	19442093	T	C	three_prime_UTR	LOC_Os02g32730
2	19453543	T	A	three_prime_UTR	LOC_Os02g32750
2	19488875	C	T	three_prime_UTR	LOC_Os02g32840
2	19488880	A	G	three_prime_UTR	LOC_Os02g32840
2	19568814	A	T	three_prime_UTR	LOC_Os02g32950
2	19595337	T	A	three_prime_UTR	LOC_Os02g32970
2	19595447	T	G	three_prime_UTR	LOC_Os02g32970
2	19595505	T	C	three_prime_UTR	LOC_Os02g32970
2	19595515	C	G	three_prime_UTR	LOC_Os02g32970
2	19598537	G	A	three_prime_UTR	LOC_Os02g32980
2	19598592	C	T	three_prime_UTR	LOC_Os02g32980
2	19614904	T	C	three_prime_UTR	LOC_Os02g32990
2	19614939	G	T	three_prime_UTR	LOC_Os02g32990
2	19638731	T	G	three_prime_UTR	LOC_Os02g33030
2	19646002	A	G	three_prime_UTR	LOC_Os02g33060
2	19653031	G	T	three_prime_UTR	LOC_Os02g33080
2	19653032	G	T	three_prime_UTR	LOC_Os02g33080
2	19653092	T	C	three_prime_UTR	LOC_Os02g33080
2	19653176	T	C	three_prime_UTR	LOC_Os02g33080
2	19709302	A	G	three_prime_UTR	LOC_Os02g33130
2	19709313	A	T	three_prime_UTR	LOC_Os02g33130
2	19754690	C	T	three_prime_UTR	LOC_Os02g33230
2	19754878	A	C	three_prime_UTR	LOC_Os02g33230
2	19755084	T	C	three_prime_UTR	LOC_Os02g33230
2	19795337	C	G	three_prime_UTR	LOC_Os02g33320
2	19795513	G	A	three_prime_UTR	LOC_Os02g33320
2	19795644	C	T	three_prime_UTR	LOC_Os02g33320
2	19796077	C	T	three_prime_UTR	LOC_Os02g33320
2	19885939	A	C	three_prime_UTR	LOC_Os02g33450
2	19885943	T	C	three_prime_UTR	LOC_Os02g33450
2	19885960	C	T	three_prime_UTR	LOC_Os02g33450
2	19886046	A	G	three_prime_UTR	LOC_Os02g33450
2	19886063	T	C	three_prime_UTR	LOC_Os02g33450
2	19886100	A	G	three_prime_UTR	LOC_Os02g33450
2	19886177	C	T	three_prime_UTR	LOC_Os02g33450
2	19886238	C	T	three_prime_UTR	LOC_Os02g33450
2	19886302	A	G	three_prime_UTR	LOC_Os02g33450
2	19898967	A	G	three_prime_UTR	LOC_Os02g33460
2	19920509	C	T	three_prime_UTR	LOC_Os02g33490
2	19955634	G	C	three_prime_UTR	LOC_Os02g33550
2	19977280	T	C	three_prime_UTR	LOC_Os02g33580
2	20036424	C	T	three_prime_UTR	LOC_Os02g33640
2	20036449	C	T	three_prime_UTR	LOC_Os02g33640
2	20057114	G	C	three_prime_UTR	LOC_Os02g33670
2	20132750	C	T	three_prime_UTR	LOC_Os02g33740
2	20132751	A	G	three_prime_UTR	LOC_Os02g33740
2	20132807	G	T	three_prime_UTR	LOC_Os02g33740
2	20140656	A	G	three_prime_UTR	LOC_Os02g33750
2	20153790	G	T	three_prime_UTR	LOC_Os02g33780
2	20153989	T	C	three_prime_UTR	LOC_Os02g33780
2	20154000	G	T	three_prime_UTR	LOC_Os02g33780
2	20154032	T	C	three_prime_UTR	LOC_Os02g33780
2	20154042	T	C	three_prime_UTR	LOC_Os02g33780
2	20166479	A	G	three_prime_UTR	LOC_Os02g33820
2	20166488	C	G	three_prime_UTR	LOC_Os02g33820
2	20166604	A	G	three_prime_UTR	LOC_Os02g33820
2	20186124	T	A	three_prime_UTR	LOC_Os02g33860
2	20234788	C	A	three_prime_UTR	LOC_Os02g33944
2	20234822	A	G	three_prime_UTR	LOC_Os02g33944
2	20234895	A	C	three_prime_UTR	LOC_Os02g33944
2	20234970	G	T	three_prime_UTR	LOC_Os02g33944
2	20659870	T	A	three_prime_UTR	LOC_Os02g34470
2	20660105	G	A	three_prime_UTR	LOC_Os02g34470
2	20660306	A	T	three_prime_UTR	LOC_Os02g34470
2	20660313	T	A	three_prime_UTR	LOC_Os02g34470
2	20660448	A	G	three_prime_UTR	LOC_Os02g34470
2	20660463	C	T	three_prime_UTR	LOC_Os02g34470
2	20687769	A	G	three_prime_UTR	LOC_Os02g34510
2	20687794	A	G	three_prime_UTR	LOC_Os02g34510
2	20721866	G	T	three_prime_UTR	LOC_Os02g34560
2	20751337	G	T	three_prime_UTR	LOC_Os02g34600
2	20767560	A	T	three_prime_UTR	LOC_Os02g34630
2	20777068	A	T	three_prime_UTR	LOC_Os02g34640
2	20815538	C	G	three_prime_UTR	LOC_Os02g34690
2	20835365	A	G	three_prime_UTR	LOC_Os02g34730
2	20847858	T	C	three_prime_UTR	LOC_Os02g34760
2	20886216	A	T	three_prime_UTR	LOC_Os02g34840
2	20886271	T	C	three_prime_UTR	LOC_Os02g34840
2	20907028	T	G	three_prime_UTR	LOC_Os02g34850
2	20918781	G	A	three_prime_UTR	LOC_Os02g34860
2	20918819	T	C	three_prime_UTR	LOC_Os02g34860
2	20919007	T	G	three_prime_UTR	LOC_Os02g34860
2	20919108	T	G	three_prime_UTR	LOC_Os02g34860
2	20919110	G	T	three_prime_UTR	LOC_Os02g34860
2	20968661	C	A	three_prime_UTR	LOC_Os02g34960
2	20968722	C	A	three_prime_UTR	LOC_Os02g34960
2	20968998	T	C	three_prime_UTR	LOC_Os02g34960
2	20969275	T	C	three_prime_UTR	LOC_Os02g34960
2	20993966	G	T	three_prime_UTR	LOC_Os02g34990
2	20993980	A	C	three_prime_UTR	LOC_Os02g34990
2	20994163	T	G	three_prime_UTR	LOC_Os02g34990
2	20994185	G	C	three_prime_UTR	LOC_Os02g34990
2	20994190	G	T	three_prime_UTR	LOC_Os02g34990
2	20994235	T	C	three_prime_UTR	LOC_Os02g34990
2	20996947	T	C	three_prime_UTR	LOC_Os02g35000
2	20996954	C	G	three_prime_UTR	LOC_Os02g35000
2	20997188	A	G	three_prime_UTR	LOC_Os02g35000
2	21038603	T	A	three_prime_UTR	LOC_Os02g35039
2	21042640	G	C	three_prime_UTR	LOC_Os02g35060
2	21060624	T	G	three_prime_UTR	LOC_Os02g35080
2	21060669	T	C	three_prime_UTR	LOC_Os02g35080
2	21060968	T	G	three_prime_UTR	LOC_Os02g35080
2	21061432	C	T	three_prime_UTR	LOC_Os02g35090
2	21075059	T	C	three_prime_UTR	LOC_Os02g35110
2	21075128	A	T	three_prime_UTR	LOC_Os02g35110
2	21088125	G	C	three_prime_UTR	LOC_Os02g35130
2	21088164	T	C	three_prime_UTR	LOC_Os02g35130
2	21088274	T	G	three_prime_UTR	LOC_Os02g35130
2	21103444	T	C	three_prime_UTR	LOC_Os02g35140
2	21103648	G	A	three_prime_UTR	LOC_Os02g35140
2	21103755	C	G	three_prime_UTR	LOC_Os02g35140
2	21104089	T	C	three_prime_UTR	LOC_Os02g35140
2	21107359	A	G	three_prime_UTR	LOC_Os02g35144
2	21107464	T	A	three_prime_UTR	LOC_Os02g35144
2	21125107	A	G	three_prime_UTR	LOC_Os02g35170
2	21165586	C	G	three_prime_UTR	LOC_Os02g35200
2	21335438	G	A	three_prime_UTR	LOC_Os02g35490
2	21335551	T	C	three_prime_UTR	LOC_Os02g35490
2	21348369	G	A	three_prime_UTR	LOC_Os02g35500
2	21348371	T	C	three_prime_UTR	LOC_Os02g35500
2	21455394	T	A	three_prime_UTR	LOC_Os02g35700
2	21455472	T	C	three_prime_UTR	LOC_Os02g35700
2	21455538	C	T	three_prime_UTR	LOC_Os02g35700
2	21455660	C	T	three_prime_UTR	LOC_Os02g35700
2	21455701	T	C	three_prime_UTR	LOC_Os02g35700
2	21455859	G	A	three_prime_UTR	LOC_Os02g35700
2	21455892	T	C	three_prime_UTR	LOC_Os02g35700
2	21473488	C	T	three_prime_UTR	LOC_Os02g35750
2	21473635	T	G	three_prime_UTR	LOC_Os02g35750
2	21522195	C	T	three_prime_UTR	LOC_Os02g35820
2	21522285	G	A	three_prime_UTR	LOC_Os02g35820
2	21522332	T	A	three_prime_UTR	LOC_Os02g35820
2	21522367	T	C	three_prime_UTR	LOC_Os02g35820
2	21522391	C	G	three_prime_UTR	LOC_Os02g35820
2	21522417	T	C	three_prime_UTR	LOC_Os02g35820
2	21522487	C	T	three_prime_UTR	LOC_Os02g35820
2	21522488	A	G	three_prime_UTR	LOC_Os02g35820
2	21522504	T	C	three_prime_UTR	LOC_Os02g35820
2	21522789	T	C	three_prime_UTR	LOC_Os02g35820
2	21523463	G	A	three_prime_UTR	LOC_Os02g35820
2	21523464	G	A	three_prime_UTR	LOC_Os02g35820
2	21528772	A	T	three_prime_UTR	LOC_Os02g35830
2	21528883	G	A	three_prime_UTR	LOC_Os02g35830
2	21548580	C	G	three_prime_UTR	LOC_Os02g35860
2	21548925	A	C	three_prime_UTR	LOC_Os02g35860
2	21560713	T	G	three_prime_UTR	LOC_Os02g35880
2	21574179	A	G	three_prime_UTR	LOC_Os02g35910
2	21588894	T	C	three_prime_UTR	LOC_Os02g35940
2	21602468	T	C	three_prime_UTR	LOC_Os02g35950
2	21664240	A	G	three_prime_UTR	LOC_Os02g36030
2	21664254	T	C	three_prime_UTR	LOC_Os02g36030
2	21664294	T	C	three_prime_UTR	LOC_Os02g36030
2	21692078	A	C	three_prime_UTR	LOC_Os02g36070
2	21692079	A	G	three_prime_UTR	LOC_Os02g36070
2	21692103	G	A	three_prime_UTR	LOC_Os02g36070
2	21692139	T	C	three_prime_UTR	LOC_Os02g36070
2	21692159	T	A	three_prime_UTR	LOC_Os02g36070
2	21791130	T	G	three_prime_UTR	LOC_Os02g36150
2	21791131	T	C	three_prime_UTR	LOC_Os02g36150
2	21897696	C	G	three_prime_UTR	LOC_Os02g36264
2	21906308	G	C	three_prime_UTR	LOC_Os02g36280
2	21918627	C	T	three_prime_UTR	LOC_Os02g36300
2	21928845	A	G	three_prime_UTR	LOC_Os02g36330
2	21928856	G	A	three_prime_UTR	LOC_Os02g36330
2	22002317	G	A	three_prime_UTR	LOC_Os02g36414
2	22002361	G	A	three_prime_UTR	LOC_Os02g36414
2	22002605	A	G	three_prime_UTR	LOC_Os02g36414
2	22002625	G	T	three_prime_UTR	LOC_Os02g36414
2	22002626	T	A	three_prime_UTR	LOC_Os02g36414
2	22002639	A	G	three_prime_UTR	LOC_Os02g36414
2	22002677	A	G	three_prime_UTR	LOC_Os02g36414
2	22002693	C	T	three_prime_UTR	LOC_Os02g36414
2	22002709	T	C	three_prime_UTR	LOC_Os02g36414
2	22011856	A	G	three_prime_UTR	LOC_Os02g36440
2	22011877	A	G	three_prime_UTR	LOC_Os02g36440
2	22011934	G	A	three_prime_UTR	LOC_Os02g36440
2	22011944	G	A	three_prime_UTR	LOC_Os02g36440
2	22011970	T	A	three_prime_UTR	LOC_Os02g36440
2	22012015	G	A	three_prime_UTR	LOC_Os02g36440
2	22012024	T	C	three_prime_UTR	LOC_Os02g36440
2	22012061	C	A	three_prime_UTR	LOC_Os02g36440
2	22012087	G	A	three_prime_UTR	LOC_Os02g36440
2	22012093	T	C	three_prime_UTR	LOC_Os02g36440
2	22012096	T	A	three_prime_UTR	LOC_Os02g36440
2	22040269	G	A	three_prime_UTR	LOC_Os02g36490
2	22040270	A	G	three_prime_UTR	LOC_Os02g36490
2	22040282	A	G	three_prime_UTR	LOC_Os02g36490
2	22040312	C	G	three_prime_UTR	LOC_Os02g36490
2	22054747	T	C	three_prime_UTR	LOC_Os02g36505
2	22054817	G	A	three_prime_UTR	LOC_Os02g36505
2	22054830	T	C	three_prime_UTR	LOC_Os02g36505
2	22058601	G	A	three_prime_UTR	LOC_Os02g36510
2	22063753	T	C	three_prime_UTR	LOC_Os02g36520
2	22064028	C	T	three_prime_UTR	LOC_Os02g36520
2	22064104	A	G	three_prime_UTR	LOC_Os02g36520
2	22084840	G	A	three_prime_UTR	LOC_Os02g36570
2	22085166	T	C	three_prime_UTR	LOC_Os02g36570
2	22100590	T	C	three_prime_UTR	LOC_Os02g36590
2	22100596	C	T	three_prime_UTR	LOC_Os02g36590
2	22104998	G	T	three_prime_UTR	LOC_Os02g36600
2	22117581	A	G	three_prime_UTR	LOC_Os02g36619
2	22117634	A	G	three_prime_UTR	LOC_Os02g36619
2	22117647	T	C	three_prime_UTR	LOC_Os02g36619
2	22231364	T	C	three_prime_UTR	LOC_Os02g36840
2	22231494	G	A	three_prime_UTR	LOC_Os02g36840
2	22231511	G	A	three_prime_UTR	LOC_Os02g36840
2	22231520	G	A	three_prime_UTR	LOC_Os02g36840
2	22231524	G	A	three_prime_UTR	LOC_Os02g36840
2	22231537	C	T	three_prime_UTR	LOC_Os02g36840
2	22231566	T	C	three_prime_UTR	LOC_Os02g36840
2	22231572	T	A	three_prime_UTR	LOC_Os02g36840
2	22231655	C	T	three_prime_UTR	LOC_Os02g36840
2	22231668	G	A	three_prime_UTR	LOC_Os02g36840
2	22235427	A	G	three_prime_UTR	LOC_Os02g36850
2	22247397	G	T	three_prime_UTR	LOC_Os02g36870
2	22247426	A	T	three_prime_UTR	LOC_Os02g36870
2	22313042	G	C	three_prime_UTR	LOC_Os02g36940
2	22313055	G	T	three_prime_UTR	LOC_Os02g36940
2	22313109	C	T	three_prime_UTR	LOC_Os02g36940
2	22321204	A	T	three_prime_UTR	LOC_Os02g36950
2	22321228	C	T	three_prime_UTR	LOC_Os02g36950
2	22337567	C	T	three_prime_UTR	LOC_Os02g36974
2	22361733	T	G	three_prime_UTR	LOC_Os02g37020
2	22390817	T	G	three_prime_UTR	LOC_Os02g37060
2	22401931	A	G	three_prime_UTR	LOC_Os02g37070
2	22401937	A	G	three_prime_UTR	LOC_Os02g37070
2	22402041	A	G	three_prime_UTR	LOC_Os02g37070
2	22412181	A	G	three_prime_UTR	LOC_Os02g37080
2	22412263	C	T	three_prime_UTR	LOC_Os02g37080
2	22412264	C	T	three_prime_UTR	LOC_Os02g37080
2	22428454	G	A	three_prime_UTR	LOC_Os02g37090
2	22428583	C	G	three_prime_UTR	LOC_Os02g37090
2	22428616	T	C	three_prime_UTR	LOC_Os02g37090
2	22428808	G	T	three_prime_UTR	LOC_Os02g37090
2	22429886	A	G	three_prime_UTR	LOC_Os02g37094
2	22429949	T	A	three_prime_UTR	LOC_Os02g37094
2	22432640	T	C	three_prime_UTR	LOC_Os02g37100
2	22434242	A	G	three_prime_UTR	LOC_Os02g37109
2	22434252	G	A	three_prime_UTR	LOC_Os02g37109
2	22434353	A	G	three_prime_UTR	LOC_Os02g37109
2	22434397	C	A	three_prime_UTR	LOC_Os02g37109
2	22469651	A	G	three_prime_UTR	LOC_Os02g37160
2	22602177	T	A	three_prime_UTR	LOC_Os02g37420
2	22605683	G	A	three_prime_UTR	LOC_Os02g37430
2	22620009	A	C	three_prime_UTR	LOC_Os02g37470
2	22620023	T	A	three_prime_UTR	LOC_Os02g37470
2	22623119	T	G	three_prime_UTR	LOC_Os02g37480
2	22626941	T	G	three_prime_UTR	LOC_Os02g37490
2	22651773	G	C	three_prime_UTR	LOC_Os02g37540
2	22651820	G	C	three_prime_UTR	LOC_Os02g37540
2	22693808	T	C	three_prime_UTR	LOC_Os02g37600
2	22697221	T	C	three_prime_UTR	LOC_Os02g37610
2	22697717	T	G	three_prime_UTR	LOC_Os02g37610
2	22744229	A	T	three_prime_UTR	LOC_Os02g37694
2	22744300	A	G	three_prime_UTR	LOC_Os02g37694
2	22744359	G	A	three_prime_UTR	LOC_Os02g37694
2	22744389	G	A	three_prime_UTR	LOC_Os02g37694
2	22744402	T	C	three_prime_UTR	LOC_Os02g37694
2	22744426	T	C	three_prime_UTR	LOC_Os02g37694
2	22744532	C	G	three_prime_UTR	LOC_Os02g37694
2	22744595	T	C	three_prime_UTR	LOC_Os02g37694
2	22744691	T	G	three_prime_UTR	LOC_Os02g37694
2	22744747	C	T	three_prime_UTR	LOC_Os02g37694
2	22744787	T	C	three_prime_UTR	LOC_Os02g37694
2	22744846	A	G	three_prime_UTR	LOC_Os02g37694
2	22744950	T	G	three_prime_UTR	LOC_Os02g37694
2	22745001	G	T	three_prime_UTR	LOC_Os02g37694
2	22745198	A	C	three_prime_UTR	LOC_Os02g37694
2	22745230	T	C	three_prime_UTR	LOC_Os02g37694
2	22745315	T	C	three_prime_UTR	LOC_Os02g37694
2	22745337	C	A	three_prime_UTR	LOC_Os02g37694
2	22745484	T	G	three_prime_UTR	LOC_Os02g37694
2	22745779	C	T	three_prime_UTR	LOC_Os02g37694
2	22745853	G	A	three_prime_UTR	LOC_Os02g37694
2	22745942	T	C	three_prime_UTR	LOC_Os02g37694
2	22746021	T	C	three_prime_UTR	LOC_Os02g37694
2	22746050	T	C	three_prime_UTR	LOC_Os02g37694
2	22746114	G	T	three_prime_UTR	LOC_Os02g37694
2	22746132	A	G	three_prime_UTR	LOC_Os02g37694
2	22746186	T	C	three_prime_UTR	LOC_Os02g37694
2	22746191	A	G	three_prime_UTR	LOC_Os02g37694
2	22746228	C	A	three_prime_UTR	LOC_Os02g37694
2	22746314	G	T	three_prime_UTR	LOC_Os02g37694
2	22837050	C	G	three_prime_UTR	LOC_Os02g37834
2	22837135	C	T	three_prime_UTR	LOC_Os02g37834
2	22869691	A	G	three_prime_UTR	LOC_Os02g37850
2	23047320	C	T	three_prime_UTR	LOC_Os02g38120
2	23066242	A	G	three_prime_UTR	LOC_Os02g38130
2	23113640	A	T	three_prime_UTR	LOC_Os02g38210
2	23120214	A	G	three_prime_UTR	LOC_Os02g38220
2	23144091	T	C	three_prime_UTR	LOC_Os02g38260
2	23144264	G	C	three_prime_UTR	LOC_Os02g38260
2	23186386	T	C	three_prime_UTR	LOC_Os02g38350
2	23210269	A	T	three_prime_UTR	LOC_Os02g38386
2	23210413	C	T	three_prime_UTR	LOC_Os02g38386
2	23219861	T	G	three_prime_UTR	LOC_Os02g38392
2	23219956	T	C	three_prime_UTR	LOC_Os02g38392
2	23219957	T	C	three_prime_UTR	LOC_Os02g38392
2	23230405	T	G	three_prime_UTR	LOC_Os02g38410
2	23230455	A	T	three_prime_UTR	LOC_Os02g38410
2	23271718	C	T	three_prime_UTR	LOC_Os02g38480
2	23273185	G	T	three_prime_UTR	LOC_Os02g38490
2	23273272	G	A	three_prime_UTR	LOC_Os02g38490
2	23404527	T	C	three_prime_UTR	LOC_Os02g38710
2	23404533	C	T	three_prime_UTR	LOC_Os02g38710
2	23404564	A	G	three_prime_UTR	LOC_Os02g38710
2	23404602	T	A	three_prime_UTR	LOC_Os02g38710
2	23404652	G	T	three_prime_UTR	LOC_Os02g38710
2	23486577	A	T	three_prime_UTR	LOC_Os02g38840
2	23486754	C	T	three_prime_UTR	LOC_Os02g38840
2	23486776	C	T	three_prime_UTR	LOC_Os02g38840
2	23517560	G	T	three_prime_UTR	LOC_Os02g38900
2	23561521	G	A	three_prime_UTR	LOC_Os02g39000
2	23561571	C	A	three_prime_UTR	LOC_Os02g39000
2	23561650	A	C	three_prime_UTR	LOC_Os02g39000
2	23561665	C	G	three_prime_UTR	LOC_Os02g39000
2	23565482	T	A	three_prime_UTR	LOC_Os02g39010
2	23565742	A	C	three_prime_UTR	LOC_Os02g39010
2	23565744	T	C	three_prime_UTR	LOC_Os02g39010
2	23565852	A	G	three_prime_UTR	LOC_Os02g39010
2	23565939	T	A	three_prime_UTR	LOC_Os02g39010
2	23566042	T	C	three_prime_UTR	LOC_Os02g39010
2	23575390	G	T	three_prime_UTR	LOC_Os02g39030
2	23580786	G	T	three_prime_UTR	LOC_Os02g39050
2	23601674	G	A	three_prime_UTR	LOC_Os02g39070
2	23651178	C	A	three_prime_UTR	LOC_Os02g39140
2	23651313	G	T	three_prime_UTR	LOC_Os02g39140
2	23682335	G	T	three_prime_UTR	LOC_Os02g39200
2	23712417	T	G	three_prime_UTR	LOC_Os02g39260
2	23748909	C	G	three_prime_UTR	LOC_Os02g39340
2	23753193	G	A	three_prime_UTR	LOC_Os02g39350
2	23760421	A	G	three_prime_UTR	LOC_Os02g39360
2	23767444	G	T	three_prime_UTR	LOC_Os02g39380
2	23769059	C	A	three_prime_UTR	LOC_Os02g39384
2	23769125	A	G	three_prime_UTR	LOC_Os02g39384
2	23873847	C	T	three_prime_UTR	LOC_Os02g39550
2	23881588	A	G	three_prime_UTR	LOC_Os02g39560
2	23890625	G	A	three_prime_UTR	LOC_Os02g39570
2	23890697	T	C	three_prime_UTR	LOC_Os02g39570
2	23892888	G	A	three_prime_UTR	LOC_Os02g39580
2	23892904	A	T	three_prime_UTR	LOC_Os02g39580
2	23913507	T	G	three_prime_UTR	LOC_Os02g39630
2	23954361	C	T	three_prime_UTR	LOC_Os02g39660
2	23954513	C	T	three_prime_UTR	LOC_Os02g39660
2	23991254	G	T	three_prime_UTR	LOC_Os02g39710
2	23991255	G	T	three_prime_UTR	LOC_Os02g39710
2	24002981	G	C	three_prime_UTR	LOC_Os02g39740
2	24003118	G	A	three_prime_UTR	LOC_Os02g39740
2	24025853	T	C	three_prime_UTR	LOC_Os02g39764
2	24025873	T	A	three_prime_UTR	LOC_Os02g39764
2	24025931	A	G	three_prime_UTR	LOC_Os02g39764
2	24025935	T	C	three_prime_UTR	LOC_Os02g39764
2	24026052	C	T	three_prime_UTR	LOC_Os02g39764
2	24026077	G	A	three_prime_UTR	LOC_Os02g39764
2	24026079	C	G	three_prime_UTR	LOC_Os02g39764
2	24048075	G	A	three_prime_UTR	LOC_Os02g39790
2	24048261	A	T	three_prime_UTR	LOC_Os02g39790
2	24062350	T	C	three_prime_UTR	LOC_Os02g39820
2	24062463	T	G	three_prime_UTR	LOC_Os02g39820
2	24062561	T	C	three_prime_UTR	LOC_Os02g39820
2	24062613	A	C	three_prime_UTR	LOC_Os02g39820
2	24066353	T	C	three_prime_UTR	LOC_Os02g39830
2	24066380	C	G	three_prime_UTR	LOC_Os02g39830
2	24066455	C	G	three_prime_UTR	LOC_Os02g39830
2	24084403	G	C	three_prime_UTR	LOC_Os02g39850
2	24094245	A	C	three_prime_UTR	LOC_Os02g39870
2	24136482	C	G	three_prime_UTR	LOC_Os02g39910
2	24136849	C	T	three_prime_UTR	LOC_Os02g39910
2	24136859	G	C	three_prime_UTR	LOC_Os02g39910
2	24136963	C	A	three_prime_UTR	LOC_Os02g39910
2	24137036	G	C	three_prime_UTR	LOC_Os02g39910
2	24137180	C	T	three_prime_UTR	LOC_Os02g39910
2	24137181	C	A	three_prime_UTR	LOC_Os02g39910
2	24137264	T	G	three_prime_UTR	LOC_Os02g39910
2	24137303	A	G	three_prime_UTR	LOC_Os02g39910
2	24137306	G	A	three_prime_UTR	LOC_Os02g39910
2	24137348	T	C	three_prime_UTR	LOC_Os02g39910
2	24137353	G	T	three_prime_UTR	LOC_Os02g39910
2	24138758	T	C	three_prime_UTR	LOC_Os02g39910
2	24138764	A	G	three_prime_UTR	LOC_Os02g39910
2	24138952	C	T	three_prime_UTR	LOC_Os02g39910
2	24139122	A	G	three_prime_UTR	LOC_Os02g39910
2	24162885	A	T	three_prime_UTR	LOC_Os02g39950
2	24162908	A	G	three_prime_UTR	LOC_Os02g39950
2	24173419	T	C	three_prime_UTR	LOC_Os02g39970
2	24200986	C	G	three_prime_UTR	LOC_Os02g40000
2	24201068	C	T	three_prime_UTR	LOC_Os02g40000
2	24201163	T	A	three_prime_UTR	LOC_Os02g40000
2	24239569	T	A	three_prime_UTR	LOC_Os02g40030
2	24239570	G	A	three_prime_UTR	LOC_Os02g40030
2	24242462	G	T	three_prime_UTR	LOC_Os02g40040
2	24269989	T	C	three_prime_UTR	LOC_Os02g40080
2	24280695	G	A	three_prime_UTR	LOC_Os02g40100
2	24280754	G	A	three_prime_UTR	LOC_Os02g40100
2	24280980	A	T	three_prime_UTR	LOC_Os02g40100
2	24281000	T	C	three_prime_UTR	LOC_Os02g40100
2	24281007	G	C	three_prime_UTR	LOC_Os02g40100
2	24281029	A	C	three_prime_UTR	LOC_Os02g40100
2	24374237	G	A	three_prime_UTR	LOC_Os02g40260
2	24374272	T	G	three_prime_UTR	LOC_Os02g40260
2	24374352	C	T	three_prime_UTR	LOC_Os02g40260
2	24374398	A	T	three_prime_UTR	LOC_Os02g40260
2	24374399	A	T	three_prime_UTR	LOC_Os02g40260
2	24568105	T	C	three_prime_UTR	LOC_Os02g40500
2	24596770	T	C	three_prime_UTR	LOC_Os02g40550
2	24596873	T	C	three_prime_UTR	LOC_Os02g40550
2	24670727	A	T	three_prime_UTR	LOC_Os02g40680
2	24671728	A	G	three_prime_UTR	LOC_Os02g40690
2	24677130	T	G	three_prime_UTR	LOC_Os02g40700
2	24692510	T	A	three_prime_UTR	LOC_Os02g40730
2	24692562	G	A	three_prime_UTR	LOC_Os02g40730
2	24725327	G	A	three_prime_UTR	LOC_Os02g40800
2	24725360	A	G	three_prime_UTR	LOC_Os02g40800
2	24733110	C	T	three_prime_UTR	LOC_Os02g40810
2	24733131	T	G	three_prime_UTR	LOC_Os02g40810
2	24739224	A	G	three_prime_UTR	LOC_Os02g40820
2	24739276	G	A	three_prime_UTR	LOC_Os02g40820
2	24739293	C	A	three_prime_UTR	LOC_Os02g40820
2	24747791	A	T	three_prime_UTR	LOC_Os02g40830
2	24747810	C	T	three_prime_UTR	LOC_Os02g40830
2	24747941	G	A	three_prime_UTR	LOC_Os02g40830
2	24754670	T	A	three_prime_UTR	LOC_Os02g40840
2	24754892	A	G	three_prime_UTR	LOC_Os02g40840
2	24754917	A	C	three_prime_UTR	LOC_Os02g40840
2	24772301	C	A	three_prime_UTR	LOC_Os02g40860
2	24772469	A	T	three_prime_UTR	LOC_Os02g40860
2	24772471	T	C	three_prime_UTR	LOC_Os02g40860
2	24936225	A	G	three_prime_UTR	LOC_Os02g41580
2	24936236	T	C	three_prime_UTR	LOC_Os02g41580
2	24946565	A	G	three_prime_UTR	LOC_Os02g41590
2	25009022	G	A	three_prime_UTR	LOC_Os02g41680
2	25054975	A	G	three_prime_UTR	LOC_Os02g41710
2	25216207	T	C	three_prime_UTR	LOC_Os02g41961
2	25216320	C	T	three_prime_UTR	LOC_Os02g41961
2	25216334	A	T	three_prime_UTR	LOC_Os02g41961
2	25216393	C	T	three_prime_UTR	LOC_Os02g41961
2	25236013	T	A	three_prime_UTR	LOC_Os02g41990
2	25236065	G	A	three_prime_UTR	LOC_Os02g41990
2	25236351	A	T	three_prime_UTR	LOC_Os02g41990
2	25236354	T	C	three_prime_UTR	LOC_Os02g41990
2	25236408	A	C	three_prime_UTR	LOC_Os02g41990
2	25241423	A	G	three_prime_UTR	LOC_Os02g42000
2	25241452	C	T	three_prime_UTR	LOC_Os02g42000
2	25253806	A	G	three_prime_UTR	LOC_Os02g42020
2	25253830	T	C	three_prime_UTR	LOC_Os02g42020
2	25365654	A	G	three_prime_UTR	LOC_Os02g42170
2	25365665	G	A	three_prime_UTR	LOC_Os02g42170
2	25432358	A	G	three_prime_UTR	LOC_Os02g42290
2	25432718	T	C	three_prime_UTR	LOC_Os02g42290
2	25439099	T	C	three_prime_UTR	LOC_Os02g42300
2	25458438	G	A	three_prime_UTR	LOC_Os02g42320
2	25462501	C	T	three_prime_UTR	LOC_Os02g42330
2	25469287	G	A	three_prime_UTR	LOC_Os02g42350
2	25491591	A	C	three_prime_UTR	LOC_Os02g42370
2	25493970	A	G	three_prime_UTR	LOC_Os02g42374
2	25540108	A	G	three_prime_UTR	LOC_Os02g42450
2	25540225	A	G	three_prime_UTR	LOC_Os02g42450
2	25574849	G	A	three_prime_UTR	LOC_Os02g42530
2	25579075	G	T	three_prime_UTR	LOC_Os02g42540
2	25582046	G	C	three_prime_UTR	LOC_Os02g42550
2	25597405	A	G	three_prime_UTR	LOC_Os02g42585
2	25597479	G	C	three_prime_UTR	LOC_Os02g42585
2	25597592	G	T	three_prime_UTR	LOC_Os02g42585
2	25624687	C	T	three_prime_UTR	LOC_Os02g42590
2	25635462	A	G	three_prime_UTR	LOC_Os02g42600
2	25635543	C	T	three_prime_UTR	LOC_Os02g42600
2	25635571	G	T	three_prime_UTR	LOC_Os02g42600
2	25635583	C	T	three_prime_UTR	LOC_Os02g42600
2	25635609	T	G	three_prime_UTR	LOC_Os02g42600
2	25635653	G	A	three_prime_UTR	LOC_Os02g42600
2	25635670	C	T	three_prime_UTR	LOC_Os02g42600
2	25635771	T	C	three_prime_UTR	LOC_Os02g42600
2	25635801	T	G	three_prime_UTR	LOC_Os02g42600
2	25635819	G	A	three_prime_UTR	LOC_Os02g42600
2	25635942	T	G	three_prime_UTR	LOC_Os02g42600
2	25635991	G	A	three_prime_UTR	LOC_Os02g42600
2	25641122	C	T	three_prime_UTR	LOC_Os02g42620
2	25659130	A	G	three_prime_UTR	LOC_Os02g42650
2	25659186	G	A	three_prime_UTR	LOC_Os02g42650
2	25672764	T	A	three_prime_UTR	LOC_Os02g42670
2	25672992	A	T	three_prime_UTR	LOC_Os02g42670
2	25673097	G	A	three_prime_UTR	LOC_Os02g42670
2	25673248	C	G	three_prime_UTR	LOC_Os02g42670
2	25687010	A	G	three_prime_UTR	LOC_Os02g42710
2	25687016	A	G	three_prime_UTR	LOC_Os02g42710
2	25696510	C	T	three_prime_UTR	LOC_Os02g42730
2	25699018	A	T	three_prime_UTR	LOC_Os02g42740
2	25699135	G	T	three_prime_UTR	LOC_Os02g42740
2	25726077	A	T	three_prime_UTR	LOC_Os02g42780
2	25736459	C	T	three_prime_UTR	LOC_Os02g42810
2	25736471	G	A	three_prime_UTR	LOC_Os02g42810
2	25736490	C	T	three_prime_UTR	LOC_Os02g42810
2	25736492	G	A	three_prime_UTR	LOC_Os02g42810
2	25741069	A	C	three_prime_UTR	LOC_Os02g42820
2	25763002	A	G	three_prime_UTR	LOC_Os02g42850
2	25774236	T	G	three_prime_UTR	LOC_Os02g42860
2	25774238	G	A	three_prime_UTR	LOC_Os02g42860
2	25774412	A	C	three_prime_UTR	LOC_Os02g42860
2	25780462	G	A	three_prime_UTR	LOC_Os02g42870
2	25813454	T	G	three_prime_UTR	LOC_Os02g42910
2	25842171	G	A	three_prime_UTR	LOC_Os02g42950
2	25842584	A	G	three_prime_UTR	LOC_Os02g42950
2	25842718	G	T	three_prime_UTR	LOC_Os02g42950
2	25879599	T	C	three_prime_UTR	LOC_Os02g42990
2	25879685	A	C	three_prime_UTR	LOC_Os02g42990
2	25879703	G	C	three_prime_UTR	LOC_Os02g42990
2	25879761	C	T	three_prime_UTR	LOC_Os02g42990
2	25895027	T	C	three_prime_UTR	LOC_Os02g43010
2	25895066	A	G	three_prime_UTR	LOC_Os02g43010
2	25895223	C	T	three_prime_UTR	LOC_Os02g43010
2	25899800	T	G	three_prime_UTR	LOC_Os02g43020
2	25899857	G	T	three_prime_UTR	LOC_Os02g43020
2	25899858	A	T	three_prime_UTR	LOC_Os02g43020
2	25916916	T	A	three_prime_UTR	LOC_Os02g43040
2	25998948	A	G	three_prime_UTR	LOC_Os02g43150
2	26033586	T	G	three_prime_UTR	LOC_Os02g43180
2	26033883	A	G	three_prime_UTR	LOC_Os02g43180
2	26041300	G	T	three_prime_UTR	LOC_Os02g43194
2	26054186	G	A	three_prime_UTR	LOC_Os02g43250
2	26085155	A	G	three_prime_UTR	LOC_Os02g43280
2	26085326	G	A	three_prime_UTR	LOC_Os02g43280
2	26102658	A	T	three_prime_UTR	LOC_Os02g43300
2	26126827	C	T	three_prime_UTR	LOC_Os02g43314
2	26126883	T	C	three_prime_UTR	LOC_Os02g43314
2	26126917	C	G	three_prime_UTR	LOC_Os02g43314
2	26127058	G	A	three_prime_UTR	LOC_Os02g43314
2	26162308	A	G	three_prime_UTR	LOC_Os02g43350
2	26164131	A	G	three_prime_UTR	LOC_Os02g43360
2	26212897	A	T	three_prime_UTR	LOC_Os02g43430
2	26212898	A	G	three_prime_UTR	LOC_Os02g43430
2	26242952	C	T	three_prime_UTR	LOC_Os02g43470
2	26246030	G	A	three_prime_UTR	LOC_Os02g43480
2	26263564	G	A	three_prime_UTR	LOC_Os02g43519
2	26264660	A	T	three_prime_UTR	LOC_Os02g43519
2	26264944	T	C	three_prime_UTR	LOC_Os02g43519
2	26265157	A	G	three_prime_UTR	LOC_Os02g43519
2	26265176	C	T	three_prime_UTR	LOC_Os02g43519
2	26265229	A	T	three_prime_UTR	LOC_Os02g43519
2	26265282	C	A	three_prime_UTR	LOC_Os02g43519
2	26265485	G	T	three_prime_UTR	LOC_Os02g43519
2	26272388	A	G	three_prime_UTR	LOC_Os02g43540
2	26277620	C	G	three_prime_UTR	LOC_Os02g43550
2	26300891	T	C	three_prime_UTR	LOC_Os02g43590
2	26353447	G	A	three_prime_UTR	LOC_Os02g43670
2	26381473	A	T	three_prime_UTR	LOC_Os02g43700
2	26385596	T	C	three_prime_UTR	LOC_Os02g43710
2	26401978	C	T	three_prime_UTR	LOC_Os02g43750
2	26411987	C	T	three_prime_UTR	LOC_Os02g43770
2	26457921	T	C	three_prime_UTR	LOC_Os02g43820
2	26473447	T	G	three_prime_UTR	LOC_Os02g43840
2	26490842	C	T	three_prime_UTR	LOC_Os02g43860
2	26514935	C	T	three_prime_UTR	LOC_Os02g43920
2	26515353	C	A	three_prime_UTR	LOC_Os02g43920
2	26515399	A	C	three_prime_UTR	LOC_Os02g43920
2	26515619	C	T	three_prime_UTR	LOC_Os02g43920
2	26515836	G	C	three_prime_UTR	LOC_Os02g43920
2	26523139	A	T	three_prime_UTR	LOC_Os02g43930
2	26523280	A	G	three_prime_UTR	LOC_Os02g43930
2	26525601	C	A	three_prime_UTR	LOC_Os02g43940
2	26525605	A	G	three_prime_UTR	LOC_Os02g43940
2	26525994	C	T	three_prime_UTR	LOC_Os02g43940
2	26576607	G	C	three_prime_UTR	LOC_Os02g44010
2	26576629	T	C	three_prime_UTR	LOC_Os02g44010
2	26609631	A	G	three_prime_UTR	LOC_Os02g44080
2	26617318	G	A	three_prime_UTR	LOC_Os02g44090
2	26622137	G	A	three_prime_UTR	LOC_Os02g44100
2	26622300	T	G	three_prime_UTR	LOC_Os02g44100
2	26632068	T	C	three_prime_UTR	LOC_Os02g44104
2	26727205	C	A	three_prime_UTR	LOC_Os02g44155
2	26727214	A	T	three_prime_UTR	LOC_Os02g44155
2	26766439	G	A	three_prime_UTR	LOC_Os02g44220
2	26770161	A	G	three_prime_UTR	LOC_Os02g44230
2	26786808	C	G	three_prime_UTR	LOC_Os02g44270
2	26787008	C	T	three_prime_UTR	LOC_Os02g44270
2	26787063	G	A	three_prime_UTR	LOC_Os02g44270
2	26787473	T	A	three_prime_UTR	LOC_Os02g44270
2	26787686	G	T	three_prime_UTR	LOC_Os02g44270
2	26798766	A	T	three_prime_UTR	LOC_Os02g44290
2	26798778	T	C	three_prime_UTR	LOC_Os02g44290
2	26798976	G	A	three_prime_UTR	LOC_Os02g44290
2	26805560	A	G	three_prime_UTR	LOC_Os02g44310
2	26815348	T	A	three_prime_UTR	LOC_Os02g44320
2	26815410	G	T	three_prime_UTR	LOC_Os02g44320
2	26844006	G	A	three_prime_UTR	LOC_Os02g44360
2	26854650	T	C	three_prime_UTR	LOC_Os02g44370
2	26855016	G	T	three_prime_UTR	LOC_Os02g44370
2	26932308	A	C	three_prime_UTR	LOC_Os02g44500
2	26951028	G	C	three_prime_UTR	LOC_Os02g44510
2	26951308	A	T	three_prime_UTR	LOC_Os02g44510
2	26951424	T	C	three_prime_UTR	LOC_Os02g44510
2	26951430	A	G	three_prime_UTR	LOC_Os02g44510
2	26970177	A	G	three_prime_UTR	LOC_Os02g44520
2	26986802	C	A	three_prime_UTR	LOC_Os02g44540
2	26993510	G	A	three_prime_UTR	LOC_Os02g44550
2	26993871	A	G	three_prime_UTR	LOC_Os02g44550
2	27015736	A	G	three_prime_UTR	LOC_Os02g44570
2	27015758	C	A	three_prime_UTR	LOC_Os02g44570
2	27015818	G	A	three_prime_UTR	LOC_Os02g44570
2	27021112	C	T	three_prime_UTR	LOC_Os02g44590
2	27021754	G	A	three_prime_UTR	LOC_Os02g44590
2	27021763	G	A	three_prime_UTR	LOC_Os02g44590
2	27021815	T	C	three_prime_UTR	LOC_Os02g44590
2	27021942	C	T	three_prime_UTR	LOC_Os02g44590
2	27021950	G	C	three_prime_UTR	LOC_Os02g44590
2	27021951	T	C	three_prime_UTR	LOC_Os02g44590
2	27021960	T	A	three_prime_UTR	LOC_Os02g44590
2	27027861	T	A	three_prime_UTR	LOC_Os02g44599
2	27027874	T	C	three_prime_UTR	LOC_Os02g44599
2	27028028	C	G	three_prime_UTR	LOC_Os02g44599
2	27028320	G	A	three_prime_UTR	LOC_Os02g44599
2	27047169	G	A	three_prime_UTR	LOC_Os02g44630
2	27047450	G	A	three_prime_UTR	LOC_Os02g44630
2	27060624	A	T	three_prime_UTR	LOC_Os02g44642
2	27073884	C	T	three_prime_UTR	LOC_Os02g44670
2	27085319	C	A	three_prime_UTR	LOC_Os02g44704
2	27098493	C	T	three_prime_UTR	LOC_Os02g44720
2	27098502	A	C	three_prime_UTR	LOC_Os02g44720
2	27136488	G	T	three_prime_UTR	LOC_Os02g44810
2	27136510	T	C	three_prime_UTR	LOC_Os02g44810
2	27136640	G	T	three_prime_UTR	LOC_Os02g44810
2	27136665	C	T	three_prime_UTR	LOC_Os02g44810
2	27207576	G	C	three_prime_UTR	LOC_Os02g44900
2	27211770	A	G	three_prime_UTR	LOC_Os02g44910
2	27226940	A	T	three_prime_UTR	LOC_Os02g44930
2	27250165	C	T	three_prime_UTR	LOC_Os02g44990
2	27250227	T	A	three_prime_UTR	LOC_Os02g44990
2	27250354	G	A	three_prime_UTR	LOC_Os02g44990
2	27250357	A	T	three_prime_UTR	LOC_Os02g44990
2	27250445	G	T	three_prime_UTR	LOC_Os02g44990
2	27250746	G	A	three_prime_UTR	LOC_Os02g44990
2	27250925	T	C	three_prime_UTR	LOC_Os02g44990
2	27251243	G	C	three_prime_UTR	LOC_Os02g44990
2	27251405	T	C	three_prime_UTR	LOC_Os02g44990
2	27263467	C	A	three_prime_UTR	LOC_Os02g45000
2	27263490	T	C	three_prime_UTR	LOC_Os02g45000
2	27263536	G	A	three_prime_UTR	LOC_Os02g45000
2	27263543	T	G	three_prime_UTR	LOC_Os02g45000
2	27299932	C	T	three_prime_UTR	LOC_Os02g45040
2	27299963	T	C	three_prime_UTR	LOC_Os02g45040
2	27299984	T	C	three_prime_UTR	LOC_Os02g45040
2	27325255	G	A	three_prime_UTR	LOC_Os02g45054
2	27325306	T	C	three_prime_UTR	LOC_Os02g45054
2	27356954	G	A	three_prime_UTR	LOC_Os02g45090
2	27371724	T	A	three_prime_UTR	LOC_Os02g45120
2	27371735	C	T	three_prime_UTR	LOC_Os02g45120
2	27376642	G	A	three_prime_UTR	LOC_Os02g45130
2	27388822	A	G	three_prime_UTR	LOC_Os02g45150
2	27388835	G	T	three_prime_UTR	LOC_Os02g45150
2	27421718	T	A	three_prime_UTR	LOC_Os02g45170
2	27421743	A	G	three_prime_UTR	LOC_Os02g45170
2	27421908	A	C	three_prime_UTR	LOC_Os02g45170
2	27438671	A	T	three_prime_UTR	LOC_Os02g45200
2	27494808	G	A	three_prime_UTR	LOC_Os02g45250
2	27503596	G	A	three_prime_UTR	LOC_Os02g45270
2	27503602	A	G	three_prime_UTR	LOC_Os02g45270
2	27503703	G	C	three_prime_UTR	LOC_Os02g45270
2	27534603	G	A	three_prime_UTR	LOC_Os02g45310
2	27551421	A	T	three_prime_UTR	LOC_Os02g45320
2	27566962	C	T	three_prime_UTR	LOC_Os02g45344
2	27653810	T	C	three_prime_UTR	LOC_Os02g45450
2	27653883	A	C	three_prime_UTR	LOC_Os02g45450
2	27653922	A	G	three_prime_UTR	LOC_Os02g45450
2	27667239	C	G	three_prime_UTR	LOC_Os02g45480
2	27667245	C	A	three_prime_UTR	LOC_Os02g45480
2	27713144	A	G	three_prime_UTR	LOC_Os02g45540
2	27747173	C	T	three_prime_UTR	LOC_Os02g45600
2	27770629	T	C	three_prime_UTR	LOC_Os02g45650
2	27770630	T	C	three_prime_UTR	LOC_Os02g45650
2	27770724	A	G	three_prime_UTR	LOC_Os02g45650
2	27841160	A	T	three_prime_UTR	LOC_Os02g45750
2	27841227	T	A	three_prime_UTR	LOC_Os02g45750
2	27856061	T	A	three_prime_UTR	LOC_Os02g45760
2	27883985	G	A	three_prime_UTR	LOC_Os02g45770
2	27909295	G	A	three_prime_UTR	LOC_Os02g45810
2	27912009	G	T	three_prime_UTR	LOC_Os02g45820
2	27912047	A	C	three_prime_UTR	LOC_Os02g45820
2	27915996	C	T	three_prime_UTR	LOC_Os02g45830
2	27965000	G	A	three_prime_UTR	LOC_Os02g45870
2	27965254	A	G	three_prime_UTR	LOC_Os02g45870
2	27988864	A	C	three_prime_UTR	LOC_Os02g45920
2	27988908	A	C	three_prime_UTR	LOC_Os02g45920
2	27989068	T	C	three_prime_UTR	LOC_Os02g45920
2	27989112	C	G	three_prime_UTR	LOC_Os02g45920
2	27994736	C	A	three_prime_UTR	LOC_Os02g45940
2	28013648	A	T	three_prime_UTR	LOC_Os02g45974
2	28013685	A	G	three_prime_UTR	LOC_Os02g45974
2	28013852	A	T	three_prime_UTR	LOC_Os02g45974
2	28013862	A	C	three_prime_UTR	LOC_Os02g45974
2	28014090	C	T	three_prime_UTR	LOC_Os02g45974
2	28014459	G	A	three_prime_UTR	LOC_Os02g45974
2	28020491	G	A	three_prime_UTR	LOC_Os02g45980
2	28020672	A	G	three_prime_UTR	LOC_Os02g45980
2	28044126	G	A	three_prime_UTR	LOC_Os02g46030
2	28081529	C	T	three_prime_UTR	LOC_Os02g46080
2	28118723	G	A	three_prime_UTR	LOC_Os02g46130
2	28118802	G	A	three_prime_UTR	LOC_Os02g46130
2	28162146	G	C	three_prime_UTR	LOC_Os02g46220
2	28162166	C	T	three_prime_UTR	LOC_Os02g46220
2	28217176	T	C	three_prime_UTR	LOC_Os02g46260
2	28217192	T	A	three_prime_UTR	LOC_Os02g46260
2	28236800	T	C	three_prime_UTR	LOC_Os02g46320
2	28236978	T	A	three_prime_UTR	LOC_Os02g46320
2	28279914	A	G	three_prime_UTR	LOC_Os02g46420
2	28349885	T	C	three_prime_UTR	LOC_Os02g46490
2	28350207	G	T	three_prime_UTR	LOC_Os02g46490
2	28350658	G	A	three_prime_UTR	LOC_Os02g46490
2	28360300	T	C	three_prime_UTR	LOC_Os02g46510
2	28393057	C	T	three_prime_UTR	LOC_Os02g46560
2	28393225	A	C	three_prime_UTR	LOC_Os02g46560
2	28454881	G	T	three_prime_UTR	LOC_Os02g46620
2	28467232	C	T	three_prime_UTR	LOC_Os02g46640
2	28467250	G	A	three_prime_UTR	LOC_Os02g46640
2	28467251	A	G	three_prime_UTR	LOC_Os02g46640
2	28498639	A	G	three_prime_UTR	LOC_Os02g46680
2	28578954	T	C	three_prime_UTR	LOC_Os02g46830
2	28579079	T	C	three_prime_UTR	LOC_Os02g46830
2	28645125	A	T	three_prime_UTR	LOC_Os02g46930
2	28694103	C	T	three_prime_UTR	LOC_Os02g46990
2	28694125	A	G	three_prime_UTR	LOC_Os02g46990
2	28700162	A	G	three_prime_UTR	LOC_Os02g47010
2	28700412	C	T	three_prime_UTR	LOC_Os02g47010
2	28700652	A	G	three_prime_UTR	LOC_Os02g47010
2	28700671	A	G	three_prime_UTR	LOC_Os02g47010
2	28704188	G	A	three_prime_UTR	LOC_Os02g47020
2	28704198	A	C	three_prime_UTR	LOC_Os02g47020
2	28706201	T	C	three_prime_UTR	LOC_Os02g47030
2	28730882	T	A	three_prime_UTR	LOC_Os02g47060
2	28752806	A	G	three_prime_UTR	LOC_Os02g47090
2	28752848	C	G	three_prime_UTR	LOC_Os02g47090
2	28752918	A	T	three_prime_UTR	LOC_Os02g47090
2	28752948	T	C	three_prime_UTR	LOC_Os02g47090
2	28758605	A	G	three_prime_UTR	LOC_Os02g47110
2	28758835	T	G	three_prime_UTR	LOC_Os02g47110
2	28767196	T	C	three_prime_UTR	LOC_Os02g47120
2	28767257	T	C	three_prime_UTR	LOC_Os02g47120
2	28771935	G	T	three_prime_UTR	LOC_Os02g47130
2	28773929	C	A	three_prime_UTR	LOC_Os02g47140
2	28773930	C	A	three_prime_UTR	LOC_Os02g47140
2	28773958	A	T	three_prime_UTR	LOC_Os02g47140
2	28774097	A	C	three_prime_UTR	LOC_Os02g47140
2	28800371	A	C	three_prime_UTR	LOC_Os02g47170
2	28805559	C	A	three_prime_UTR	LOC_Os02g47180
2	28805735	A	C	three_prime_UTR	LOC_Os02g47180
2	28805893	A	G	three_prime_UTR	LOC_Os02g47180
2	28805965	A	C	three_prime_UTR	LOC_Os02g47180
2	28805969	T	A	three_prime_UTR	LOC_Os02g47180
2	28811883	T	C	three_prime_UTR	LOC_Os02g47190
2	28811941	C	A	three_prime_UTR	LOC_Os02g47190
2	28811952	C	T	three_prime_UTR	LOC_Os02g47190
2	28866907	C	T	three_prime_UTR	LOC_Os02g47280
2	28897309	C	A	three_prime_UTR	LOC_Os02g47310
2	28897387	T	A	three_prime_UTR	LOC_Os02g47310
2	28897515	C	G	three_prime_UTR	LOC_Os02g47310
2	28899657	T	G	three_prime_UTR	LOC_Os02g47320
2	28899684	A	G	three_prime_UTR	LOC_Os02g47320
2	28916747	C	T	three_prime_UTR	LOC_Os02g47350
2	28916780	T	C	three_prime_UTR	LOC_Os02g47350
2	28916810	T	A	three_prime_UTR	LOC_Os02g47350
2	28930203	T	G	three_prime_UTR	LOC_Os02g47390
2	28930533	C	G	three_prime_UTR	LOC_Os02g47390
2	28930584	A	C	three_prime_UTR	LOC_Os02g47390
2	28930772	A	C	three_prime_UTR	LOC_Os02g47390
2	28931036	C	A	three_prime_UTR	LOC_Os02g47390
2	28931238	G	T	three_prime_UTR	LOC_Os02g47390
2	28931270	G	A	three_prime_UTR	LOC_Os02g47390
2	28938982	A	C	three_prime_UTR	LOC_Os02g47400
2	28947920	A	G	three_prime_UTR	LOC_Os02g47410
2	28948279	A	C	three_prime_UTR	LOC_Os02g47410
2	28979961	T	C	three_prime_UTR	LOC_Os02g47450
2	28980268	T	A	three_prime_UTR	LOC_Os02g47450
2	28980384	T	C	three_prime_UTR	LOC_Os02g47450
2	28980441	G	A	three_prime_UTR	LOC_Os02g47450
2	28997971	T	C	three_prime_UTR	LOC_Os02g47470
2	28998490	G	T	three_prime_UTR	LOC_Os02g47470
2	29020546	T	C	three_prime_UTR	LOC_Os02g47490
2	29020567	A	G	three_prime_UTR	LOC_Os02g47490
2	29020607	C	G	three_prime_UTR	LOC_Os02g47490
2	29020633	C	T	three_prime_UTR	LOC_Os02g47490
2	29020654	G	T	three_prime_UTR	LOC_Os02g47490
2	29062395	T	A	three_prime_UTR	LOC_Os02g47560
2	29071861	A	C	three_prime_UTR	LOC_Os02g47570
2	29071926	A	C	three_prime_UTR	LOC_Os02g47570
2	29093044	C	T	three_prime_UTR	LOC_Os02g47605
2	29093147	T	C	three_prime_UTR	LOC_Os02g47605
2	29093270	G	A	three_prime_UTR	LOC_Os02g47605
2	29093847	T	A	three_prime_UTR	LOC_Os02g47605
2	29119105	C	A	three_prime_UTR	LOC_Os02g47660
2	29241294	G	A	three_prime_UTR	LOC_Os02g47810
2	29241452	G	A	three_prime_UTR	LOC_Os02g47810
2	29241540	A	G	three_prime_UTR	LOC_Os02g47810
2	29260458	C	A	three_prime_UTR	LOC_Os02g47830
2	29260587	A	G	three_prime_UTR	LOC_Os02g47830
2	29260634	C	T	three_prime_UTR	LOC_Os02g47830
2	29274639	A	G	three_prime_UTR	LOC_Os02g47850
2	29357449	C	T	three_prime_UTR	LOC_Os02g47970
2	29357547	G	A	three_prime_UTR	LOC_Os02g47970
2	29367172	C	A	three_prime_UTR	LOC_Os02g47990
2	29367178	C	T	three_prime_UTR	LOC_Os02g47990
2	29367403	A	G	three_prime_UTR	LOC_Os02g47990
2	29367429	A	G	three_prime_UTR	LOC_Os02g47990
2	29367525	G	A	three_prime_UTR	LOC_Os02g47990
2	29380924	A	T	three_prime_UTR	LOC_Os02g48000
2	29380929	C	A	three_prime_UTR	LOC_Os02g48000
2	29422722	G	A	three_prime_UTR	LOC_Os02g48060
2	29432415	A	T	three_prime_UTR	LOC_Os02g48080
2	29457400	G	A	three_prime_UTR	LOC_Os02g48110
2	29457690	G	C	three_prime_UTR	LOC_Os02g48110
2	29460312	C	T	three_prime_UTR	LOC_Os02g48116
2	29460538	G	A	three_prime_UTR	LOC_Os02g48116
2	29460992	A	G	three_prime_UTR	LOC_Os02g48116
2	29465634	T	C	three_prime_UTR	LOC_Os02g48122
2	29465638	G	A	three_prime_UTR	LOC_Os02g48122
2	29465639	A	T	three_prime_UTR	LOC_Os02g48122
2	29469190	G	A	three_prime_UTR	LOC_Os02g48140
2	29502375	T	A	three_prime_UTR	LOC_Os02g48184
2	29506273	T	G	three_prime_UTR	LOC_Os02g48190
2	29506368	C	A	three_prime_UTR	LOC_Os02g48190
2	29506612	A	G	three_prime_UTR	LOC_Os02g48190
2	29526281	A	T	three_prime_UTR	LOC_Os02g48220
2	29526364	A	C	three_prime_UTR	LOC_Os02g48220
2	29526383	C	T	three_prime_UTR	LOC_Os02g48220
2	29526495	A	G	three_prime_UTR	LOC_Os02g48220
2	29526501	T	C	three_prime_UTR	LOC_Os02g48220
2	29526618	C	T	three_prime_UTR	LOC_Os02g48220
2	29526665	G	A	three_prime_UTR	LOC_Os02g48220
2	29526680	C	T	three_prime_UTR	LOC_Os02g48220
2	29526727	C	G	three_prime_UTR	LOC_Os02g48220
2	29526774	G	A	three_prime_UTR	LOC_Os02g48220
2	29526829	T	C	three_prime_UTR	LOC_Os02g48220
2	29526871	G	A	three_prime_UTR	LOC_Os02g48220
2	29526878	T	C	three_prime_UTR	LOC_Os02g48220
2	29526947	C	T	three_prime_UTR	LOC_Os02g48220
2	29526961	A	G	three_prime_UTR	LOC_Os02g48220
2	29527059	A	G	three_prime_UTR	LOC_Os02g48220
2	29527072	A	T	three_prime_UTR	LOC_Os02g48220
2	29527088	T	C	three_prime_UTR	LOC_Os02g48220
2	29527221	A	T	three_prime_UTR	LOC_Os02g48220
2	29527442	C	T	three_prime_UTR	LOC_Os02g48220
[truncated: 655 more rows]

## Sheet: Chr3
Chromosome	Ref. position	Ref. Nucleotide	Variation Nucleotide	Type of Variation	Locus Name
3	29387709	C	G	three_prime_UTR	LOC_Os03g51350
3	29458321	C	T	three_prime_UTR	LOC_Os03g51490
3	29465487	C	T	three_prime_UTR	LOC_Os03g51510
3	29465610	A	G	three_prime_UTR	LOC_Os03g51510
3	29465733	A	G	three_prime_UTR	LOC_Os03g51510
3	29477640	G	A	three_prime_UTR	LOC_Os03g51520
3	29478014	T	C	three_prime_UTR	LOC_Os03g51520
3	29478039	C	T	three_prime_UTR	LOC_Os03g51520
3	29490336	A	G	three_prime_UTR	LOC_Os03g51550
3	29490372	G	A	three_prime_UTR	LOC_Os03g51550
3	29134514	C	T	three_prime_UTR	LOC_Os03g50980
3	29518348	A	C	three_prime_UTR	LOC_Os03g51580
3	29518619	C	T	three_prime_UTR	LOC_Os03g51580
3	29518665	A	G	three_prime_UTR	LOC_Os03g51580
3	29518676	A	T	three_prime_UTR	LOC_Os03g51580
3	29529033	G	A	three_prime_UTR	LOC_Os03g51600
3	29542125	G	A	three_prime_UTR	LOC_Os03g51610
3	29542313	A	T	three_prime_UTR	LOC_Os03g51610
3	29542329	C	G	three_prime_UTR	LOC_Os03g51610
3	29542350	G	T	three_prime_UTR	LOC_Os03g51610
3	29542374	A	G	three_prime_UTR	LOC_Os03g51610
3	29542492	G	A	three_prime_UTR	LOC_Os03g51610
3	29542546	T	C	three_prime_UTR	LOC_Os03g51610
3	29542843	T	A	three_prime_UTR	LOC_Os03g51610
3	29542847	T	C	three_prime_UTR	LOC_Os03g51610
3	29542887	C	T	three_prime_UTR	LOC_Os03g51610
3	29542962	A	C	three_prime_UTR	LOC_Os03g51610
3	29543179	G	A	three_prime_UTR	LOC_Os03g51610
3	29559316	T	G	three_prime_UTR	LOC_Os03g51640
3	29559416	C	T	three_prime_UTR	LOC_Os03g51640
3	29565995	A	G	three_prime_UTR	LOC_Os03g51650
3	29591210	G	C	three_prime_UTR	LOC_Os03g51670
3	29605908	T	C	three_prime_UTR	LOC_Os03g51690
3	29605957	A	T	three_prime_UTR	LOC_Os03g51690
3	29606192	A	G	three_prime_UTR	LOC_Os03g51690
3	29606201	G	A	three_prime_UTR	LOC_Os03g51690
3	29606218	G	A	three_prime_UTR	LOC_Os03g51690
3	29606256	A	C	three_prime_UTR	LOC_Os03g51690
3	29606589	A	T	three_prime_UTR	LOC_Os03g51690
3	29606820	G	A	three_prime_UTR	LOC_Os03g51690
3	29632341	G	A	three_prime_UTR	LOC_Os03g51710
3	29632383	T	C	three_prime_UTR	LOC_Os03g51710
3	29632432	T	C	three_prime_UTR	LOC_Os03g51710
3	29632602	G	A	three_prime_UTR	LOC_Os03g51710
3	29686880	T	A	three_prime_UTR	LOC_Os03g51760
3	29729651	C	A	three_prime_UTR	LOC_Os03g51830
3	29729754	G	C	three_prime_UTR	LOC_Os03g51830
3	29747312	G	T	three_prime_UTR	LOC_Os03g51880
3	29747667	G	C	three_prime_UTR	LOC_Os03g51880
3	29797777	G	A	three_prime_UTR	LOC_Os03g51950
3	29825577	G	A	three_prime_UTR	LOC_Os03g51970
3	29825670	A	C	three_prime_UTR	LOC_Os03g51970
3	29831501	C	A	three_prime_UTR	LOC_Os03g51984
3	29831507	A	C	three_prime_UTR	LOC_Os03g51984
3	29846906	T	C	three_prime_UTR	LOC_Os03g52010
3	29853080	C	A	three_prime_UTR	LOC_Os03g52020
3	29875359	G	A	three_prime_UTR	LOC_Os03g52070
3	29875367	T	G	three_prime_UTR	LOC_Os03g52070
3	29875525	A	G	three_prime_UTR	LOC_Os03g52070
3	29875687	A	G	three_prime_UTR	LOC_Os03g52070
3	29946306	A	G	three_prime_UTR	LOC_Os03g52150
3	30013496	A	T	three_prime_UTR	LOC_Os03g52239
3	30041674	A	G	three_prime_UTR	LOC_Os03g52310
3	30042336	T	C	three_prime_UTR	LOC_Os03g52310
3	30042504	T	C	three_prime_UTR	LOC_Os03g52310
3	30042533	C	A	three_prime_UTR	LOC_Os03g52310
3	30042534	C	T	three_prime_UTR	LOC_Os03g52310
3	30042541	T	C	three_prime_UTR	LOC_Os03g52310
3	30042745	A	G	three_prime_UTR	LOC_Os03g52310
3	30059536	G	T	three_prime_UTR	LOC_Os03g52330
3	30072221	C	A	three_prime_UTR	LOC_Os03g52360
3	30075705	T	C	three_prime_UTR	LOC_Os03g52370
3	30075739	G	T	three_prime_UTR	LOC_Os03g52370
3	30076971	A	C	three_prime_UTR	LOC_Os03g52380
3	30077023	G	A	three_prime_UTR	LOC_Os03g52380
3	30078726	T	C	three_prime_UTR	LOC_Os03g52390
3	30078757	A	G	three_prime_UTR	LOC_Os03g52390
3	30082921	T	A	three_prime_UTR	LOC_Os03g52410
3	30084768	A	G	three_prime_UTR	LOC_Os03g52420
3	30114811	T	C	three_prime_UTR	LOC_Os03g52470
3	28515163	C	T	three_prime_UTR	LOC_Os03g49990
3	30151250	G	T	three_prime_UTR	LOC_Os03g52560
3	30180898	C	T	three_prime_UTR	LOC_Os03g52620
3	30200382	T	G	three_prime_UTR	LOC_Os03g52670
3	30204853	G	C	three_prime_UTR	LOC_Os03g52680
3	28430366	G	T	three_prime_UTR	LOC_Os03g49880
3	30226328	T	G	three_prime_UTR	LOC_Os03g52720
3	30226353	T	C	three_prime_UTR	LOC_Os03g52720
3	30240679	G	A	three_prime_UTR	LOC_Os03g52750
3	30240824	T	G	three_prime_UTR	LOC_Os03g52750
3	30241096	T	G	three_prime_UTR	LOC_Os03g52750
3	30241180	C	T	three_prime_UTR	LOC_Os03g52750
3	28391836	C	T	three_prime_UTR	LOC_Os03g49830
3	28339000	C	T	three_prime_UTR	LOC_Os03g49770
3	28338890	G	T	three_prime_UTR	LOC_Os03g49770
3	30303996	G	A	three_prime_UTR	LOC_Os03g52840
3	30304016	G	A	three_prime_UTR	LOC_Os03g52840
3	30304135	G	A	three_prime_UTR	LOC_Os03g52840
3	28319867	C	T	three_prime_UTR	LOC_Os03g49750
3	30321190	A	C	three_prime_UTR	LOC_Os03g52870
3	30321264	G	A	three_prime_UTR	LOC_Os03g52870
3	30321470	A	G	three_prime_UTR	LOC_Os03g52870
3	30321520	C	T	three_prime_UTR	LOC_Os03g52870
3	30321568	G	A	three_prime_UTR	LOC_Os03g52870
3	30321661	T	A	three_prime_UTR	LOC_Os03g52870
3	30328296	C	T	three_prime_UTR	LOC_Os03g52880
3	30328415	A	T	three_prime_UTR	LOC_Os03g52880
3	28307766	C	A	three_prime_UTR	LOC_Os03g49720
3	30369611	T	C	three_prime_UTR	LOC_Os03g52940
3	28253966	G	T	three_prime_UTR	LOC_Os03g49610
3	30391850	T	G	three_prime_UTR	LOC_Os03g52980
3	28239215	C	G	three_prime_UTR	LOC_Os03g49580
3	28233958	G	T	three_prime_UTR	LOC_Os03g49570
3	28233639	A	G	three_prime_UTR	LOC_Os03g49570
3	30424971	G	A	three_prime_UTR	LOC_Os03g53050
3	30425391	A	G	three_prime_UTR	LOC_Os03g53050
3	30431985	G	A	three_prime_UTR	LOC_Os03g53060
3	30432018	C	T	three_prime_UTR	LOC_Os03g53060
3	30432019	A	G	three_prime_UTR	LOC_Os03g53060
3	30432035	C	T	three_prime_UTR	LOC_Os03g53060
3	30432078	A	G	three_prime_UTR	LOC_Os03g53060
3	30432097	A	C	three_prime_UTR	LOC_Os03g53060
3	30432147	G	A	three_prime_UTR	LOC_Os03g53060
3	30432156	A	G	three_prime_UTR	LOC_Os03g53060
3	30432168	G	A	three_prime_UTR	LOC_Os03g53060
3	30432278	A	G	three_prime_UTR	LOC_Os03g53060
3	30432291	T	C	three_prime_UTR	LOC_Os03g53060
3	30432307	G	A	three_prime_UTR	LOC_Os03g53060
3	30432321	T	C	three_prime_UTR	LOC_Os03g53060
3	30432419	T	C	three_prime_UTR	LOC_Os03g53060
3	30432616	T	C	three_prime_UTR	LOC_Os03g53060
3	30432618	A	G	three_prime_UTR	LOC_Os03g53060
3	30432673	G	T	three_prime_UTR	LOC_Os03g53060
3	30437619	G	A	three_prime_UTR	LOC_Os03g53070
3	30445261	G	A	three_prime_UTR	LOC_Os03g53080
3	28190101	T	G	three_prime_UTR	LOC_Os03g49520
3	30452643	G	A	three_prime_UTR	LOC_Os03g53100
3	28185978	A	G	three_prime_UTR	LOC_Os03g49510
3	28185951	A	G	three_prime_UTR	LOC_Os03g49510
3	28167404	A	G	three_prime_UTR	LOC_Os03g49490
3	28158892	C	T	three_prime_UTR	LOC_Os03g49464
3	28158700	A	T	three_prime_UTR	LOC_Os03g49464
3	28158554	T	C	three_prime_UTR	LOC_Os03g49464
3	30483269	T	G	three_prime_UTR	LOC_Os03g53150
3	28146237	A	G	three_prime_UTR	LOC_Os03g49440
3	28136883	A	G	three_prime_UTR	LOC_Os03g49420
3	28136839	C	T	three_prime_UTR	LOC_Os03g49420
3	28136808	C	T	three_prime_UTR	LOC_Os03g49420
3	28124178	A	G	three_prime_UTR	LOC_Os03g49400
3	30521098	T	A	three_prime_UTR	LOC_Os03g53210
3	28113053	C	T	three_prime_UTR	LOC_Os03g49380
3	28064432	C	T	three_prime_UTR	LOC_Os03g49300
3	28053439	C	T	three_prime_UTR	LOC_Os03g49260
3	28042230	C	G	three_prime_UTR	LOC_Os03g49230
3	28038768	C	A	three_prime_UTR	LOC_Os03g49220
3	28035014	T	C	three_prime_UTR	LOC_Os03g49210
3	28035007	T	C	three_prime_UTR	LOC_Os03g49210
3	28034802	T	A	three_prime_UTR	LOC_Os03g49210
3	28017869	C	A	three_prime_UTR	LOC_Os03g49180
3	28012109	G	T	three_prime_UTR	LOC_Os03g49170
3	28012018	G	A	three_prime_UTR	LOC_Os03g49170
3	28011892	A	T	three_prime_UTR	LOC_Os03g49170
3	28011675	G	A	three_prime_UTR	LOC_Os03g49170
3	27986981	T	G	three_prime_UTR	LOC_Os03g49126
3	27986971	G	T	three_prime_UTR	LOC_Os03g49126
3	27986855	C	T	three_prime_UTR	LOC_Os03g49126
3	27986848	T	A	three_prime_UTR	LOC_Os03g49126
3	27986827	G	A	three_prime_UTR	LOC_Os03g49126
3	30708733	G	A	three_prime_UTR	LOC_Os03g53540
3	30725578	A	G	three_prime_UTR	LOC_Os03g53580
3	30725607	T	C	three_prime_UTR	LOC_Os03g53580
3	30725608	G	A	three_prime_UTR	LOC_Os03g53580
3	30733263	T	C	three_prime_UTR	LOC_Os03g53590
3	30740020	A	G	three_prime_UTR	LOC_Os03g53600
3	27894359	C	T	three_prime_UTR	LOC_Os03g48970
3	27894209	G	T	three_prime_UTR	LOC_Os03g48970
3	27882356	G	A	three_prime_UTR	LOC_Os03g48950
3	30763627	G	A	three_prime_UTR	LOC_Os03g53650
3	30763840	A	C	three_prime_UTR	LOC_Os03g53650
3	30763873	T	C	three_prime_UTR	LOC_Os03g53650
3	30773780	T	C	three_prime_UTR	LOC_Os03g53660
3	30773917	A	G	three_prime_UTR	LOC_Os03g53660
3	27860983	T	G	three_prime_UTR	LOC_Os03g48930
3	30789411	T	C	three_prime_UTR	LOC_Os03g53690
3	30796123	T	G	three_prime_UTR	LOC_Os03g53700
3	30796891	T	A	three_prime_UTR	LOC_Os03g53700
3	30796929	A	C	three_prime_UTR	LOC_Os03g53700
3	30796976	A	T	three_prime_UTR	LOC_Os03g53700
3	30798273	T	C	three_prime_UTR	LOC_Os03g53710
3	27834387	C	T	three_prime_UTR	LOC_Os03g48850
3	30809923	G	A	three_prime_UTR	LOC_Os03g53740
3	30809981	C	T	three_prime_UTR	LOC_Os03g53740
3	30810031	A	C	three_prime_UTR	LOC_Os03g53740
3	30814646	T	C	three_prime_UTR	LOC_Os03g53750
3	30814680	T	C	three_prime_UTR	LOC_Os03g53750
3	27815590	G	C	three_prime_UTR	LOC_Os03g48810
3	30838145	G	A	three_prime_UTR	LOC_Os03g53790
3	27791934	A	T	three_prime_UTR	LOC_Os03g48780
3	30857170	T	G	three_prime_UTR	LOC_Os03g53800
3	30857298	T	G	three_prime_UTR	LOC_Os03g53800
3	30857300	C	T	three_prime_UTR	LOC_Os03g53800
3	30907080	G	C	three_prime_UTR	LOC_Os03g53910
3	27729033	T	G	three_prime_UTR	LOC_Os03g48626
3	27729010	T	A	three_prime_UTR	LOC_Os03g48626
3	27728989	C	T	three_prime_UTR	LOC_Os03g48626
3	27709326	A	C	three_prime_UTR	LOC_Os03g48600
3	27709305	A	G	three_prime_UTR	LOC_Os03g48600
3	30942905	A	G	three_prime_UTR	LOC_Os03g53960
3	30959196	A	G	three_prime_UTR	LOC_Os03g53990
3	30959201	A	G	three_prime_UTR	LOC_Os03g53990
3	27674592	G	T	three_prime_UTR	LOC_Os03g48540
3	27674589	C	T	three_prime_UTR	LOC_Os03g48540
3	27674564	G	A	three_prime_UTR	LOC_Os03g48540
3	27674470	G	T	three_prime_UTR	LOC_Os03g48540
3	27674458	G	A	three_prime_UTR	LOC_Os03g48540
3	27674377	C	A	three_prime_UTR	LOC_Os03g48540
3	27674330	T	C	three_prime_UTR	LOC_Os03g48540
3	27674184	T	C	three_prime_UTR	LOC_Os03g48540
3	27674139	A	C	three_prime_UTR	LOC_Os03g48540
3	27674109	T	C	three_prime_UTR	LOC_Os03g48540
3	30984588	A	T	three_prime_UTR	LOC_Os03g54040
3	30984589	T	C	three_prime_UTR	LOC_Os03g54040
3	30991363	C	G	three_prime_UTR	LOC_Os03g54050
3	30991530	A	C	three_prime_UTR	LOC_Os03g54050
3	30991639	G	A	three_prime_UTR	LOC_Os03g54050
3	30991782	T	C	three_prime_UTR	LOC_Os03g54050
3	30996285	T	C	three_prime_UTR	LOC_Os03g54063
3	31009648	T	G	three_prime_UTR	LOC_Os03g54084
3	31013923	G	A	three_prime_UTR	LOC_Os03g54091
3	31024915	C	T	three_prime_UTR	LOC_Os03g54130
3	31024917	A	T	three_prime_UTR	LOC_Os03g54130
3	31024934	A	G	three_prime_UTR	LOC_Os03g54130
3	31024995	G	A	three_prime_UTR	LOC_Os03g54130
3	31025006	T	C	three_prime_UTR	LOC_Os03g54130
3	31025050	T	C	three_prime_UTR	LOC_Os03g54130
3	31025058	G	A	three_prime_UTR	LOC_Os03g54130
3	31025197	C	T	three_prime_UTR	LOC_Os03g54130
3	31032249	A	G	three_prime_UTR	LOC_Os03g54150
3	27582146	G	A	three_prime_UTR	LOC_Os03g48430
3	31084524	T	C	three_prime_UTR	LOC_Os03g54220
3	31085070	T	A	three_prime_UTR	LOC_Os03g54220
3	31085398	T	G	three_prime_UTR	LOC_Os03g54220
3	31133233	C	A	three_prime_UTR	LOC_Os03g54760
3	31133458	C	A	three_prime_UTR	LOC_Os03g54760
3	27503850	G	T	three_prime_UTR	LOC_Os03g48300
3	31148692	A	G	three_prime_UTR	LOC_Os03g54780
3	27472516	C	T	three_prime_UTR	LOC_Os03g48270
3	27463463	T	C	three_prime_UTR	LOC_Os03g48260
3	27463455	A	T	three_prime_UTR	LOC_Os03g48260
3	27463388	A	C	three_prime_UTR	LOC_Os03g48260
3	31179143	G	T	three_prime_UTR	LOC_Os03g54850
3	31179166	A	C	three_prime_UTR	LOC_Os03g54850
3	31190700	G	C	three_prime_UTR	LOC_Os03g54860
3	31190709	C	T	three_prime_UTR	LOC_Os03g54860
3	27449060	A	G	three_prime_UTR	LOC_Os03g48230
3	27445695	G	A	three_prime_UTR	LOC_Os03g48220
3	31205054	T	G	three_prime_UTR	LOC_Os03g54890
3	31205167	T	A	three_prime_UTR	LOC_Os03g54890
3	31205170	T	A	three_prime_UTR	LOC_Os03g54890
3	31212379	G	A	three_prime_UTR	LOC_Os03g54900
3	31212419	G	A	three_prime_UTR	LOC_Os03g54900
3	31223692	G	T	three_prime_UTR	LOC_Os03g54920
3	27387230	C	A	three_prime_UTR	LOC_Os03g48140
3	31259306	A	C	three_prime_UTR	LOC_Os03g54980
3	27364553	A	G	three_prime_UTR	LOC_Os03g48104
3	31300770	G	T	three_prime_UTR	LOC_Os03g55040
3	31304364	G	T	three_prime_UTR	LOC_Os03g55050
3	31304380	A	G	three_prime_UTR	LOC_Os03g55050
3	31305075	C	A	three_prime_UTR	LOC_Os03g55050
3	31305085	T	C	three_prime_UTR	LOC_Os03g55050
3	31317986	C	T	three_prime_UTR	LOC_Os03g55070
3	31318286	T	G	three_prime_UTR	LOC_Os03g55070
3	27303044	C	T	three_prime_UTR	LOC_Os03g48030
3	27303039	A	G	three_prime_UTR	LOC_Os03g48030
3	27294367	C	T	three_prime_UTR	LOC_Os03g48000
3	31350603	G	A	three_prime_UTR	LOC_Os03g55100
3	27286333	A	C	three_prime_UTR	LOC_Os03g47990
3	27286042	G	A	three_prime_UTR	LOC_Os03g47990
3	27285975	A	C	three_prime_UTR	LOC_Os03g47990
3	27285904	C	T	three_prime_UTR	LOC_Os03g47990
3	31358175	T	C	three_prime_UTR	LOC_Os03g55110
3	31358184	G	A	three_prime_UTR	LOC_Os03g55110
3	31358185	A	G	three_prime_UTR	LOC_Os03g55110
3	27274095	C	A	three_prime_UTR	LOC_Os03g47970
3	27268548	A	T	three_prime_UTR	LOC_Os03g47960
3	27256558	T	C	three_prime_UTR	LOC_Os03g47940
3	27256557	C	T	three_prime_UTR	LOC_Os03g47940
3	27256313	A	C	three_prime_UTR	LOC_Os03g47940
3	31386985	A	G	three_prime_UTR	LOC_Os03g55140
3	31387134	T	C	three_prime_UTR	LOC_Os03g55140
3	31390863	T	C	three_prime_UTR	LOC_Os03g55150
3	31398749	A	T	three_prime_UTR	LOC_Os03g55164
3	31398754	A	G	three_prime_UTR	LOC_Os03g55164
3	27233839	C	T	three_prime_UTR	LOC_Os03g47910
3	27233713	G	A	three_prime_UTR	LOC_Os03g47910
3	31413105	A	T	three_prime_UTR	LOC_Os03g55200
3	31426528	G	A	three_prime_UTR	LOC_Os03g55220
3	31437699	C	T	three_prime_UTR	LOC_Os03g55230
3	31437737	C	T	three_prime_UTR	LOC_Os03g55230
3	31437801	A	T	three_prime_UTR	LOC_Os03g55230
3	31445817	T	C	three_prime_UTR	LOC_Os03g55240
3	31445977	A	G	three_prime_UTR	LOC_Os03g55240
3	31449742	T	A	three_prime_UTR	LOC_Os03g55250
3	31449793	T	C	three_prime_UTR	LOC_Os03g55250
3	31458694	G	A	three_prime_UTR	LOC_Os03g55270
3	31469461	G	T	three_prime_UTR	LOC_Os03g55300
3	31469483	A	G	three_prime_UTR	LOC_Os03g55300
3	31469490	T	C	three_prime_UTR	LOC_Os03g55300
3	31469505	C	T	three_prime_UTR	LOC_Os03g55300
3	31469540	A	G	three_prime_UTR	LOC_Os03g55300
3	31469617	C	T	three_prime_UTR	LOC_Os03g55300
3	31474851	G	T	three_prime_UTR	LOC_Os03g55320
3	31482249	A	G	three_prime_UTR	LOC_Os03g55340
3	31482305	A	C	three_prime_UTR	LOC_Os03g55340
3	31483064	C	G	three_prime_UTR	LOC_Os03g55340
3	31483111	A	G	three_prime_UTR	LOC_Os03g55340
3	31483114	A	G	three_prime_UTR	LOC_Os03g55340
3	31490713	A	G	three_prime_UTR	LOC_Os03g55350
3	31499968	G	A	three_prime_UTR	LOC_Os03g55360
3	31500206	T	A	three_prime_UTR	LOC_Os03g55360
3	31500217	C	T	three_prime_UTR	LOC_Os03g55360
3	31500232	A	G	three_prime_UTR	LOC_Os03g55360
3	27138699	A	G	three_prime_UTR	LOC_Os03g47800
3	31528278	G	A	three_prime_UTR	LOC_Os03g55410
3	27110791	A	T	three_prime_UTR	LOC_Os03g47760
3	27110420	G	A	three_prime_UTR	LOC_Os03g47760
3	31544451	G	C	three_prime_UTR	LOC_Os03g55450
3	31557971	G	A	three_prime_UTR	LOC_Os03g55470
3	31558254	G	T	three_prime_UTR	LOC_Os03g55470
3	27053462	T	A	three_prime_UTR	LOC_Os03g47730
3	31599558	C	T	three_prime_UTR	LOC_Os03g55530
3	31606134	A	C	three_prime_UTR	LOC_Os03g55540
3	27028819	T	G	three_prime_UTR	LOC_Os03g47693
3	27028818	A	C	three_prime_UTR	LOC_Os03g47693
3	27028571	A	G	three_prime_UTR	LOC_Os03g47693
3	26995508	G	T	three_prime_UTR	LOC_Os03g47650
3	26995507	C	T	three_prime_UTR	LOC_Os03g47650
3	26995506	G	T	three_prime_UTR	LOC_Os03g47650
3	26995471	T	A	three_prime_UTR	LOC_Os03g47650
3	26995399	T	G	three_prime_UTR	LOC_Os03g47650
3	26995386	G	A	three_prime_UTR	LOC_Os03g47650
3	26995329	G	C	three_prime_UTR	LOC_Os03g47650
3	31646085	C	T	three_prime_UTR	LOC_Os03g55590
3	31658147	G	T	three_prime_UTR	LOC_Os03g55600
3	31677434	A	G	three_prime_UTR	LOC_Os03g55620
3	31677574	T	A	three_prime_UTR	LOC_Os03g55620
3	31677672	G	T	three_prime_UTR	LOC_Os03g55620
3	31677767	T	A	three_prime_UTR	LOC_Os03g55620
3	31678191	A	T	three_prime_UTR	LOC_Os03g55620
3	31678548	C	T	three_prime_UTR	LOC_Os03g55620
3	31678665	T	C	three_prime_UTR	LOC_Os03g55620
3	31684731	A	G	three_prime_UTR	LOC_Os03g55640
3	31698933	C	T	three_prime_UTR	LOC_Os03g55680
3	26924477	C	A	three_prime_UTR	LOC_Os03g47580
3	31725717	A	G	three_prime_UTR	LOC_Os03g55720
3	31732198	G	A	three_prime_UTR	LOC_Os03g55730
3	26888226	G	A	three_prime_UTR	LOC_Os03g47550
3	26888140	C	T	three_prime_UTR	LOC_Os03g47550
3	31758680	C	T	three_prime_UTR	LOC_Os03g55776
3	26879677	G	C	three_prime_UTR	LOC_Os03g47530
3	26879459	G	T	three_prime_UTR	LOC_Os03g47530
3	26864964	C	A	three_prime_UTR	LOC_Os03g47500
3	31781410	A	C	three_prime_UTR	LOC_Os03g55820
3	31781411	C	T	three_prime_UTR	LOC_Os03g55820
3	31793042	G	A	three_prime_UTR	LOC_Os03g55850
3	31793072	G	A	three_prime_UTR	LOC_Os03g55850
3	31793077	T	A	three_prime_UTR	LOC_Os03g55850
3	31793099	A	G	three_prime_UTR	LOC_Os03g55850
3	31793115	T	C	three_prime_UTR	LOC_Os03g55850
3	31793258	C	A	three_prime_UTR	LOC_Os03g55850
3	31804095	A	G	three_prime_UTR	LOC_Os03g55870
3	31857836	A	T	three_prime_UTR	LOC_Os03g55950
3	31859367	G	A	three_prime_UTR	LOC_Os03g55960
3	31863310	G	A	three_prime_UTR	LOC_Os03g55970
3	31867850	G	A	three_prime_UTR	LOC_Os03g55980
3	31870913	A	G	three_prime_UTR	LOC_Os03g55990
3	31871432	C	T	three_prime_UTR	LOC_Os03g55990
3	31871494	G	A	three_prime_UTR	LOC_Os03g55990
3	31876475	G	A	three_prime_UTR	LOC_Os03g56000
3	26747464	T	G	three_prime_UTR	LOC_Os03g47270
3	31895683	T	A	three_prime_UTR	LOC_Os03g56020
3	31895733	G	A	three_prime_UTR	LOC_Os03g56020
3	31895760	A	G	three_prime_UTR	LOC_Os03g56020
3	31895814	T	C	three_prime_UTR	LOC_Os03g56020
3	31895840	G	A	three_prime_UTR	LOC_Os03g56020
3	31895869	G	A	three_prime_UTR	LOC_Os03g56020
3	31895926	G	A	three_prime_UTR	LOC_Os03g56020
3	31896044	G	A	three_prime_UTR	LOC_Os03g56020
3	31896150	C	T	three_prime_UTR	LOC_Os03g56020
3	31896211	G	C	three_prime_UTR	LOC_Os03g56020
3	31896276	T	A	three_prime_UTR	LOC_Os03g56020
3	31896295	A	T	three_prime_UTR	LOC_Os03g56020
3	31896307	C	T	three_prime_UTR	LOC_Os03g56020
3	31954608	A	G	three_prime_UTR	LOC_Os03g56090
3	31970192	T	A	three_prime_UTR	LOC_Os03g56110
3	31970238	A	C	three_prime_UTR	LOC_Os03g56110
3	31970254	T	C	three_prime_UTR	LOC_Os03g56110
3	31970255	T	C	three_prime_UTR	LOC_Os03g56110
3	31970289	C	T	three_prime_UTR	LOC_Os03g56110
3	31970430	A	T	three_prime_UTR	LOC_Os03g56110
3	31970433	C	T	three_prime_UTR	LOC_Os03g56110
3	32010143	C	G	three_prime_UTR	LOC_Os03g56160
3	32010463	G	A	three_prime_UTR	LOC_Os03g56160
3	32010520	A	G	three_prime_UTR	LOC_Os03g56160
3	26626798	A	G	three_prime_UTR	LOC_Os03g47070
3	32029878	C	T	three_prime_UTR	LOC_Os03g56220
3	32070595	T	A	three_prime_UTR	LOC_Os03g56260
3	32070721	G	A	three_prime_UTR	LOC_Os03g56260
3	32071036	A	T	three_prime_UTR	LOC_Os03g56260
3	32082253	G	A	three_prime_UTR	LOC_Os03g56270
3	32103909	G	A	three_prime_UTR	LOC_Os03g56310
3	32103986	A	G	three_prime_UTR	LOC_Os03g56310
3	32109136	T	C	three_prime_UTR	LOC_Os03g56320
3	32109315	T	A	three_prime_UTR	LOC_Os03g56320
3	32109793	C	T	three_prime_UTR	LOC_Os03g56320
3	32109987	T	C	three_prime_UTR	LOC_Os03g56320
3	32146510	G	T	three_prime_UTR	LOC_Os03g56380
3	32146511	G	T	three_prime_UTR	LOC_Os03g56380
3	32146523	A	G	three_prime_UTR	LOC_Os03g56380
3	32146578	T	C	three_prime_UTR	LOC_Os03g56380
3	32157252	C	A	three_prime_UTR	LOC_Os03g56410
3	32157290	T	C	three_prime_UTR	LOC_Os03g56410
3	32157365	T	C	three_prime_UTR	LOC_Os03g56410
3	32168414	A	G	three_prime_UTR	LOC_Os03g56430
3	32181973	C	T	three_prime_UTR	LOC_Os03g56460
3	32195091	T	C	three_prime_UTR	LOC_Os03g56500
3	32272874	G	T	three_prime_UTR	LOC_Os03g56660
3	26341953	G	A	three_prime_UTR	LOC_Os03g46550
3	26341898	A	G	three_prime_UTR	LOC_Os03g46550
3	26341895	G	A	three_prime_UTR	LOC_Os03g46550
3	26341884	C	A	three_prime_UTR	LOC_Os03g46550
3	26341866	C	T	three_prime_UTR	LOC_Os03g46550
3	26341759	G	A	three_prime_UTR	LOC_Os03g46550
3	26341738	G	A	three_prime_UTR	LOC_Os03g46550
3	26341721	T	C	three_prime_UTR	LOC_Os03g46550
3	26341719	C	T	three_prime_UTR	LOC_Os03g46550
3	26341548	A	G	three_prime_UTR	LOC_Os03g46550
3	26247177	A	C	three_prime_UTR	LOC_Os03g46420
3	32525177	T	G	three_prime_UTR	LOC_Os03g57050
3	32569246	G	A	three_prime_UTR	LOC_Os03g57120
3	32569583	T	C	three_prime_UTR	LOC_Os03g57120
3	32584483	A	G	three_prime_UTR	LOC_Os03g57140
3	32591448	G	T	three_prime_UTR	LOC_Os03g57149
3	32602280	C	T	three_prime_UTR	LOC_Os03g57170
3	32602305	A	G	three_prime_UTR	LOC_Os03g57170
3	32602359	T	C	three_prime_UTR	LOC_Os03g57170
3	32620177	G	A	three_prime_UTR	LOC_Os03g57200
3	32620288	C	T	three_prime_UTR	LOC_Os03g57200
3	32627641	T	C	three_prime_UTR	LOC_Os03g57210
3	32632119	C	T	three_prime_UTR	LOC_Os03g57220
3	32632232	A	G	three_prime_UTR	LOC_Os03g57220
3	32632506	G	A	three_prime_UTR	LOC_Os03g57220
3	32632513	T	G	three_prime_UTR	LOC_Os03g57220
3	32671121	T	G	three_prime_UTR	LOC_Os03g57280
3	32671194	T	C	three_prime_UTR	LOC_Os03g57280
3	32690897	A	C	three_prime_UTR	LOC_Os03g57300
3	32698875	C	T	three_prime_UTR	LOC_Os03g57320
3	32711323	C	T	three_prime_UTR	LOC_Os03g57340
3	32737021	G	A	three_prime_UTR	LOC_Os03g57410
3	32737143	G	A	three_prime_UTR	LOC_Os03g57410
3	32742717	T	C	three_prime_UTR	LOC_Os03g57420
3	32743995	A	G	three_prime_UTR	LOC_Os03g57425
3	32744035	T	C	three_prime_UTR	LOC_Os03g57425
3	32744450	T	C	three_prime_UTR	LOC_Os03g57425
3	32744499	A	G	three_prime_UTR	LOC_Os03g57425
3	32750870	G	A	three_prime_UTR	LOC_Os03g57430
3	32760589	C	G	three_prime_UTR	LOC_Os03g57460
3	32822736	T	C	three_prime_UTR	LOC_Os03g57560
3	32828099	T	C	three_prime_UTR	LOC_Os03g57569
3	32828406	G	T	three_prime_UTR	LOC_Os03g57569
3	32828500	C	T	three_prime_UTR	LOC_Os03g57569
3	32828533	C	G	three_prime_UTR	LOC_Os03g57569
3	32834573	A	G	three_prime_UTR	LOC_Os03g57600
3	32852769	C	T	three_prime_UTR	LOC_Os03g57640
3	32973271	T	C	three_prime_UTR	LOC_Os03g57880
3	33006823	T	G	three_prime_UTR	LOC_Os03g57940
3	33006835	A	T	three_prime_UTR	LOC_Os03g57940
3	33006862	T	C	three_prime_UTR	LOC_Os03g57940
3	33006866	T	C	three_prime_UTR	LOC_Os03g57940
3	33006895	G	A	three_prime_UTR	LOC_Os03g57940
3	33023900	C	G	three_prime_UTR	LOC_Os03g57970
3	33029161	G	A	three_prime_UTR	LOC_Os03g57990
3	33035389	A	G	three_prime_UTR	LOC_Os03g58010
3	33035467	T	C	three_prime_UTR	LOC_Os03g58010
3	33035534	G	T	three_prime_UTR	LOC_Os03g58010
3	33035580	G	A	three_prime_UTR	LOC_Os03g58010
3	33041216	C	T	three_prime_UTR	LOC_Os03g58040
3	33060273	G	T	three_prime_UTR	LOC_Os03g58060
3	33060281	T	G	three_prime_UTR	LOC_Os03g58060
3	33060380	T	C	three_prime_UTR	LOC_Os03g58060
3	33065069	A	G	three_prime_UTR	LOC_Os03g58070
3	33074353	C	A	three_prime_UTR	LOC_Os03g58090
3	33105250	A	T	three_prime_UTR	LOC_Os03g58150
3	33118291	T	C	three_prime_UTR	LOC_Os03g58170
3	33186820	T	C	three_prime_UTR	LOC_Os03g58240
3	33187003	G	C	three_prime_UTR	LOC_Os03g58240
3	33187067	G	A	three_prime_UTR	LOC_Os03g58240
3	33217292	G	C	three_prime_UTR	LOC_Os03g58300
3	33236778	G	A	three_prime_UTR	LOC_Os03g58330
3	33244328	T	G	three_prime_UTR	LOC_Os03g58340
3	33244399	A	T	three_prime_UTR	LOC_Os03g58340
3	33244779	T	C	three_prime_UTR	LOC_Os03g58340
3	33256234	A	G	three_prime_UTR	LOC_Os03g58372
3	33256530	A	C	three_prime_UTR	LOC_Os03g58372
3	33305676	T	A	three_prime_UTR	LOC_Os03g58470
3	33305738	C	G	three_prime_UTR	LOC_Os03g58470
3	33305874	C	G	three_prime_UTR	LOC_Os03g58470
3	33314879	C	T	three_prime_UTR	LOC_Os03g58480
3	33319614	G	A	three_prime_UTR	LOC_Os03g58490
3	33319682	G	A	three_prime_UTR	LOC_Os03g58490
3	25317391	C	T	three_prime_UTR	LOC_Os03g44880
3	25317217	G	A	three_prime_UTR	LOC_Os03g44880
3	33327157	G	A	three_prime_UTR	LOC_Os03g58520
3	33332953	T	C	three_prime_UTR	LOC_Os03g58530
3	33333332	A	T	three_prime_UTR	LOC_Os03g58530
3	33349922	C	T	three_prime_UTR	LOC_Os03g58570
3	33362034	T	C	three_prime_UTR	LOC_Os03g58580
3	33362038	G	A	three_prime_UTR	LOC_Os03g58580
3	33362122	T	A	three_prime_UTR	LOC_Os03g58580
3	33362152	A	G	three_prime_UTR	LOC_Os03g58580
3	33362162	A	G	three_prime_UTR	LOC_Os03g58580
3	33370597	T	C	three_prime_UTR	LOC_Os03g58590
3	33387133	T	G	three_prime_UTR	LOC_Os03g58610
3	33432744	G	A	three_prime_UTR	LOC_Os03g58700
3	33432936	T	C	three_prime_UTR	LOC_Os03g58700
3	33433024	C	A	three_prime_UTR	LOC_Os03g58700
3	33444741	T	G	three_prime_UTR	LOC_Os03g58720
3	33444913	C	A	three_prime_UTR	LOC_Os03g58720
3	33444918	G	A	three_prime_UTR	LOC_Os03g58720
3	33456657	C	T	three_prime_UTR	LOC_Os03g58740
3	33456670	G	T	three_prime_UTR	LOC_Os03g58740
3	33456762	G	A	three_prime_UTR	LOC_Os03g58740
3	33457107	T	A	three_prime_UTR	LOC_Os03g58740
3	33457125	G	A	three_prime_UTR	LOC_Os03g58740
3	33457347	A	C	three_prime_UTR	LOC_Os03g58740
3	33480130	G	C	three_prime_UTR	LOC_Os03g58780
3	33484007	G	A	three_prime_UTR	LOC_Os03g58790
3	25146363	G	C	three_prime_UTR	LOC_Os03g44660
3	25146209	C	G	three_prime_UTR	LOC_Os03g44660
3	25146142	G	A	three_prime_UTR	LOC_Os03g44660
3	25146024	T	C	three_prime_UTR	LOC_Os03g44660
3	25146002	A	T	three_prime_UTR	LOC_Os03g44660
3	25145959	A	C	three_prime_UTR	LOC_Os03g44660
3	33504934	A	G	three_prime_UTR	LOC_Os03g58830
3	25131717	G	T	three_prime_UTR	LOC_Os03g44630
3	33510145	G	A	three_prime_UTR	LOC_Os03g58840
3	33510294	G	A	three_prime_UTR	LOC_Os03g58840
3	25104482	G	A	three_prime_UTR	LOC_Os03g44580
3	25103991	A	G	three_prime_UTR	LOC_Os03g44580
3	25096833	A	G	three_prime_UTR	LOC_Os03g44560
3	25096824	G	A	three_prime_UTR	LOC_Os03g44560
3	25066815	C	G	three_prime_UTR	LOC_Os03g44530
3	25042059	C	T	three_prime_UTR	LOC_Os03g44484
3	25041956	T	G	three_prime_UTR	LOC_Os03g44484
3	25041593	C	A	three_prime_UTR	LOC_Os03g44484
3	25007635	T	C	three_prime_UTR	LOC_Os03g44440
3	24961348	C	T	three_prime_UTR	LOC_Os03g44380
3	24961297	T	C	three_prime_UTR	LOC_Os03g44380
3	24961296	T	C	three_prime_UTR	LOC_Os03g44380
3	33713486	A	C	three_prime_UTR	LOC_Os03g59200
3	33799655	G	A	three_prime_UTR	LOC_Os03g59380
3	33799663	T	C	three_prime_UTR	LOC_Os03g59380
3	33810018	A	G	three_prime_UTR	LOC_Os03g59390
3	33810094	T	G	three_prime_UTR	LOC_Os03g59390
3	33810099	C	T	three_prime_UTR	LOC_Os03g59390
3	33835449	G	A	three_prime_UTR	LOC_Os03g59440
3	33835465	A	T	three_prime_UTR	LOC_Os03g59440
3	33849409	C	A	three_prime_UTR	LOC_Os03g59470
3	33891637	C	A	three_prime_UTR	LOC_Os03g59530
3	33899443	C	T	three_prime_UTR	LOC_Os03g59550
3	33907271	T	G	three_prime_UTR	LOC_Os03g59570
3	33907314	G	A	three_prime_UTR	LOC_Os03g59570
3	33907521	T	G	three_prime_UTR	LOC_Os03g59570
3	33907562	A	G	three_prime_UTR	LOC_Os03g59570
3	24723057	C	T	three_prime_UTR	LOC_Os03g44000
3	24722975	G	A	three_prime_UTR	LOC_Os03g44000
3	33933731	C	T	three_prime_UTR	LOC_Os03g59590
3	33946020	C	A	three_prime_UTR	LOC_Os03g59620
3	33946143	C	A	three_prime_UTR	LOC_Os03g59620
3	33961880	A	G	three_prime_UTR	LOC_Os03g59640
3	33967818	G	T	three_prime_UTR	LOC_Os03g59650
3	33967941	G	C	three_prime_UTR	LOC_Os03g59650
3	33971348	G	A	three_prime_UTR	LOC_Os03g59660
3	33971409	A	T	three_prime_UTR	LOC_Os03g59660
3	33975529	T	A	three_prime_UTR	LOC_Os03g59670
3	24641447	C	G	three_prime_UTR	LOC_Os03g43910
3	24600314	A	G	three_prime_UTR	LOC_Os03g43860
3	24596379	A	C	three_prime_UTR	LOC_Os03g43850
3	34089815	C	T	three_prime_UTR	LOC_Os03g59880
3	34089871	A	G	three_prime_UTR	LOC_Os03g59880
3	34089901	T	C	three_prime_UTR	LOC_Os03g59880
3	34089923	A	G	three_prime_UTR	LOC_Os03g59880
3	34089970	G	A	three_prime_UTR	LOC_Os03g59880
3	24515369	T	A	three_prime_UTR	LOC_Os03g43790
3	24515260	G	A	three_prime_UTR	LOC_Os03g43790
3	24489236	A	G	three_prime_UTR	LOC_Os03g43770
3	24480697	C	T	three_prime_UTR	LOC_Os03g43760
3	24480546	G	A	three_prime_UTR	LOC_Os03g43760
3	24473550	T	C	three_prime_UTR	LOC_Os03g43750
3	24473518	C	T	three_prime_UTR	LOC_Os03g43750
3	24473456	C	T	three_prime_UTR	LOC_Os03g43750
3	24473352	A	G	three_prime_UTR	LOC_Os03g43750
3	24473333	C	T	three_prime_UTR	LOC_Os03g43750
3	24473317	A	C	three_prime_UTR	LOC_Os03g43750
3	24473300	A	G	three_prime_UTR	LOC_Os03g43750
3	24473239	G	A	three_prime_UTR	LOC_Os03g43750
3	24473212	G	A	three_prime_UTR	LOC_Os03g43750
3	24473159	C	T	three_prime_UTR	LOC_Os03g43750
3	24473134	G	A	three_prime_UTR	LOC_Os03g43750
3	24473061	G	A	three_prime_UTR	LOC_Os03g43750
3	24473026	G	A	three_prime_UTR	LOC_Os03g43750
3	24472999	A	G	three_prime_UTR	LOC_Os03g43750
3	24472994	A	G	three_prime_UTR	LOC_Os03g43750
3	24472819	T	C	three_prime_UTR	LOC_Os03g43750
3	24472778	G	A	three_prime_UTR	LOC_Os03g43750
3	24472770	A	G	three_prime_UTR	LOC_Os03g43750
3	24472720	T	C	three_prime_UTR	LOC_Os03g43750
3	24472603	A	G	three_prime_UTR	LOC_Os03g43750
3	24472369	G	T	three_prime_UTR	LOC_Os03g43750
3	34206060	A	G	three_prime_UTR	LOC_Os03g60150
3	24433857	A	G	three_prime_UTR	LOC_Os03g43684
3	24433835	C	T	three_prime_UTR	LOC_Os03g43684
3	24420064	T	C	three_prime_UTR	LOC_Os03g43670
3	24419919	A	C	three_prime_UTR	LOC_Os03g43670
3	34238186	G	T	three_prime_UTR	LOC_Os03g60190
3	34238297	T	C	three_prime_UTR	LOC_Os03g60190
3	34241104	G	A	three_prime_UTR	LOC_Os03g60200
3	34241251	C	T	three_prime_UTR	LOC_Os03g60200
3	34241459	C	T	three_prime_UTR	LOC_Os03g60200
3	34241574	A	G	three_prime_UTR	LOC_Os03g60200
3	34246174	G	A	three_prime_UTR	LOC_Os03g60220
3	34266612	T	A	three_prime_UTR	LOC_Os03g60240
3	34266870	C	T	three_prime_UTR	LOC_Os03g60240
3	34268669	A	G	three_prime_UTR	LOC_Os03g60250
3	34272921	C	G	three_prime_UTR	LOC_Os03g60260
3	34273003	C	A	three_prime_UTR	LOC_Os03g60260
3	34273051	C	T	three_prime_UTR	LOC_Os03g60260
3	34325220	A	C	three_prime_UTR	LOC_Os03g60350
3	34325348	G	A	three_prime_UTR	LOC_Os03g60350
3	34332429	T	C	three_prime_UTR	LOC_Os03g60360
3	34332432	T	A	three_prime_UTR	LOC_Os03g60360
3	34332642	T	C	three_prime_UTR	LOC_Os03g60360
3	34332714	C	T	three_prime_UTR	LOC_Os03g60360
3	34339819	A	C	three_prime_UTR	LOC_Os03g60370
3	34339892	T	C	three_prime_UTR	LOC_Os03g60370
3	34340050	T	C	three_prime_UTR	LOC_Os03g60370
3	34340102	T	C	three_prime_UTR	LOC_Os03g60370
3	24277740	A	T	three_prime_UTR	LOC_Os03g43510
3	24277739	G	A	three_prime_UTR	LOC_Os03g43510
3	34383800	C	T	three_prime_UTR	LOC_Os03g60470
3	34383864	A	T	three_prime_UTR	LOC_Os03g60470
3	34383866	A	T	three_prime_UTR	LOC_Os03g60470
3	34383926	G	A	three_prime_UTR	LOC_Os03g60470
3	34383939	C	T	three_prime_UTR	LOC_Os03g60470
3	34383945	A	G	three_prime_UTR	LOC_Os03g60470
3	34383946	G	A	three_prime_UTR	LOC_Os03g60470
3	34383978	C	A	three_prime_UTR	LOC_Os03g60470
3	34384057	G	A	three_prime_UTR	LOC_Os03g60470
3	34384190	C	T	three_prime_UTR	LOC_Os03g60470
3	34384225	G	A	three_prime_UTR	LOC_Os03g60470
3	34395654	C	T	three_prime_UTR	LOC_Os03g60509
3	34395657	T	G	three_prime_UTR	LOC_Os03g60509
3	34410556	A	C	three_prime_UTR	LOC_Os03g60530
3	34419110	A	C	three_prime_UTR	LOC_Os03g60550
3	24219415	C	A	three_prime_UTR	LOC_Os03g43420
3	34424865	T	C	three_prime_UTR	LOC_Os03g60560
3	24197371	A	C	three_prime_UTR	LOC_Os03g43390
3	34450490	A	G	three_prime_UTR	LOC_Os03g60620
3	34456730	G	A	three_prime_UTR	LOC_Os03g60630
3	34456814	C	A	three_prime_UTR	LOC_Os03g60630
3	34507959	C	A	three_prime_UTR	LOC_Os03g60710
3	34511064	G	A	three_prime_UTR	LOC_Os03g60720
3	34511213	A	G	three_prime_UTR	LOC_Os03g60720
3	34525759	T	C	three_prime_UTR	LOC_Os03g60730
3	34525813	A	C	three_prime_UTR	LOC_Os03g60730
3	34529020	G	T	three_prime_UTR	LOC_Os03g60740
3	34531481	C	A	three_prime_UTR	LOC_Os03g60750
3	34531538	C	A	three_prime_UTR	LOC_Os03g60750
3	34531586	A	C	three_prime_UTR	LOC_Os03g60750
3	34531608	C	T	three_prime_UTR	LOC_Os03g60750
3	34531628	C	T	three_prime_UTR	LOC_Os03g60750
3	34531659	A	C	three_prime_UTR	LOC_Os03g60750
3	34531666	T	C	three_prime_UTR	LOC_Os03g60750
3	34531692	A	G	three_prime_UTR	LOC_Os03g60750
3	34531707	G	A	three_prime_UTR	LOC_Os03g60750
3	34531752	T	C	three_prime_UTR	LOC_Os03g60750
3	34539123	C	T	three_prime_UTR	LOC_Os03g60780
3	34541033	G	A	three_prime_UTR	LOC_Os03g60790
3	34560488	C	G	three_prime_UTR	LOC_Os03g60820
3	34560622	C	A	three_prime_UTR	LOC_Os03g60820
3	34560631	T	C	three_prime_UTR	LOC_Os03g60820
3	34560694	A	G	three_prime_UTR	LOC_Os03g60820
3	24053223	A	T	three_prime_UTR	LOC_Os03g43114
3	24053043	G	C	three_prime_UTR	LOC_Os03g43114
3	24052836	T	C	three_prime_UTR	LOC_Os03g43114
3	24052387	T	A	three_prime_UTR	LOC_Os03g43114
3	24052243	C	A	three_prime_UTR	LOC_Os03g43114
3	24051995	A	C	three_prime_UTR	LOC_Os03g43114
3	24051879	G	A	three_prime_UTR	LOC_Os03g43114
3	24051743	G	T	three_prime_UTR	LOC_Os03g43114
3	24051717	A	G	three_prime_UTR	LOC_Os03g43114
3	24051652	C	T	three_prime_UTR	LOC_Os03g43114
3	24051631	A	G	three_prime_UTR	LOC_Os03g43114
3	24047234	T	C	three_prime_UTR	LOC_Os03g43100
3	24047227	A	C	three_prime_UTR	LOC_Os03g43100
3	24047211	A	G	three_prime_UTR	LOC_Os03g43100
3	34608144	A	C	three_prime_UTR	LOC_Os03g60900
3	34616568	A	T	three_prime_UTR	LOC_Os03g60920
3	34616591	A	C	three_prime_UTR	LOC_Os03g60920
3	34616960	T	C	three_prime_UTR	LOC_Os03g60920
3	34633073	C	A	three_prime_UTR	LOC_Os03g60939
3	34633105	C	T	three_prime_UTR	LOC_Os03g60939
3	34633114	G	A	three_prime_UTR	LOC_Os03g60939
3	34633116	A	G	three_prime_UTR	LOC_Os03g60939
3	34633151	G	A	three_prime_UTR	LOC_Os03g60939
3	34633228	G	A	three_prime_UTR	LOC_Os03g60939
3	34633246	A	C	three_prime_UTR	LOC_Os03g60939
3	23953853	A	G	three_prime_UTR	LOC_Os03g42950
3	23953275	A	G	three_prime_UTR	LOC_Os03g42950
3	23952795	A	T	three_prime_UTR	LOC_Os03g42950
3	23952747	T	G	three_prime_UTR	LOC_Os03g42950
3	23952688	C	T	three_prime_UTR	LOC_Os03g42950
3	23952369	G	A	three_prime_UTR	LOC_Os03g42950
3	34687845	A	G	three_prime_UTR	LOC_Os03g61050
3	23952050	C	T	three_prime_UTR	LOC_Os03g42950
3	23952046	C	T	three_prime_UTR	LOC_Os03g42950
3	23951837	C	T	three_prime_UTR	LOC_Os03g42950
3	23951716	T	G	three_prime_UTR	LOC_Os03g42950
3	23951715	C	T	three_prime_UTR	LOC_Os03g42950
3	23951698	C	T	three_prime_UTR	LOC_Os03g42950
3	23951464	C	G	three_prime_UTR	LOC_Os03g42950
3	23951114	A	T	three_prime_UTR	LOC_Os03g42950
3	23951050	C	T	three_prime_UTR	LOC_Os03g42950
3	23950636	G	A	three_prime_UTR	LOC_Os03g42950
3	23950619	A	G	three_prime_UTR	LOC_Os03g42950
3	23933992	T	A	three_prime_UTR	LOC_Os03g42900
3	23933926	T	C	three_prime_UTR	LOC_Os03g42900
3	34707644	A	T	three_prime_UTR	LOC_Os03g61090
3	34707802	G	A	three_prime_UTR	LOC_Os03g61090
3	23913102	G	A	three_prime_UTR	LOC_Os03g42880
3	23913022	G	T	three_prime_UTR	LOC_Os03g42880
3	34734728	A	G	three_prime_UTR	LOC_Os03g61150
3	23895397	T	C	three_prime_UTR	LOC_Os03g42840
3	23895166	G	A	three_prime_UTR	LOC_Os03g42840
3	34758682	T	C	three_prime_UTR	LOC_Os03g61200
3	34758716	G	C	three_prime_UTR	LOC_Os03g61200
3	34762995	T	A	three_prime_UTR	LOC_Os03g61210
3	23876204	A	G	three_prime_UTR	LOC_Os03g42830
3	23861909	T	C	three_prime_UTR	LOC_Os03g42820
3	23861720	T	C	three_prime_UTR	LOC_Os03g42820
3	34779395	T	A	three_prime_UTR	LOC_Os03g61240
3	34779424	T	G	three_prime_UTR	LOC_Os03g61240
3	34779506	C	T	three_prime_UTR	LOC_Os03g61240
3	34779655	T	C	three_prime_UTR	LOC_Os03g61240
3	34787113	G	A	three_prime_UTR	LOC_Os03g61260
3	34787180	A	G	three_prime_UTR	LOC_Os03g61260
3	34787320	G	A	three_prime_UTR	LOC_Os03g61260
3	34787340	A	C	three_prime_UTR	LOC_Os03g61260
3	34787384	A	C	three_prime_UTR	LOC_Os03g61260
3	34787471	C	T	three_prime_UTR	LOC_Os03g61260
3	34787490	A	G	three_prime_UTR	LOC_Os03g61260
3	34787492	A	C	three_prime_UTR	LOC_Os03g61260
3	23852163	T	C	three_prime_UTR	LOC_Os03g42810
3	34793685	T	C	three_prime_UTR	LOC_Os03g61270
3	34793768	A	G	three_prime_UTR	LOC_Os03g61270
3	34793777	G	A	three_prime_UTR	LOC_Os03g61270
3	34793781	G	C	three_prime_UTR	LOC_Os03g61270
3	34793795	T	C	three_prime_UTR	LOC_Os03g61270
3	23844364	G	A	three_prime_UTR	LOC_Os03g42799
3	34800672	A	G	three_prime_UTR	LOC_Os03g61280
3	34800688	A	G	three_prime_UTR	LOC_Os03g61280
3	34800698	G	T	three_prime_UTR	LOC_Os03g61280
3	34800725	G	T	three_prime_UTR	LOC_Os03g61280
3	34800840	C	T	three_prime_UTR	LOC_Os03g61280
3	34800843	T	G	three_prime_UTR	LOC_Os03g61280
3	34800854	T	C	three_prime_UTR	LOC_Os03g61280
3	34807781	T	C	three_prime_UTR	LOC_Os03g61290
3	34807784	A	T	three_prime_UTR	LOC_Os03g61290
3	34807844	A	G	three_prime_UTR	LOC_Os03g61290
3	23824219	A	G	three_prime_UTR	LOC_Os03g42770
3	23746042	G	A	three_prime_UTR	LOC_Os03g42650
3	23745890	T	C	three_prime_UTR	LOC_Os03g42650
3	23745854	T	G	three_prime_UTR	LOC_Os03g42650
3	23745647	G	A	three_prime_UTR	LOC_Os03g42650
3	34914785	C	T	three_prime_UTR	LOC_Os03g61570
3	23715727	T	C	three_prime_UTR	LOC_Os03g42600
3	34944413	T	C	three_prime_UTR	LOC_Os03g61640
3	23658284	C	A	three_prime_UTR	LOC_Os03g42520
3	23658282	A	G	three_prime_UTR	LOC_Os03g42520
3	23658062	G	A	three_prime_UTR	LOC_Os03g42520
3	23658046	A	G	three_prime_UTR	LOC_Os03g42520
3	23657974	G	A	three_prime_UTR	LOC_Os03g42520
3	23657473	T	C	three_prime_UTR	LOC_Os03g42520
3	23657352	A	G	three_prime_UTR	LOC_Os03g42520
3	23616289	G	A	three_prime_UTR	LOC_Os03g42430
3	23616245	G	A	three_prime_UTR	LOC_Os03g42430
3	23616167	C	A	three_prime_UTR	LOC_Os03g42430
3	23611765	G	T	three_prime_UTR	LOC_Os03g42420
3	23611741	T	C	three_prime_UTR	LOC_Os03g42420
3	35041409	C	T	three_prime_UTR	LOC_Os03g61800
3	23562840	C	T	three_prime_UTR	LOC_Os03g42350
3	23562813	T	A	three_prime_UTR	LOC_Os03g42350
3	23562785	C	T	three_prime_UTR	LOC_Os03g42350
3	23562735	G	A	three_prime_UTR	LOC_Os03g42350
3	23562643	A	G	three_prime_UTR	LOC_Os03g42350
3	23513506	G	C	three_prime_UTR	LOC_Os03g42259
3	23497353	T	C	three_prime_UTR	LOC_Os03g42235
3	23497352	T	C	three_prime_UTR	LOC_Os03g42235
3	23497203	T	C	three_prime_UTR	LOC_Os03g42235
3	23496286	T	C	three_prime_UTR	LOC_Os03g42230
3	23496278	G	A	three_prime_UTR	LOC_Os03g42230
3	23496229	T	A	three_prime_UTR	LOC_Os03g42230
3	23490737	G	C	three_prime_UTR	LOC_Os03g42220
3	23490664	A	G	three_prime_UTR	LOC_Os03g42220
3	23490594	G	A	three_prime_UTR	LOC_Os03g42220
3	23490405	T	C	three_prime_UTR	LOC_Os03g42220
3	23442185	T	G	three_prime_UTR	LOC_Os03g42110
3	35218185	G	C	three_prime_UTR	LOC_Os03g62170
3	35222442	G	A	three_prime_UTR	LOC_Os03g62180
3	35222444	C	G	three_prime_UTR	LOC_Os03g62180
3	35222499	T	C	three_prime_UTR	LOC_Os03g62180
3	35222631	C	T	three_prime_UTR	LOC_Os03g62180
3	35222636	G	T	three_prime_UTR	LOC_Os03g62180
3	35222748	C	G	three_prime_UTR	LOC_Os03g62180
3	35222779	C	A	three_prime_UTR	LOC_Os03g62180
3	35222877	T	A	three_prime_UTR	LOC_Os03g62180
3	35222903	G	A	three_prime_UTR	LOC_Os03g62180
3	35241810	T	C	three_prime_UTR	LOC_Os03g62200
3	35241869	A	G	three_prime_UTR	LOC_Os03g62200
3	35241870	C	T	three_prime_UTR	LOC_Os03g62200
3	35241922	G	A	three_prime_UTR	LOC_Os03g62200
3	35241945	T	A	three_prime_UTR	LOC_Os03g62200
3	35242735	C	T	three_prime_UTR	LOC_Os03g62210
3	35242748	T	C	three_prime_UTR	LOC_Os03g62210
3	35242757	G	C	three_prime_UTR	LOC_Os03g62210
3	35242782	G	A	three_prime_UTR	LOC_Os03g62210
3	35252470	T	C	three_prime_UTR	LOC_Os03g62230
3	35252533	C	T	three_prime_UTR	LOC_Os03g62230
3	35264436	T	G	three_prime_UTR	LOC_Os03g62260
3	35264487	G	T	three_prime_UTR	LOC_Os03g62260
3	35264556	T	C	three_prime_UTR	LOC_Os03g62260
3	35269338	T	G	three_prime_UTR	LOC_Os03g62270
3	35269460	G	A	three_prime_UTR	LOC_Os03g62270
3	35269494	A	T	three_prime_UTR	LOC_Os03g62270
3	35269499	C	T	three_prime_UTR	LOC_Os03g62270
3	35269647	G	A	three_prime_UTR	LOC_Os03g62270
3	35269654	T	A	three_prime_UTR	LOC_Os03g62270
3	35269717	A	G	three_prime_UTR	LOC_Os03g62270
3	35289214	C	T	three_prime_UTR	LOC_Os03g62290
3	23347303	C	T	three_prime_UTR	LOC_Os03g42020
3	35334235	G	A	three_prime_UTR	LOC_Os03g62370
3	35334243	C	T	three_prime_UTR	LOC_Os03g62370
3	35364261	C	T	three_prime_UTR	LOC_Os03g62430
3	23159102	G	C	three_prime_UTR	LOC_Os03g41675
3	35497649	T	G	three_prime_UTR	LOC_Os03g62720
3	35546932	T	G	three_prime_UTR	LOC_Os03g62830
3	35546933	C	A	three_prime_UTR	LOC_Os03g62830
3	23090196	T	A	three_prime_UTR	LOC_Os03g41510
3	23090065	A	C	three_prime_UTR	LOC_Os03g41510
3	35557894	G	T	three_prime_UTR	LOC_Os03g62850
3	35557941	T	C	three_prime_UTR	LOC_Os03g62850
3	35595896	G	A	three_prime_UTR	LOC_Os03g62910
3	35596056	T	C	three_prime_UTR	LOC_Os03g62910
3	23037428	G	T	three_prime_UTR	LOC_Os03g41390
3	23037364	A	G	three_prime_UTR	LOC_Os03g41390
3	35638401	A	G	three_prime_UTR	LOC_Os03g63020
3	35638519	C	G	three_prime_UTR	LOC_Os03g63020
3	22995200	T	C	three_prime_UTR	LOC_Os03g41350
3	35658407	C	A	three_prime_UTR	LOC_Os03g63060
3	35658581	T	C	three_prime_UTR	LOC_Os03g63060
3	35658849	C	A	three_prime_UTR	LOC_Os03g63060
3	35659234	T	A	three_prime_UTR	LOC_Os03g63060
3	35659360	T	C	three_prime_UTR	LOC_Os03g63060
3	35659394	A	G	three_prime_UTR	LOC_Os03g63060
3	35659395	T	C	three_prime_UTR	LOC_Os03g63060
3	22979762	A	C	three_prime_UTR	LOC_Os03g41330
3	22937136	T	C	three_prime_UTR	LOC_Os03g41229
3	22937049	G	T	three_prime_UTR	LOC_Os03g41229
3	22936985	T	C	three_prime_UTR	LOC_Os03g41229
3	22936968	G	A	three_prime_UTR	LOC_Os03g41229
3	22936943	T	C	three_prime_UTR	LOC_Os03g41229
3	35757968	T	C	three_prime_UTR	LOC_Os03g63270
3	35757987	G	A	three_prime_UTR	LOC_Os03g63270
3	35769079	A	G	three_prime_UTR	LOC_Os03g63280
3	22864036	A	G	three_prime_UTR	LOC_Os03g41130
3	35781041	C	G	three_prime_UTR	LOC_Os03g63310
3	35781045	A	T	three_prime_UTR	LOC_Os03g63310
3	35781110	A	G	three_prime_UTR	LOC_Os03g63310
3	35781182	C	A	three_prime_UTR	LOC_Os03g63310
3	35781192	C	T	three_prime_UTR	LOC_Os03g63310
3	35781267	T	C	three_prime_UTR	LOC_Os03g63310
3	35781279	G	T	three_prime_UTR	LOC_Os03g63310
3	35781317	C	T	three_prime_UTR	LOC_Os03g63310
3	35781323	A	G	three_prime_UTR	LOC_Os03g63310
3	22857407	A	C	three_prime_UTR	LOC_Os03g41120
3	22852083	G	A	three_prime_UTR	LOC_Os03g41110
3	35795262	G	T	three_prime_UTR	LOC_Os03g63330
3	35795341	C	T	three_prime_UTR	LOC_Os03g63330
3	35795365	A	G	three_prime_UTR	LOC_Os03g63330
3	35795371	G	A	three_prime_UTR	LOC_Os03g63330
3	35795383	C	T	three_prime_UTR	LOC_Os03g63330
3	22832944	C	A	three_prime_UTR	LOC_Os03g41080
3	22832879	G	T	three_prime_UTR	LOC_Os03g41080
3	22832819	C	G	three_prime_UTR	LOC_Os03g41080
3	22832816	A	G	three_prime_UTR	LOC_Os03g41080
3	22832556	G	T	three_prime_UTR	LOC_Os03g41080
3	35808878	A	T	three_prime_UTR	LOC_Os03g63360
3	35821250	C	T	three_prime_UTR	LOC_Os03g63390
3	35821281	T	C	three_prime_UTR	LOC_Os03g63390
3	22817661	G	A	three_prime_UTR	LOC_Os03g41060
3	35837853	C	T	three_prime_UTR	LOC_Os03g63430
3	35853928	A	C	three_prime_UTR	LOC_Os03g63450
3	35863859	C	T	three_prime_UTR	LOC_Os03g63480
3	35888189	A	G	three_prime_UTR	LOC_Os03g63520
3	35894078	C	T	three_prime_UTR	LOC_Os03g63530
3	22743343	A	G	three_prime_UTR	LOC_Os03g40920
3	22743327	C	T	three_prime_UTR	LOC_Os03g40920
3	22743314	G	C	three_prime_UTR	LOC_Os03g40920
3	22743026	A	G	three_prime_UTR	LOC_Os03g40920
3	22743005	G	C	three_prime_UTR	LOC_Os03g40920
3	22742996	A	G	three_prime_UTR	LOC_Os03g40920
3	22742877	T	C	three_prime_UTR	LOC_Os03g40920
3	22742870	T	G	three_prime_UTR	LOC_Os03g40920
3	22742829	T	C	three_prime_UTR	LOC_Os03g40920
3	22742793	C	A	three_prime_UTR	LOC_Os03g40920
3	22742773	G	C	three_prime_UTR	LOC_Os03g40920
3	22742756	C	A	three_prime_UTR	LOC_Os03g40920
3	22742735	G	A	three_prime_UTR	LOC_Os03g40920
3	22742715	T	G	three_prime_UTR	LOC_Os03g40920
3	22742662	T	C	three_prime_UTR	LOC_Os03g40920
3	22742645	T	G	three_prime_UTR	LOC_Os03g40920
3	22742436	A	G	three_prime_UTR	LOC_Os03g40920
3	22742393	C	T	three_prime_UTR	LOC_Os03g40920
3	22742196	C	A	three_prime_UTR	LOC_Os03g40920
3	22741932	C	T	three_prime_UTR	LOC_Os03g40920
3	22741878	G	C	three_prime_UTR	LOC_Os03g40920
3	22741821	T	C	three_prime_UTR	LOC_Os03g40920
3	22741777	C	T	three_prime_UTR	LOC_Os03g40920
3	22741688	A	G	three_prime_UTR	LOC_Os03g40920
3	22741687	C	T	three_prime_UTR	LOC_Os03g40920
3	22741571	G	A	three_prime_UTR	LOC_Os03g40920
3	22741512	A	C	three_prime_UTR	LOC_Os03g40920
3	22741467	C	T	three_prime_UTR	LOC_Os03g40920
3	22741462	A	G	three_prime_UTR	LOC_Os03g40920
3	22741336	T	C	three_prime_UTR	LOC_Os03g40920
3	22741315	T	C	three_prime_UTR	LOC_Os03g40920
3	22741298	T	G	three_prime_UTR	LOC_Os03g40920
3	22741245	G	A	three_prime_UTR	LOC_Os03g40920
3	22741243	G	A	three_prime_UTR	LOC_Os03g40920
3	22741218	C	T	three_prime_UTR	LOC_Os03g40920
3	22741174	T	C	three_prime_UTR	LOC_Os03g40920
3	22741164	C	T	three_prime_UTR	LOC_Os03g40920
3	22741095	C	G	three_prime_UTR	LOC_Os03g40920
3	22741027	G	A	three_prime_UTR	LOC_Os03g40920
3	22740964	C	T	three_prime_UTR	LOC_Os03g40920
3	22740931	T	G	three_prime_UTR	LOC_Os03g40920
3	22740916	C	T	three_prime_UTR	LOC_Os03g40920
3	35923846	C	T	three_prime_UTR	LOC_Os03g63620
3	35923889	G	A	three_prime_UTR	LOC_Os03g63620
3	35923903	G	A	three_prime_UTR	LOC_Os03g63620
3	22705981	A	G	three_prime_UTR	LOC_Os03g40830
3	22705964	C	G	three_prime_UTR	LOC_Os03g40830
3	22705834	T	A	three_prime_UTR	LOC_Os03g40830
3	22705740	G	A	three_prime_UTR	LOC_Os03g40830
3	22705530	A	G	three_prime_UTR	LOC_Os03g40830
3	22705412	T	C	three_prime_UTR	LOC_Os03g40830
3	35970292	A	G	three_prime_UTR	LOC_Os03g63680
3	35970349	T	A	three_prime_UTR	LOC_Os03g63680
3	35974229	C	T	three_prime_UTR	LOC_Os03g63700
3	35974490	C	T	three_prime_UTR	LOC_Os03g63700
3	22663957	G	A	three_prime_UTR	LOC_Os03g40725
3	22663774	G	A	three_prime_UTR	LOC_Os03g40725
3	22663734	G	T	three_prime_UTR	LOC_Os03g40725
3	22663726	G	A	three_prime_UTR	LOC_Os03g40725
3	22663531	C	T	three_prime_UTR	LOC_Os03g40725
3	22663239	G	C	three_prime_UTR	LOC_Os03g40725
3	22663235	G	A	three_prime_UTR	LOC_Os03g40725
3	22663222	T	C	three_prime_UTR	LOC_Os03g40725
3	22662966	G	A	three_prime_UTR	LOC_Os03g40725
3	22662574	T	G	three_prime_UTR	LOC_Os03g40725
3	22662561	G	A	three_prime_UTR	LOC_Os03g40725
3	22662543	C	T	three_prime_UTR	LOC_Os03g40725
3	22662504	A	G	three_prime_UTR	LOC_Os03g40725
3	22662384	A	C	three_prime_UTR	LOC_Os03g40725
3	35978808	T	G	three_prime_UTR	LOC_Os03g63710
3	35978981	G	A	three_prime_UTR	LOC_Os03g63710
3	35979026	G	C	three_prime_UTR	LOC_Os03g63710
3	35982368	C	A	three_prime_UTR	LOC_Os03g63720
3	35985570	C	T	three_prime_UTR	LOC_Os03g63730
3	35992181	T	G	three_prime_UTR	LOC_Os03g63750
3	22640764	C	T	three_prime_UTR	LOC_Os03g40710
3	22640733	A	G	three_prime_UTR	LOC_Os03g40710
3	22640568	T	A	three_prime_UTR	LOC_Os03g40710
3	22640548	C	T	three_prime_UTR	LOC_Os03g40710
3	22630235	T	C	three_prime_UTR	LOC_Os03g40700
3	36074307	T	A	three_prime_UTR	LOC_Os03g63850
3	36074404	A	G	three_prime_UTR	LOC_Os03g63850
3	36074448	G	A	three_prime_UTR	LOC_Os03g63850
3	36074571	A	T	three_prime_UTR	LOC_Os03g63850
3	36079602	T	A	three_prime_UTR	LOC_Os03g63860
3	22551947	A	T	three_prime_UTR	LOC_Os03g40550
3	36096532	G	A	three_prime_UTR	LOC_Os03g63870
3	36096564	C	T	three_prime_UTR	LOC_Os03g63870
3	22542382	A	G	three_prime_UTR	LOC_Os03g40540
3	36152098	A	G	three_prime_UTR	LOC_Os03g63970
3	22470110	G	T	three_prime_UTR	LOC_Os03g40440
3	36175333	T	C	three_prime_UTR	LOC_Os03g64010
3	36175366	G	A	three_prime_UTR	LOC_Os03g64010
3	36180029	A	G	three_prime_UTR	LOC_Os03g64014
3	36186397	T	C	three_prime_UTR	LOC_Os03g64030
3	36190248	T	C	three_prime_UTR	LOC_Os03g64050
3	36190249	G	T	three_prime_UTR	LOC_Os03g64050
3	36190295	C	T	three_prime_UTR	LOC_Os03g64050
3	36190331	T	A	three_prime_UTR	LOC_Os03g64050
3	36190380	C	A	three_prime_UTR	LOC_Os03g64050
3	36190473	A	T	three_prime_UTR	LOC_Os03g64050
3	22441533	A	G	three_prime_UTR	LOC_Os03g40380
3	22441513	G	A	three_prime_UTR	LOC_Os03g40380
3	36205116	T	C	three_prime_UTR	LOC_Os03g64070
3	36205243	A	T	three_prime_UTR	LOC_Os03g64070
3	22418660	A	G	three_prime_UTR	LOC_Os03g40310
3	36232634	T	C	three_prime_UTR	LOC_Os03g64110
3	36232702	T	G	three_prime_UTR	LOC_Os03g64110
3	36259219	G	A	three_prime_UTR	LOC_Os03g64170
3	22380089	C	T	three_prime_UTR	LOC_Os03g40260
3	22380076	G	C	three_prime_UTR	LOC_Os03g40260
3	22379944	T	G	three_prime_UTR	LOC_Os03g40260
3	36271446	T	G	three_prime_UTR	LOC_Os03g64190
3	36271447	T	A	three_prime_UTR	LOC_Os03g64190
3	36284920	C	T	three_prime_UTR	LOC_Os03g64210
3	22351314	G	A	three_prime_UTR	LOC_Os03g40194
3	22351234	C	T	three_prime_UTR	LOC_Os03g40194
3	22351038	G	T	three_prime_UTR	LOC_Os03g40194
3	22350961	T	A	three_prime_UTR	LOC_Os03g40194
3	36289098	T	C	three_prime_UTR	LOC_Os03g64219
3	22350591	A	G	three_prime_UTR	LOC_Os03g40194
3	36294709	G	A	three_prime_UTR	LOC_Os03g64230
3	36294827	T	C	three_prime_UTR	LOC_Os03g64230
3	36294829	A	T	three_prime_UTR	LOC_Os03g64230
3	36294928	A	G	three_prime_UTR	LOC_Os03g64230
3	36294944	T	A	three_prime_UTR	LOC_Os03g64230
3	36294965	C	A	three_prime_UTR	LOC_Os03g64230
3	22335050	T	A	three_prime_UTR	LOC_Os03g40170
3	36319540	C	G	three_prime_UTR	LOC_Os03g64280
3	36319612	T	G	three_prime_UTR	LOC_Os03g64280
3	36346888	T	C	three_prime_UTR	LOC_Os03g64310
3	36346905	A	C	three_prime_UTR	LOC_Os03g64310
3	36361609	T	C	three_prime_UTR	LOC_Os03g64330
3	22259154	A	C	three_prime_UTR	LOC_Os03g40070
3	36384316	T	C	three_prime_UTR	LOC_Os03g64360
3	22238768	C	A	three_prime_UTR	LOC_Os03g40020
3	36401366	A	C	three_prime_UTR	LOC_Os03g64400
3	22226370	A	G	three_prime_UTR	LOC_Os03g40010
3	22207154	A	G	three_prime_UTR	LOC_Os03g39960
3	22206906	G	A	three_prime_UTR	LOC_Os03g39960
3	22206903	G	T	three_prime_UTR	LOC_Os03g39960
3	22186812	A	T	three_prime_UTR	LOC_Os03g39910
3	22186778	T	G	three_prime_UTR	LOC_Os03g39910
3	22186082	C	G	three_prime_UTR	LOC_Os03g39910
3	22185919	C	A	three_prime_UTR	LOC_Os03g39910
3	22185833	A	G	three_prime_UTR	LOC_Os03g39910
3	22174869	G	A	three_prime_UTR	LOC_Os03g39880
3	22174612	T	A	three_prime_UTR	LOC_Os03g39880
3	22174606	C	T	three_prime_UTR	LOC_Os03g39880
3	22174562	G	C	three_prime_UTR	LOC_Os03g39880
3	22174544	C	T	three_prime_UTR	LOC_Os03g39880
3	22174521	T	C	three_prime_UTR	LOC_Os03g39880
3	22173087	C	A	three_prime_UTR	LOC_Os03g39870
3	22172874	G	A	three_prime_UTR	LOC_Os03g39870
3	22172841	T	C	three_prime_UTR	LOC_Os03g39870
3	22172813	A	G	three_prime_UTR	LOC_Os03g39870
3	22172802	C	T	three_prime_UTR	LOC_Os03g39870
3	22172797	G	A	three_prime_UTR	LOC_Os03g39870
3	22172769	C	T	three_prime_UTR	LOC_Os03g39870
3	22172712	C	T	three_prime_UTR	LOC_Os03g39870
3	22168913	A	G	three_prime_UTR	LOC_Os03g39860
3	22168903	A	T	three_prime_UTR	LOC_Os03g39860
3	22168827	T	A	three_prime_UTR	LOC_Os03g39860
3	22168768	T	G	three_prime_UTR	LOC_Os03g39860
3	22168764	T	C	three_prime_UTR	LOC_Os03g39860
3	22168748	A	C	three_prime_UTR	LOC_Os03g39860
3	22168742	C	T	three_prime_UTR	LOC_Os03g39860
3	22168721	G	A	three_prime_UTR	LOC_Os03g39860
3	22168706	T	A	three_prime_UTR	LOC_Os03g39860
3	22125528	T	C	three_prime_UTR	LOC_Os03g39760
3	22086158	G	A	three_prime_UTR	LOC_Os03g39690
3	22085920	G	A	three_prime_UTR	LOC_Os03g39690
3	22085860	G	A	three_prime_UTR	LOC_Os03g39690
3	22001658	T	C	three_prime_UTR	LOC_Os03g39610
3	22001597	G	A	three_prime_UTR	LOC_Os03g39610
3	22001424	T	G	three_prime_UTR	LOC_Os03g39610
3	21884973	A	G	three_prime_UTR	LOC_Os03g39380
3	21763892	A	G	three_prime_UTR	LOC_Os03g39170
3	21737974	C	T	three_prime_UTR	LOC_Os03g39129
3	21737909	A	G	three_prime_UTR	LOC_Os03g39129
3	21731452	C	T	three_prime_UTR	LOC_Os03g39110
3	21731422	G	C	three_prime_UTR	LOC_Os03g39110
3	21731294	G	C	three_prime_UTR	LOC_Os03g39110
3	21684881	A	C	three_prime_UTR	LOC_Os03g39000
3	21660079	G	A	three_prime_UTR	LOC_Os03g38970
3	21660068	G	C	three_prime_UTR	LOC_Os03g38970
3	21637211	G	T	three_prime_UTR	LOC_Os03g38950
3	21544435	T	G	three_prime_UTR	LOC_Os03g38790
3	21454705	G	A	three_prime_UTR	LOC_Os03g38640
3	21420493	C	T	three_prime_UTR	LOC_Os03g38590
3	21420230	G	T	three_prime_UTR	LOC_Os03g38590
3	21394931	G	A	three_prime_UTR	LOC_Os03g38540
3	21381977	G	T	three_prime_UTR	LOC_Os03g38520
3	21375654	C	A	three_prime_UTR	LOC_Os03g38500
3	21375622	T	G	three_prime_UTR	LOC_Os03g38500
3	21337775	C	T	three_prime_UTR	LOC_Os03g38440
3	21337176	A	G	three_prime_UTR	LOC_Os03g38440
3	21336999	A	C	three_prime_UTR	LOC_Os03g38440
3	21289032	G	A	three_prime_UTR	LOC_Os03g38359
3	21289030	T	C	three_prime_UTR	LOC_Os03g38359
3	21289020	A	G	three_prime_UTR	LOC_Os03g38359
3	21289012	T	G	three_prime_UTR	LOC_Os03g38359
3	21288947	A	G	three_prime_UTR	LOC_Os03g38359
3	21288931	C	A	three_prime_UTR	LOC_Os03g38359
3	21288920	C	T	three_prime_UTR	LOC_Os03g38359
3	21276146	T	G	three_prime_UTR	LOC_Os03g38350
3	21276138	T	C	three_prime_UTR	LOC_Os03g38350
3	21276131	A	G	three_prime_UTR	LOC_Os03g38350
3	21272342	C	T	three_prime_UTR	LOC_Os03g38330
3	21240816	C	A	three_prime_UTR	LOC_Os03g38260
3	21225934	A	T	three_prime_UTR	LOC_Os03g38230
3	21198959	G	A	three_prime_UTR	LOC_Os03g38170
3	21198787	G	C	three_prime_UTR	LOC_Os03g38170
3	21174658	C	A	three_prime_UTR	LOC_Os03g38130
3	21148547	C	T	three_prime_UTR	LOC_Os03g38094
3	21123310	T	C	three_prime_UTR	LOC_Os03g38050
3	21123288	G	A	three_prime_UTR	LOC_Os03g38050
3	21123126	G	C	three_prime_UTR	LOC_Os03g38050
3	21112160	G	T	three_prime_UTR	LOC_Os03g38020
3	21106005	T	A	three_prime_UTR	LOC_Os03g38010
3	21100021	G	A	three_prime_UTR	LOC_Os03g38000
3	21099947	C	A	three_prime_UTR	LOC_Os03g38000
3	21096859	G	T	three_prime_UTR	LOC_Os03g37984
3	21096735	T	C	three_prime_UTR	LOC_Os03g37984
3	21096727	G	A	three_prime_UTR	LOC_Os03g37984
3	21081887	C	T	three_prime_UTR	LOC_Os03g37954
3	21080662	C	G	three_prime_UTR	LOC_Os03g37950
3	21080528	C	T	three_prime_UTR	LOC_Os03g37950
3	21059949	C	T	three_prime_UTR	LOC_Os03g37920
3	21059932	C	A	three_prime_UTR	LOC_Os03g37920
3	21059861	A	G	three_prime_UTR	LOC_Os03g37920
3	21059859	G	A	three_prime_UTR	LOC_Os03g37920
3	21038223	G	T	three_prime_UTR	LOC_Os03g37878
3	21031244	T	G	three_prime_UTR	LOC_Os03g37864
3	21031008	G	T	three_prime_UTR	LOC_Os03g37864
3	21021617	G	A	three_prime_UTR	LOC_Os03g37860
3	21021616	A	G	three_prime_UTR	LOC_Os03g37860
3	21007432	A	G	three_prime_UTR	LOC_Os03g37840
3	20925307	T	C	three_prime_UTR	LOC_Os03g37730
3	20909897	A	G	three_prime_UTR	LOC_Os03g37710
3	20909869	G	A	three_prime_UTR	LOC_Os03g37710
3	20839896	G	A	three_prime_UTR	LOC_Os03g37570
3	20839827	C	T	three_prime_UTR	LOC_Os03g37570
3	20799758	G	A	three_prime_UTR	LOC_Os03g37490
3	20653216	A	T	three_prime_UTR	LOC_Os03g37260
3	20653104	C	G	three_prime_UTR	LOC_Os03g37260
3	20652733	T	A	three_prime_UTR	LOC_Os03g37260
3	20652719	G	A	three_prime_UTR	LOC_Os03g37260
3	20652461	A	T	three_prime_UTR	LOC_Os03g37260
3	20652419	G	A	three_prime_UTR	LOC_Os03g37260
3	20589866	C	T	three_prime_UTR	LOC_Os03g37140
3	20579382	A	C	three_prime_UTR	LOC_Os03g37130
3	20564944	A	T	three_prime_UTR	LOC_Os03g37100
3	20518824	A	G	three_prime_UTR	LOC_Os03g37010
3	20518798	T	C	three_prime_UTR	LOC_Os03g37010
3	20426174	C	G	three_prime_UTR	LOC_Os03g36790
3	20417263	A	C	three_prime_UTR	LOC_Os03g36780
3	20417220	C	T	three_prime_UTR	LOC_Os03g36780
3	20417214	C	T	three_prime_UTR	LOC_Os03g36780
3	20396495	G	A	three_prime_UTR	LOC_Os03g36760
3	20395838	A	G	three_prime_UTR	LOC_Os03g36760
3	20386945	T	C	three_prime_UTR	LOC_Os03g36750
3	20318190	G	T	three_prime_UTR	LOC_Os03g36630
3	20318125	T	A	three_prime_UTR	LOC_Os03g36630
3	20317981	G	T	three_prime_UTR	LOC_Os03g36630
3	20259647	T	C	three_prime_UTR	LOC_Os03g36550
3	20259624	A	G	three_prime_UTR	LOC_Os03g36550
3	20259619	T	G	three_prime_UTR	LOC_Os03g36550
3	20259600	A	G	three_prime_UTR	LOC_Os03g36550
3	20259475	T	C	three_prime_UTR	LOC_Os03g36550
3	20259469	T	A	three_prime_UTR	LOC_Os03g36550
3	20259456	T	A	three_prime_UTR	LOC_Os03g36550
3	20245017	C	G	three_prime_UTR	LOC_Os03g36534
3	20244906	G	A	three_prime_UTR	LOC_Os03g36534
3	20211769	G	A	three_prime_UTR	LOC_Os03g36490
3	20211674	G	A	three_prime_UTR	LOC_Os03g36490
3	20211618	A	G	three_prime_UTR	LOC_Os03g36490
3	20211568	T	A	three_prime_UTR	LOC_Os03g36490
3	20211567	T	C	three_prime_UTR	LOC_Os03g36490
3	20211507	C	T	three_prime_UTR	LOC_Os03g36490
3	20211452	C	T	three_prime_UTR	LOC_Os03g36490
3	20211417	C	T	three_prime_UTR	LOC_Os03g36490
3	20211373	A	G	three_prime_UTR	LOC_Os03g36490
3	20211299	G	A	three_prime_UTR	LOC_Os03g36490
3	20211297	G	A	three_prime_UTR	LOC_Os03g36490
3	20211273	G	A	three_prime_UTR	LOC_Os03g36490
3	20211158	A	G	three_prime_UTR	LOC_Os03g36490
3	20211127	T	C	three_prime_UTR	LOC_Os03g36490
3	20211102	A	G	three_prime_UTR	LOC_Os03g36490
3	20211064	A	G	three_prime_UTR	LOC_Os03g36490
3	20187373	T	C	three_prime_UTR	LOC_Os03g36419
3	20046683	T	G	three_prime_UTR	LOC_Os03g36130
3	20046662	C	T	three_prime_UTR	LOC_Os03g36130
3	20046642	C	T	three_prime_UTR	LOC_Os03g36130
3	20046638	A	G	three_prime_UTR	LOC_Os03g36130
3	20046613	C	T	three_prime_UTR	LOC_Os03g36130
3	20045568	T	C	three_prime_UTR	LOC_Os03g36130
3	20045533	A	G	three_prime_UTR	LOC_Os03g36130
3	20045531	T	A	three_prime_UTR	LOC_Os03g36130
3	20045246	C	T	three_prime_UTR	LOC_Os03g36130
3	20045244	G	T	three_prime_UTR	LOC_Os03g36130
3	20045220	A	T	three_prime_UTR	LOC_Os03g36130
3	20019675	T	C	three_prime_UTR	LOC_Os03g36080
3	19866953	A	G	three_prime_UTR	LOC_Os03g35849
3	19866828	A	C	three_prime_UTR	LOC_Os03g35849
3	19866425	G	A	three_prime_UTR	LOC_Os03g35849
3	19866155	C	T	three_prime_UTR	LOC_Os03g35849
3	19731160	T	C	three_prime_UTR	LOC_Os03g35600
3	19515598	A	G	three_prime_UTR	LOC_Os03g34280
3	19248461	A	T	three_prime_UTR	LOC_Os03g33650
3	18893283	T	C	three_prime_UTR	LOC_Os03g33012
3	18893246	A	T	three_prime_UTR	LOC_Os03g33012
3	18893021	G	A	three_prime_UTR	LOC_Os03g33012
3	18770394	C	T	three_prime_UTR	LOC_Os03g32790
3	18770284	G	T	three_prime_UTR	LOC_Os03g32790
3	18770254	G	C	three_prime_UTR	LOC_Os03g32790
3	18689385	C	T	three_prime_UTR	LOC_Os03g32630
3	18682717	A	G	three_prime_UTR	LOC_Os03g32620
3	18682513	G	A	three_prime_UTR	LOC_Os03g32620
3	18638453	G	C	three_prime_UTR	LOC_Os03g32580
3	18638286	A	G	three_prime_UTR	LOC_Os03g32580
3	18638262	C	T	three_prime_UTR	LOC_Os03g32580
3	18531400	T	C	three_prime_UTR	LOC_Os03g32400
3	18500813	G	T	three_prime_UTR	LOC_Os03g32330
3	18500389	C	T	three_prime_UTR	LOC_Os03g32330
3	18488329	G	A	three_prime_UTR	LOC_Os03g32314
3	18487873	G	A	three_prime_UTR	LOC_Os03g32314
3	18487793	A	G	three_prime_UTR	LOC_Os03g32314
3	18487668	T	C	three_prime_UTR	LOC_Os03g32314
3	18487603	C	T	three_prime_UTR	LOC_Os03g32314
3	18487551	T	C	three_prime_UTR	LOC_Os03g32314
3	18487387	A	T	three_prime_UTR	LOC_Os03g32314
3	18487370	T	C	three_prime_UTR	LOC_Os03g32314
3	18486969	G	A	three_prime_UTR	LOC_Os03g32314
3	18483601	T	C	three_prime_UTR	LOC_Os03g32302
3	18483533	C	T	three_prime_UTR	LOC_Os03g32302
3	18409164	G	A	three_prime_UTR	LOC_Os03g32190
3	18143019	C	A	three_prime_UTR	LOC_Os03g31730
3	18041854	G	C	three_prime_UTR	LOC_Os03g31594
3	18041853	C	G	three_prime_UTR	LOC_Os03g31594
3	18041731	G	A	three_prime_UTR	LOC_Os03g31594
3	18041701	T	C	three_prime_UTR	LOC_Os03g31594
3	17998337	T	A	three_prime_UTR	LOC_Os03g31550
3	17998258	G	C	three_prime_UTR	LOC_Os03g31550
3	17935772	C	T	three_prime_UTR	LOC_Os03g31480
3	17891933	G	C	three_prime_UTR	LOC_Os03g31400
3	17891755	T	G	three_prime_UTR	LOC_Os03g31400
3	17839315	T	C	three_prime_UTR	LOC_Os03g31300
3	17839150	T	C	three_prime_UTR	LOC_Os03g31300
3	17839128	A	G	three_prime_UTR	LOC_Os03g31300
3	17783925	C	G	three_prime_UTR	LOC_Os03g31230
3	17783743	C	A	three_prime_UTR	LOC_Os03g31230
3	17783700	C	A	three_prime_UTR	LOC_Os03g31230
3	17776269	A	C	three_prime_UTR	LOC_Os03g31210
3	17776268	G	T	three_prime_UTR	LOC_Os03g31210
3	17761132	G	A	three_prime_UTR	LOC_Os03g31180
3	17761055	C	G	three_prime_UTR	LOC_Os03g31180
3	17761017	C	T	three_prime_UTR	LOC_Os03g31180
3	17760843	A	T	three_prime_UTR	LOC_Os03g31180
3	17748526	G	A	three_prime_UTR	LOC_Os03g31170
3	17741550	T	C	three_prime_UTR	LOC_Os03g31150
3	17741243	A	G	three_prime_UTR	LOC_Os03g31150
3	17740997	C	T	three_prime_UTR	LOC_Os03g31150
3	17740968	T	C	three_prime_UTR	LOC_Os03g31150
3	17740853	C	G	three_prime_UTR	LOC_Os03g31150
3	17721978	C	T	three_prime_UTR	LOC_Os03g31110
3	17706272	A	G	three_prime_UTR	LOC_Os03g31070
3	17706259	G	C	three_prime_UTR	LOC_Os03g31070
3	17705591	C	T	three_prime_UTR	LOC_Os03g31070
3	17683189	A	G	three_prime_UTR	LOC_Os03g31044
3	17683160	T	A	three_prime_UTR	LOC_Os03g31044
3	17674079	T	C	three_prime_UTR	LOC_Os03g31010
3	17674072	G	A	three_prime_UTR	LOC_Os03g31010
3	17674048	C	T	three_prime_UTR	LOC_Os03g31010
3	17577107	A	C	three_prime_UTR	LOC_Os03g30840
3	17571994	G	C	three_prime_UTR	LOC_Os03g30830
3	17469876	C	T	three_prime_UTR	LOC_Os03g30630
3	17452676	C	G	three_prime_UTR	LOC_Os03g30570
3	17438795	C	T	three_prime_UTR	LOC_Os03g30550
3	17426755	T	G	three_prime_UTR	LOC_Os03g30530
3	17266180	A	G	three_prime_UTR	LOC_Os03g30260
3	17266134	A	C	three_prime_UTR	LOC_Os03g30260
3	17266068	G	A	three_prime_UTR	LOC_Os03g30260
3	17266054	C	A	three_prime_UTR	LOC_Os03g30260
3	17240910	G	A	three_prime_UTR	LOC_Os03g30200
3	17240896	A	T	three_prime_UTR	LOC_Os03g30200
3	17240878	G	A	three_prime_UTR	LOC_Os03g30200
3	17144370	A	G	three_prime_UTR	LOC_Os03g30060
3	17072123	T	C	three_prime_UTR	LOC_Os03g29950
3	17054281	A	G	three_prime_UTR	LOC_Os03g29930
3	17049022	G	A	three_prime_UTR	LOC_Os03g29920
3	17048930	C	T	three_prime_UTR	LOC_Os03g29920
3	17044006	T	C	three_prime_UTR	LOC_Os03g29910
3	17011248	G	C	three_prime_UTR	LOC_Os03g29850
3	17001975	C	T	three_prime_UTR	LOC_Os03g29830
3	16975722	G	A	three_prime_UTR	LOC_Os03g29770
3	16970433	C	T	three_prime_UTR	LOC_Os03g29760
3	16970424	G	A	three_prime_UTR	LOC_Os03g29760
3	16943306	G	T	three_prime_UTR	LOC_Os03g29740
3	16943276	C	A	three_prime_UTR	LOC_Os03g29740
3	16920838	C	T	three_prime_UTR	LOC_Os03g29680
3	16799368	C	T	three_prime_UTR	LOC_Os03g29470
3	16799341	G	A	three_prime_UTR	LOC_Os03g29470
3	16799045	T	C	three_prime_UTR	LOC_Os03g29470
3	16787790	T	G	three_prime_UTR	LOC_Os03g29460
3	16754120	C	T	three_prime_UTR	LOC_Os03g29410
3	16704606	A	G	three_prime_UTR	LOC_Os03g29350
3	16698177	A	C	three_prime_UTR	LOC_Os03g29340
3	16697922	T	A	three_prime_UTR	LOC_Os03g29340
3	16697417	C	T	three_prime_UTR	LOC_Os03g29340
3	16697295	C	A	three_prime_UTR	LOC_Os03g29340
3	16697063	T	C	three_prime_UTR	LOC_Os03g29340
3	16215305	A	G	three_prime_UTR	LOC_Os03g28170
3	16210004	A	G	three_prime_UTR	LOC_Os03g28160
3	16209984	C	T	three_prime_UTR	LOC_Os03g28160
3	16172842	T	A	three_prime_UTR	LOC_Os03g28130
3	16117726	T	C	three_prime_UTR	LOC_Os03g28040
3	16078888	T	C	three_prime_UTR	LOC_Os03g27990
3	16078859	T	A	three_prime_UTR	LOC_Os03g27990
3	16065081	G	T	three_prime_UTR	LOC_Os03g27960
3	16058291	C	T	three_prime_UTR	LOC_Os03g27950
3	16058218	C	T	three_prime_UTR	LOC_Os03g27950
3	16045525	A	G	three_prime_UTR	LOC_Os03g27930
3	15966383	T	G	three_prime_UTR	LOC_Os03g27820
3	15942010	G	T	three_prime_UTR	LOC_Os03g27800
3	15838411	C	T	three_prime_UTR	LOC_Os03g27610
3	15838395	T	C	three_prime_UTR	LOC_Os03g27610
3	15752367	C	T	three_prime_UTR	LOC_Os03g27450
3	15751654	G	T	three_prime_UTR	LOC_Os03g27450
3	15751479	G	A	three_prime_UTR	LOC_Os03g27450
3	15679211	C	T	three_prime_UTR	LOC_Os03g27370
3	15679189	T	C	three_prime_UTR	LOC_Os03g27370
3	15679160	A	T	three_prime_UTR	LOC_Os03g27370
3	15679126	C	T	three_prime_UTR	LOC_Os03g27370
3	15679056	C	T	three_prime_UTR	LOC_Os03g27370
3	15678933	T	G	three_prime_UTR	LOC_Os03g27370
3	15678743	C	G	three_prime_UTR	LOC_Os03g27370
3	15678683	T	C	three_prime_UTR	LOC_Os03g27370
3	15652079	T	C	three_prime_UTR	LOC_Os03g27320
3	15651999	G	A	three_prime_UTR	LOC_Os03g27320
3	15651972	G	A	three_prime_UTR	LOC_Os03g27320
3	15651965	A	C	three_prime_UTR	LOC_Os03g27320
3	15648145	C	T	three_prime_UTR	LOC_Os03g27310
3	15648026	T	G	three_prime_UTR	LOC_Os03g27310
3	15648012	T	G	three_prime_UTR	LOC_Os03g27310
3	15648002	C	T	three_prime_UTR	LOC_Os03g27310
3	15647986	C	A	three_prime_UTR	LOC_Os03g27310
3	15647830	T	C	three_prime_UTR	LOC_Os03g27310
3	15642384	A	G	three_prime_UTR	LOC_Os03g27290
3	15642363	A	T	three_prime_UTR	LOC_Os03g27290
3	15642350	T	G	three_prime_UTR	LOC_Os03g27290
3	15642341	T	A	three_prime_UTR	LOC_Os03g27290
3	15642292	G	A	three_prime_UTR	LOC_Os03g27290
3	15621575	C	G	three_prime_UTR	LOC_Os03g27250
3	15621573	G	C	three_prime_UTR	LOC_Os03g27250
3	15621529	C	T	three_prime_UTR	LOC_Os03g27250
3	15621509	A	T	three_prime_UTR	LOC_Os03g27250
3	15587083	T	C	three_prime_UTR	LOC_Os03g27210
3	15532459	A	G	three_prime_UTR	LOC_Os03g27120
3	15532458	C	A	three_prime_UTR	LOC_Os03g27120
3	15532456	C	T	three_prime_UTR	LOC_Os03g27120
3	15507624	T	G	three_prime_UTR	LOC_Os03g27080
3	15507571	T	C	three_prime_UTR	LOC_Os03g27080
3	15478212	T	C	three_prime_UTR	LOC_Os03g27030
3	15463046	A	G	three_prime_UTR	LOC_Os03g27010
3	15462917	G	C	three_prime_UTR	LOC_Os03g27010
3	15462850	A	G	three_prime_UTR	LOC_Os03g27010
3	15457547	G	T	three_prime_UTR	LOC_Os03g27003
3	15457485	T	A	three_prime_UTR	LOC_Os03g27003
3	15457426	G	A	three_prime_UTR	LOC_Os03g27003
3	15457381	C	A	three_prime_UTR	LOC_Os03g27003
3	15457285	A	G	three_prime_UTR	LOC_Os03g27003
3	15457263	G	T	three_prime_UTR	LOC_Os03g27003
3	15457166	A	G	three_prime_UTR	LOC_Os03g27003
3	15457129	G	T	three_prime_UTR	LOC_Os03g27003
3	15456942	C	T	three_prime_UTR	LOC_Os03g27003
3	15456932	C	T	three_prime_UTR	LOC_Os03g27003
3	15456835	G	T	three_prime_UTR	LOC_Os03g27003
3	15456672	A	G	three_prime_UTR	LOC_Os03g27003
3	15456320	G	A	three_prime_UTR	LOC_Os03g27003
3	15456182	A	G	three_prime_UTR	LOC_Os03g27003
3	15424590	C	T	three_prime_UTR	LOC_Os03g26970
3	15334843	G	A	three_prime_UTR	LOC_Os03g26870
3	15334757	T	A	three_prime_UTR	LOC_Os03g26870
3	15334752	T	G	three_prime_UTR	LOC_Os03g26870
3	15309662	A	G	three_prime_UTR	LOC_Os03g26820
3	15309552	T	G	three_prime_UTR	LOC_Os03g26820
3	15210575	G	A	three_prime_UTR	LOC_Os03g26620
3	15210536	C	T	three_prime_UTR	LOC_Os03g26620
3	15210505	C	T	three_prime_UTR	LOC_Os03g26620
3	15210500	C	T	three_prime_UTR	LOC_Os03g26620
3	15210437	G	T	three_prime_UTR	LOC_Os03g26620
3	15210389	T	C	three_prime_UTR	LOC_Os03g26620
3	15210329	C	G	three_prime_UTR	LOC_Os03g26620
3	15210326	C	G	three_prime_UTR	LOC_Os03g26620
3	15195702	G	C	three_prime_UTR	LOC_Os03g26590
3	15195700	T	C	three_prime_UTR	LOC_Os03g26590
3	15195535	A	G	three_prime_UTR	LOC_Os03g26590
3	15195151	T	G	three_prime_UTR	LOC_Os03g26590
3	15151847	T	A	three_prime_UTR	LOC_Os03g26530
3	15151762	C	T	three_prime_UTR	LOC_Os03g26530
3	15151714	G	A	three_prime_UTR	LOC_Os03g26530
3	15151691	T	C	three_prime_UTR	LOC_Os03g26530
3	15118327	G	A	three_prime_UTR	LOC_Os03g26450
3	15118218	C	T	three_prime_UTR	LOC_Os03g26450
3	15118197	G	A	three_prime_UTR	LOC_Os03g26450
3	15008239	G	A	three_prime_UTR	LOC_Os03g26229
3	15007899	G	A	three_prime_UTR	LOC_Os03g26229
3	15002127	T	C	three_prime_UTR	LOC_Os03g26210
3	15002042	C	T	three_prime_UTR	LOC_Os03g26210
3	14997373	G	C	three_prime_UTR	LOC_Os03g26200
3	14997301	A	G	three_prime_UTR	LOC_Os03g26200
3	14997024	T	G	three_prime_UTR	LOC_Os03g26200
3	14953222	A	G	three_prime_UTR	LOC_Os03g26090
3	14924056	A	G	three_prime_UTR	LOC_Os03g26030
3	14908544	G	A	three_prime_UTR	LOC_Os03g26010
3	14908540	A	G	three_prime_UTR	LOC_Os03g26010
3	14906553	A	G	three_prime_UTR	LOC_Os03g26000
3	14896365	G	C	three_prime_UTR	LOC_Os03g25990
3	14896132	A	G	three_prime_UTR	LOC_Os03g25990
3	14883624	A	C	three_prime_UTR	LOC_Os03g25980
3	14883623	A	T	three_prime_UTR	LOC_Os03g25980
3	14492383	T	G	three_prime_UTR	LOC_Os03g25350
3	14470909	A	T	three_prime_UTR	LOC_Os03g25330
3	14446873	T	G	three_prime_UTR	LOC_Os03g25300
3	14446725	C	T	three_prime_UTR	LOC_Os03g25300
3	14437400	C	T	three_prime_UTR	LOC_Os03g25280
3	14435433	A	G	three_prime_UTR	LOC_Os03g25270
3	14435424	A	G	three_prime_UTR	LOC_Os03g25270
3	14435334	G	T	three_prime_UTR	LOC_Os03g25270
3	14435331	T	C	three_prime_UTR	LOC_Os03g25270
3	14435316	A	T	three_prime_UTR	LOC_Os03g25270
3	14435282	C	T	three_prime_UTR	LOC_Os03g25270
3	14435209	G	A	three_prime_UTR	LOC_Os03g25270
3	14435192	T	C	three_prime_UTR	LOC_Os03g25270
3	14435074	G	A	three_prime_UTR	LOC_Os03g25270
3	14435033	C	T	three_prime_UTR	LOC_Os03g25270
3	14435032	G	A	three_prime_UTR	LOC_Os03g25270
3	14435000	C	T	three_prime_UTR	LOC_Os03g25270
3	14370672	G	C	three_prime_UTR	LOC_Os03g25140
3	14370630	A	G	three_prime_UTR	LOC_Os03g25140
3	14297831	C	T	three_prime_UTR	LOC_Os03g25040
3	14297746	A	G	three_prime_UTR	LOC_Os03g25040
3	14293226	C	G	three_prime_UTR	LOC_Os03g25030
3	14236782	G	A	three_prime_UTR	LOC_Os03g24950
3	14236710	A	T	three_prime_UTR	LOC_Os03g24950
3	14236551	C	T	three_prime_UTR	LOC_Os03g24950
3	14236450	A	G	three_prime_UTR	LOC_Os03g24950
3	14220567	T	G	three_prime_UTR	LOC_Os03g24940
3	14191418	C	T	three_prime_UTR	LOC_Os03g24910
3	14188076	G	T	three_prime_UTR	LOC_Os03g24900
3	14180920	T	C	three_prime_UTR	LOC_Os03g24890
3	14180773	C	A	three_prime_UTR	LOC_Os03g24890
3	14153204	T	A	three_prime_UTR	LOC_Os03g24844
3	14150134	C	T	three_prime_UTR	LOC_Os03g24830
3	14150119	T	A	three_prime_UTR	LOC_Os03g24830
3	14150112	T	G	three_prime_UTR	LOC_Os03g24830
3	14150053	T	A	three_prime_UTR	LOC_Os03g24830
3	14007343	C	T	three_prime_UTR	LOC_Os03g24590
3	14007311	C	T	three_prime_UTR	LOC_Os03g24590
3	13990046	G	T	three_prime_UTR	LOC_Os03g24540
3	13989949	C	G	three_prime_UTR	LOC_Os03g24540
3	13971793	T	A	three_prime_UTR	LOC_Os03g24510
3	13971566	G	A	three_prime_UTR	LOC_Os03g24510
3	13971504	A	T	three_prime_UTR	LOC_Os03g24510
3	13882423	T	C	three_prime_UTR	LOC_Os03g24380
3	13882157	T	C	three_prime_UTR	LOC_Os03g24380
3	13882028	C	T	three_prime_UTR	LOC_Os03g24380
3	13799597	A	G	three_prime_UTR	LOC_Os03g24240
3	13799494	T	C	three_prime_UTR	LOC_Os03g24240
3	13799458	A	G	three_prime_UTR	LOC_Os03g24240
3	13716614	C	T	three_prime_UTR	LOC_Os03g24160
3	13716480	C	T	three_prime_UTR	LOC_Os03g24160
3	13593054	G	A	three_prime_UTR	LOC_Os03g23950
3	13326633	G	T	three_prime_UTR	LOC_Os03g23050
3	13309628	A	G	three_prime_UTR	LOC_Os03g23030
3	13284353	T	A	three_prime_UTR	LOC_Os03g23010
3	13284352	T	A	three_prime_UTR	LOC_Os03g23010
3	13274956	C	T	three_prime_UTR	LOC_Os03g22990
3	13274937	G	A	three_prime_UTR	LOC_Os03g22990
3	13264338	A	G	three_prime_UTR	LOC_Os03g22960
3	13264326	T	C	three_prime_UTR	LOC_Os03g22960
3	13260618	C	G	three_prime_UTR	LOC_Os03g22950
3	13247349	A	C	three_prime_UTR	LOC_Os03g22900
3	13232051	G	A	three_prime_UTR	LOC_Os03g22890
3	13231893	T	C	three_prime_UTR	LOC_Os03g22890
3	13222005	T	A	three_prime_UTR	LOC_Os03g22870
3	12634222	A	T	three_prime_UTR	LOC_Os03g22050
3	12617120	A	G	three_prime_UTR	LOC_Os03g22010
3	12617101	A	C	three_prime_UTR	LOC_Os03g22010
3	12605769	G	A	three_prime_UTR	LOC_Os03g21990
3	12589574	C	T	three_prime_UTR	LOC_Os03g21970
3	12571012	G	A	three_prime_UTR	LOC_Os03g21964
3	12570959	G	T	three_prime_UTR	LOC_Os03g21964
3	12570459	T	C	three_prime_UTR	LOC_Os03g21964
3	12570316	C	T	three_prime_UTR	LOC_Os03g21964
3	12559547	C	G	three_prime_UTR	LOC_Os03g21960
3	12559532	A	G	three_prime_UTR	LOC_Os03g21960
3	12559287	A	G	three_prime_UTR	LOC_Os03g21960
3	12515520	A	G	three_prime_UTR	LOC_Os03g21880
3	12515348	G	A	three_prime_UTR	LOC_Os03g21880
3	12499775	A	T	three_prime_UTR	LOC_Os03g21850
3	12479904	A	G	three_prime_UTR	LOC_Os03g21830
3	12468816	A	T	three_prime_UTR	LOC_Os03g21810
3	12456194	C	T	three_prime_UTR	LOC_Os03g21800
3	12396830	T	C	three_prime_UTR	LOC_Os03g21710
3	12391523	A	G	three_prime_UTR	LOC_Os03g21700
3	12385423	A	G	three_prime_UTR	LOC_Os03g21690
3	12385421	T	G	three_prime_UTR	LOC_Os03g21690
3	12367437	G	T	three_prime_UTR	LOC_Os03g21664
3	12367322	T	C	three_prime_UTR	LOC_Os03g21664
3	12367318	T	C	three_prime_UTR	LOC_Os03g21664
3	12367249	A	G	three_prime_UTR	LOC_Os03g21664
3	12366891	C	T	three_prime_UTR	LOC_Os03g21664
3	12366533	A	G	three_prime_UTR	LOC_Os03g21664
3	12358335	G	T	three_prime_UTR	LOC_Os03g21640
3	12358259	T	A	three_prime_UTR	LOC_Os03g21640
3	12358199	T	C	three_prime_UTR	LOC_Os03g21640
3	12342836	C	T	three_prime_UTR	LOC_Os03g21620
3	12320687	C	T	three_prime_UTR	LOC_Os03g21550
3	12311677	A	T	three_prime_UTR	LOC_Os03g21540
3	12307538	A	G	three_prime_UTR	LOC_Os03g21530
3	12307385	T	C	three_prime_UTR	LOC_Os03g21530
3	12307353	G	C	three_prime_UTR	LOC_Os03g21530
3	12291481	C	T	three_prime_UTR	LOC_Os03g21510
3	12266470	A	T	three_prime_UTR	LOC_Os03g21460
3	12266424	T	G	three_prime_UTR	LOC_Os03g21460
3	12266415	G	A	three_prime_UTR	LOC_Os03g21460
3	12223035	G	T	three_prime_UTR	LOC_Os03g21370
3	12138669	A	G	three_prime_UTR	LOC_Os03g21250
3	12138647	A	G	three_prime_UTR	LOC_Os03g21250
3	12131333	A	T	three_prime_UTR	LOC_Os03g21240
3	12131261	A	G	three_prime_UTR	LOC_Os03g21240
3	12131028	A	T	three_prime_UTR	LOC_Os03g21240
3	12123006	A	C	three_prime_UTR	LOC_Os03g21230
3	12108331	G	A	three_prime_UTR	LOC_Os03g21210
3	12108291	C	T	three_prime_UTR	LOC_Os03g21210
3	12071699	A	T	three_prime_UTR	LOC_Os03g21160
3	12071508	G	T	three_prime_UTR	LOC_Os03g21160
3	12071495	T	G	three_prime_UTR	LOC_Os03g21160
3	12050322	G	C	three_prime_UTR	LOC_Os03g21140
3	11929708	T	C	three_prime_UTR	LOC_Os03g21020
3	11906672	A	T	three_prime_UTR	LOC_Os03g20980
3	11898202	G	A	three_prime_UTR	LOC_Os03g20970
3	11888697	A	G	three_prime_UTR	LOC_Os03g20949
3	11888583	C	T	three_prime_UTR	LOC_Os03g20949
3	11888451	T	C	three_prime_UTR	LOC_Os03g20949
3	11848903	A	G	three_prime_UTR	LOC_Os03g20910
3	11848794	T	C	three_prime_UTR	LOC_Os03g20910
3	11841237	G	C	three_prime_UTR	LOC_Os03g20900
3	11818072	T	C	three_prime_UTR	LOC_Os03g20870
3	11807595	G	A	three_prime_UTR	LOC_Os03g20850
3	11807560	G	A	three_prime_UTR	LOC_Os03g20850
3	11807435	C	A	three_prime_UTR	LOC_Os03g20850
3	11747929	T	C	three_prime_UTR	LOC_Os03g20750
3	11747469	A	G	three_prime_UTR	LOC_Os03g20750
3	11731575	A	G	three_prime_UTR	LOC_Os03g20720
3	11731550	G	A	three_prime_UTR	LOC_Os03g20720
3	11730895	C	A	three_prime_UTR	LOC_Os03g20720
3	11730459	G	A	three_prime_UTR	LOC_Os03g20720
3	11730200	A	T	three_prime_UTR	LOC_Os03g20720
3	11730042	T	C	three_prime_UTR	LOC_Os03g20720
3	11719776	C	T	three_prime_UTR	LOC_Os03g20700
3	11719377	A	G	three_prime_UTR	LOC_Os03g20700
3	11719370	T	C	three_prime_UTR	LOC_Os03g20700
3	11680169	C	T	three_prime_UTR	LOC_Os03g20640
3	11680128	G	A	three_prime_UTR	LOC_Os03g20640
3	11677346	T	C	three_prime_UTR	LOC_Os03g20630
3	11668110	C	A	three_prime_UTR	LOC_Os03g20600
3	11656515	G	C	three_prime_UTR	LOC_Os03g20570
3	11614865	A	C	three_prime_UTR	LOC_Os03g20500
3	11614853	T	C	three_prime_UTR	LOC_Os03g20500
3	11608358	C	T	three_prime_UTR	LOC_Os03g20490
3	11602805	C	T	three_prime_UTR	LOC_Os03g20470
3	11599039	T	C	three_prime_UTR	LOC_Os03g20460
3	11598774	A	G	three_prime_UTR	LOC_Os03g20460
3	11498548	A	C	three_prime_UTR	LOC_Os03g20330
3	11398871	T	C	three_prime_UTR	LOC_Os03g20170
3	11368877	C	T	three_prime_UTR	LOC_Os03g20120
3	11368791	G	T	three_prime_UTR	LOC_Os03g20120
3	11368746	C	A	three_prime_UTR	LOC_Os03g20120
3	11368663	C	T	three_prime_UTR	LOC_Os03g20120
3	11328162	C	A	three_prime_UTR	LOC_Os03g20090
3	11328071	C	G	three_prime_UTR	LOC_Os03g20090
3	11287769	G	A	three_prime_UTR	LOC_Os03g20020
3	11270097	C	T	three_prime_UTR	LOC_Os03g19990
3	11254989	A	G	three_prime_UTR	LOC_Os03g19980
3	11241591	C	T	three_prime_UTR	LOC_Os03g19960
3	11241507	G	T	three_prime_UTR	LOC_Os03g19960
3	11241128	G	T	three_prime_UTR	LOC_Os03g19960
3	11189318	T	G	three_prime_UTR	LOC_Os03g19900
3	11183801	C	T	three_prime_UTR	LOC_Os03g19890
3	11177944	G	C	three_prime_UTR	LOC_Os03g19870
3	11177928	C	T	three_prime_UTR	LOC_Os03g19870
3	11177907	G	A	three_prime_UTR	LOC_Os03g19870
3	11177845	C	A	three_prime_UTR	LOC_Os03g19870
3	11171321	A	C	three_prime_UTR	LOC_Os03g19860
3	11157023	C	G	three_prime_UTR	LOC_Os03g19820
3	11122402	A	C	three_prime_UTR	LOC_Os03g19760
3	11090998	G	A	three_prime_UTR	LOC_Os03g19709
3	11090973	C	A	three_prime_UTR	LOC_Os03g19709
3	11090795	C	A	three_prime_UTR	LOC_Os03g19709
3	11090736	T	A	three_prime_UTR	LOC_Os03g19709
3	11090732	C	G	three_prime_UTR	LOC_Os03g19709
3	11090651	C	T	three_prime_UTR	LOC_Os03g19709
3	11081041	T	A	three_prime_UTR	LOC_Os03g19690
3	11081001	A	T	three_prime_UTR	LOC_Os03g19690
3	11080989	G	A	three_prime_UTR	LOC_Os03g19690
3	11071181	C	A	three_prime_UTR	LOC_Os03g19680
3	11070968	C	T	three_prime_UTR	LOC_Os03g19680
3	11062219	C	T	three_prime_UTR	LOC_Os03g19670
3	11052298	G	A	three_prime_UTR	LOC_Os03g19650
3	11052276	C	T	three_prime_UTR	LOC_Os03g19650
3	11052270	A	C	three_prime_UTR	LOC_Os03g19650
3	11052236	C	T	three_prime_UTR	LOC_Os03g19650
3	11032622	C	A	three_prime_UTR	LOC_Os03g19600
3	11028182	C	T	three_prime_UTR	LOC_Os03g19590
3	11028002	C	T	three_prime_UTR	LOC_Os03g19590
3	11027902	C	A	three_prime_UTR	LOC_Os03g19590
3	11011804	T	C	three_prime_UTR	LOC_Os03g19580
3	11011787	T	A	three_prime_UTR	LOC_Os03g19580
3	10990163	A	C	three_prime_UTR	LOC_Os03g19540
3	10990052	G	T	three_prime_UTR	LOC_Os03g19540
3	10962085	G	A	three_prime_UTR	LOC_Os03g19490
3	10961840	A	G	three_prime_UTR	LOC_Os03g19490
3	10961202	A	G	three_prime_UTR	LOC_Os03g19490
3	10961077	G	A	three_prime_UTR	LOC_Os03g19490
3	10961056	T	G	three_prime_UTR	LOC_Os03g19490
3	10961020	G	A	three_prime_UTR	LOC_Os03g19490
3	10961014	T	A	three_prime_UTR	LOC_Os03g19490
3	10960492	A	T	three_prime_UTR	LOC_Os03g19490
3	10960445	A	G	three_prime_UTR	LOC_Os03g19490
3	10959757	C	A	three_prime_UTR	LOC_Os03g19480
3	10943969	C	A	three_prime_UTR	LOC_Os03g19452
3	10932795	A	G	three_prime_UTR	LOC_Os03g19436
3	10932780	G	A	three_prime_UTR	LOC_Os03g19436
3	10925963	C	T	three_prime_UTR	LOC_Os03g19410
3	10916661	C	A	three_prime_UTR	LOC_Os03g19400
3	10916510	A	G	three_prime_UTR	LOC_Os03g19400
3	10913606	T	C	three_prime_UTR	LOC_Os03g19390
3	10913590	C	G	three_prime_UTR	LOC_Os03g19390
3	10913581	A	C	three_prime_UTR	LOC_Os03g19390
3	10911451	G	A	three_prime_UTR	LOC_Os03g19380
3	10911378	T	C	three_prime_UTR	LOC_Os03g19380
3	10853772	T	C	three_prime_UTR	LOC_Os03g19300
3	10849999	A	G	three_prime_UTR	LOC_Os03g19290
3	10849920	A	G	three_prime_UTR	LOC_Os03g19290
3	10827477	A	T	three_prime_UTR	LOC_Os03g19250
3	10775712	A	T	three_prime_UTR	LOC_Os03g19200
3	10759730	A	T	three_prime_UTR	LOC_Os03g19190
3	10693883	A	G	three_prime_UTR	LOC_Os03g19090
3	10693685	A	T	three_prime_UTR	LOC_Os03g19090
3	10693497	T	G	three_prime_UTR	LOC_Os03g19090
3	10678917	T	C	three_prime_UTR	LOC_Os03g19070
3	10678880	A	G	three_prime_UTR	LOC_Os03g19070
3	10678651	G	T	three_prime_UTR	LOC_Os03g19070
3	10673816	G	A	three_prime_UTR	LOC_Os03g19059
3	10663784	T	G	three_prime_UTR	LOC_Os03g19040
3	10663707	A	G	three_prime_UTR	LOC_Os03g19040
3	10663320	G	A	three_prime_UTR	LOC_Os03g19040
3	10663242	A	G	three_prime_UTR	LOC_Os03g19040
3	10655477	A	T	three_prime_UTR	LOC_Os03g19020
3	10655241	T	C	three_prime_UTR	LOC_Os03g19020
3	10655209	T	C	three_prime_UTR	LOC_Os03g19020
3	10646877	T	A	three_prime_UTR	LOC_Os03g19000
3	10646706	G	T	three_prime_UTR	LOC_Os03g19000
3	10646635	T	A	three_prime_UTR	LOC_Os03g19000
3	10612072	A	G	three_prime_UTR	LOC_Os03g18940
3	10611982	G	C	three_prime_UTR	LOC_Os03g18940
3	10601505	T	A	three_prime_UTR	LOC_Os03g18910
3	10601440	G	A	three_prime_UTR	LOC_Os03g18910
3	10601380	C	T	three_prime_UTR	LOC_Os03g18910
3	10601193	C	T	three_prime_UTR	LOC_Os03g18910
3	10563068	T	G	three_prime_UTR	LOC_Os03g18850
3	10546208	T	C	three_prime_UTR	LOC_Os03g18810
3	10546199	G	A	three_prime_UTR	LOC_Os03g18810
3	10545924	C	T	three_prime_UTR	LOC_Os03g18810
3	10531332	C	T	three_prime_UTR	LOC_Os03g18790
3	10531208	A	G	three_prime_UTR	LOC_Os03g18790
3	10520197	A	G	three_prime_UTR	LOC_Os03g18779
3	10520165	T	G	three_prime_UTR	LOC_Os03g18779
3	10520158	C	A	three_prime_UTR	LOC_Os03g18779
3	10520140	G	A	three_prime_UTR	LOC_Os03g18779
3	10519953	G	A	three_prime_UTR	LOC_Os03g18779
3	10519905	C	T	three_prime_UTR	LOC_Os03g18779
3	10519895	A	C	three_prime_UTR	LOC_Os03g18779
3	10476891	A	C	three_prime_UTR	LOC_Os03g18710
3	10476810	A	G	three_prime_UTR	LOC_Os03g18710
3	10465983	G	A	three_prime_UTR	LOC_Os03g18690
3	10459535	T	G	three_prime_UTR	LOC_Os03g18680
3	10459381	A	C	three_prime_UTR	LOC_Os03g18680
3	10395790	T	G	three_prime_UTR	LOC_Os03g18570
3	10392764	G	A	three_prime_UTR	LOC_Os03g18560
3	10392712	G	A	three_prime_UTR	LOC_Os03g18560
3	10390680	G	A	three_prime_UTR	LOC_Os03g18550
3	10387157	A	G	three_prime_UTR	LOC_Os03g18540
3	10386801	T	C	three_prime_UTR	LOC_Os03g18540
3	10386800	G	A	three_prime_UTR	LOC_Os03g18540
3	10386522	G	T	three_prime_UTR	LOC_Os03g18540
3	10386337	G	A	three_prime_UTR	LOC_Os03g18540
3	10386217	G	A	three_prime_UTR	LOC_Os03g18540
3	10380705	G	A	three_prime_UTR	LOC_Os03g18530
3	10376027	C	T	three_prime_UTR	LOC_Os03g18510
3	10375921	C	G	three_prime_UTR	LOC_Os03g18510
3	10375738	A	G	three_prime_UTR	LOC_Os03g18510
3	10375734	C	T	three_prime_UTR	LOC_Os03g18510
3	10372487	A	C	three_prime_UTR	LOC_Os03g18500
3	10372461	C	T	three_prime_UTR	LOC_Os03g18500
3	10367942	G	A	three_prime_UTR	LOC_Os03g18490
3	10336752	G	A	three_prime_UTR	LOC_Os03g18430
3	10336712	G	A	three_prime_UTR	LOC_Os03g18430
3	10336519	T	A	three_prime_UTR	LOC_Os03g18430
3	10336490	A	C	three_prime_UTR	LOC_Os03g18430
3	10330490	C	T	three_prime_UTR	LOC_Os03g18420
3	10330305	C	T	three_prime_UTR	LOC_Os03g18420
3	10324720	T	C	three_prime_UTR	LOC_Os03g18410
3	10271077	T	C	three_prime_UTR	LOC_Os03g18310
3	10271055	A	G	three_prime_UTR	LOC_Os03g18310
3	10270416	C	G	three_prime_UTR	LOC_Os03g18310
3	10270407	G	A	three_prime_UTR	LOC_Os03g18310
3	10270308	A	G	three_prime_UTR	LOC_Os03g18310
3	10270232	T	A	three_prime_UTR	LOC_Os03g18310
3	10257678	T	G	three_prime_UTR	LOC_Os03g18300
3	10253933	A	G	three_prime_UTR	LOC_Os03g18290
3	10239263	C	T	three_prime_UTR	LOC_Os03g18264
3	10239233	A	G	three_prime_UTR	LOC_Os03g18264
3	10238922	A	G	three_prime_UTR	LOC_Os03g18264
3	10238722	G	A	three_prime_UTR	LOC_Os03g18264
3	10238552	C	T	three_prime_UTR	LOC_Os03g18264
3	10238515	G	A	three_prime_UTR	LOC_Os03g18264
3	10238416	A	G	three_prime_UTR	LOC_Os03g18264
3	10220742	G	T	three_prime_UTR	LOC_Os03g18220
3	10215697	A	T	three_prime_UTR	LOC_Os03g18210
3	10210263	T	A	three_prime_UTR	LOC_Os03g18200
3	10210210	A	T	three_prime_UTR	LOC_Os03g18200
3	10210190	G	A	three_prime_UTR	LOC_Os03g18200
3	10209312	T	C	three_prime_UTR	LOC_Os03g18200
3	10190328	A	G	three_prime_UTR	LOC_Os03g18180
3	10165423	T	A	three_prime_UTR	LOC_Os03g18150
3	10153104	C	T	three_prime_UTR	LOC_Os03g18140
3	10152920	A	G	three_prime_UTR	LOC_Os03g18140
3	10152737	C	T	three_prime_UTR	LOC_Os03g18140
3	10124338	G	T	three_prime_UTR	LOC_Os03g18130
3	10120913	T	G	three_prime_UTR	LOC_Os03g18120
3	10027683	G	A	three_prime_UTR	LOC_Os03g18010
3	10019472	G	A	three_prime_UTR	LOC_Os03g17990
3	10019386	C	T	three_prime_UTR	LOC_Os03g17990
3	10011800	C	T	three_prime_UTR	LOC_Os03g17980
3	10002121	G	T	three_prime_UTR	LOC_Os03g17960
3	9998824	T	A	three_prime_UTR	LOC_Os03g17950
3	9998789	T	A	three_prime_UTR	LOC_Os03g17950
3	9998741	A	G	three_prime_UTR	LOC_Os03g17950
3	9990290	T	A	three_prime_UTR	LOC_Os03g17930
3	9986136	C	T	three_prime_UTR	LOC_Os03g17920
3	9986061	T	C	three_prime_UTR	LOC_Os03g17920
3	9980779	G	T	three_prime_UTR	LOC_Os03g17910
3	9977641	T	C	three_prime_UTR	LOC_Os03g17900
3	9977306	A	C	three_prime_UTR	LOC_Os03g17900
3	9961461	T	C	three_prime_UTR	LOC_Os03g17880
3	9961390	T	C	three_prime_UTR	LOC_Os03g17880
3	9961056	G	C	three_prime_UTR	LOC_Os03g17880
3	9917261	G	A	three_prime_UTR	LOC_Os03g17810
3	9896533	G	A	three_prime_UTR	LOC_Os03g17780
3	9896442	G	A	three_prime_UTR	LOC_Os03g17780
3	9896415	A	G	three_prime_UTR	LOC_Os03g17780
3	9896361	A	C	three_prime_UTR	LOC_Os03g17780
3	9880923	C	G	three_prime_UTR	LOC_Os03g17760
3	9880727	A	C	three_prime_UTR	LOC_Os03g17760
3	9876400	A	G	three_prime_UTR	LOC_Os03g17740
3	9876383	T	A	three_prime_UTR	LOC_Os03g17740
3	9868748	G	A	three_prime_UTR	LOC_Os03g17730
3	9850460	C	G	three_prime_UTR	LOC_Os03g17700
3	9850312	G	T	three_prime_UTR	LOC_Os03g17700
3	9850311	G	A	three_prime_UTR	LOC_Os03g17700
3	9850243	A	C	three_prime_UTR	LOC_Os03g17700
3	9846586	T	C	three_prime_UTR	LOC_Os03g17690
3	9833143	T	C	three_prime_UTR	LOC_Os03g17680
3	9826307	T	G	three_prime_UTR	LOC_Os03g17660
3	9825964	T	G	three_prime_UTR	LOC_Os03g17660
3	9825765	G	T	three_prime_UTR	LOC_Os03g17660
3	9822091	T	C	three_prime_UTR	LOC_Os03g17634
3	9822020	T	G	three_prime_UTR	LOC_Os03g17634
3	9603480	T	G	three_prime_UTR	LOC_Os03g17230
3	9566067	G	A	three_prime_UTR	LOC_Os03g17180
3	9557275	A	G	three_prime_UTR	LOC_Os03g17174
3	9550596	T	C	three_prime_UTR	LOC_Os03g17164
3	9510877	C	T	three_prime_UTR	LOC_Os03g17120
3	9490752	A	G	three_prime_UTR	LOC_Os03g17060
3	9488921	C	T	three_prime_UTR	LOC_Os03g17050
3	9465340	A	T	three_prime_UTR	LOC_Os03g17030
3	9465201	T	C	three_prime_UTR	LOC_Os03g17030
3	9452934	A	G	three_prime_UTR	LOC_Os03g17010
3	9440642	C	A	three_prime_UTR	LOC_Os03g16980
3	9440590	A	G	three_prime_UTR	LOC_Os03g16980
3	9440585	T	G	three_prime_UTR	LOC_Os03g16980
3	9440538	G	C	three_prime_UTR	LOC_Os03g16980
3	9377566	C	A	three_prime_UTR	LOC_Os03g16874
3	9375670	A	T	three_prime_UTR	LOC_Os03g16870
3	9375624	G	A	three_prime_UTR	LOC_Os03g16870
3	9375619	T	C	three_prime_UTR	LOC_Os03g16870
3	9373001	T	A	three_prime_UTR	LOC_Os03g16860
3	9334893	A	G	three_prime_UTR	LOC_Os03g16824
3	9334551	C	T	three_prime_UTR	LOC_Os03g16824
3	9312418	G	T	three_prime_UTR	LOC_Os03g16790
3	8984012	G	A	three_prime_UTR	LOC_Os03g16290
3	8766859	T	A	three_prime_UTR	LOC_Os03g15880
3	8766715	C	G	three_prime_UTR	LOC_Os03g15880
3	8766714	A	G	three_prime_UTR	LOC_Os03g15880
3	8766697	A	G	three_prime_UTR	LOC_Os03g15880
3	8714601	T	G	three_prime_UTR	LOC_Os03g15790
3	8714555	G	C	three_prime_UTR	LOC_Os03g15790
3	8707764	C	T	three_prime_UTR	LOC_Os03g15780
3	8707603	T	C	three_prime_UTR	LOC_Os03g15780
3	8707595	A	C	three_prime_UTR	LOC_Os03g15780
3	8702741	T	C	three_prime_UTR	LOC_Os03g15770
3	8702699	T	C	three_prime_UTR	LOC_Os03g15770
3	8702635	T	C	three_prime_UTR	LOC_Os03g15770
3	8702596	T	G	three_prime_UTR	LOC_Os03g15770
3	8682241	T	A	three_prime_UTR	LOC_Os03g15740
3	8682158	G	T	three_prime_UTR	LOC_Os03g15740
3	8681939	C	G	three_prime_UTR	LOC_Os03g15740
3	8671134	A	T	three_prime_UTR	LOC_Os03g15720
3	8659856	C	T	three_prime_UTR	LOC_Os03g15690
3	8635078	T	A	three_prime_UTR	LOC_Os03g15650
3	8596669	T	G	three_prime_UTR	LOC_Os03g15580
3	8596641	A	C	three_prime_UTR	LOC_Os03g15580
3	8577467	C	G	three_prime_UTR	LOC_Os03g15570
3	8577389	A	T	three_prime_UTR	LOC_Os03g15570
3	8571927	T	G	three_prime_UTR	LOC_Os03g15560
3	8571709	G	A	three_prime_UTR	LOC_Os03g15560
3	8571659	G	A	three_prime_UTR	LOC_Os03g15560
3	8562720	G	A	three_prime_UTR	LOC_Os03g15550
3	8505500	C	G	three_prime_UTR	LOC_Os03g15480
3	8505425	G	T	three_prime_UTR	LOC_Os03g15480
3	8505424	C	T	three_prime_UTR	LOC_Os03g15480
3	8437181	C	G	three_prime_UTR	LOC_Os03g15420
3	8436957	C	T	three_prime_UTR	LOC_Os03g15420
3	8414883	G	A	three_prime_UTR	LOC_Os03g15380
3	8414800	C	A	three_prime_UTR	LOC_Os03g15380
3	8412199	G	A	three_prime_UTR	LOC_Os03g15370
3	8411967	A	G	three_prime_UTR	LOC_Os03g15370
3	8411955	T	A	three_prime_UTR	LOC_Os03g15370
3	8411903	T	G	three_prime_UTR	LOC_Os03g15370
3	8405828	G	T	three_prime_UTR	LOC_Os03g15350
3	8386013	T	A	three_prime_UTR	LOC_Os03g15320
3	8328579	T	A	three_prime_UTR	LOC_Os03g15220
3	8311483	T	G	three_prime_UTR	LOC_Os03g15190
3	8218011	A	T	three_prime_UTR	LOC_Os03g15040
3	8202103	A	G	three_prime_UTR	LOC_Os03g15020
3	8195111	T	A	three_prime_UTR	LOC_Os03g15010
3	8195101	C	T	three_prime_UTR	LOC_Os03g15010
3	8134186	C	T	three_prime_UTR	LOC_Os03g14915
3	8131170	T	C	three_prime_UTR	LOC_Os03g14910
3	8131134	A	T	three_prime_UTR	LOC_Os03g14910
3	8131017	T	C	three_prime_UTR	LOC_Os03g14910
3	8117694	A	G	three_prime_UTR	LOC_Os03g14890
3	8098398	T	C	three_prime_UTR	LOC_Os03g14850
3	8098257	G	A	three_prime_UTR	LOC_Os03g14850
3	8098182	C	T	three_prime_UTR	LOC_Os03g14850
3	8008264	G	A	three_prime_UTR	LOC_Os03g14720
3	8008166	G	A	three_prime_UTR	LOC_Os03g14720
3	8008141	G	A	three_prime_UTR	LOC_Os03g14720
3	8008123	G	A	three_prime_UTR	LOC_Os03g14720
3	8008109	T	C	three_prime_UTR	LOC_Os03g14720
3	8008058	C	T	three_prime_UTR	LOC_Os03g14720
3	8008012	G	A	three_prime_UTR	LOC_Os03g14720
3	8008011	G	A	three_prime_UTR	LOC_Os03g14720
3	8007959	C	T	three_prime_UTR	LOC_Os03g14720
3	8007957	T	G	three_prime_UTR	LOC_Os03g14720
3	8007864	G	T	three_prime_UTR	LOC_Os03g14720
3	8007445	G	A	three_prime_UTR	LOC_Os03g14720
3	8007250	G	A	three_prime_UTR	LOC_Os03g14720
3	8007206	C	T	three_prime_UTR	LOC_Os03g14720
3	8007156	A	G	three_prime_UTR	LOC_Os03g14720
3	8007049	A	G	three_prime_UTR	LOC_Os03g14720
3	8006935	G	T	three_prime_UTR	LOC_Os03g14720
3	8006803	C	G	three_prime_UTR	LOC_Os03g14720
3	7966099	C	T	three_prime_UTR	LOC_Os03g14654
3	7918233	A	C	three_prime_UTR	LOC_Os03g14590
3	7878421	G	T	three_prime_UTR	LOC_Os03g14510
3	7878205	G	A	three_prime_UTR	LOC_Os03g14510
3	7852655	C	T	three_prime_UTR	LOC_Os03g14450
3	7833772	C	G	three_prime_UTR	LOC_Os03g14400
3	7817679	C	T	three_prime_UTR	LOC_Os03g14370
3	7801618	A	G	three_prime_UTR	LOC_Os03g14334
3	7789526	G	A	three_prime_UTR	LOC_Os03g14300
3	7789525	C	A	three_prime_UTR	LOC_Os03g14300
3	7789374	T	C	three_prime_UTR	LOC_Os03g14300
3	7784745	A	G	three_prime_UTR	LOC_Os03g14290
3	7707213	T	C	three_prime_UTR	LOC_Os03g14205
3	7707185	T	C	three_prime_UTR	LOC_Os03g14205
3	7707177	T	C	three_prime_UTR	LOC_Os03g14205
3	7682790	A	G	three_prime_UTR	LOC_Os03g14150
3	7650315	G	A	three_prime_UTR	LOC_Os03g14080
3	7650299	A	C	three_prime_UTR	LOC_Os03g14080
3	7629394	G	A	three_prime_UTR	LOC_Os03g14050
3	7629244	A	G	three_prime_UTR	LOC_Os03g14050
3	7629210	G	C	three_prime_UTR	LOC_Os03g14050
3	7618917	T	C	three_prime_UTR	LOC_Os03g14040
3	7602861	A	T	three_prime_UTR	LOC_Os03g14010
3	7584961	T	C	three_prime_UTR	LOC_Os03g13976
3	7584944	G	A	three_prime_UTR	LOC_Os03g13976
3	7583741	G	A	three_prime_UTR	LOC_Os03g13970
3	7583740	G	A	three_prime_UTR	LOC_Os03g13970
3	7521424	G	T	three_prime_UTR	LOC_Os03g13870
3	7517521	A	G	three_prime_UTR	LOC_Os03g13860
3	7517356	G	A	three_prime_UTR	LOC_Os03g13860
3	7513417	A	T	three_prime_UTR	LOC_Os03g13850
3	7513400	G	A	three_prime_UTR	LOC_Os03g13850
3	7512932	G	C	three_prime_UTR	LOC_Os03g13850
3	7475546	A	C	three_prime_UTR	LOC_Os03g13790
3	7452993	G	T	three_prime_UTR	LOC_Os03g13760
3	7433560	A	G	three_prime_UTR	LOC_Os03g13720
3	7363541	G	A	three_prime_UTR	LOC_Os03g13614
3	7351517	C	G	three_prime_UTR	LOC_Os03g13590
3	7342804	A	T	three_prime_UTR	LOC_Os03g13570
3	7342793	A	G	three_prime_UTR	LOC_Os03g13570
3	7334943	T	C	three_prime_UTR	LOC_Os03g13560
3	7334890	A	G	three_prime_UTR	LOC_Os03g13560
3	7277238	C	T	three_prime_UTR	LOC_Os03g13450
3	7277237	T	C	three_prime_UTR	LOC_Os03g13450
3	7228042	T	C	three_prime_UTR	LOC_Os03g13380
3	7227893	T	C	three_prime_UTR	LOC_Os03g13380
3	7227683	A	G	three_prime_UTR	LOC_Os03g13380
3	7184160	A	T	three_prime_UTR	LOC_Os03g13300
3	7143512	A	G	three_prime_UTR	LOC_Os03g13240
3	7136004	A	G	three_prime_UTR	LOC_Os03g13220
3	7135973	A	G	three_prime_UTR	LOC_Os03g13220
3	7135797	C	T	three_prime_UTR	LOC_Os03g13220
3	7108604	T	C	three_prime_UTR	LOC_Os03g13180
3	7108551	G	A	three_prime_UTR	LOC_Os03g13180
3	7108542	C	T	three_prime_UTR	LOC_Os03g13180
3	7104709	A	C	three_prime_UTR	LOC_Os03g13170
3	7101537	G	T	three_prime_UTR	LOC_Os03g13160
3	7101292	A	G	three_prime_UTR	LOC_Os03g13160
3	7101276	T	C	three_prime_UTR	LOC_Os03g13160
3	7093979	C	T	three_prime_UTR	LOC_Os03g13140
3	7093961	A	G	three_prime_UTR	LOC_Os03g13140
3	7092481	G	A	three_prime_UTR	LOC_Os03g13130
3	7092464	T	C	three_prime_UTR	LOC_Os03g13130
3	7092447	T	C	three_prime_UTR	LOC_Os03g13130
3	7092305	T	G	three_prime_UTR	LOC_Os03g13130
3	7092152	G	C	three_prime_UTR	LOC_Os03g13130
3	7092106	C	T	three_prime_UTR	LOC_Os03g13130
3	7079251	C	T	three_prime_UTR	LOC_Os03g13100
3	7079172	A	G	three_prime_UTR	LOC_Os03g13100
3	7079153	C	T	three_prime_UTR	LOC_Os03g13100
3	7079145	G	T	three_prime_UTR	LOC_Os03g13100
3	7078945	T	C	three_prime_UTR	LOC_Os03g13100
3	7078818	G	T	three_prime_UTR	LOC_Os03g13100
3	7050930	G	A	three_prime_UTR	LOC_Os03g13040
3	7031318	A	C	three_prime_UTR	LOC_Os03g13010
3	7026011	A	T	three_prime_UTR	LOC_Os03g13000
3	7019049	G	A	three_prime_UTR	LOC_Os03g12990
3	7019018	G	T	three_prime_UTR	LOC_Os03g12990
3	6997027	C	G	three_prime_UTR	LOC_Os03g12950
3	6991857	T	A	three_prime_UTR	LOC_Os03g12945
3	6829905	C	T	three_prime_UTR	LOC_Os03g12760
3	6785740	T	C	three_prime_UTR	LOC_Os03g12710
3	6756934	A	T	three_prime_UTR	LOC_Os03g12670
3	6756918	G	A	three_prime_UTR	LOC_Os03g12670
3	6756917	T	A	three_prime_UTR	LOC_Os03g12670
3	6756915	T	G	three_prime_UTR	LOC_Os03g12670
3	6756870	T	A	three_prime_UTR	LOC_Os03g12670
3	6756861	A	G	three_prime_UTR	LOC_Os03g12670
3	6756852	A	G	three_prime_UTR	LOC_Os03g12670
3	6756848	C	A	three_prime_UTR	LOC_Os03g12670
3	6756803	G	A	three_prime_UTR	LOC_Os03g12670
3	6756798	T	A	three_prime_UTR	LOC_Os03g12670
3	6756741	G	A	three_prime_UTR	LOC_Os03g12670
3	6756679	T	C	three_prime_UTR	LOC_Os03g12670
3	6756670	G	T	three_prime_UTR	LOC_Os03g12670
3	6756555	A	G	three_prime_UTR	LOC_Os03g12670
3	6756241	A	C	three_prime_UTR	LOC_Os03g12670
3	6756195	T	A	three_prime_UTR	LOC_Os03g12670
3	6720092	A	G	three_prime_UTR	LOC_Os03g12630
3	6683574	C	T	three_prime_UTR	LOC_Os03g12590
3	6653819	C	T	three_prime_UTR	LOC_Os03g12550
3	6653725	G	A	three_prime_UTR	LOC_Os03g12550
3	6593902	C	G	three_prime_UTR	LOC_Os03g12470
3	6580499	G	A	three_prime_UTR	LOC_Os03g12450
3	6580414	T	A	three_prime_UTR	LOC_Os03g12450
3	6518530	C	T	three_prime_UTR	LOC_Os03g12350
3	6518355	G	A	three_prime_UTR	LOC_Os03g12350
[truncated: 525 more rows]

## Sheet: Chr4
Chromosome	Ref. position	Ref. Nucleotide	Variation Nucleotide	Type of Variation	Locus Name
4	15893562	A	G	three_prime_UTR	LOC_Os04g26870
4	15927463	G	T	three_prime_UTR	LOC_Os04g26920
4	16331823	C	T	three_prime_UTR	LOC_Os04g27620
4	16542267	C	T	three_prime_UTR	LOC_Os04g28010
4	16542268	C	A	three_prime_UTR	LOC_Os04g28010
4	16542284	G	C	three_prime_UTR	LOC_Os04g28010
4	16542377	G	T	three_prime_UTR	LOC_Os04g28010
4	16542410	T	G	three_prime_UTR	LOC_Os04g28010
4	16542486	A	G	three_prime_UTR	LOC_Os04g28010
4	16542588	G	A	three_prime_UTR	LOC_Os04g28010
4	16542601	G	A	three_prime_UTR	LOC_Os04g28010
4	16542607	A	G	three_prime_UTR	LOC_Os04g28010
4	16542648	G	A	three_prime_UTR	LOC_Os04g28010
4	15069047	T	A	three_prime_UTR	LOC_Os04g25900
4	15069006	A	G	three_prime_UTR	LOC_Os04g25900
4	15069005	T	A	three_prime_UTR	LOC_Os04g25900
4	15068971	T	C	three_prime_UTR	LOC_Os04g25900
4	16571038	A	T	three_prime_UTR	LOC_Os04g28060
4	16586902	G	A	three_prime_UTR	LOC_Os04g28090
4	16586933	G	A	three_prime_UTR	LOC_Os04g28090
4	16587080	A	C	three_prime_UTR	LOC_Os04g28090
4	16587096	A	C	three_prime_UTR	LOC_Os04g28090
4	16587134	A	G	three_prime_UTR	LOC_Os04g28090
4	16587135	A	G	three_prime_UTR	LOC_Os04g28090
4	16587157	C	T	three_prime_UTR	LOC_Os04g28090
4	14252958	G	A	three_prime_UTR	LOC_Os04g24804
4	14094707	G	C	three_prime_UTR	LOC_Os04g24550
4	13675750	T	C	three_prime_UTR	LOC_Os04g23910
4	13530309	C	T	three_prime_UTR	LOC_Os04g23630
4	18171955	T	C	three_prime_UTR	LOC_Os04g30420
4	18193658	A	G	three_prime_UTR	LOC_Os04g30450
4	18193786	G	A	three_prime_UTR	LOC_Os04g30450
4	18216281	G	T	three_prime_UTR	LOC_Os04g30490
4	18216368	T	C	three_prime_UTR	LOC_Os04g30490
4	18216389	C	T	three_prime_UTR	LOC_Os04g30490
4	18216398	T	C	three_prime_UTR	LOC_Os04g30490
4	18216465	C	T	three_prime_UTR	LOC_Os04g30490
4	18216572	T	C	three_prime_UTR	LOC_Os04g30490
4	18216680	T	C	three_prime_UTR	LOC_Os04g30490
4	13311833	G	C	three_prime_UTR	LOC_Os04g23319
4	18394363	C	G	three_prime_UTR	LOC_Os04g30770
4	18394433	T	A	three_prime_UTR	LOC_Os04g30770
4	18405651	C	G	three_prime_UTR	LOC_Os04g30780
4	18410346	T	A	three_prime_UTR	LOC_Os04g30790
4	18456547	A	G	three_prime_UTR	LOC_Os04g30880
4	18456550	G	C	three_prime_UTR	LOC_Os04g30880
4	18456596	T	C	three_prime_UTR	LOC_Os04g30880
4	18456659	A	C	three_prime_UTR	LOC_Os04g30880
4	18472918	G	T	three_prime_UTR	LOC_Os04g30910
4	18472935	G	A	three_prime_UTR	LOC_Os04g30910
4	18473230	C	T	three_prime_UTR	LOC_Os04g30910
4	18477081	G	A	three_prime_UTR	LOC_Os04g30920
4	18477110	T	A	three_prime_UTR	LOC_Os04g30920
4	18530246	A	G	three_prime_UTR	LOC_Os04g31000
4	18530287	C	T	three_prime_UTR	LOC_Os04g31000
4	18530367	C	T	three_prime_UTR	LOC_Os04g31000
4	18530402	C	T	three_prime_UTR	LOC_Os04g31000
4	18530403	T	G	three_prime_UTR	LOC_Os04g31000
4	18530559	A	G	three_prime_UTR	LOC_Os04g31000
4	18530613	G	A	three_prime_UTR	LOC_Os04g31000
4	18530669	A	C	three_prime_UTR	LOC_Os04g31000
4	18530673	T	C	three_prime_UTR	LOC_Os04g31000
4	18530736	T	C	three_prime_UTR	LOC_Os04g31000
4	18530922	G	A	three_prime_UTR	LOC_Os04g31000
4	18530940	C	T	three_prime_UTR	LOC_Os04g31000
4	18537333	T	C	three_prime_UTR	LOC_Os04g31010
4	18543653	T	A	three_prime_UTR	LOC_Os04g31020
4	18550701	A	G	three_prime_UTR	LOC_Os04g31030
4	18550850	T	A	three_prime_UTR	LOC_Os04g31030
4	18550852	A	T	three_prime_UTR	LOC_Os04g31030
4	18550877	C	A	three_prime_UTR	LOC_Os04g31030
4	18550879	A	G	three_prime_UTR	LOC_Os04g31030
4	18550919	G	T	three_prime_UTR	LOC_Os04g31030
4	18550976	C	G	three_prime_UTR	LOC_Os04g31030
4	18553708	C	G	three_prime_UTR	LOC_Os04g31040
4	18564391	A	G	three_prime_UTR	LOC_Os04g31070
4	18564397	A	C	three_prime_UTR	LOC_Os04g31070
4	18601212	T	C	three_prime_UTR	LOC_Os04g31110
4	18601215	A	T	three_prime_UTR	LOC_Os04g31110
4	18601255	C	G	three_prime_UTR	LOC_Os04g31110
4	18601276	T	A	three_prime_UTR	LOC_Os04g31110
4	18601306	C	T	three_prime_UTR	LOC_Os04g31110
4	18601310	A	G	three_prime_UTR	LOC_Os04g31110
4	18601332	G	A	three_prime_UTR	LOC_Os04g31110
4	18601339	G	A	three_prime_UTR	LOC_Os04g31110
4	18601378	A	T	three_prime_UTR	LOC_Os04g31110
4	18604376	C	T	three_prime_UTR	LOC_Os04g31120
4	18604400	G	A	three_prime_UTR	LOC_Os04g31120
4	18604554	A	G	three_prime_UTR	LOC_Os04g31120
4	18604760	C	G	three_prime_UTR	LOC_Os04g31120
4	18643308	A	C	three_prime_UTR	LOC_Os04g31170
4	18681061	A	G	three_prime_UTR	LOC_Os04g31210
4	12954721	C	T	three_prime_UTR	LOC_Os04g22860
4	12954662	T	C	three_prime_UTR	LOC_Os04g22860
4	12954644	T	G	three_prime_UTR	LOC_Os04g22860
4	12954600	C	T	three_prime_UTR	LOC_Os04g22860
4	12954523	A	C	three_prime_UTR	LOC_Os04g22860
4	12954467	C	T	three_prime_UTR	LOC_Os04g22860
4	12954448	G	C	three_prime_UTR	LOC_Os04g22860
4	12954439	G	A	three_prime_UTR	LOC_Os04g22860
4	18694544	C	A	three_prime_UTR	LOC_Os04g31240
4	18743057	C	G	three_prime_UTR	LOC_Os04g31330
4	18752019	T	A	three_prime_UTR	LOC_Os04g31340
4	18752031	A	G	three_prime_UTR	LOC_Os04g31340
4	18786954	C	T	three_prime_UTR	LOC_Os04g31410
4	18824562	A	T	three_prime_UTR	LOC_Os04g31460
4	18846702	T	C	three_prime_UTR	LOC_Os04g31520
4	18846703	A	C	three_prime_UTR	LOC_Os04g31520
4	18846727	C	T	three_prime_UTR	LOC_Os04g31520
4	18846847	A	G	three_prime_UTR	LOC_Os04g31520
4	18846856	G	C	three_prime_UTR	LOC_Os04g31520
4	18846860	C	G	three_prime_UTR	LOC_Os04g31520
4	18846900	C	T	three_prime_UTR	LOC_Os04g31520
4	18846947	G	A	three_prime_UTR	LOC_Os04g31520
4	18862678	T	C	three_prime_UTR	LOC_Os04g31540
4	18862877	G	C	three_prime_UTR	LOC_Os04g31540
4	18863146	T	C	three_prime_UTR	LOC_Os04g31540
4	18863155	T	C	three_prime_UTR	LOC_Os04g31540
4	18863294	C	T	three_prime_UTR	LOC_Os04g31540
4	18870157	T	C	three_prime_UTR	LOC_Os04g31550
4	18870189	A	T	three_prime_UTR	LOC_Os04g31550
4	18907096	G	A	three_prime_UTR	LOC_Os04g31610
4	18937328	T	C	three_prime_UTR	LOC_Os04g31620
4	18937471	G	A	three_prime_UTR	LOC_Os04g31620
4	18937941	A	G	three_prime_UTR	LOC_Os04g31620
4	18937972	T	G	three_prime_UTR	LOC_Os04g31620
4	12673790	G	A	three_prime_UTR	LOC_Os04g22390
4	12673788	T	A	three_prime_UTR	LOC_Os04g22390
4	12673743	G	A	three_prime_UTR	LOC_Os04g22390
4	12673742	C	T	three_prime_UTR	LOC_Os04g22390
4	12651738	A	G	three_prime_UTR	LOC_Os04g22360
4	12651700	C	A	three_prime_UTR	LOC_Os04g22360
4	12651687	C	T	three_prime_UTR	LOC_Os04g22360
4	12651579	A	T	three_prime_UTR	LOC_Os04g22360
4	12651574	A	G	three_prime_UTR	LOC_Os04g22360
4	12651546	T	C	three_prime_UTR	LOC_Os04g22360
4	12651326	T	C	three_prime_UTR	LOC_Os04g22360
4	12651277	G	A	three_prime_UTR	LOC_Os04g22360
4	12651260	G	A	three_prime_UTR	LOC_Os04g22360
4	18992823	A	G	three_prime_UTR	LOC_Os04g31700
4	18992922	C	T	three_prime_UTR	LOC_Os04g31700
4	19037596	A	G	three_prime_UTR	LOC_Os04g31790
4	12589196	T	C	three_prime_UTR	LOC_Os04g22220
4	19058460	A	T	three_prime_UTR	LOC_Os04g31804
4	19058620	C	T	three_prime_UTR	LOC_Os04g31804
4	19113363	C	G	three_prime_UTR	LOC_Os04g31900
4	19132608	A	G	three_prime_UTR	LOC_Os04g31940
4	19133017	A	T	three_prime_UTR	LOC_Os04g31940
4	19160483	G	A	three_prime_UTR	LOC_Os04g32000
4	19160492	C	T	three_prime_UTR	LOC_Os04g32000
4	19160523	A	T	three_prime_UTR	LOC_Os04g32000
4	19160793	C	T	three_prime_UTR	LOC_Os04g32000
4	19160828	T	C	three_prime_UTR	LOC_Os04g32000
4	19161259	C	T	three_prime_UTR	LOC_Os04g32000
4	19192006	A	G	three_prime_UTR	LOC_Os04g32030
4	19192168	A	T	three_prime_UTR	LOC_Os04g32030
4	19192186	G	A	three_prime_UTR	LOC_Os04g32030
4	19192226	T	C	three_prime_UTR	LOC_Os04g32030
4	12427444	A	T	three_prime_UTR	LOC_Os04g21950
4	12427420	G	A	three_prime_UTR	LOC_Os04g21950
4	12427403	A	C	three_prime_UTR	LOC_Os04g21950
4	12427264	T	C	three_prime_UTR	LOC_Os04g21950
4	12427230	A	G	three_prime_UTR	LOC_Os04g21950
4	12427201	G	C	three_prime_UTR	LOC_Os04g21950
4	12427186	C	A	three_prime_UTR	LOC_Os04g21950
4	12427029	C	T	three_prime_UTR	LOC_Os04g21950
4	12426890	T	G	three_prime_UTR	LOC_Os04g21950
4	12426867	T	A	three_prime_UTR	LOC_Os04g21950
4	12426863	T	C	three_prime_UTR	LOC_Os04g21950
4	19235203	T	G	three_prime_UTR	LOC_Os04g32070
4	12369543	T	A	three_prime_UTR	LOC_Os04g21820
4	12369542	A	C	three_prime_UTR	LOC_Os04g21820
4	12369527	G	A	three_prime_UTR	LOC_Os04g21820
4	12369492	G	C	three_prime_UTR	LOC_Os04g21820
4	12369486	G	A	three_prime_UTR	LOC_Os04g21820
4	19270997	G	C	three_prime_UTR	LOC_Os04g32110
4	19302163	T	A	three_prime_UTR	LOC_Os04g32190
4	19308210	C	T	three_prime_UTR	LOC_Os04g32210
4	19318662	G	C	three_prime_UTR	LOC_Os04g32230
4	19318698	C	T	three_prime_UTR	LOC_Os04g32230
4	19322089	G	A	three_prime_UTR	LOC_Os04g32240
4	19338505	C	T	three_prime_UTR	LOC_Os04g32270
4	19370911	A	G	three_prime_UTR	LOC_Os04g32310
4	12258687	G	T	three_prime_UTR	LOC_Os04g21660
4	19484424	A	G	three_prime_UTR	LOC_Os04g32470
4	19484462	A	G	three_prime_UTR	LOC_Os04g32470
4	12048544	A	G	three_prime_UTR	LOC_Os04g21340
4	12048362	T	C	three_prime_UTR	LOC_Os04g21340
4	12048160	T	C	three_prime_UTR	LOC_Os04g21340
4	19595091	C	T	three_prime_UTR	LOC_Os04g32540
4	19595200	A	G	three_prime_UTR	LOC_Os04g32540
4	19595335	A	T	three_prime_UTR	LOC_Os04g32540
4	19595339	G	T	three_prime_UTR	LOC_Os04g32540
4	19595398	G	A	three_prime_UTR	LOC_Os04g32540
4	19595512	C	T	three_prime_UTR	LOC_Os04g32540
4	12029538	A	G	three_prime_UTR	LOC_Os04g21320
4	19612465	G	T	three_prime_UTR	LOC_Os04g32580
4	19612661	T	C	three_prime_UTR	LOC_Os04g32580
4	19629587	C	T	three_prime_UTR	LOC_Os04g32600
4	19629785	A	G	three_prime_UTR	LOC_Os04g32600
4	19629818	T	C	three_prime_UTR	LOC_Os04g32600
4	19642399	C	T	three_prime_UTR	LOC_Os04g32610
4	19642435	C	T	three_prime_UTR	LOC_Os04g32610
4	19642459	T	C	three_prime_UTR	LOC_Os04g32610
4	19642463	T	C	three_prime_UTR	LOC_Os04g32610
4	19653577	A	G	three_prime_UTR	LOC_Os04g32620
4	19654001	A	T	three_prime_UTR	LOC_Os04g32620
4	19654258	T	C	three_prime_UTR	LOC_Os04g32620
4	19654486	C	A	three_prime_UTR	LOC_Os04g32620
4	19654808	A	T	three_prime_UTR	LOC_Os04g32620
4	19654833	T	C	three_prime_UTR	LOC_Os04g32620
4	19655031	A	G	three_prime_UTR	LOC_Os04g32620
4	19655267	T	C	three_prime_UTR	LOC_Os04g32620
4	19655752	T	C	three_prime_UTR	LOC_Os04g32620
4	19655870	G	T	three_prime_UTR	LOC_Os04g32620
4	19682156	G	A	three_prime_UTR	LOC_Os04g32650
4	19687797	A	T	three_prime_UTR	LOC_Os04g32660
4	19739152	C	T	three_prime_UTR	LOC_Os04g32740
4	19739483	G	C	three_prime_UTR	LOC_Os04g32740
4	19739526	T	A	three_prime_UTR	LOC_Os04g32740
4	19739760	G	A	three_prime_UTR	LOC_Os04g32740
4	19739817	G	T	three_prime_UTR	LOC_Os04g32740
4	19740010	T	C	three_prime_UTR	LOC_Os04g32740
4	11888760	C	G	three_prime_UTR	LOC_Os04g21120
4	11887470	A	G	three_prime_UTR	LOC_Os04g21110
4	11887456	G	T	three_prime_UTR	LOC_Os04g21110
4	19791810	A	T	three_prime_UTR	LOC_Os04g32790
4	11814958	G	C	three_prime_UTR	LOC_Os04g20990
4	19827865	G	T	three_prime_UTR	LOC_Os04g32840
4	19836880	G	A	three_prime_UTR	LOC_Os04g32850
4	11797810	C	T	three_prime_UTR	LOC_Os04g20960
4	19858867	A	G	three_prime_UTR	LOC_Os04g32880
4	19866767	G	A	three_prime_UTR	LOC_Os04g32890
4	19937336	G	A	three_prime_UTR	LOC_Os04g32970
4	11684734	A	G	three_prime_UTR	LOC_Os04g20810
4	11660078	T	A	three_prime_UTR	LOC_Os04g20774
4	11660016	T	A	three_prime_UTR	LOC_Os04g20774
4	11642864	A	C	three_prime_UTR	LOC_Os04g20749
4	20023623	T	C	three_prime_UTR	LOC_Os04g33080
4	20082801	C	T	three_prime_UTR	LOC_Os04g33190
4	20082824	A	C	three_prime_UTR	LOC_Os04g33190
4	20110718	G	T	three_prime_UTR	LOC_Os04g33240
4	20122017	A	T	three_prime_UTR	LOC_Os04g33260
4	20122194	C	T	three_prime_UTR	LOC_Os04g33260
4	20141582	G	A	three_prime_UTR	LOC_Os04g33300
4	20141791	G	A	three_prime_UTR	LOC_Os04g33300
4	20171213	T	G	three_prime_UTR	LOC_Os04g33390
4	11455716	C	G	three_prime_UTR	LOC_Os04g20474
4	20196204	G	A	three_prime_UTR	LOC_Os04g33350
4	20196209	G	A	three_prime_UTR	LOC_Os04g33350
4	20201789	T	C	three_prime_UTR	LOC_Os04g33360
4	11410362	G	A	three_prime_UTR	LOC_Os04g20400
4	20255663	G	C	three_prime_UTR	LOC_Os04g33480
4	11377265	G	T	three_prime_UTR	LOC_Os04g20330
4	20279353	C	T	three_prime_UTR	LOC_Os04g33510
4	20279366	C	T	three_prime_UTR	LOC_Os04g33510
4	20279369	T	C	three_prime_UTR	LOC_Os04g33510
4	20279484	C	A	three_prime_UTR	LOC_Os04g33510
4	20281675	T	G	three_prime_UTR	LOC_Os04g33520
4	11338577	G	T	three_prime_UTR	LOC_Os04g20280
4	20321306	A	T	three_prime_UTR	LOC_Os04g33570
4	20321463	A	G	three_prime_UTR	LOC_Os04g33570
4	11294027	A	T	three_prime_UTR	LOC_Os04g20230
4	20353486	A	T	three_prime_UTR	LOC_Os04g33600
4	20353514	T	C	three_prime_UTR	LOC_Os04g33600
4	11270475	T	C	three_prime_UTR	LOC_Os04g20210
4	11270316	T	C	three_prime_UTR	LOC_Os04g20210
4	11270119	G	A	three_prime_UTR	LOC_Os04g20210
4	11270110	A	G	three_prime_UTR	LOC_Os04g20210
4	11270053	T	C	three_prime_UTR	LOC_Os04g20210
4	11270022	A	G	three_prime_UTR	LOC_Os04g20210
4	11270013	G	A	three_prime_UTR	LOC_Os04g20210
4	11270009	A	G	three_prime_UTR	LOC_Os04g20210
4	11269949	T	C	three_prime_UTR	LOC_Os04g20210
4	11269887	C	T	three_prime_UTR	LOC_Os04g20210
4	11269867	C	T	three_prime_UTR	LOC_Os04g20210
4	11269668	T	C	three_prime_UTR	LOC_Os04g20210
4	11269509	C	T	three_prime_UTR	LOC_Os04g20210
4	11269436	T	C	three_prime_UTR	LOC_Os04g20210
4	11269219	G	A	three_prime_UTR	LOC_Os04g20210
4	11269197	C	T	three_prime_UTR	LOC_Os04g20210
4	11268824	A	G	three_prime_UTR	LOC_Os04g20210
4	11268810	A	G	three_prime_UTR	LOC_Os04g20210
4	11268784	C	T	three_prime_UTR	LOC_Os04g20210
4	11268414	T	C	three_prime_UTR	LOC_Os04g20210
4	11268395	G	A	three_prime_UTR	LOC_Os04g20210
4	11268072	T	C	three_prime_UTR	LOC_Os04g20210
4	11268049	G	A	three_prime_UTR	LOC_Os04g20210
4	11268029	G	A	three_prime_UTR	LOC_Os04g20210
4	11268006	C	T	three_prime_UTR	LOC_Os04g20210
4	11267996	G	T	three_prime_UTR	LOC_Os04g20210
4	11267969	C	T	three_prime_UTR	LOC_Os04g20210
4	11267786	A	G	three_prime_UTR	LOC_Os04g20210
4	11267756	T	G	three_prime_UTR	LOC_Os04g20210
4	11267718	C	T	three_prime_UTR	LOC_Os04g20210
4	11267467	C	T	three_prime_UTR	LOC_Os04g20210
4	20377251	T	C	three_prime_UTR	LOC_Os04g33640
4	20377839	A	G	three_prime_UTR	LOC_Os04g33640
4	11261398	C	T	three_prime_UTR	LOC_Os04g20200
4	11254711	A	T	three_prime_UTR	LOC_Os04g20180
4	11253983	T	G	three_prime_UTR	LOC_Os04g20180
4	20389788	T	C	three_prime_UTR	LOC_Os04g33660
4	20389821	T	C	three_prime_UTR	LOC_Os04g33660
4	20389893	T	A	three_prime_UTR	LOC_Os04g33660
4	20392954	T	C	three_prime_UTR	LOC_Os04g33670
4	20392995	T	C	three_prime_UTR	LOC_Os04g33670
4	20395138	C	T	three_prime_UTR	LOC_Os04g33680
4	20395266	C	T	three_prime_UTR	LOC_Os04g33680
4	11244025	A	G	three_prime_UTR	LOC_Os04g20164
4	11244018	G	T	three_prime_UTR	LOC_Os04g20164
4	20405551	G	C	three_prime_UTR	LOC_Os04g33690
4	20414808	T	C	three_prime_UTR	LOC_Os04g33720
4	20414869	T	A	three_prime_UTR	LOC_Os04g33720
4	20414870	C	A	three_prime_UTR	LOC_Os04g33720
4	20414886	C	A	three_prime_UTR	LOC_Os04g33720
4	20415091	G	A	three_prime_UTR	LOC_Os04g33720
4	20426727	A	G	three_prime_UTR	LOC_Os04g33740
4	20426851	T	C	three_prime_UTR	LOC_Os04g33740
4	20426957	C	T	three_prime_UTR	LOC_Os04g33740
4	20450926	G	A	three_prime_UTR	LOC_Os04g33770
4	20451143	T	C	three_prime_UTR	LOC_Os04g33770
4	20462933	T	A	three_prime_UTR	LOC_Os04g33780
4	20463021	C	T	three_prime_UTR	LOC_Os04g33780
4	20463026	T	C	three_prime_UTR	LOC_Os04g33780
4	20463078	C	T	three_prime_UTR	LOC_Os04g33780
4	20463095	T	A	three_prime_UTR	LOC_Os04g33780
4	20485351	C	T	three_prime_UTR	LOC_Os04g33810
4	20485381	C	T	three_prime_UTR	LOC_Os04g33810
4	20485635	T	C	three_prime_UTR	LOC_Os04g33810
4	11131391	A	G	three_prime_UTR	LOC_Os04g19960
4	20509218	C	A	three_prime_UTR	LOC_Os04g33860
4	20509567	A	G	three_prime_UTR	LOC_Os04g33860
4	20520354	A	G	three_prime_UTR	LOC_Os04g33870
4	20520355	C	A	three_prime_UTR	LOC_Os04g33870
4	20528193	C	T	three_prime_UTR	LOC_Os04g33880
4	20530249	T	C	three_prime_UTR	LOC_Os04g33885
4	20530297	G	A	three_prime_UTR	LOC_Os04g33885
4	20534671	A	T	three_prime_UTR	LOC_Os04g33900
4	20544212	C	T	three_prime_UTR	LOC_Os04g33920
4	20544229	T	C	three_prime_UTR	LOC_Os04g33920
4	20544289	T	G	three_prime_UTR	LOC_Os04g33920
4	20548286	A	G	three_prime_UTR	LOC_Os04g33930
4	20548342	G	A	three_prime_UTR	LOC_Os04g33930
4	11085241	A	G	three_prime_UTR	LOC_Os04g19870
4	11085213	C	T	three_prime_UTR	LOC_Os04g19870
4	20555187	C	G	three_prime_UTR	LOC_Os04g33950
4	20564813	C	T	three_prime_UTR	LOC_Os04g33970
4	20571084	T	C	three_prime_UTR	LOC_Os04g33980
4	20580494	G	A	three_prime_UTR	LOC_Os04g33990
4	11032664	T	C	three_prime_UTR	LOC_Os04g19740
4	11032528	C	T	three_prime_UTR	LOC_Os04g19740
4	11032506	A	G	three_prime_UTR	LOC_Os04g19740
4	20625618	G	A	three_prime_UTR	LOC_Os04g34050
4	20656850	C	A	three_prime_UTR	LOC_Os04g34100
4	20657108	G	A	three_prime_UTR	LOC_Os04g34100
4	20657153	C	T	three_prime_UTR	LOC_Os04g34100
4	20657194	G	T	three_prime_UTR	LOC_Os04g34100
4	20657274	C	T	three_prime_UTR	LOC_Os04g34100
4	20680444	C	T	three_prime_UTR	LOC_Os04g34120
4	20692461	C	G	three_prime_UTR	LOC_Os04g34140
4	20709358	A	C	three_prime_UTR	LOC_Os04g34170
4	20740197	T	A	three_prime_UTR	LOC_Os04g34240
4	20740218	A	G	three_prime_UTR	LOC_Os04g34240
4	20740242	C	T	three_prime_UTR	LOC_Os04g34240
4	20740259	A	G	three_prime_UTR	LOC_Os04g34240
4	20744552	A	C	three_prime_UTR	LOC_Os04g34250
4	20744580	A	G	three_prime_UTR	LOC_Os04g34250
4	20744584	C	T	three_prime_UTR	LOC_Os04g34250
4	20744679	C	T	three_prime_UTR	LOC_Os04g34250
4	20744710	C	T	three_prime_UTR	LOC_Os04g34250
4	20744728	C	T	three_prime_UTR	LOC_Os04g34250
4	20760463	G	C	three_prime_UTR	LOC_Os04g34270
4	20760593	A	G	three_prime_UTR	LOC_Os04g34270
4	20820414	A	G	three_prime_UTR	LOC_Os04g34370
4	20820519	G	A	three_prime_UTR	LOC_Os04g34370
4	20820524	T	A	three_prime_UTR	LOC_Os04g34370
4	20820583	T	C	three_prime_UTR	LOC_Os04g34370
4	20820625	T	C	three_prime_UTR	LOC_Os04g34370
4	20872086	C	T	three_prime_UTR	LOC_Os04g34450
4	20872146	T	C	three_prime_UTR	LOC_Os04g34450
4	20875948	C	T	three_prime_UTR	LOC_Os04g34460
4	20875977	C	A	three_prime_UTR	LOC_Os04g34460
4	20875978	A	G	three_prime_UTR	LOC_Os04g34460
4	10627788	G	A	three_prime_UTR	LOC_Os04g19140
4	10627596	G	A	three_prime_UTR	LOC_Os04g19140
4	21268045	T	C	three_prime_UTR	LOC_Os04g34984
4	21268157	T	G	three_prime_UTR	LOC_Os04g34984
4	21273905	G	A	three_prime_UTR	LOC_Os04g35000
4	21273919	C	T	three_prime_UTR	LOC_Os04g35000
4	21273935	A	G	three_prime_UTR	LOC_Os04g35000
4	21279648	C	G	three_prime_UTR	LOC_Os04g35010
4	21279867	A	T	three_prime_UTR	LOC_Os04g35010
4	21279898	A	G	three_prime_UTR	LOC_Os04g35010
4	21279904	T	G	three_prime_UTR	LOC_Os04g35010
4	21279969	G	A	three_prime_UTR	LOC_Os04g35010
4	21280037	C	T	three_prime_UTR	LOC_Os04g35010
4	21280062	T	C	three_prime_UTR	LOC_Os04g35010
4	21280086	T	C	three_prime_UTR	LOC_Os04g35010
4	21280186	C	A	three_prime_UTR	LOC_Os04g35010
4	21280233	A	G	three_prime_UTR	LOC_Os04g35010
4	21280310	A	G	three_prime_UTR	LOC_Os04g35010
4	21280323	G	A	three_prime_UTR	LOC_Os04g35010
4	21280340	G	A	three_prime_UTR	LOC_Os04g35010
4	21280355	A	G	three_prime_UTR	LOC_Os04g35010
4	21280385	G	T	three_prime_UTR	LOC_Os04g35010
4	21280764	A	G	three_prime_UTR	LOC_Os04g35010
4	21281306	C	T	three_prime_UTR	LOC_Os04g35010
4	21281323	T	C	three_prime_UTR	LOC_Os04g35010
4	21281607	C	T	three_prime_UTR	LOC_Os04g35010
4	21281660	G	A	three_prime_UTR	LOC_Os04g35010
4	21318060	G	A	three_prime_UTR	LOC_Os04g35060
4	21320269	G	T	three_prime_UTR	LOC_Os04g35070
4	21335511	C	T	three_prime_UTR	LOC_Os04g35100
4	21543220	G	C	three_prime_UTR	LOC_Os04g35410
4	21543221	C	G	three_prime_UTR	LOC_Os04g35410
4	21597458	A	G	three_prime_UTR	LOC_Os04g35490
4	21597541	T	A	three_prime_UTR	LOC_Os04g35490
4	21611486	A	G	three_prime_UTR	LOC_Os04g35510
4	21627192	C	G	three_prime_UTR	LOC_Os04g35520
4	21632571	C	T	three_prime_UTR	LOC_Os04g35530
4	21635609	C	T	three_prime_UTR	LOC_Os04g35534
4	21635611	T	C	three_prime_UTR	LOC_Os04g35534
4	21635664	G	A	three_prime_UTR	LOC_Os04g35534
4	21635679	G	A	three_prime_UTR	LOC_Os04g35534
4	21635680	A	G	three_prime_UTR	LOC_Os04g35534
4	21635793	G	A	three_prime_UTR	LOC_Os04g35534
4	9956279	A	G	three_prime_UTR	LOC_Os04g18030
4	9931700	G	A	three_prime_UTR	LOC_Os04g18020
4	9931615	G	A	three_prime_UTR	LOC_Os04g18020
4	9931579	G	A	three_prime_UTR	LOC_Os04g18020
4	9931218	A	G	three_prime_UTR	LOC_Os04g18020
4	9931197	A	G	three_prime_UTR	LOC_Os04g18020
4	9930941	T	C	three_prime_UTR	LOC_Os04g18020
4	9930935	T	C	three_prime_UTR	LOC_Os04g18020
4	9930853	T	C	three_prime_UTR	LOC_Os04g18020
4	9930801	A	T	three_prime_UTR	LOC_Os04g18020
4	9930799	G	T	three_prime_UTR	LOC_Os04g18020
4	9930755	T	C	three_prime_UTR	LOC_Os04g18020
4	9930462	G	A	three_prime_UTR	LOC_Os04g18020
4	9930446	C	G	three_prime_UTR	LOC_Os04g18020
4	9930442	A	G	three_prime_UTR	LOC_Os04g18020
4	9930395	G	A	three_prime_UTR	LOC_Os04g18020
4	9930231	A	G	three_prime_UTR	LOC_Os04g18020
4	9930223	T	C	three_prime_UTR	LOC_Os04g18020
4	9930174	G	A	three_prime_UTR	LOC_Os04g18020
4	9930155	T	C	three_prime_UTR	LOC_Os04g18020
4	9930118	A	G	three_prime_UTR	LOC_Os04g18020
4	9930104	C	T	three_prime_UTR	LOC_Os04g18020
4	9930099	A	G	three_prime_UTR	LOC_Os04g18020
4	9929697	C	T	three_prime_UTR	LOC_Os04g18020
4	9929612	C	T	three_prime_UTR	LOC_Os04g18020
4	9929604	G	A	three_prime_UTR	LOC_Os04g18020
4	21752317	G	A	three_prime_UTR	LOC_Os04g35690
4	21758568	G	T	three_prime_UTR	LOC_Os04g35700
4	21792245	T	G	three_prime_UTR	LOC_Os04g35750
4	21796938	T	A	three_prime_UTR	LOC_Os04g35770
4	21797122	A	G	three_prime_UTR	LOC_Os04g35770
4	21797145	T	C	three_prime_UTR	LOC_Os04g35770
4	21797194	A	G	three_prime_UTR	LOC_Os04g35770
4	21801550	G	C	three_prime_UTR	LOC_Os04g35780
4	21801555	C	G	three_prime_UTR	LOC_Os04g35780
4	21801720	A	G	three_prime_UTR	LOC_Os04g35780
4	21801734	C	G	three_prime_UTR	LOC_Os04g35780
4	21801735	A	G	three_prime_UTR	LOC_Os04g35780
4	21801768	T	A	three_prime_UTR	LOC_Os04g35780
4	21801825	A	G	three_prime_UTR	LOC_Os04g35780
4	21801848	A	G	three_prime_UTR	LOC_Os04g35780
4	21801893	T	C	three_prime_UTR	LOC_Os04g35780
4	21815986	A	G	three_prime_UTR	LOC_Os04g35790
4	21816157	T	A	three_prime_UTR	LOC_Os04g35790
4	21848018	A	G	three_prime_UTR	LOC_Os04g35840
4	9688613	T	A	three_prime_UTR	LOC_Os04g17680
4	9508896	G	A	three_prime_UTR	LOC_Os04g17360
4	22170804	C	T	three_prime_UTR	LOC_Os04g36700
4	22186820	A	C	three_prime_UTR	LOC_Os04g36720
4	22191804	T	C	three_prime_UTR	LOC_Os04g36730
4	22205919	T	A	three_prime_UTR	LOC_Os04g36770
4	22209319	C	A	three_prime_UTR	LOC_Os04g36780
4	22209389	G	A	three_prime_UTR	LOC_Os04g36780
4	22209458	G	A	three_prime_UTR	LOC_Os04g36780
4	22214238	C	T	three_prime_UTR	LOC_Os04g36790
4	22214317	C	T	three_prime_UTR	LOC_Os04g36790
4	22221314	T	C	three_prime_UTR	LOC_Os04g36800
4	22227076	C	T	three_prime_UTR	LOC_Os04g36810
4	22238957	C	T	three_prime_UTR	LOC_Os04g36830
4	22238989	A	T	three_prime_UTR	LOC_Os04g36830
4	22246290	G	T	three_prime_UTR	LOC_Os04g36850
4	22262478	G	A	three_prime_UTR	LOC_Os04g36890
4	9345207	G	T	three_prime_UTR	LOC_Os04g17050
4	22468794	G	A	three_prime_UTR	LOC_Os04g37790
4	22468986	C	T	three_prime_UTR	LOC_Os04g37790
4	22468998	G	C	three_prime_UTR	LOC_Os04g37790
4	22479281	T	C	three_prime_UTR	LOC_Os04g37810
4	22479332	A	G	three_prime_UTR	LOC_Os04g37810
4	22479383	T	A	three_prime_UTR	LOC_Os04g37810
4	22479398	G	A	three_prime_UTR	LOC_Os04g37810
4	22483158	C	G	three_prime_UTR	LOC_Os04g37820
4	22483193	T	C	three_prime_UTR	LOC_Os04g37820
4	22483201	T	G	three_prime_UTR	LOC_Os04g37820
4	22483217	C	T	three_prime_UTR	LOC_Os04g37820
4	9077856	G	A	three_prime_UTR	LOC_Os04g16680
4	9077764	G	A	three_prime_UTR	LOC_Os04g16680
4	22573324	C	T	three_prime_UTR	LOC_Os04g37950
4	22601256	G	A	three_prime_UTR	LOC_Os04g37980
4	8949938	C	T	three_prime_UTR	LOC_Os04g16450
4	22805967	T	G	three_prime_UTR	LOC_Os04g38330
4	22830374	T	C	three_prime_UTR	LOC_Os04g38390
4	8594157	T	C	three_prime_UTR	LOC_Os04g15820
4	8594022	A	G	three_prime_UTR	LOC_Os04g15820
4	8593777	A	G	three_prime_UTR	LOC_Os04g15820
4	8593580	T	C	three_prime_UTR	LOC_Os04g15820
4	8585565	G	C	three_prime_UTR	LOC_Os04g15790
4	8585517	A	G	three_prime_UTR	LOC_Os04g15790
4	8533179	C	A	three_prime_UTR	LOC_Os04g15690
4	8533141	T	C	three_prime_UTR	LOC_Os04g15690
4	8532885	G	A	three_prime_UTR	LOC_Os04g15690
4	8510982	T	C	three_prime_UTR	LOC_Os04g15650
4	8475908	C	T	three_prime_UTR	LOC_Os04g15580
4	23166321	G	A	three_prime_UTR	LOC_Os04g39010
4	8461676	G	A	three_prime_UTR	LOC_Os04g15550
4	8461633	T	G	three_prime_UTR	LOC_Os04g15550
4	8461395	T	A	three_prime_UTR	LOC_Os04g15550
4	23190612	A	G	three_prime_UTR	LOC_Os04g39040
4	23234939	A	G	three_prime_UTR	LOC_Os04g39090
4	23277428	C	T	three_prime_UTR	LOC_Os04g39140
4	23290117	G	T	three_prime_UTR	LOC_Os04g39160
4	23290407	A	G	three_prime_UTR	LOC_Os04g39160
4	23290437	A	T	three_prime_UTR	LOC_Os04g39160
4	23290438	A	T	three_prime_UTR	LOC_Os04g39160
4	23290449	G	A	three_prime_UTR	LOC_Os04g39160
4	23290490	G	A	three_prime_UTR	LOC_Os04g39160
4	8321434	G	A	three_prime_UTR	LOC_Os04g14810
4	8249883	C	T	three_prime_UTR	LOC_Os04g14690
4	8241858	G	A	three_prime_UTR	LOC_Os04g14680
4	8241849	T	A	three_prime_UTR	LOC_Os04g14680
4	8125940	C	T	three_prime_UTR	LOC_Os04g14510
4	8046690	T	C	three_prime_UTR	LOC_Os04g14370
4	8046603	C	G	three_prime_UTR	LOC_Os04g14370
4	8046595	G	C	three_prime_UTR	LOC_Os04g14370
4	23611018	T	C	three_prime_UTR	LOC_Os04g39610
4	23611450	T	C	three_prime_UTR	LOC_Os04g39610
4	23623737	A	T	three_prime_UTR	LOC_Os04g39629
4	23623829	T	A	three_prime_UTR	LOC_Os04g39629
4	23629862	T	C	three_prime_UTR	LOC_Os04g39650
4	23643529	C	T	three_prime_UTR	LOC_Os04g39680
4	7964371	T	C	three_prime_UTR	LOC_Os04g14204
4	7915297	T	G	three_prime_UTR	LOC_Os04g14150
4	7915230	A	G	three_prime_UTR	LOC_Os04g14150
4	7915149	G	A	three_prime_UTR	LOC_Os04g14150
4	7914888	T	G	three_prime_UTR	LOC_Os04g14150
4	7914885	C	A	three_prime_UTR	LOC_Os04g14150
4	7914837	A	G	three_prime_UTR	LOC_Os04g14150
4	23733663	G	A	three_prime_UTR	LOC_Os04g39840
4	23767663	G	T	three_prime_UTR	LOC_Os04g39900
4	23819342	C	G	three_prime_UTR	LOC_Os04g40020
4	23819348	T	C	three_prime_UTR	LOC_Os04g40020
4	23819361	A	C	three_prime_UTR	LOC_Os04g40020
4	23819408	G	A	three_prime_UTR	LOC_Os04g40020
4	23829383	T	A	three_prime_UTR	LOC_Os04g40030
4	23847765	G	T	three_prime_UTR	LOC_Os04g40050
4	23847876	G	A	three_prime_UTR	LOC_Os04g40050
4	23847905	C	A	three_prime_UTR	LOC_Os04g40050
4	23853678	T	C	three_prime_UTR	LOC_Os04g40060
4	23853838	T	G	three_prime_UTR	LOC_Os04g40060
4	23863399	T	G	three_prime_UTR	LOC_Os04g40070
4	23863429	G	A	three_prime_UTR	LOC_Os04g40070
4	23863474	C	T	three_prime_UTR	LOC_Os04g40070
4	23863541	T	C	three_prime_UTR	LOC_Os04g40070
4	23863556	T	C	three_prime_UTR	LOC_Os04g40070
4	23863557	G	A	three_prime_UTR	LOC_Os04g40070
4	23863566	G	A	three_prime_UTR	LOC_Os04g40070
4	23866957	C	A	three_prime_UTR	LOC_Os04g40080
4	23866991	A	T	three_prime_UTR	LOC_Os04g40080
4	23867000	T	A	three_prime_UTR	LOC_Os04g40080
4	23867047	G	A	three_prime_UTR	LOC_Os04g40080
4	23867086	G	A	three_prime_UTR	LOC_Os04g40080
4	23867123	C	T	three_prime_UTR	LOC_Os04g40080
4	23867133	A	G	three_prime_UTR	LOC_Os04g40080
4	23867141	A	G	three_prime_UTR	LOC_Os04g40080
4	23867187	A	T	three_prime_UTR	LOC_Os04g40080
4	23872241	G	A	three_prime_UTR	LOC_Os04g40090
4	23872242	G	A	three_prime_UTR	LOC_Os04g40090
4	23872263	C	T	three_prime_UTR	LOC_Os04g40090
4	23878783	G	T	three_prime_UTR	LOC_Os04g40100
4	23878788	C	T	three_prime_UTR	LOC_Os04g40100
4	23878844	A	T	three_prime_UTR	LOC_Os04g40100
4	23896429	T	G	three_prime_UTR	LOC_Os04g40150
4	23959740	C	A	three_prime_UTR	LOC_Os04g40290
4	23959888	A	G	three_prime_UTR	LOC_Os04g40290
4	23967793	T	C	three_prime_UTR	LOC_Os04g40310
4	23979173	C	A	three_prime_UTR	LOC_Os04g40330
4	23979174	C	A	three_prime_UTR	LOC_Os04g40330
4	23979244	A	T	three_prime_UTR	LOC_Os04g40330
4	23979366	A	G	three_prime_UTR	LOC_Os04g40330
4	23979454	C	A	three_prime_UTR	LOC_Os04g40330
4	23979496	G	A	three_prime_UTR	LOC_Os04g40330
4	24002033	G	A	three_prime_UTR	LOC_Os04g40370
4	24002084	A	G	three_prime_UTR	LOC_Os04g40370
4	24002109	G	A	three_prime_UTR	LOC_Os04g40370
4	24002233	G	A	three_prime_UTR	LOC_Os04g40370
4	24016608	A	G	three_prime_UTR	LOC_Os04g40400
4	24025851	T	C	three_prime_UTR	LOC_Os04g40420
4	24025869	A	G	three_prime_UTR	LOC_Os04g40420
4	24025881	G	A	three_prime_UTR	LOC_Os04g40420
4	24025885	T	C	three_prime_UTR	LOC_Os04g40420
4	24026162	A	C	three_prime_UTR	LOC_Os04g40420
4	24035993	A	C	three_prime_UTR	LOC_Os04g40440
4	24058738	T	A	three_prime_UTR	LOC_Os04g40490
4	24058898	T	G	three_prime_UTR	LOC_Os04g40490
4	24068020	C	A	three_prime_UTR	LOC_Os04g40510
4	24074641	T	G	three_prime_UTR	LOC_Os04g40530
4	24074664	T	A	three_prime_UTR	LOC_Os04g40530
4	24074699	T	C	three_prime_UTR	LOC_Os04g40530
4	24117808	C	G	three_prime_UTR	LOC_Os04g40630
4	7522168	C	G	three_prime_UTR	LOC_Os04g13480
4	24146471	C	T	three_prime_UTR	LOC_Os04g40680
4	24146728	T	G	three_prime_UTR	LOC_Os04g40680
4	24146918	A	C	three_prime_UTR	LOC_Os04g40680
4	24147148	C	A	three_prime_UTR	LOC_Os04g40680
4	24147341	A	G	three_prime_UTR	LOC_Os04g40680
4	24147373	C	T	three_prime_UTR	LOC_Os04g40680
4	24147472	A	G	three_prime_UTR	LOC_Os04g40680
4	24147563	G	A	three_prime_UTR	LOC_Os04g40680
4	24147565	C	A	three_prime_UTR	LOC_Os04g40680
4	24147595	G	A	three_prime_UTR	LOC_Os04g40680
4	24147596	T	C	three_prime_UTR	LOC_Os04g40680
4	24147639	T	C	three_prime_UTR	LOC_Os04g40680
4	24178969	C	T	three_prime_UTR	LOC_Os04g40730
4	24188827	G	A	three_prime_UTR	LOC_Os04g40750
4	24243490	G	T	three_prime_UTR	LOC_Os04g40850
4	24247231	A	T	three_prime_UTR	LOC_Os04g40860
4	24247537	T	C	three_prime_UTR	LOC_Os04g40860
4	24267469	A	G	three_prime_UTR	LOC_Os04g40874
4	24267624	T	G	three_prime_UTR	LOC_Os04g40874
4	24267740	T	G	three_prime_UTR	LOC_Os04g40874
4	24269259	G	T	three_prime_UTR	LOC_Os04g40880
4	24269379	G	A	three_prime_UTR	LOC_Os04g40880
4	7359196	T	A	three_prime_UTR	LOC_Os04g13260
4	7359188	T	C	three_prime_UTR	LOC_Os04g13260
4	7359135	C	T	three_prime_UTR	LOC_Os04g13260
4	24282470	A	T	three_prime_UTR	LOC_Os04g40910
4	24283135	C	T	three_prime_UTR	LOC_Os04g40910
4	24300927	G	T	three_prime_UTR	LOC_Os04g40930
4	24300987	T	G	three_prime_UTR	LOC_Os04g40930
4	24300988	A	T	three_prime_UTR	LOC_Os04g40930
4	24301124	T	C	three_prime_UTR	LOC_Os04g40930
4	7325736	T	C	three_prime_UTR	LOC_Os04g13220
4	24319437	G	A	three_prime_UTR	LOC_Os04g40970
4	24319888	A	G	three_prime_UTR	LOC_Os04g40970
4	24325606	T	C	three_prime_UTR	LOC_Os04g40980
4	24343780	G	A	three_prime_UTR	LOC_Os04g41020
4	7251767	A	T	three_prime_UTR	LOC_Os04g13140
4	24458557	A	G	three_prime_UTR	LOC_Os04g41220
4	24458929	A	G	three_prime_UTR	LOC_Os04g41220
4	24468917	A	T	three_prime_UTR	LOC_Os04g41229
4	24473661	C	T	three_prime_UTR	LOC_Os04g41238
4	24473675	G	A	three_prime_UTR	LOC_Os04g41238
4	24473705	T	C	three_prime_UTR	LOC_Os04g41238
4	24473749	A	G	three_prime_UTR	LOC_Os04g41238
4	24479338	T	C	three_prime_UTR	LOC_Os04g41250
4	24479478	T	C	three_prime_UTR	LOC_Os04g41250
4	7159816	G	T	three_prime_UTR	LOC_Os04g12970
4	7159795	C	T	three_prime_UTR	LOC_Os04g12970
4	7159794	C	G	three_prime_UTR	LOC_Os04g12970
4	24488749	C	A	three_prime_UTR	LOC_Os04g41260
4	24565638	A	G	three_prime_UTR	LOC_Os04g41450
4	24571128	A	C	three_prime_UTR	LOC_Os04g41460
4	24571147	T	C	three_prime_UTR	LOC_Os04g41460
4	24571540	A	G	three_prime_UTR	LOC_Os04g41460
4	24571704	C	G	three_prime_UTR	LOC_Os04g41460
4	24588438	C	A	three_prime_UTR	LOC_Os04g41470
4	24588480	A	G	three_prime_UTR	LOC_Os04g41470
4	24588482	A	G	three_prime_UTR	LOC_Os04g41470
4	24604167	A	T	three_prime_UTR	LOC_Os04g41490
4	24604173	A	T	three_prime_UTR	LOC_Os04g41490
4	24604197	G	C	three_prime_UTR	LOC_Os04g41490
4	24604517	G	A	three_prime_UTR	LOC_Os04g41490
4	24604816	G	A	three_prime_UTR	LOC_Os04g41490
4	24604823	G	C	three_prime_UTR	LOC_Os04g41490
4	24604843	A	G	three_prime_UTR	LOC_Os04g41490
4	24641449	C	T	three_prime_UTR	LOC_Os04g41540
4	24647187	C	A	three_prime_UTR	LOC_Os04g41550
4	24647737	A	T	three_prime_UTR	LOC_Os04g41550
4	24647767	A	C	three_prime_UTR	LOC_Os04g41550
4	6915758	C	T	three_prime_UTR	LOC_Os04g12499
4	24728591	T	G	three_prime_UTR	LOC_Os04g41710
4	24728618	A	G	three_prime_UTR	LOC_Os04g41710
4	24728650	T	A	three_prime_UTR	LOC_Os04g41710
4	24728670	T	C	three_prime_UTR	LOC_Os04g41710
4	24728694	C	T	three_prime_UTR	LOC_Os04g41710
4	24742530	A	C	three_prime_UTR	LOC_Os04g41740
4	24746243	C	G	three_prime_UTR	LOC_Os04g41750
4	24746525	G	A	three_prime_UTR	LOC_Os04g41750
4	24769005	G	A	three_prime_UTR	LOC_Os04g41810
4	24769220	G	A	three_prime_UTR	LOC_Os04g41810
4	24779472	T	G	three_prime_UTR	LOC_Os04g41830
4	24801521	T	C	three_prime_UTR	LOC_Os04g41850
4	24801739	T	C	three_prime_UTR	LOC_Os04g41850
4	24801843	A	G	three_prime_UTR	LOC_Os04g41850
4	24801931	T	C	three_prime_UTR	LOC_Os04g41850
4	24831330	C	T	three_prime_UTR	LOC_Os04g41900
4	24831342	C	G	three_prime_UTR	LOC_Os04g41900
4	24842556	T	C	three_prime_UTR	LOC_Os04g41920
4	24877663	G	C	three_prime_UTR	LOC_Os04g41990
4	24886706	A	T	three_prime_UTR	LOC_Os04g42010
4	24891285	G	A	three_prime_UTR	LOC_Os04g42020
4	24917858	T	C	three_prime_UTR	LOC_Os04g42090
4	24917893	A	G	three_prime_UTR	LOC_Os04g42090
4	24917965	T	A	three_prime_UTR	LOC_Os04g42090
4	24918116	G	T	three_prime_UTR	LOC_Os04g42090
4	24918136	G	A	three_prime_UTR	LOC_Os04g42090
4	24918245	A	C	three_prime_UTR	LOC_Os04g42090
4	24918264	T	A	three_prime_UTR	LOC_Os04g42090
4	24918389	A	G	three_prime_UTR	LOC_Os04g42090
4	24918416	A	G	three_prime_UTR	LOC_Os04g42090
4	24918419	T	C	three_prime_UTR	LOC_Os04g42090
4	24918466	T	A	three_prime_UTR	LOC_Os04g42090
4	24918503	C	A	three_prime_UTR	LOC_Os04g42090
4	24918532	T	A	three_prime_UTR	LOC_Os04g42090
4	24918544	T	C	three_prime_UTR	LOC_Os04g42090
4	24918602	G	A	three_prime_UTR	LOC_Os04g42090
4	24918621	T	A	three_prime_UTR	LOC_Os04g42090
4	24918637	G	C	three_prime_UTR	LOC_Os04g42090
4	24918648	T	G	three_prime_UTR	LOC_Os04g42090
4	24918666	G	A	three_prime_UTR	LOC_Os04g42090
4	24924317	G	A	three_prime_UTR	LOC_Os04g42100
4	24924430	T	C	three_prime_UTR	LOC_Os04g42100
4	24924444	T	A	three_prime_UTR	LOC_Os04g42100
4	24942847	T	C	three_prime_UTR	LOC_Os04g42130
4	24942900	T	C	three_prime_UTR	LOC_Os04g42130
4	24943776	A	C	three_prime_UTR	LOC_Os04g42134
4	24943946	A	C	three_prime_UTR	LOC_Os04g42134
4	24943974	T	C	three_prime_UTR	LOC_Os04g42134
4	24944024	T	A	three_prime_UTR	LOC_Os04g42134
4	24944065	C	T	three_prime_UTR	LOC_Os04g42134
4	24944086	T	C	three_prime_UTR	LOC_Os04g42134
4	24944191	C	T	three_prime_UTR	LOC_Os04g42134
4	24944216	C	G	three_prime_UTR	LOC_Os04g42134
4	24944234	T	A	three_prime_UTR	LOC_Os04g42134
4	24944245	A	G	three_prime_UTR	LOC_Os04g42134
4	24944261	G	C	three_prime_UTR	LOC_Os04g42134
4	24944300	T	A	three_prime_UTR	LOC_Os04g42134
4	24944367	T	C	three_prime_UTR	LOC_Os04g42134
4	24944396	T	C	three_prime_UTR	LOC_Os04g42134
4	24944408	C	T	three_prime_UTR	LOC_Os04g42134
4	24944429	G	A	three_prime_UTR	LOC_Os04g42134
4	24952274	A	G	three_prime_UTR	LOC_Os04g42140
4	24963883	A	C	three_prime_UTR	LOC_Os04g42174
4	24964100	G	A	three_prime_UTR	LOC_Os04g42174
4	24964230	A	T	three_prime_UTR	LOC_Os04g42174
4	24964444	A	G	three_prime_UTR	LOC_Os04g42174
4	24965194	G	A	three_prime_UTR	LOC_Os04g42174
4	24965286	T	G	three_prime_UTR	LOC_Os04g42174
4	24965417	A	C	three_prime_UTR	LOC_Os04g42174
4	24965659	A	G	three_prime_UTR	LOC_Os04g42174
4	24965913	C	T	three_prime_UTR	LOC_Os04g42174
4	24966377	G	C	three_prime_UTR	LOC_Os04g42174
4	24973891	T	C	three_prime_UTR	LOC_Os04g42210
4	24973978	T	C	three_prime_UTR	LOC_Os04g42210
4	24974057	T	C	three_prime_UTR	LOC_Os04g42210
4	24976731	A	G	three_prime_UTR	LOC_Os04g42220
4	24976734	A	T	three_prime_UTR	LOC_Os04g42220
4	24976772	T	C	three_prime_UTR	LOC_Os04g42220
4	24977039	T	A	three_prime_UTR	LOC_Os04g42220
4	24982637	G	C	three_prime_UTR	LOC_Os04g42240
4	24982659	T	A	three_prime_UTR	LOC_Os04g42240
4	24983023	T	A	three_prime_UTR	LOC_Os04g42240
4	25020390	T	C	three_prime_UTR	LOC_Os04g42290
4	6595742	C	G	three_prime_UTR	LOC_Os04g12010
4	25045708	A	G	three_prime_UTR	LOC_Os04g42320
4	25045748	G	T	three_prime_UTR	LOC_Os04g42320
4	25054243	A	T	three_prime_UTR	LOC_Os04g42330
4	25054298	G	C	three_prime_UTR	LOC_Os04g42330
4	25054386	G	A	three_prime_UTR	LOC_Os04g42330
4	25066824	G	A	three_prime_UTR	LOC_Os04g42360
4	25066895	T	C	three_prime_UTR	LOC_Os04g42360
4	6566827	A	G	three_prime_UTR	LOC_Os04g11970
4	6566786	T	G	three_prime_UTR	LOC_Os04g11970
4	6566546	C	T	three_prime_UTR	LOC_Os04g11970
4	6566475	C	G	three_prime_UTR	LOC_Os04g11970
4	6566443	A	T	three_prime_UTR	LOC_Os04g11970
4	6566404	A	G	three_prime_UTR	LOC_Os04g11970
4	6566363	C	A	three_prime_UTR	LOC_Os04g11970
4	25075136	C	T	three_prime_UTR	LOC_Os04g42370
4	25078998	A	G	three_prime_UTR	LOC_Os04g42380
4	25107336	C	T	three_prime_UTR	LOC_Os04g42420
4	25107343	C	T	three_prime_UTR	LOC_Os04g42420
4	25107445	G	A	three_prime_UTR	LOC_Os04g42420
4	25107479	C	A	three_prime_UTR	LOC_Os04g42420
4	25107614	G	T	three_prime_UTR	LOC_Os04g42420
4	25122268	T	C	three_prime_UTR	LOC_Os04g42451
4	25122576	A	G	three_prime_UTR	LOC_Os04g42451
4	25122610	G	A	three_prime_UTR	LOC_Os04g42451
4	25133597	C	T	three_prime_UTR	LOC_Os04g42470
4	25133616	T	C	three_prime_UTR	LOC_Os04g42470
4	25144760	A	G	three_prime_UTR	LOC_Os04g42480
4	25149401	T	C	three_prime_UTR	LOC_Os04g42490
4	25149515	T	C	three_prime_UTR	LOC_Os04g42490
4	6481824	C	A	three_prime_UTR	LOC_Os04g11820
4	25170621	G	C	three_prime_UTR	LOC_Os04g42520
4	25170655	C	G	three_prime_UTR	LOC_Os04g42520
4	6456037	A	G	three_prime_UTR	LOC_Os04g11790
4	25186471	A	G	three_prime_UTR	LOC_Os04g42570
4	25192788	C	T	three_prime_UTR	LOC_Os04g42590
4	25201130	A	T	three_prime_UTR	LOC_Os04g42600
4	25219616	C	T	three_prime_UTR	LOC_Os04g42620
4	25219619	A	G	three_prime_UTR	LOC_Os04g42620
4	25219671	A	C	three_prime_UTR	LOC_Os04g42620
4	25234482	G	A	three_prime_UTR	LOC_Os04g42650
4	25253104	T	G	three_prime_UTR	LOC_Os04g42690
4	25395244	A	C	three_prime_UTR	LOC_Os04g42920
4	25534958	A	G	three_prime_UTR	LOC_Os04g43130
4	6097637	C	T	three_prime_UTR	LOC_Os04g11200
4	5990141	T	G	three_prime_UTR	LOC_Os04g11040
4	5990124	G	A	three_prime_UTR	LOC_Os04g11040
4	5990075	G	A	three_prime_UTR	LOC_Os04g11040
4	5990071	T	C	three_prime_UTR	LOC_Os04g11040
4	5990000	T	C	three_prime_UTR	LOC_Os04g11040
4	5987083	A	T	three_prime_UTR	LOC_Os04g11030
4	5987070	A	C	three_prime_UTR	LOC_Os04g11030
4	5849238	C	T	three_prime_UTR	LOC_Os04g10750
4	5849143	A	G	three_prime_UTR	LOC_Os04g10750
4	5849133	C	G	three_prime_UTR	LOC_Os04g10750
4	5849088	T	C	three_prime_UTR	LOC_Os04g10750
4	5810729	T	C	three_prime_UTR	LOC_Os04g10680
4	5788506	T	G	three_prime_UTR	LOC_Os04g10650
4	25946760	C	G	three_prime_UTR	LOC_Os04g43824
4	5689440	A	G	three_prime_UTR	LOC_Os04g10460
4	5689425	A	G	three_prime_UTR	LOC_Os04g10460
4	5689418	C	T	three_prime_UTR	LOC_Os04g10460
4	5689259	T	C	three_prime_UTR	LOC_Os04g10460
4	5675664	G	A	three_prime_UTR	LOC_Os04g10434
4	5675544	C	T	three_prime_UTR	LOC_Os04g10434
4	5630265	G	T	three_prime_UTR	LOC_Os04g10380
4	5630202	G	A	three_prime_UTR	LOC_Os04g10380
4	5630177	G	A	three_prime_UTR	LOC_Os04g10380
4	5629725	G	C	three_prime_UTR	LOC_Os04g10380
4	5592677	C	T	three_prime_UTR	LOC_Os04g10350
4	5530293	A	G	three_prime_UTR	LOC_Os04g10240
4	5530258	A	G	three_prime_UTR	LOC_Os04g10240
4	5530251	A	G	three_prime_UTR	LOC_Os04g10240
4	5530182	C	A	three_prime_UTR	LOC_Os04g10240
4	5530173	G	A	three_prime_UTR	LOC_Os04g10240
4	5530167	G	C	three_prime_UTR	LOC_Os04g10240
4	5522536	G	A	three_prime_UTR	LOC_Os04g10214
4	5522501	T	C	three_prime_UTR	LOC_Os04g10214
4	5522479	G	A	three_prime_UTR	LOC_Os04g10214
4	5522401	G	A	three_prime_UTR	LOC_Os04g10214
4	5484225	C	G	three_prime_UTR	LOC_Os04g10150
4	26228354	C	T	three_prime_UTR	LOC_Os04g44280
4	26228359	C	T	three_prime_UTR	LOC_Os04g44280
4	5381535	C	G	three_prime_UTR	LOC_Os04g10000
4	5381500	G	C	three_prime_UTR	LOC_Os04g10000
4	26307461	T	G	three_prime_UTR	LOC_Os04g44430
4	5326425	A	G	three_prime_UTR	LOC_Os04g09900
4	5326382	T	C	three_prime_UTR	LOC_Os04g09900
4	5326268	T	C	three_prime_UTR	LOC_Os04g09900
4	5326245	T	A	three_prime_UTR	LOC_Os04g09900
4	5326228	C	A	three_prime_UTR	LOC_Os04g09900
4	5266746	C	T	three_prime_UTR	LOC_Os04g09810
4	26379653	C	T	three_prime_UTR	LOC_Os04g44560
4	5186408	G	T	three_prime_UTR	LOC_Os04g09654
4	5113129	A	C	three_prime_UTR	LOC_Os04g09530
4	26640480	A	T	three_prime_UTR	LOC_Os04g45020
4	4975361	C	T	three_prime_UTR	LOC_Os04g09350
4	4975315	A	T	three_prime_UTR	LOC_Os04g09350
4	4973202	G	A	three_prime_UTR	LOC_Os04g09350
4	4973183	A	C	three_prime_UTR	LOC_Os04g09350
4	26671978	A	T	three_prime_UTR	LOC_Os04g45080
4	4878085	T	C	three_prime_UTR	LOC_Os04g08828
4	4872103	G	T	three_prime_UTR	LOC_Os04g08824
4	4872096	A	G	three_prime_UTR	LOC_Os04g08824
4	4751960	C	A	three_prime_UTR	LOC_Os04g08749
4	26908674	T	A	three_prime_UTR	LOC_Os04g45470
4	26920642	G	A	three_prime_UTR	LOC_Os04g45490
4	4692178	A	C	three_prime_UTR	LOC_Os04g08640
4	4689460	C	T	three_prime_UTR	LOC_Os04g08630
4	4689447	T	C	three_prime_UTR	LOC_Os04g08630
4	4559212	T	A	three_prime_UTR	LOC_Os04g08460
4	4521511	A	G	three_prime_UTR	LOC_Os04g08415
4	27125492	T	C	three_prime_UTR	LOC_Os04g45810
4	4513781	G	A	three_prime_UTR	LOC_Os04g08410
4	27135544	T	C	three_prime_UTR	LOC_Os04g45821
4	27144235	G	T	three_prime_UTR	LOC_Os04g45834
4	4455152	C	T	three_prime_UTR	LOC_Os04g08340
4	27196558	T	C	three_prime_UTR	LOC_Os04g45920
4	27196798	T	C	three_prime_UTR	LOC_Os04g45920
4	4441466	C	G	three_prime_UTR	LOC_Os04g08310
4	27204406	A	G	three_prime_UTR	LOC_Os04g45930
4	27204530	A	T	three_prime_UTR	LOC_Os04g45930
4	27204729	A	G	three_prime_UTR	LOC_Os04g45930
4	27205231	C	A	three_prime_UTR	LOC_Os04g45930
4	4427644	A	C	three_prime_UTR	LOC_Os04g08290
4	4427623	T	C	three_prime_UTR	LOC_Os04g08290
4	27316928	C	T	three_prime_UTR	LOC_Os04g46079
4	4310392	T	C	three_prime_UTR	LOC_Os04g08070
4	27337901	G	A	three_prime_UTR	LOC_Os04g46140
4	27346662	C	A	three_prime_UTR	LOC_Os04g46170
4	27346777	T	G	three_prime_UTR	LOC_Os04g46170
4	4290655	T	A	three_prime_UTR	LOC_Os04g08034
4	4290544	A	T	three_prime_UTR	LOC_Os04g08034
4	4290341	T	A	three_prime_UTR	LOC_Os04g08034
4	27372870	G	A	three_prime_UTR	LOC_Os04g46220
4	27373021	G	A	three_prime_UTR	LOC_Os04g46220
4	27373191	C	G	three_prime_UTR	LOC_Os04g46220
4	27373236	A	C	three_prime_UTR	LOC_Os04g46220
4	4218487	A	G	three_prime_UTR	LOC_Os04g07890
4	4218282	A	G	three_prime_UTR	LOC_Os04g07890
4	27425817	G	C	three_prime_UTR	LOC_Os04g46280
4	27426056	A	T	three_prime_UTR	LOC_Os04g46280
4	27426106	T	C	three_prime_UTR	LOC_Os04g46280
4	27426190	T	A	three_prime_UTR	LOC_Os04g46280
4	27429500	C	T	three_prime_UTR	LOC_Os04g46290
4	27434592	T	C	three_prime_UTR	LOC_Os04g46300
4	4184809	A	T	three_prime_UTR	LOC_Os04g07860
4	4184697	A	G	three_prime_UTR	LOC_Os04g07860
4	27479589	T	C	three_prime_UTR	LOC_Os04g46350
4	27498005	C	T	three_prime_UTR	LOC_Os04g46370
4	27498658	T	C	three_prime_UTR	LOC_Os04g46380
4	27540770	T	C	three_prime_UTR	LOC_Os04g46440
4	27544939	A	T	three_prime_UTR	LOC_Os04g46444
4	27544982	T	C	three_prime_UTR	LOC_Os04g46444
4	27545036	C	T	three_prime_UTR	LOC_Os04g46444
4	27545088	A	G	three_prime_UTR	LOC_Os04g46444
4	27545106	T	C	three_prime_UTR	LOC_Os04g46444
4	27545151	T	C	three_prime_UTR	LOC_Os04g46444
4	27545176	T	A	three_prime_UTR	LOC_Os04g46444
4	27545181	C	T	three_prime_UTR	LOC_Os04g46444
4	27545290	C	T	three_prime_UTR	LOC_Os04g46444
4	27572645	G	C	three_prime_UTR	LOC_Os04g46480
4	27572689	T	A	three_prime_UTR	LOC_Os04g46480
4	27572702	G	A	three_prime_UTR	LOC_Os04g46480
4	27612407	G	A	three_prime_UTR	LOC_Os04g46570
4	27643712	C	G	three_prime_UTR	LOC_Os04g46620
4	27647432	A	G	three_prime_UTR	LOC_Os04g46630
4	27656973	A	G	three_prime_UTR	LOC_Os04g46650
4	27668094	T	C	three_prime_UTR	LOC_Os04g46670
4	27668126	T	C	three_prime_UTR	LOC_Os04g46670
4	27668178	G	C	three_prime_UTR	LOC_Os04g46670
4	27668277	G	A	three_prime_UTR	LOC_Os04g46670
4	27676328	G	T	three_prime_UTR	LOC_Os04g46680
4	27676400	A	G	three_prime_UTR	LOC_Os04g46680
4	27693792	C	T	three_prime_UTR	LOC_Os04g46700
4	27702744	C	T	three_prime_UTR	LOC_Os04g46730
4	27708745	A	G	three_prime_UTR	LOC_Os04g46740
4	27724858	C	G	three_prime_UTR	LOC_Os04g46750
4	27735691	T	A	three_prime_UTR	LOC_Os04g46780
4	27740775	C	G	three_prime_UTR	LOC_Os04g46810
4	27754477	A	G	three_prime_UTR	LOC_Os04g46830
4	27767235	G	A	three_prime_UTR	LOC_Os04g46860
4	27835392	A	G	three_prime_UTR	LOC_Os04g46940
4	27854915	G	A	three_prime_UTR	LOC_Os04g46990
4	27866560	C	T	three_prime_UTR	LOC_Os04g47010
4	27870323	A	T	three_prime_UTR	LOC_Os04g47020
4	27990332	C	A	three_prime_UTR	LOC_Os04g47120
4	27999810	C	G	three_prime_UTR	LOC_Os04g47150
4	28000032	C	T	three_prime_UTR	LOC_Os04g47150
4	3638002	T	C	three_prime_UTR	LOC_Os04g06900
4	3637979	G	A	three_prime_UTR	LOC_Os04g06900
4	3611197	T	C	three_prime_UTR	LOC_Os04g06850
4	28055009	C	T	three_prime_UTR	LOC_Os04g47240
4	3580883	T	C	three_prime_UTR	LOC_Os04g06790
4	3580626	T	G	three_prime_UTR	LOC_Os04g06790
4	3580562	A	G	three_prime_UTR	LOC_Os04g06790
4	3579568	T	C	three_prime_UTR	LOC_Os04g06790
4	3579483	C	T	three_prime_UTR	LOC_Os04g06790
4	3579124	T	C	three_prime_UTR	LOC_Os04g06790
4	28066786	G	A	three_prime_UTR	LOC_Os04g47260
4	3560773	A	T	three_prime_UTR	LOC_Os04g06770
4	28094928	T	A	three_prime_UTR	LOC_Os04g47320
4	28112993	A	G	three_prime_UTR	LOC_Os04g47360
4	28113292	A	G	three_prime_UTR	LOC_Os04g47360
4	28113296	G	A	three_prime_UTR	LOC_Os04g47360
4	28113350	G	A	three_prime_UTR	LOC_Os04g47360
4	28113355	A	G	three_prime_UTR	LOC_Os04g47360
4	28113369	G	A	three_prime_UTR	LOC_Os04g47360
4	28113410	T	C	three_prime_UTR	LOC_Os04g47360
4	28113521	C	T	three_prime_UTR	LOC_Os04g47360
4	28136457	A	C	three_prime_UTR	LOC_Os04g47410
4	28195340	T	C	three_prime_UTR	LOC_Os04g47530
4	28200014	G	A	three_prime_UTR	LOC_Os04g47550
4	28200080	G	T	three_prime_UTR	LOC_Os04g47550
4	3412430	G	T	three_prime_UTR	LOC_Os04g06520
4	3412402	C	T	three_prime_UTR	LOC_Os04g06520
4	3412387	C	A	three_prime_UTR	LOC_Os04g06520
4	3412356	G	A	three_prime_UTR	LOC_Os04g06520
4	3412343	C	T	three_prime_UTR	LOC_Os04g06520
4	28292012	A	T	three_prime_UTR	LOC_Os04g47680
4	28292057	T	C	three_prime_UTR	LOC_Os04g47680
4	28295745	C	T	three_prime_UTR	LOC_Os04g47690
4	28295952	T	C	three_prime_UTR	LOC_Os04g47690
4	28316728	G	A	three_prime_UTR	LOC_Os04g47720
4	28316737	T	G	three_prime_UTR	LOC_Os04g47720
4	28316804	C	A	three_prime_UTR	LOC_Os04g47720
4	28316808	G	A	three_prime_UTR	LOC_Os04g47720
4	28316816	C	A	three_prime_UTR	LOC_Os04g47720
4	28394439	T	A	three_prime_UTR	LOC_Os04g47840
4	28414763	C	T	three_prime_UTR	LOC_Os04g47860
4	28415871	T	G	three_prime_UTR	LOC_Os04g47860
4	28415886	C	A	three_prime_UTR	LOC_Os04g47860
4	28480353	T	C	three_prime_UTR	LOC_Os04g47900
4	28498324	C	T	three_prime_UTR	LOC_Os04g47920
4	28525411	G	A	three_prime_UTR	LOC_Os04g47970
4	28537412	C	T	three_prime_UTR	LOC_Os04g47990
4	28537478	G	A	three_prime_UTR	LOC_Os04g47990
4	28575530	G	T	three_prime_UTR	LOC_Os04g48030
4	28575590	A	C	three_prime_UTR	LOC_Os04g48030
4	28575678	C	A	three_prime_UTR	LOC_Os04g48030
4	28575788	A	C	three_prime_UTR	LOC_Os04g48030
4	28586837	A	C	three_prime_UTR	LOC_Os04g48040
4	28586973	G	A	three_prime_UTR	LOC_Os04g48040
4	28600294	A	G	three_prime_UTR	LOC_Os04g48060
4	28606925	C	T	three_prime_UTR	LOC_Os04g48070
4	28606952	G	A	three_prime_UTR	LOC_Os04g48070
4	28645151	G	A	three_prime_UTR	LOC_Os04g48130
4	28666413	C	T	three_prime_UTR	LOC_Os04g48160
4	28720739	T	C	three_prime_UTR	LOC_Os04g48210
4	28727546	A	G	three_prime_UTR	LOC_Os04g48230
4	28754119	T	A	three_prime_UTR	LOC_Os04g48270
4	28774399	C	T	three_prime_UTR	LOC_Os04g48290
4	28774614	A	C	three_prime_UTR	LOC_Os04g48290
4	28774914	T	G	three_prime_UTR	LOC_Os04g48290
4	28775262	G	T	three_prime_UTR	LOC_Os04g48290
4	28775701	T	G	three_prime_UTR	LOC_Os04g48290
4	28776028	A	T	three_prime_UTR	LOC_Os04g48290
4	28776202	G	A	three_prime_UTR	LOC_Os04g48290
4	28776375	G	A	three_prime_UTR	LOC_Os04g48290
4	28791095	T	C	three_prime_UTR	LOC_Os04g48310
4	2830456	A	C	three_prime_UTR	LOC_Os04g05580
4	2830447	C	A	three_prime_UTR	LOC_Os04g05580
4	28821696	G	A	three_prime_UTR	LOC_Os04g48350
4	28830134	T	G	three_prime_UTR	LOC_Os04g48360
4	28854901	A	G	three_prime_UTR	LOC_Os04g48380
4	28869115	C	G	three_prime_UTR	LOC_Os04g48390
4	28878746	G	T	three_prime_UTR	LOC_Os04g48410
4	28894717	T	G	three_prime_UTR	LOC_Os04g48460
4	28894753	G	A	three_prime_UTR	LOC_Os04g48460
4	28911846	G	T	three_prime_UTR	LOC_Os04g48490
4	28911928	G	A	three_prime_UTR	LOC_Os04g48490
4	29046902	C	A	three_prime_UTR	LOC_Os04g48710
4	29076042	T	C	three_prime_UTR	LOC_Os04g48750
4	29086157	G	T	three_prime_UTR	LOC_Os04g48760
4	29086348	T	C	three_prime_UTR	LOC_Os04g48760
4	29119649	C	T	three_prime_UTR	LOC_Os04g48820
4	29126912	G	C	three_prime_UTR	LOC_Os04g48840
4	29126953	T	A	three_prime_UTR	LOC_Os04g48840
4	29153764	C	A	three_prime_UTR	LOC_Os04g48870
4	29153828	C	T	three_prime_UTR	LOC_Os04g48870
4	2485886	C	A	three_prime_UTR	LOC_Os04g05050
4	2485646	C	T	three_prime_UTR	LOC_Os04g05050
4	29159178	G	A	three_prime_UTR	LOC_Os04g48880
4	2447710	G	A	three_prime_UTR	LOC_Os04g05030
4	2447709	G	T	three_prime_UTR	LOC_Os04g05030
4	2447559	A	G	three_prime_UTR	LOC_Os04g05030
4	2447558	C	A	three_prime_UTR	LOC_Os04g05030
4	2447512	G	T	three_prime_UTR	LOC_Os04g05030
4	29249590	T	C	three_prime_UTR	LOC_Os04g49060
4	29249613	T	C	three_prime_UTR	LOC_Os04g49060
4	29318384	C	G	three_prime_UTR	LOC_Os04g49160
4	29368129	C	T	three_prime_UTR	LOC_Os04g49230
4	29368388	A	C	three_prime_UTR	LOC_Os04g49230
4	29368395	C	G	three_prime_UTR	LOC_Os04g49230
4	29391876	C	T	three_prime_UTR	LOC_Os04g49250
4	29392088	A	G	three_prime_UTR	LOC_Os04g49250
4	29392512	A	G	three_prime_UTR	LOC_Os04g49250
4	29392539	G	A	three_prime_UTR	LOC_Os04g49250
4	29392547	A	G	three_prime_UTR	LOC_Os04g49250
4	29392577	C	T	three_prime_UTR	LOC_Os04g49250
4	29392587	C	T	three_prime_UTR	LOC_Os04g49250
4	29392619	G	A	three_prime_UTR	LOC_Os04g49250
4	29434338	A	C	three_prime_UTR	LOC_Os04g49310
4	29434364	T	C	three_prime_UTR	LOC_Os04g49310
4	29434366	G	A	three_prime_UTR	LOC_Os04g49310
4	29457811	A	G	three_prime_UTR	LOC_Os04g49350
4	29459754	A	G	three_prime_UTR	LOC_Os04g49360
4	29466861	C	A	three_prime_UTR	LOC_Os04g49370
4	29489496	G	A	three_prime_UTR	LOC_Os04g49420
4	29503695	C	T	three_prime_UTR	LOC_Os04g49450
4	29517030	C	T	three_prime_UTR	LOC_Os04g49490
4	29517031	A	G	three_prime_UTR	LOC_Os04g49490
4	29527156	A	C	three_prime_UTR	LOC_Os04g49500
4	29553073	C	G	three_prime_UTR	LOC_Os04g49550
4	29590495	A	G	three_prime_UTR	LOC_Os04g49620
4	29607140	C	T	three_prime_UTR	LOC_Os04g49650
4	2026294	T	C	three_prime_UTR	LOC_Os04g04320
4	29625129	A	T	three_prime_UTR	LOC_Os04g49680
4	29638101	A	C	three_prime_UTR	LOC_Os04g49690
4	29638200	G	A	three_prime_UTR	LOC_Os04g49690
4	29638240	C	T	three_prime_UTR	LOC_Os04g49690
4	29660346	A	G	three_prime_UTR	LOC_Os04g49739
4	29672506	G	A	three_prime_UTR	LOC_Os04g49757
4	29749939	A	T	three_prime_UTR	LOC_Os04g49890
4	29750205	A	G	three_prime_UTR	LOC_Os04g49890
4	1876908	G	A	three_prime_UTR	LOC_Os04g04060
4	1864814	T	G	three_prime_UTR	LOC_Os04g04020
4	1864800	A	G	three_prime_UTR	LOC_Os04g04020
4	1848255	G	A	three_prime_UTR	LOC_Os04g04000
4	29859989	C	A	three_prime_UTR	LOC_Os04g50060
4	1720341	G	T	three_prime_UTR	LOC_Os04g03810
4	1720297	G	A	three_prime_UTR	LOC_Os04g03810
4	1720175	A	G	three_prime_UTR	LOC_Os04g03810
4	1720170	C	T	three_prime_UTR	LOC_Os04g03810
4	1720148	A	G	three_prime_UTR	LOC_Os04g03810
4	29939903	T	C	three_prime_UTR	LOC_Os04g50176
4	30065467	A	C	three_prime_UTR	LOC_Os04g50820
4	30065566	G	T	three_prime_UTR	LOC_Os04g50820
4	30076979	C	G	three_prime_UTR	LOC_Os04g50850
4	30159135	T	A	three_prime_UTR	LOC_Os04g50940
4	30165509	G	A	three_prime_UTR	LOC_Os04g50950
4	30171464	C	T	three_prime_UTR	LOC_Os04g50960
4	30174083	T	C	three_prime_UTR	LOC_Os04g50970
4	30174188	T	G	three_prime_UTR	LOC_Os04g50970
4	30181840	G	A	three_prime_UTR	LOC_Os04g50990
4	30197100	G	A	three_prime_UTR	LOC_Os04g51009
4	30197172	A	G	three_prime_UTR	LOC_Os04g51009
4	30197217	C	T	three_prime_UTR	LOC_Os04g51009
4	30197373	G	A	three_prime_UTR	LOC_Os04g51009
4	30197625	G	A	three_prime_UTR	LOC_Os04g51009
4	30197732	T	C	three_prime_UTR	LOC_Os04g51009
4	30197867	T	A	three_prime_UTR	LOC_Os04g51009
4	30198132	C	G	three_prime_UTR	LOC_Os04g51009
4	30198133	C	T	three_prime_UTR	LOC_Os04g51009
4	30198202	A	C	three_prime_UTR	LOC_Os04g51009
4	30198229	T	C	three_prime_UTR	LOC_Os04g51009
4	30198323	C	A	three_prime_UTR	LOC_Os04g51009
4	30198337	A	G	three_prime_UTR	LOC_Os04g51009
4	30198372	T	A	three_prime_UTR	LOC_Os04g51009
4	30198373	T	A	three_prime_UTR	LOC_Os04g51009
4	30198597	T	A	three_prime_UTR	LOC_Os04g51009
4	30198844	G	A	three_prime_UTR	LOC_Os04g51009
4	30198966	T	C	three_prime_UTR	LOC_Os04g51009
4	30199003	C	T	three_prime_UTR	LOC_Os04g51009
4	30199005	C	T	three_prime_UTR	LOC_Os04g51009
4	30199027	C	G	three_prime_UTR	LOC_Os04g51009
4	30199075	T	G	three_prime_UTR	LOC_Os04g51009
4	30199099	A	C	three_prime_UTR	LOC_Os04g51009
4	30199193	G	A	three_prime_UTR	LOC_Os04g51009
4	30199265	C	T	three_prime_UTR	LOC_Os04g51009
4	30199298	A	G	three_prime_UTR	LOC_Os04g51009
4	30199309	C	T	three_prime_UTR	LOC_Os04g51009
4	30199346	C	T	three_prime_UTR	LOC_Os04g51009
4	30199351	T	G	three_prime_UTR	LOC_Os04g51009
4	30199439	C	A	three_prime_UTR	LOC_Os04g51009
4	30199559	T	C	three_prime_UTR	LOC_Os04g51009
4	30199625	T	A	three_prime_UTR	LOC_Os04g51009
4	30199685	T	C	three_prime_UTR	LOC_Os04g51009
4	30199967	C	G	three_prime_UTR	LOC_Os04g51009
4	30200107	C	G	three_prime_UTR	LOC_Os04g51009
4	30200168	G	A	three_prime_UTR	LOC_Os04g51009
4	30200180	T	C	three_prime_UTR	LOC_Os04g51009
4	30200306	T	C	three_prime_UTR	LOC_Os04g51009
4	30200307	G	C	three_prime_UTR	LOC_Os04g51009
4	30200418	C	T	three_prime_UTR	LOC_Os04g51009
4	30200440	T	G	three_prime_UTR	LOC_Os04g51009
4	30200447	T	G	three_prime_UTR	LOC_Os04g51009
4	30200496	G	A	three_prime_UTR	LOC_Os04g51009
4	30246696	G	A	three_prime_UTR	LOC_Os04g51080
4	30263350	G	A	three_prime_UTR	LOC_Os04g51090
4	30270348	A	T	three_prime_UTR	LOC_Os04g51110
4	30270564	A	T	three_prime_UTR	LOC_Os04g51110
4	1336244	A	G	three_prime_UTR	LOC_Os04g03180
4	1336178	T	G	three_prime_UTR	LOC_Os04g03180
4	1336177	A	C	three_prime_UTR	LOC_Os04g03180
4	1336146	A	C	three_prime_UTR	LOC_Os04g03180
4	1335996	T	A	three_prime_UTR	LOC_Os04g03180
4	1335967	A	C	three_prime_UTR	LOC_Os04g03180
4	1335953	G	A	three_prime_UTR	LOC_Os04g03180
4	1335938	A	G	three_prime_UTR	LOC_Os04g03180
4	1335818	G	A	three_prime_UTR	LOC_Os04g03180
4	1321435	A	G	three_prime_UTR	LOC_Os04g03164
4	1321401	C	T	three_prime_UTR	LOC_Os04g03164
4	1321395	G	C	three_prime_UTR	LOC_Os04g03164
4	1321190	A	G	three_prime_UTR	LOC_Os04g03164
4	1321188	G	A	three_prime_UTR	LOC_Os04g03164
4	1321178	G	C	three_prime_UTR	LOC_Os04g03164
4	1321153	G	A	three_prime_UTR	LOC_Os04g03164
4	1285059	A	G	three_prime_UTR	LOC_Os04g03100
4	1285036	A	C	three_prime_UTR	LOC_Os04g03100
4	1284976	C	T	three_prime_UTR	LOC_Os04g03100
4	1284949	T	C	three_prime_UTR	LOC_Os04g03100
4	1284916	A	T	three_prime_UTR	LOC_Os04g03100
4	1284886	T	C	three_prime_UTR	LOC_Os04g03100
4	1284882	C	T	three_prime_UTR	LOC_Os04g03100
4	30363608	T	G	three_prime_UTR	LOC_Os04g51240
4	30379325	G	A	three_prime_UTR	LOC_Os04g51280
4	1260242	C	T	three_prime_UTR	LOC_Os04g03050
4	1260225	C	G	three_prime_UTR	LOC_Os04g03050
4	1260193	T	G	three_prime_UTR	LOC_Os04g03050
4	1260181	G	A	three_prime_UTR	LOC_Os04g03050
4	1260167	T	G	three_prime_UTR	LOC_Os04g03050
4	1260157	T	A	three_prime_UTR	LOC_Os04g03050
4	30443682	T	C	three_prime_UTR	LOC_Os04g51404
4	30451208	G	A	three_prime_UTR	LOC_Os04g51410
4	30462507	G	A	three_prime_UTR	LOC_Os04g51430
4	30462589	G	A	three_prime_UTR	LOC_Os04g51430
4	30462593	G	A	three_prime_UTR	LOC_Os04g51430
4	30462736	G	A	three_prime_UTR	LOC_Os04g51430
4	30462759	T	C	three_prime_UTR	LOC_Os04g51430
4	30462809	A	G	three_prime_UTR	LOC_Os04g51430
4	30462896	T	A	three_prime_UTR	LOC_Os04g51430
4	30462913	T	C	three_prime_UTR	LOC_Os04g51430
4	30462915	G	A	three_prime_UTR	LOC_Os04g51430
4	30462997	T	C	three_prime_UTR	LOC_Os04g51430
4	30463144	A	G	three_prime_UTR	LOC_Os04g51430
4	1166749	A	G	three_prime_UTR	LOC_Os04g02920
4	1151855	A	T	three_prime_UTR	LOC_Os04g02910
4	1151777	C	G	three_prime_UTR	LOC_Os04g02910
4	30496129	C	T	three_prime_UTR	LOC_Os04g51480
4	30496213	C	T	three_prime_UTR	LOC_Os04g51480
4	30496232	A	G	three_prime_UTR	LOC_Os04g51480
4	1139801	C	T	three_prime_UTR	LOC_Os04g02900
4	1139513	G	A	three_prime_UTR	LOC_Os04g02900
4	30511827	A	G	three_prime_UTR	LOC_Os04g51500
4	1098610	T	C	three_prime_UTR	LOC_Os04g02820
4	1070934	A	C	three_prime_UTR	LOC_Os04g02754
4	1070836	A	G	three_prime_UTR	LOC_Os04g02754
4	1070813	T	C	three_prime_UTR	LOC_Os04g02754
4	1070800	A	G	three_prime_UTR	LOC_Os04g02754
4	1070791	G	A	three_prime_UTR	LOC_Os04g02754
4	1070757	G	A	three_prime_UTR	LOC_Os04g02754
4	1070696	C	T	three_prime_UTR	LOC_Os04g02754
4	1054000	T	C	three_prime_UTR	LOC_Os04g02730
4	1053994	C	T	three_prime_UTR	LOC_Os04g02730
4	1053966	G	T	three_prime_UTR	LOC_Os04g02730
4	1053963	C	T	three_prime_UTR	LOC_Os04g02730
4	30602317	G	A	three_prime_UTR	LOC_Os04g51630
4	30628326	T	C	three_prime_UTR	LOC_Os04g51690
4	999088	T	G	three_prime_UTR	LOC_Os04g02640
4	999060	C	T	three_prime_UTR	LOC_Os04g02640
4	986810	T	A	three_prime_UTR	LOC_Os04g02620
4	986793	T	C	three_prime_UTR	LOC_Os04g02620
4	986548	G	A	three_prime_UTR	LOC_Os04g02620
4	986517	A	C	three_prime_UTR	LOC_Os04g02620
4	986503	G	T	three_prime_UTR	LOC_Os04g02620
4	986487	A	G	three_prime_UTR	LOC_Os04g02620
4	986455	C	G	three_prime_UTR	LOC_Os04g02620
4	30687830	C	A	three_prime_UTR	LOC_Os04g51786
4	30717256	C	T	three_prime_UTR	LOC_Os04g51809
4	30717258	A	G	three_prime_UTR	LOC_Os04g51809
4	30717334	A	G	three_prime_UTR	LOC_Os04g51809
4	30717380	G	C	three_prime_UTR	LOC_Os04g51809
4	30717506	C	T	three_prime_UTR	LOC_Os04g51809
4	30717520	G	A	three_prime_UTR	LOC_Os04g51809
4	30717545	G	A	three_prime_UTR	LOC_Os04g51809
4	30717764	C	T	three_prime_UTR	LOC_Os04g51809
4	30717802	C	A	three_prime_UTR	LOC_Os04g51809
4	30717852	T	C	three_prime_UTR	LOC_Os04g51809
4	30717868	T	C	three_prime_UTR	LOC_Os04g51809
4	30717893	C	T	three_prime_UTR	LOC_Os04g51809
4	30717895	A	G	three_prime_UTR	LOC_Os04g51809
4	30718059	A	G	three_prime_UTR	LOC_Os04g51809
4	30718099	T	C	three_prime_UTR	LOC_Os04g51809
4	30718142	T	A	three_prime_UTR	LOC_Os04g51809
4	30727024	T	C	three_prime_UTR	LOC_Os04g51820
4	30770703	C	T	three_prime_UTR	LOC_Os04g51880
4	30770720	T	C	three_prime_UTR	LOC_Os04g51880
4	30784434	G	T	three_prime_UTR	LOC_Os04g51890
4	722229	A	G	three_prime_UTR	LOC_Os04g02150
4	30934097	A	C	three_prime_UTR	LOC_Os04g52074
4	687652	A	G	three_prime_UTR	LOC_Os04g02110
4	667473	G	T	three_prime_UTR	LOC_Os04g02070
4	667252	T	G	three_prime_UTR	LOC_Os04g02070
4	30979813	C	A	three_prime_UTR	LOC_Os04g52140
4	622803	A	G	three_prime_UTR	LOC_Os04g02000
4	622799	G	A	three_prime_UTR	LOC_Os04g02000
4	616300	C	G	three_prime_UTR	LOC_Os04g01990
4	616201	G	T	three_prime_UTR	LOC_Os04g01990
4	612811	A	G	three_prime_UTR	LOC_Os04g01980
4	608849	T	C	three_prime_UTR	LOC_Os04g01970
4	31031183	T	A	three_prime_UTR	LOC_Os04g52230
4	600821	G	A	three_prime_UTR	LOC_Os04g01960
4	31077662	T	C	three_prime_UTR	LOC_Os04g52300
4	31077666	A	G	three_prime_UTR	LOC_Os04g52300
4	31077789	C	T	three_prime_UTR	LOC_Os04g52300
4	31080401	A	G	three_prime_UTR	LOC_Os04g52310
4	31080488	G	T	three_prime_UTR	LOC_Os04g52310
4	31080508	T	A	three_prime_UTR	LOC_Os04g52310
4	31080510	T	A	three_prime_UTR	LOC_Os04g52310
4	31080532	G	A	three_prime_UTR	LOC_Os04g52310
4	31092711	A	G	three_prime_UTR	LOC_Os04g52320
4	31113356	G	T	three_prime_UTR	LOC_Os04g52370
4	31132718	T	A	three_prime_UTR	LOC_Os04g52390
4	31132766	C	A	three_prime_UTR	LOC_Os04g52390
4	31132851	T	A	three_prime_UTR	LOC_Os04g52390
4	31133037	A	G	three_prime_UTR	LOC_Os04g52390
4	31133351	G	A	three_prime_UTR	LOC_Os04g52390
4	500837	T	C	three_prime_UTR	LOC_Os04g01780
4	485913	A	G	three_prime_UTR	LOC_Os04g01740
4	485897	A	G	three_prime_UTR	LOC_Os04g01740
4	485809	G	C	three_prime_UTR	LOC_Os04g01740
4	485788	G	A	three_prime_UTR	LOC_Os04g01740
4	485738	C	G	three_prime_UTR	LOC_Os04g01740
4	31182296	C	T	three_prime_UTR	LOC_Os04g52450
4	31182425	A	T	three_prime_UTR	LOC_Os04g52450
4	457032	A	G	three_prime_UTR	LOC_Os04g01674
4	456956	G	A	three_prime_UTR	LOC_Os04g01674
4	31214479	G	A	three_prime_UTR	LOC_Os04g52479
4	31214523	T	C	three_prime_UTR	LOC_Os04g52479
4	31214684	G	T	three_prime_UTR	LOC_Os04g52479
4	31214728	G	A	three_prime_UTR	LOC_Os04g52479
4	31219379	A	G	three_prime_UTR	LOC_Os04g52500
4	31229526	G	A	three_prime_UTR	LOC_Os04g52520
4	405291	G	A	three_prime_UTR	LOC_Os04g01600
4	400855	A	T	three_prime_UTR	LOC_Os04g01590
4	400713	A	T	three_prime_UTR	LOC_Os04g01590
4	400712	G	T	three_prime_UTR	LOC_Os04g01590
4	31282391	G	C	three_prime_UTR	LOC_Os04g52600
4	355431	T	A	three_prime_UTR	LOC_Os04g01510
4	355354	T	A	three_prime_UTR	LOC_Os04g01510
4	355211	C	A	three_prime_UTR	LOC_Os04g01510
4	347594	G	A	three_prime_UTR	LOC_Os04g01500
4	347582	A	G	three_prime_UTR	LOC_Os04g01500
4	347500	A	T	three_prime_UTR	LOC_Os04g01500
4	347401	C	T	three_prime_UTR	LOC_Os04g01500
4	347216	T	G	three_prime_UTR	LOC_Os04g01500
4	337013	C	G	three_prime_UTR	LOC_Os04g01490
4	336779	A	G	three_prime_UTR	LOC_Os04g01490
4	329169	A	T	three_prime_UTR	LOC_Os04g01480
4	328983	G	C	three_prime_UTR	LOC_Os04g01480
4	328901	C	T	three_prime_UTR	LOC_Os04g01480
4	328843	G	A	three_prime_UTR	LOC_Os04g01480
4	31327888	C	T	three_prime_UTR	LOC_Os04g52640
4	31344566	C	T	three_prime_UTR	LOC_Os04g52660
4	31344705	A	G	three_prime_UTR	LOC_Os04g52660
4	31395102	G	A	three_prime_UTR	LOC_Os04g52720
4	243214	T	C	three_prime_UTR	LOC_Os04g01310
4	31399924	G	T	three_prime_UTR	LOC_Os04g52725
4	31399973	T	G	three_prime_UTR	LOC_Os04g52725
4	31400011	A	T	three_prime_UTR	LOC_Os04g52725
4	31400043	C	T	three_prime_UTR	LOC_Os04g52725
4	31400135	C	T	three_prime_UTR	LOC_Os04g52725
4	31406811	T	C	three_prime_UTR	LOC_Os04g52730
4	31406906	T	C	three_prime_UTR	LOC_Os04g52730
4	31406942	C	T	three_prime_UTR	LOC_Os04g52730
4	31407092	G	T	three_prime_UTR	LOC_Os04g52730
4	31407126	G	A	three_prime_UTR	LOC_Os04g52730
4	31407134	T	A	three_prime_UTR	LOC_Os04g52730
4	31407138	T	A	three_prime_UTR	LOC_Os04g52730
4	31407156	T	G	three_prime_UTR	LOC_Os04g52730
4	31407267	C	T	three_prime_UTR	LOC_Os04g52730
4	31410907	A	G	three_prime_UTR	LOC_Os04g52750
4	222742	C	G	three_prime_UTR	LOC_Os04g01290
4	31420093	A	T	three_prime_UTR	LOC_Os04g52770
4	219375	G	A	three_prime_UTR	LOC_Os04g01280
4	31442624	A	G	three_prime_UTR	LOC_Os04g52810
4	31442639	A	T	three_prime_UTR	LOC_Os04g52810
4	31442688	A	T	three_prime_UTR	LOC_Os04g52810
4	31442950	A	G	three_prime_UTR	LOC_Os04g52810
4	31443037	A	T	three_prime_UTR	LOC_Os04g52810
4	31443072	C	T	three_prime_UTR	LOC_Os04g52810
4	31443109	C	T	three_prime_UTR	LOC_Os04g52810
4	196891	A	T	three_prime_UTR	LOC_Os04g01250
4	31443217	G	C	three_prime_UTR	LOC_Os04g52810
4	31443277	C	G	three_prime_UTR	LOC_Os04g52810
4	31443282	C	T	three_prime_UTR	LOC_Os04g52810
4	181994	A	T	three_prime_UTR	LOC_Os04g01230
4	31477346	C	T	three_prime_UTR	LOC_Os04g52850
4	125156	C	G	three_prime_UTR	LOC_Os04g01160
4	31541480	A	T	three_prime_UTR	LOC_Os04g52940
4	31542665	G	C	three_prime_UTR	LOC_Os04g52950
4	61815	T	C	three_prime_UTR	LOC_Os04g01070
4	61788	A	G	three_prime_UTR	LOC_Os04g01070
4	61767	T	C	three_prime_UTR	LOC_Os04g01070
4	61765	T	G	three_prime_UTR	LOC_Os04g01070
4	61722	T	C	three_prime_UTR	LOC_Os04g01070
4	31607353	A	T	three_prime_UTR	LOC_Os04g53060
4	31607619	T	C	three_prime_UTR	LOC_Os04g53060
4	31607760	G	A	three_prime_UTR	LOC_Os04g53060
4	31607884	C	T	three_prime_UTR	LOC_Os04g53060
4	31608116	A	C	three_prime_UTR	LOC_Os04g53060
4	31608127	T	C	three_prime_UTR	LOC_Os04g53060
4	31608719	T	C	three_prime_UTR	LOC_Os04g53060
4	31608949	C	T	three_prime_UTR	LOC_Os04g53060
4	31609185	T	C	three_prime_UTR	LOC_Os04g53060
4	31609268	A	G	three_prime_UTR	LOC_Os04g53060
4	31609340	C	T	three_prime_UTR	LOC_Os04g53060
4	31609374	C	T	three_prime_UTR	LOC_Os04g53060
4	31609771	A	G	three_prime_UTR	LOC_Os04g53060
4	31673969	T	C	three_prime_UTR	LOC_Os04g53190
4	31692449	T	G	three_prime_UTR	LOC_Os04g53210
4	31696371	T	A	three_prime_UTR	LOC_Os04g53214
4	31696379	T	C	three_prime_UTR	LOC_Os04g53214
4	31696383	T	G	three_prime_UTR	LOC_Os04g53214
4	31696592	C	T	three_prime_UTR	LOC_Os04g53214
4	31759483	C	T	three_prime_UTR	LOC_Os04g53310
4	31759497	A	G	three_prime_UTR	LOC_Os04g53310
4	31773151	T	C	three_prime_UTR	LOC_Os04g53350
4	31773165	A	G	three_prime_UTR	LOC_Os04g53350
4	31788064	G	A	three_prime_UTR	LOC_Os04g53370
4	31788067	T	A	three_prime_UTR	LOC_Os04g53370
4	31788172	T	G	three_prime_UTR	LOC_Os04g53370
4	31823440	T	C	three_prime_UTR	LOC_Os04g53440
4	31828809	A	G	three_prime_UTR	LOC_Os04g53450
4	31833856	G	T	three_prime_UTR	LOC_Os04g53460
4	31850841	G	C	three_prime_UTR	LOC_Os04g53490
4	31882100	C	T	three_prime_UTR	LOC_Os04g53520
4	31882216	A	C	three_prime_UTR	LOC_Os04g53520
4	31882359	A	G	three_prime_UTR	LOC_Os04g53520
4	31882603	T	C	three_prime_UTR	LOC_Os04g53520
4	31906622	C	A	three_prime_UTR	LOC_Os04g53540
4	31965221	C	T	three_prime_UTR	LOC_Os04g53620
4	31965293	T	A	three_prime_UTR	LOC_Os04g53620
4	31965305	T	A	three_prime_UTR	LOC_Os04g53620
4	31992419	T	A	three_prime_UTR	LOC_Os04g53670
4	31998379	G	A	three_prime_UTR	LOC_Os04g53680
4	32007323	G	T	three_prime_UTR	LOC_Os04g53700
4	32018179	G	T	three_prime_UTR	LOC_Os04g53730
4	32018334	C	A	three_prime_UTR	LOC_Os04g53730
4	32020904	C	T	three_prime_UTR	LOC_Os04g53740
4	32020906	C	T	three_prime_UTR	LOC_Os04g53740
4	32020916	G	T	three_prime_UTR	LOC_Os04g53740
4	32020943	C	G	three_prime_UTR	LOC_Os04g53740
4	32021098	G	T	three_prime_UTR	LOC_Os04g53740
4	32021123	C	G	three_prime_UTR	LOC_Os04g53740
4	32021178	G	A	three_prime_UTR	LOC_Os04g53740
4	32021194	G	A	three_prime_UTR	LOC_Os04g53740
4	32021226	T	C	three_prime_UTR	LOC_Os04g53740
4	32021254	C	A	three_prime_UTR	LOC_Os04g53740
4	32021256	A	C	three_prime_UTR	LOC_Os04g53740
4	32021277	T	G	three_prime_UTR	LOC_Os04g53740
4	32021537	A	G	three_prime_UTR	LOC_Os04g53740
4	32021574	G	T	three_prime_UTR	LOC_Os04g53740
4	32021736	T	C	three_prime_UTR	LOC_Os04g53740
4	32021754	G	A	three_prime_UTR	LOC_Os04g53740
4	32021938	A	T	three_prime_UTR	LOC_Os04g53740
4	32021950	T	C	three_prime_UTR	LOC_Os04g53740
4	32021957	G	A	three_prime_UTR	LOC_Os04g53740
4	32021979	A	T	three_prime_UTR	LOC_Os04g53740
4	32022177	C	A	three_prime_UTR	LOC_Os04g53740
4	32022392	G	A	three_prime_UTR	LOC_Os04g53740
4	32022533	G	A	three_prime_UTR	LOC_Os04g53740
4	32022695	A	G	three_prime_UTR	LOC_Os04g53740
4	32038935	A	G	three_prime_UTR	LOC_Os04g53760
4	32048499	A	C	three_prime_UTR	LOC_Os04g53770
4	32065671	T	C	three_prime_UTR	LOC_Os04g53810
4	32065775	G	A	three_prime_UTR	LOC_Os04g53810
4	32065779	T	G	three_prime_UTR	LOC_Os04g53810
4	32065793	C	T	three_prime_UTR	LOC_Os04g53810
4	32081714	C	T	three_prime_UTR	LOC_Os04g53830
4	32081787	G	A	three_prime_UTR	LOC_Os04g53830
4	32081818	C	T	three_prime_UTR	LOC_Os04g53830
4	32081836	T	C	three_prime_UTR	LOC_Os04g53830
4	32088103	A	T	three_prime_UTR	LOC_Os04g53850
4	32088108	T	C	three_prime_UTR	LOC_Os04g53850
4	32088138	T	A	three_prime_UTR	LOC_Os04g53850
4	32088170	C	T	three_prime_UTR	LOC_Os04g53850
4	32088186	T	C	three_prime_UTR	LOC_Os04g53850
4	32088299	T	A	three_prime_UTR	LOC_Os04g53850
4	32093085	T	C	three_prime_UTR	LOC_Os04g53860
4	32147211	C	G	three_prime_UTR	LOC_Os04g53950
4	32147239	T	C	three_prime_UTR	LOC_Os04g53950
4	32147272	C	G	three_prime_UTR	LOC_Os04g53950
4	32147288	A	G	three_prime_UTR	LOC_Os04g53950
4	32147397	T	A	three_prime_UTR	LOC_Os04g53950
4	32147449	C	A	three_prime_UTR	LOC_Os04g53950
4	32147532	A	G	three_prime_UTR	LOC_Os04g53950
4	32169298	G	T	three_prime_UTR	LOC_Os04g53990
4	32169420	G	T	three_prime_UTR	LOC_Os04g53990
4	32169461	C	T	three_prime_UTR	LOC_Os04g53990
4	32169479	A	T	three_prime_UTR	LOC_Os04g53990
4	32169587	C	T	three_prime_UTR	LOC_Os04g53990
4	32276848	G	A	three_prime_UTR	LOC_Os04g54180
4	32276950	T	C	three_prime_UTR	LOC_Os04g54180
4	32280529	C	T	three_prime_UTR	LOC_Os04g54190
4	32291448	A	G	three_prime_UTR	LOC_Os04g54200
4	32302426	T	A	three_prime_UTR	LOC_Os04g54240
4	32302443	G	A	three_prime_UTR	LOC_Os04g54240
4	32333929	G	T	three_prime_UTR	LOC_Os04g54300
4	32355727	C	T	three_prime_UTR	LOC_Os04g54360
4	32355999	T	C	three_prime_UTR	LOC_Os04g54360
4	32369892	T	C	three_prime_UTR	LOC_Os04g54400
4	32369898	A	G	three_prime_UTR	LOC_Os04g54400
4	32386647	G	A	three_prime_UTR	LOC_Os04g54430
4	32386915	C	G	three_prime_UTR	LOC_Os04g54430
4	32411804	T	C	three_prime_UTR	LOC_Os04g54474
4	32423837	T	C	three_prime_UTR	LOC_Os04g54500
4	32602990	G	A	three_prime_UTR	LOC_Os04g54820
4	32603067	G	T	three_prime_UTR	LOC_Os04g54820
4	32603140	C	A	three_prime_UTR	LOC_Os04g54820
4	32603180	G	A	three_prime_UTR	LOC_Os04g54820
4	32603246	G	T	three_prime_UTR	LOC_Os04g54820
4	32603351	C	T	three_prime_UTR	LOC_Os04g54820
4	32603364	T	G	three_prime_UTR	LOC_Os04g54820
4	32618648	G	A	three_prime_UTR	LOC_Os04g54840
4	32618898	T	C	three_prime_UTR	LOC_Os04g54840
4	32636715	T	G	three_prime_UTR	LOC_Os04g54870
4	32687362	C	G	three_prime_UTR	LOC_Os04g54940
4	32687571	T	C	three_prime_UTR	LOC_Os04g54940
4	32746384	A	T	three_prime_UTR	LOC_Os04g55060
4	32758666	C	A	three_prime_UTR	LOC_Os04g55080
4	32758668	A	G	three_prime_UTR	LOC_Os04g55080
4	32773997	G	A	three_prime_UTR	LOC_Os04g55120
4	32794106	T	G	three_prime_UTR	LOC_Os04g55159
4	32812276	G	A	three_prime_UTR	LOC_Os04g55190
4	32825235	G	C	three_prime_UTR	LOC_Os04g55210
4	32848386	C	T	three_prime_UTR	LOC_Os04g55230
4	32848464	C	G	three_prime_UTR	LOC_Os04g55230
4	32860324	G	A	three_prime_UTR	LOC_Os04g55260
4	32937162	T	C	three_prime_UTR	LOC_Os04g55360
4	32966800	C	T	three_prime_UTR	LOC_Os04g55420
4	33012653	C	T	three_prime_UTR	LOC_Os04g55500
4	33028121	A	T	three_prime_UTR	LOC_Os04g55510
4	33028132	T	C	three_prime_UTR	LOC_Os04g55510
4	33065210	G	A	three_prime_UTR	LOC_Os04g55555
4	33065227	A	G	three_prime_UTR	LOC_Os04g55555
4	33065261	G	A	three_prime_UTR	LOC_Os04g55555
4	33065275	C	T	three_prime_UTR	LOC_Os04g55555
4	33065276	C	T	three_prime_UTR	LOC_Os04g55555
4	33065336	G	A	three_prime_UTR	LOC_Os04g55555
4	33065424	A	G	three_prime_UTR	LOC_Os04g55555
4	33065457	A	G	three_prime_UTR	LOC_Os04g55555
4	33065460	A	G	three_prime_UTR	LOC_Os04g55555
4	33065530	A	T	three_prime_UTR	LOC_Os04g55555
4	33065644	G	T	three_prime_UTR	LOC_Os04g55555
4	33065754	T	G	three_prime_UTR	LOC_Os04g55555
4	33065990	G	T	three_prime_UTR	LOC_Os04g55555
4	33119554	C	T	three_prime_UTR	LOC_Os04g55640
4	33146960	G	A	three_prime_UTR	LOC_Os04g55680
4	33147011	A	T	three_prime_UTR	LOC_Os04g55680
4	33164622	G	T	three_prime_UTR	LOC_Os04g55710
4	33164641	G	A	three_prime_UTR	LOC_Os04g55710
4	33164678	T	C	three_prime_UTR	LOC_Os04g55710
4	33164751	C	A	three_prime_UTR	LOC_Os04g55710
4	33164760	A	G	three_prime_UTR	LOC_Os04g55710
4	33164770	T	A	three_prime_UTR	LOC_Os04g55710
4	33179199	A	G	three_prime_UTR	LOC_Os04g55730
4	33256502	G	T	three_prime_UTR	LOC_Os04g55850
4	33256540	A	T	three_prime_UTR	LOC_Os04g55850
4	33309887	G	T	three_prime_UTR	LOC_Os04g55920
4	33309941	A	G	three_prime_UTR	LOC_Os04g55920
4	33310022	T	C	three_prime_UTR	LOC_Os04g55920
4	33319178	C	A	three_prime_UTR	LOC_Os04g55940
4	33319359	A	T	three_prime_UTR	LOC_Os04g55940
4	33335809	A	G	three_prime_UTR	LOC_Os04g55960
4	33346185	T	C	three_prime_UTR	LOC_Os04g55970
4	33346217	C	G	three_prime_UTR	LOC_Os04g55970
4	33346273	C	T	three_prime_UTR	LOC_Os04g55970
4	33375194	T	C	three_prime_UTR	LOC_Os04g56030
4	33375196	A	T	three_prime_UTR	LOC_Os04g56030
4	33375199	T	C	three_prime_UTR	LOC_Os04g56030
4	33397875	A	C	three_prime_UTR	LOC_Os04g56070
4	33397923	T	C	three_prime_UTR	LOC_Os04g56070
4	33397927	C	A	three_prime_UTR	LOC_Os04g56070
4	33435891	T	C	three_prime_UTR	LOC_Os04g56140
4	33435897	C	T	three_prime_UTR	LOC_Os04g56140
4	33436097	T	C	three_prime_UTR	LOC_Os04g56140
4	33519992	A	C	three_prime_UTR	LOC_Os04g56210
4	33528347	C	T	three_prime_UTR	LOC_Os04g56230
4	33528451	T	A	three_prime_UTR	LOC_Os04g56230
4	33533521	A	G	three_prime_UTR	LOC_Os04g56240
4	33533706	A	T	three_prime_UTR	LOC_Os04g56240
4	33535668	T	C	three_prime_UTR	LOC_Os04g56250
4	33535680	C	T	three_prime_UTR	LOC_Os04g56250
4	33536048	A	G	three_prime_UTR	LOC_Os04g56250
4	33536049	A	G	three_prime_UTR	LOC_Os04g56250
4	33563550	A	T	three_prime_UTR	LOC_Os04g56290
4	33563726	G	A	three_prime_UTR	LOC_Os04g56290
4	33638197	T	C	three_prime_UTR	LOC_Os04g56420
4	33638200	A	G	three_prime_UTR	LOC_Os04g56420
4	33638242	T	C	three_prime_UTR	LOC_Os04g56420
4	33638267	G	A	three_prime_UTR	LOC_Os04g56420
4	33642352	T	G	three_prime_UTR	LOC_Os04g56430
4	33653836	G	A	three_prime_UTR	LOC_Os04g56450
4	33664134	G	T	three_prime_UTR	LOC_Os04g56470
4	33664194	T	G	three_prime_UTR	LOC_Os04g56470
4	33664205	T	C	three_prime_UTR	LOC_Os04g56470
4	33672600	A	T	three_prime_UTR	LOC_Os04g56480
4	33703126	C	T	three_prime_UTR	LOC_Os04g56510
4	33707251	T	C	three_prime_UTR	LOC_Os04g56520
4	33746822	C	G	three_prime_UTR	LOC_Os04g56590
4	33746870	A	G	three_prime_UTR	LOC_Os04g56590
4	33764292	G	A	three_prime_UTR	LOC_Os04g56620
4	33783992	A	G	three_prime_UTR	LOC_Os04g56654
4	33828489	G	T	three_prime_UTR	LOC_Os04g56720
4	33828537	G	C	three_prime_UTR	LOC_Os04g56720
4	33845798	G	T	three_prime_UTR	LOC_Os04g56740
4	33930554	T	G	three_prime_UTR	LOC_Os04g56910
4	33952526	T	G	three_prime_UTR	LOC_Os04g56950
4	33966651	T	C	three_prime_UTR	LOC_Os04g56970
4	34060757	A	T	three_prime_UTR	LOC_Os04g57154
4	34069497	C	T	three_prime_UTR	LOC_Os04g57180
4	34111858	G	A	three_prime_UTR	LOC_Os04g57290
4	34176715	G	T	three_prime_UTR	LOC_Os04g57440
4	34302335	C	T	three_prime_UTR	LOC_Os04g57630
4	34302337	C	T	three_prime_UTR	LOC_Os04g57630
4	34302389	C	G	three_prime_UTR	LOC_Os04g57630
4	34302540	C	A	three_prime_UTR	LOC_Os04g57630
4	34302568	A	C	three_prime_UTR	LOC_Os04g57630
4	34302589	G	A	three_prime_UTR	LOC_Os04g57630
4	34332175	T	C	three_prime_UTR	LOC_Os04g57660
4	34341913	A	T	three_prime_UTR	LOC_Os04g57680
4	34345235	T	C	three_prime_UTR	LOC_Os04g57690
4	34345286	G	A	three_prime_UTR	LOC_Os04g57690
4	34345609	C	T	three_prime_UTR	LOC_Os04g57690
4	34345635	A	G	three_prime_UTR	LOC_Os04g57690
4	34376916	A	G	three_prime_UTR	LOC_Os04g57720
4	34377006	C	T	three_prime_UTR	LOC_Os04g57720
4	34396434	T	A	three_prime_UTR	LOC_Os04g57739
4	34396493	C	A	three_prime_UTR	LOC_Os04g57739
4	34408369	T	C	three_prime_UTR	LOC_Os04g57770
4	34415580	C	T	three_prime_UTR	LOC_Os04g57790
4	34415598	A	G	three_prime_UTR	LOC_Os04g57790
4	34425922	C	T	three_prime_UTR	LOC_Os04g57810
4	34426052	T	A	three_prime_UTR	LOC_Os04g57810
4	34426136	C	G	three_prime_UTR	LOC_Os04g57810
4	34426201	C	T	three_prime_UTR	LOC_Os04g57810
4	34431233	C	T	three_prime_UTR	LOC_Os04g57819
4	34431272	G	T	three_prime_UTR	LOC_Os04g57819
4	34431416	C	T	three_prime_UTR	LOC_Os04g57819
4	34431554	A	G	three_prime_UTR	LOC_Os04g57819
4	34438514	G	A	three_prime_UTR	LOC_Os04g57830
4	34438521	C	A	three_prime_UTR	LOC_Os04g57830
4	34438531	G	A	three_prime_UTR	LOC_Os04g57830
4	34438542	G	A	three_prime_UTR	LOC_Os04g57830
4	34438634	G	A	three_prime_UTR	LOC_Os04g57830
4	34438705	C	T	three_prime_UTR	LOC_Os04g57830
4	34444031	T	G	three_prime_UTR	LOC_Os04g57840
4	34446722	G	A	three_prime_UTR	LOC_Os04g57850
4	34496395	C	A	three_prime_UTR	LOC_Os04g57890
4	34515102	T	C	three_prime_UTR	LOC_Os04g57930
4	34515116	T	A	three_prime_UTR	LOC_Os04g57930
4	34523316	C	T	three_prime_UTR	LOC_Os04g57950
4	34523387	G	A	three_prime_UTR	LOC_Os04g57950
4	34536251	C	A	three_prime_UTR	LOC_Os04g57970
4	34565334	C	T	three_prime_UTR	LOC_Os04g58030
4	34565348	T	C	three_prime_UTR	LOC_Os04g58030
4	34565509	G	A	three_prime_UTR	LOC_Os04g58030
4	34565615	C	T	three_prime_UTR	LOC_Os04g58030
4	34565644	T	C	three_prime_UTR	LOC_Os04g58030
4	34575031	C	A	three_prime_UTR	LOC_Os04g58050
4	34585404	C	A	three_prime_UTR	LOC_Os04g58060
4	34585478	C	T	three_prime_UTR	LOC_Os04g58060
4	34585624	T	A	three_prime_UTR	LOC_Os04g58060
4	34609123	A	G	three_prime_UTR	LOC_Os04g58110
4	34613556	A	G	three_prime_UTR	LOC_Os04g58120
4	34623074	A	G	three_prime_UTR	LOC_Os04g58130
4	34655028	G	A	three_prime_UTR	LOC_Os04g58180
4	34655212	G	T	three_prime_UTR	LOC_Os04g58180
4	34655213	A	G	three_prime_UTR	LOC_Os04g58180
4	34656915	T	A	three_prime_UTR	LOC_Os04g58190
4	34664631	T	G	three_prime_UTR	LOC_Os04g58200
4	34696089	A	G	three_prime_UTR	LOC_Os04g58280
4	34717080	C	A	three_prime_UTR	LOC_Os04g58320
4	34742622	C	T	three_prime_UTR	LOC_Os04g58390
4	34742626	A	G	three_prime_UTR	LOC_Os04g58390
4	34755974	T	C	three_prime_UTR	LOC_Os04g58410
4	34756051	C	T	three_prime_UTR	LOC_Os04g58410
4	34763270	C	A	three_prime_UTR	LOC_Os04g58420
4	34763290	A	T	three_prime_UTR	LOC_Os04g58420
4	34823060	G	A	three_prime_UTR	LOC_Os04g58564
4	34854742	T	A	three_prime_UTR	LOC_Os04g58610
4	34854795	C	T	three_prime_UTR	LOC_Os04g58610
4	34907121	T	C	three_prime_UTR	LOC_Os04g58700
4	34910413	A	G	three_prime_UTR	LOC_Os04g58710
4	34919930	T	A	three_prime_UTR	LOC_Os04g58720
4	34925177	G	C	three_prime_UTR	LOC_Os04g58730
4	34925224	T	C	three_prime_UTR	LOC_Os04g58730
4	34925460	G	A	three_prime_UTR	LOC_Os04g58730
4	34925659	C	G	three_prime_UTR	LOC_Os04g58730
4	34925682	A	G	three_prime_UTR	LOC_Os04g58730
4	34925703	C	T	three_prime_UTR	LOC_Os04g58730
4	34925722	G	A	three_prime_UTR	LOC_Os04g58730
4	34925808	C	T	three_prime_UTR	LOC_Os04g58730
4	34925850	C	T	three_prime_UTR	LOC_Os04g58730
4	34925975	C	A	three_prime_UTR	LOC_Os04g58730
4	34926058	A	G	three_prime_UTR	LOC_Os04g58730
4	34926174	C	A	three_prime_UTR	LOC_Os04g58730
4	34926332	G	A	three_prime_UTR	LOC_Os04g58730
4	34926389	A	G	three_prime_UTR	LOC_Os04g58730
4	34926394	G	T	three_prime_UTR	LOC_Os04g58730
4	34969736	T	A	three_prime_UTR	LOC_Os04g58780
4	34970082	G	A	three_prime_UTR	LOC_Os04g58780
4	34977705	T	C	three_prime_UTR	LOC_Os04g58800
4	34981705	G	A	three_prime_UTR	LOC_Os04g58810
4	34982144	C	T	three_prime_UTR	LOC_Os04g58810
4	34982162	T	C	three_prime_UTR	LOC_Os04g58810
4	34982178	G	A	three_prime_UTR	LOC_Os04g58810
4	34998802	T	A	three_prime_UTR	LOC_Os04g58840
4	34998821	G	C	three_prime_UTR	LOC_Os04g58840
4	34998919	G	A	three_prime_UTR	LOC_Os04g58840
4	35012265	T	A	three_prime_UTR	LOC_Os04g58860
4	35027971	C	A	three_prime_UTR	LOC_Os04g58880
4	35028137	G	A	three_prime_UTR	LOC_Os04g58880
4	35038302	T	C	three_prime_UTR	LOC_Os04g58900
4	35074705	C	T	three_prime_UTR	LOC_Os04g58960
4	35074849	T	A	three_prime_UTR	LOC_Os04g58960
4	35074854	A	G	three_prime_UTR	LOC_Os04g58960
4	35098008	T	G	three_prime_UTR	LOC_Os04g59000
4	35098039	T	C	three_prime_UTR	LOC_Os04g59000
4	35098177	A	G	three_prime_UTR	LOC_Os04g59000
4	35098419	G	A	three_prime_UTR	LOC_Os04g59000
4	35098712	C	A	three_prime_UTR	LOC_Os04g59000
4	35112302	A	C	three_prime_UTR	LOC_Os04g59020
4	35112415	G	A	three_prime_UTR	LOC_Os04g59020
4	35132541	G	C	three_prime_UTR	LOC_Os04g59060
4	35170742	A	G	three_prime_UTR	LOC_Os04g59120
4	35183726	G	T	three_prime_UTR	LOC_Os04g59140
4	35189007	A	G	three_prime_UTR	LOC_Os04g59150
4	35276580	T	C	three_prime_UTR	LOC_Os04g59320
4	35279043	G	C	three_prime_UTR	LOC_Os04g59330
4	35282692	C	G	three_prime_UTR	LOC_Os04g59340
4	35288788	T	A	three_prime_UTR	LOC_Os04g59370
4	35288894	C	T	three_prime_UTR	LOC_Os04g59370
4	35289060	A	G	three_prime_UTR	LOC_Os04g59370
4	35289085	A	T	three_prime_UTR	LOC_Os04g59370
4	35323660	G	T	three_prime_UTR	LOC_Os04g59400
4	35324055	G	A	three_prime_UTR	LOC_Os04g59400
4	35324332	C	T	three_prime_UTR	LOC_Os04g59400
4	35328186	T	C	three_prime_UTR	LOC_Os04g59420
4	35328333	A	T	three_prime_UTR	LOC_Os04g59420
4	35333068	A	G	three_prime_UTR	LOC_Os04g59430
4	35345878	T	C	three_prime_UTR	LOC_Os04g59450
4	35346070	C	T	three_prime_UTR	LOC_Os04g59450
4	35363496	T	A	three_prime_UTR	LOC_Os04g59480
4	35382393	G	T	three_prime_UTR	LOC_Os04g59494
4	35402377	T	C	three_prime_UTR	LOC_Os04g59520
4	35402413	A	G	three_prime_UTR	LOC_Os04g59520
4	35402428	C	T	three_prime_UTR	LOC_Os04g59520
4	35402555	T	C	three_prime_UTR	LOC_Os04g59520
4	35402593	G	C	three_prime_UTR	LOC_Os04g59520
4	35418705	C	G	three_prime_UTR	LOC_Os04g59540
4	35418732	G	C	three_prime_UTR	LOC_Os04g59540
4	35421393	C	T	three_prime_UTR	LOC_Os04g59550
4	35429324	G	C	three_prime_UTR	LOC_Os04g59570
4	35429482	T	A	three_prime_UTR	LOC_Os04g59570
4	35432662	G	T	three_prime_UTR	LOC_Os04g59580
4	35432663	A	C	three_prime_UTR	LOC_Os04g59580
4	35438959	T	C	three_prime_UTR	LOC_Os04g59590
4	35443493	G	A	three_prime_UTR	LOC_Os04g59600
4	35443679	A	G	three_prime_UTR	LOC_Os04g59600
4	35443724	T	A	three_prime_UTR	LOC_Os04g59600
4	35445784	C	T	three_prime_UTR	LOC_Os04g59610

## Sheet: Chr5
Chromosome	Ref. position	Ref. Nucleotide	Variation Nucleotide	Type of Variation	Locus Name
5	23637743	G	T	three_prime_UTR	LOC_Os05g40240
5	23618319	T	G	three_prime_UTR	LOC_Os05g40212
5	23618272	A	G	three_prime_UTR	LOC_Os05g40212
5	23618228	A	C	three_prime_UTR	LOC_Os05g40212
5	23618218	G	A	three_prime_UTR	LOC_Os05g40212
5	23602636	G	A	three_prime_UTR	LOC_Os05g40180
5	23602613	A	G	three_prime_UTR	LOC_Os05g40180
5	23602562	C	A	three_prime_UTR	LOC_Os05g40180
5	23602421	A	G	three_prime_UTR	LOC_Os05g40180
5	23602343	A	C	three_prime_UTR	LOC_Os05g40180
5	23602231	C	T	three_prime_UTR	LOC_Os05g40180
5	23602215	C	T	three_prime_UTR	LOC_Os05g40180
5	23602172	G	A	three_prime_UTR	LOC_Os05g40180
5	23601878	C	A	three_prime_UTR	LOC_Os05g40180
5	23601678	A	C	three_prime_UTR	LOC_Os05g40180
5	23601499	G	T	three_prime_UTR	LOC_Os05g40180
5	23696942	G	A	three_prime_UTR	LOC_Os05g40320
5	23538954	T	G	three_prime_UTR	LOC_Os05g40070
5	23527346	G	A	three_prime_UTR	LOC_Os05g40050
5	23520183	T	G	three_prime_UTR	LOC_Os05g40040
5	23520122	G	T	three_prime_UTR	LOC_Os05g40040
5	23520103	A	C	three_prime_UTR	LOC_Os05g40040
5	23511028	A	G	three_prime_UTR	LOC_Os05g40020
5	23510839	C	T	three_prime_UTR	LOC_Os05g40020
5	23509654	T	C	three_prime_UTR	LOC_Os05g40010
5	23509625	C	T	three_prime_UTR	LOC_Os05g40010
5	23509610	G	T	three_prime_UTR	LOC_Os05g40010
5	23509607	G	A	three_prime_UTR	LOC_Os05g40010
5	23509571	A	C	three_prime_UTR	LOC_Os05g40010
5	23509510	C	T	three_prime_UTR	LOC_Os05g40010
5	23509501	G	A	three_prime_UTR	LOC_Os05g40010
5	23509334	T	A	three_prime_UTR	LOC_Os05g40010
5	23509333	A	C	three_prime_UTR	LOC_Os05g40010
5	23508869	A	G	three_prime_UTR	LOC_Os05g40010
5	23503835	T	C	three_prime_UTR	LOC_Os05g40000
5	23497562	C	G	three_prime_UTR	LOC_Os05g39990
5	23497511	T	G	three_prime_UTR	LOC_Os05g39990
5	23491485	A	G	three_prime_UTR	LOC_Os05g39980
5	23491464	A	C	three_prime_UTR	LOC_Os05g39980
5	23491425	T	C	three_prime_UTR	LOC_Os05g39980
5	23803119	A	G	three_prime_UTR	LOC_Os05g40550
5	23465801	T	C	three_prime_UTR	LOC_Os05g39930
5	23424364	A	G	three_prime_UTR	LOC_Os05g39850
5	23419223	T	G	three_prime_UTR	LOC_Os05g39840
5	23905497	G	A	three_prime_UTR	LOC_Os05g40770
5	23905524	C	T	three_prime_UTR	LOC_Os05g40770
5	23910541	C	G	three_prime_UTR	LOC_Os05g40780
5	23910583	G	T	three_prime_UTR	LOC_Os05g40780
5	23935211	C	T	three_prime_UTR	LOC_Os05g40810
5	23994069	A	T	three_prime_UTR	LOC_Os05g40900
5	23994323	A	G	three_prime_UTR	LOC_Os05g40900
5	23994325	G	T	three_prime_UTR	LOC_Os05g40900
5	23994365	G	A	three_prime_UTR	LOC_Os05g40900
5	23997114	G	C	three_prime_UTR	LOC_Os05g40910
5	23997116	A	T	three_prime_UTR	LOC_Os05g40910
5	23997143	T	A	three_prime_UTR	LOC_Os05g40910
5	23997148	A	C	three_prime_UTR	LOC_Os05g40910
5	23997163	T	C	three_prime_UTR	LOC_Os05g40910
5	23997192	C	T	three_prime_UTR	LOC_Os05g40910
5	23997222	T	G	three_prime_UTR	LOC_Os05g40910
5	23997368	C	T	three_prime_UTR	LOC_Os05g40910
5	23997376	C	T	three_prime_UTR	LOC_Os05g40910
5	23276584	T	C	three_prime_UTR	LOC_Os05g39650
5	24017509	G	A	three_prime_UTR	LOC_Os05g40960
5	23257435	G	C	three_prime_UTR	LOC_Os05g39610
5	24039060	A	C	three_prime_UTR	LOC_Os05g41000
5	24043401	A	G	three_prime_UTR	LOC_Os05g41010
5	24043707	T	C	three_prime_UTR	LOC_Os05g41010
5	24043714	G	A	three_prime_UTR	LOC_Os05g41010
5	23218766	G	A	three_prime_UTR	LOC_Os05g39560
5	24065630	C	T	three_prime_UTR	LOC_Os05g41070
5	24065701	C	A	three_prime_UTR	LOC_Os05g41070
5	24065857	G	A	three_prime_UTR	LOC_Os05g41070
5	24065882	C	T	three_prime_UTR	LOC_Os05g41070
5	23213140	G	A	three_prime_UTR	LOC_Os05g39540
5	23213137	A	G	three_prime_UTR	LOC_Os05g39540
5	23212885	T	C	three_prime_UTR	LOC_Os05g39540
5	23212860	C	T	three_prime_UTR	LOC_Os05g39540
5	23212830	C	T	three_prime_UTR	LOC_Os05g39540
5	23212814	C	T	three_prime_UTR	LOC_Os05g39540
5	23195147	A	C	three_prime_UTR	LOC_Os05g39520
5	23195134	A	G	three_prime_UTR	LOC_Os05g39520
5	23194914	G	T	three_prime_UTR	LOC_Os05g39520
5	24091057	A	G	three_prime_UTR	LOC_Os05g41130
5	24140643	C	T	three_prime_UTR	LOC_Os05g41220
5	24140721	G	A	three_prime_UTR	LOC_Os05g41220
5	23117232	G	C	three_prime_UTR	LOC_Os05g39410
5	23117208	A	G	three_prime_UTR	LOC_Os05g39410
5	23117144	G	C	three_prime_UTR	LOC_Os05g39410
5	23097348	T	C	three_prime_UTR	LOC_Os05g39374
5	24188913	C	T	three_prime_UTR	LOC_Os05g41290
5	24188921	A	G	three_prime_UTR	LOC_Os05g41290
5	24188931	G	A	three_prime_UTR	LOC_Os05g41290
5	24188935	G	A	three_prime_UTR	LOC_Os05g41290
5	23080496	G	A	three_prime_UTR	LOC_Os05g39340
5	23080336	A	C	three_prime_UTR	LOC_Os05g39340
5	23080283	C	T	three_prime_UTR	LOC_Os05g39340
5	23080244	G	A	three_prime_UTR	LOC_Os05g39340
5	23080213	T	C	three_prime_UTR	LOC_Os05g39340
5	23080069	C	T	three_prime_UTR	LOC_Os05g39340
5	24234726	T	C	three_prime_UTR	LOC_Os05g41370
5	24243474	G	C	three_prime_UTR	LOC_Os05g41390
5	24243649	C	T	three_prime_UTR	LOC_Os05g41390
5	24256818	A	G	three_prime_UTR	LOC_Os05g41420
5	24256865	A	G	three_prime_UTR	LOC_Os05g41420
5	23021748	T	A	three_prime_UTR	LOC_Os05g39260
5	23021660	T	C	three_prime_UTR	LOC_Os05g39260
5	23021346	C	G	three_prime_UTR	LOC_Os05g39260
5	23014286	G	T	three_prime_UTR	LOC_Os05g39250
5	23013264	A	G	three_prime_UTR	LOC_Os05g39240
5	23013262	T	G	three_prime_UTR	LOC_Os05g39240
5	23013246	A	T	three_prime_UTR	LOC_Os05g39240
5	23005528	C	T	three_prime_UTR	LOC_Os05g39230
5	22991276	T	A	three_prime_UTR	LOC_Os05g39210
5	24289450	T	C	three_prime_UTR	LOC_Os05g41480
5	24292807	G	A	three_prime_UTR	LOC_Os05g41490
5	24298862	G	A	three_prime_UTR	LOC_Os05g41500
5	22964354	A	T	three_prime_UTR	LOC_Os05g39150
5	22964250	A	G	three_prime_UTR	LOC_Os05g39150
5	24316937	G	A	three_prime_UTR	LOC_Os05g41530
5	22960462	G	A	three_prime_UTR	LOC_Os05g39140
5	22960220	C	T	three_prime_UTR	LOC_Os05g39140
5	22960103	G	A	three_prime_UTR	LOC_Os05g39140
5	22959916	G	A	three_prime_UTR	LOC_Os05g39140
5	22959892	G	A	three_prime_UTR	LOC_Os05g39140
5	22959719	G	A	three_prime_UTR	LOC_Os05g39140
5	22959620	C	A	three_prime_UTR	LOC_Os05g39140
5	22959608	A	G	three_prime_UTR	LOC_Os05g39140
5	22959532	A	G	three_prime_UTR	LOC_Os05g39140
5	22959281	A	G	three_prime_UTR	LOC_Os05g39140
5	22959255	G	A	three_prime_UTR	LOC_Os05g39140
5	22959204	G	A	three_prime_UTR	LOC_Os05g39140
5	24354253	C	T	three_prime_UTR	LOC_Os05g41580
5	24361141	G	T	three_prime_UTR	LOC_Os05g41590
5	22915599	T	G	three_prime_UTR	LOC_Os05g39080
5	22905966	G	A	three_prime_UTR	LOC_Os05g39060
5	22905925	T	C	three_prime_UTR	LOC_Os05g39060
5	24374602	G	T	three_prime_UTR	LOC_Os05g41610
5	22903929	G	A	three_prime_UTR	LOC_Os05g39050
5	22903869	A	G	three_prime_UTR	LOC_Os05g39050
5	22903608	G	A	three_prime_UTR	LOC_Os05g39050
5	24376647	A	G	three_prime_UTR	LOC_Os05g41620
5	24384551	A	T	three_prime_UTR	LOC_Os05g41660
5	22881810	T	C	three_prime_UTR	LOC_Os05g39000
5	22873040	A	C	three_prime_UTR	LOC_Os05g38984
5	22864713	A	G	three_prime_UTR	LOC_Os05g38980
5	22855101	A	G	three_prime_UTR	LOC_Os05g38960
5	24426459	C	T	three_prime_UTR	LOC_Os05g41750
5	22841938	A	G	three_prime_UTR	LOC_Os05g38950
5	22841926	A	G	three_prime_UTR	LOC_Os05g38950
5	22807866	G	A	three_prime_UTR	LOC_Os05g38880
5	24483073	T	C	three_prime_UTR	LOC_Os05g41800
5	22769003	T	G	three_prime_UTR	LOC_Os05g38810
5	22761538	C	A	three_prime_UTR	LOC_Os05g38800
5	24519662	G	A	three_prime_UTR	LOC_Os05g41870
5	24539794	G	A	three_prime_UTR	LOC_Os05g41900
5	24554825	G	A	three_prime_UTR	LOC_Os05g41930
5	22721309	T	A	three_prime_UTR	LOC_Os05g38720
5	22720737	G	A	three_prime_UTR	LOC_Os05g38720
5	24563376	C	T	three_prime_UTR	LOC_Os05g41940
5	24563872	G	T	three_prime_UTR	LOC_Os05g41940
5	22713487	T	C	three_prime_UTR	LOC_Os05g38710
5	24584697	C	G	three_prime_UTR	LOC_Os05g41990
5	24596675	C	A	three_prime_UTR	LOC_Os05g42020
5	24596689	A	C	three_prime_UTR	LOC_Os05g42020
5	24596703	A	G	three_prime_UTR	LOC_Os05g42020
5	24596756	T	C	three_prime_UTR	LOC_Os05g42020
5	24596779	T	C	three_prime_UTR	LOC_Os05g42020
5	24596780	G	A	three_prime_UTR	LOC_Os05g42020
5	24596929	C	T	three_prime_UTR	LOC_Os05g42020
5	22679223	T	C	three_prime_UTR	LOC_Os05g38680
5	22679173	C	T	three_prime_UTR	LOC_Os05g38680
5	24607788	T	A	three_prime_UTR	LOC_Os05g42040
5	24607834	C	T	three_prime_UTR	LOC_Os05g42040
5	24607859	T	C	three_prime_UTR	LOC_Os05g42040
5	22665951	A	C	three_prime_UTR	LOC_Os05g38660
5	24632568	G	A	three_prime_UTR	LOC_Os05g42130
5	24633830	C	T	three_prime_UTR	LOC_Os05g42140
5	22644368	C	A	three_prime_UTR	LOC_Os05g38610
5	22644245	C	T	three_prime_UTR	LOC_Os05g38610
5	24646035	C	A	three_prime_UTR	LOC_Os05g42150
5	22628999	T	C	three_prime_UTR	LOC_Os05g38570
5	22602568	A	T	three_prime_UTR	LOC_Os05g38530
5	22602440	T	C	three_prime_UTR	LOC_Os05g38530
5	22602435	T	C	three_prime_UTR	LOC_Os05g38530
5	22598425	T	C	three_prime_UTR	LOC_Os05g38520
5	24682441	A	T	three_prime_UTR	LOC_Os05g42210
5	24682576	A	G	three_prime_UTR	LOC_Os05g42210
5	22588750	A	T	three_prime_UTR	LOC_Os05g38500
5	24695238	C	T	three_prime_UTR	LOC_Os05g42220
5	22577508	C	T	three_prime_UTR	LOC_Os05g38480
5	22570330	C	T	three_prime_UTR	LOC_Os05g38470
5	22570138	T	A	three_prime_UTR	LOC_Os05g38470
5	22569934	A	G	three_prime_UTR	LOC_Os05g38470
5	24716525	A	G	three_prime_UTR	LOC_Os05g42250
5	24716549	G	A	three_prime_UTR	LOC_Os05g42250
5	24716574	A	G	three_prime_UTR	LOC_Os05g42250
5	24716606	C	T	three_prime_UTR	LOC_Os05g42250
5	24716674	T	A	three_prime_UTR	LOC_Os05g42250
5	24716716	A	G	three_prime_UTR	LOC_Os05g42250
5	24732835	C	T	three_prime_UTR	LOC_Os05g42280
5	24742412	A	G	three_prime_UTR	LOC_Os05g42300
5	22535831	A	G	three_prime_UTR	LOC_Os05g38420
5	22524184	G	C	three_prime_UTR	LOC_Os05g38400
5	22524149	G	A	three_prime_UTR	LOC_Os05g38400
5	22524126	G	A	three_prime_UTR	LOC_Os05g38400
5	24767766	C	G	three_prime_UTR	LOC_Os05g42330
5	22491877	T	A	three_prime_UTR	LOC_Os05g38360
5	22491868	G	A	three_prime_UTR	LOC_Os05g38360
5	22491812	C	T	three_prime_UTR	LOC_Os05g38360
5	24864929	C	T	three_prime_UTR	LOC_Os05g42424
5	24864931	A	T	three_prime_UTR	LOC_Os05g42424
5	24864964	T	G	three_prime_UTR	LOC_Os05g42424
5	22392409	G	A	three_prime_UTR	LOC_Os05g38170
5	22387633	A	C	three_prime_UTR	LOC_Os05g38160
5	22381031	C	G	three_prime_UTR	LOC_Os05g38150
5	22380936	C	G	three_prime_UTR	LOC_Os05g38150
5	22380832	A	G	three_prime_UTR	LOC_Os05g38150
5	22373336	T	C	three_prime_UTR	LOC_Os05g38140
5	22306319	G	C	three_prime_UTR	LOC_Os05g38040
5	22297048	T	C	three_prime_UTR	LOC_Os05g38000
5	24989186	A	C	three_prime_UTR	LOC_Os05g43030
5	24989288	G	A	three_prime_UTR	LOC_Os05g43030
5	22283710	T	C	three_prime_UTR	LOC_Os05g37980
5	22283667	A	G	three_prime_UTR	LOC_Os05g37980
5	24999412	A	T	three_prime_UTR	LOC_Os05g43040
5	22278700	A	C	three_prime_UTR	LOC_Os05g37970
5	22278316	A	G	three_prime_UTR	LOC_Os05g37970
5	22278274	A	G	three_prime_UTR	LOC_Os05g37970
5	22278271	A	C	three_prime_UTR	LOC_Os05g37970
5	22278264	A	G	three_prime_UTR	LOC_Os05g37970
5	22278235	C	T	three_prime_UTR	LOC_Os05g37970
5	22278092	C	A	three_prime_UTR	LOC_Os05g37970
5	22278006	T	G	three_prime_UTR	LOC_Os05g37970
5	22277530	G	T	three_prime_UTR	LOC_Os05g37970
5	22277521	C	T	three_prime_UTR	LOC_Os05g37970
5	22277417	A	G	three_prime_UTR	LOC_Os05g37970
5	22266599	T	C	three_prime_UTR	LOC_Os05g37950
5	25014636	A	G	three_prime_UTR	LOC_Os05g43060
5	25014652	G	C	three_prime_UTR	LOC_Os05g43060
5	25014922	A	T	three_prime_UTR	LOC_Os05g43060
5	25014932	G	T	three_prime_UTR	LOC_Os05g43060
5	25015000	T	A	three_prime_UTR	LOC_Os05g43060
5	22241594	A	G	three_prime_UTR	LOC_Os05g37930
5	22241336	G	C	three_prime_UTR	LOC_Os05g37930
5	25063963	T	C	three_prime_UTR	LOC_Os05g43174
5	25063976	A	C	three_prime_UTR	LOC_Os05g43174
5	22212430	A	T	three_prime_UTR	LOC_Os05g37900
5	22212335	A	G	three_prime_UTR	LOC_Os05g37900
5	22212056	A	G	three_prime_UTR	LOC_Os05g37900
5	22199181	G	A	three_prime_UTR	LOC_Os05g37884
5	22188866	T	G	three_prime_UTR	LOC_Os05g37880
5	22188766	A	G	three_prime_UTR	LOC_Os05g37880
5	22188546	A	G	three_prime_UTR	LOC_Os05g37880
5	22162336	G	A	three_prime_UTR	LOC_Os05g37830
5	25157378	C	T	three_prime_UTR	LOC_Os05g43230
5	25192793	T	C	three_prime_UTR	LOC_Os05g43300
5	25192978	T	G	three_prime_UTR	LOC_Os05g43300
5	25194352	T	C	three_prime_UTR	LOC_Os05g43310
5	22083503	G	A	three_prime_UTR	LOC_Os05g37730
5	22083300	G	A	three_prime_UTR	LOC_Os05g37730
5	22072886	A	G	three_prime_UTR	LOC_Os05g37700
5	22072726	A	G	three_prime_UTR	LOC_Os05g37700
5	22072644	C	T	three_prime_UTR	LOC_Os05g37700
5	22072123	T	A	three_prime_UTR	LOC_Os05g37700
5	22072093	A	G	three_prime_UTR	LOC_Os05g37700
5	22071846	G	A	three_prime_UTR	LOC_Os05g37700
5	22071781	G	T	three_prime_UTR	LOC_Os05g37700
5	22063794	G	A	three_prime_UTR	LOC_Os05g37690
5	25217571	A	G	three_prime_UTR	LOC_Os05g43360
5	25217684	G	A	three_prime_UTR	LOC_Os05g43360
5	25233086	C	A	three_prime_UTR	LOC_Os05g43390
5	25263692	C	T	three_prime_UTR	LOC_Os05g43450
5	25267029	T	G	three_prime_UTR	LOC_Os05g43460
5	25267137	G	A	three_prime_UTR	LOC_Os05g43460
5	25267208	C	T	three_prime_UTR	LOC_Os05g43460
5	25272209	G	C	three_prime_UTR	LOC_Os05g43470
5	25272210	C	A	three_prime_UTR	LOC_Os05g43470
5	25298906	A	G	three_prime_UTR	LOC_Os05g43520
5	25298963	A	G	three_prime_UTR	LOC_Os05g43520
5	21971163	A	G	three_prime_UTR	LOC_Os05g37530
5	21971161	G	A	three_prime_UTR	LOC_Os05g37530
5	21971151	C	T	three_prime_UTR	LOC_Os05g37530
5	21971092	T	C	three_prime_UTR	LOC_Os05g37530
5	21970858	G	A	three_prime_UTR	LOC_Os05g37530
5	21966008	G	C	three_prime_UTR	LOC_Os05g37520
5	25316067	A	T	three_prime_UTR	LOC_Os05g43540
5	25316090	C	T	three_prime_UTR	LOC_Os05g43540
5	25330766	C	A	three_prime_UTR	LOC_Os05g43560
5	25346090	T	C	three_prime_UTR	LOC_Os05g43576
5	25346204	A	G	three_prime_UTR	LOC_Os05g43576
5	25348943	T	C	three_prime_UTR	LOC_Os05g43582
5	21917244	G	A	three_prime_UTR	LOC_Os05g37450
5	21917126	T	C	three_prime_UTR	LOC_Os05g37450
5	25385630	T	A	three_prime_UTR	LOC_Os05g43650
5	25401644	A	G	three_prime_UTR	LOC_Os05g43690
5	21878264	A	G	three_prime_UTR	LOC_Os05g37390
5	25401809	A	G	three_prime_UTR	LOC_Os05g43690
5	21878160	C	A	three_prime_UTR	LOC_Os05g37390
5	25401851	A	G	three_prime_UTR	LOC_Os05g43690
5	21842565	C	G	three_prime_UTR	LOC_Os05g37340
5	21842547	C	T	three_prime_UTR	LOC_Os05g37340
5	21842386	T	G	three_prime_UTR	LOC_Os05g37340
5	21842331	C	T	three_prime_UTR	LOC_Os05g37340
5	21842330	G	A	three_prime_UTR	LOC_Os05g37340
5	25438517	T	A	three_prime_UTR	LOC_Os05g43760
5	21837561	T	C	three_prime_UTR	LOC_Os05g37330
5	25452256	C	A	three_prime_UTR	LOC_Os05g43770
5	25452408	G	A	three_prime_UTR	LOC_Os05g43770
5	25456683	C	A	three_prime_UTR	LOC_Os05g43780
5	25461667	T	C	three_prime_UTR	LOC_Os05g43790
5	25461774	G	C	three_prime_UTR	LOC_Os05g43790
5	21792920	G	A	three_prime_UTR	LOC_Os05g37250
5	21792892	T	A	three_prime_UTR	LOC_Os05g37250
5	21792576	G	T	three_prime_UTR	LOC_Os05g37250
5	25501403	T	A	three_prime_UTR	LOC_Os05g43850
5	25501441	C	G	three_prime_UTR	LOC_Os05g43850
5	25510457	G	A	three_prime_UTR	LOC_Os05g43870
5	21762582	A	T	three_prime_UTR	LOC_Os05g37225
5	21754074	C	T	three_prime_UTR	LOC_Os05g37200
5	21739726	G	T	three_prime_UTR	LOC_Os05g37190
5	25545748	G	A	three_prime_UTR	LOC_Os05g43910
5	25545774	C	T	three_prime_UTR	LOC_Os05g43910
5	25545778	G	A	three_prime_UTR	LOC_Os05g43910
5	25545965	A	G	three_prime_UTR	LOC_Os05g43910
5	25546026	A	G	three_prime_UTR	LOC_Os05g43910
5	25546176	T	C	three_prime_UTR	LOC_Os05g43910
5	21724490	C	A	three_prime_UTR	LOC_Os05g37170
5	25561626	A	G	three_prime_UTR	LOC_Os05g43920
5	25561658	G	A	three_prime_UTR	LOC_Os05g43920
5	25566025	G	A	three_prime_UTR	LOC_Os05g43930
5	25566077	T	C	three_prime_UTR	LOC_Os05g43930
5	25566094	A	T	three_prime_UTR	LOC_Os05g43930
5	25566181	G	A	three_prime_UTR	LOC_Os05g43930
5	25570878	T	C	three_prime_UTR	LOC_Os05g43940
5	21706803	G	A	three_prime_UTR	LOC_Os05g37140
5	21706684	T	C	three_prime_UTR	LOC_Os05g37140
5	25609049	A	G	three_prime_UTR	LOC_Os05g44020
5	25623164	G	A	three_prime_UTR	LOC_Os05g44050
5	25623267	T	A	three_prime_UTR	LOC_Os05g44050
5	25623273	T	C	three_prime_UTR	LOC_Os05g44050
5	25624749	G	A	three_prime_UTR	LOC_Os05g44060
5	25646300	A	G	three_prime_UTR	LOC_Os05g44100
5	25646308	G	A	three_prime_UTR	LOC_Os05g44100
5	25646394	C	A	three_prime_UTR	LOC_Os05g44100
5	25651976	T	G	three_prime_UTR	LOC_Os05g44120
5	21616082	C	G	three_prime_UTR	LOC_Os05g36994
5	21616007	G	C	three_prime_UTR	LOC_Os05g36994
5	25665398	G	T	three_prime_UTR	LOC_Os05g44160
5	25682160	T	G	three_prime_UTR	LOC_Os05g44190
5	25682198	C	T	three_prime_UTR	LOC_Os05g44190
5	21596764	G	T	three_prime_UTR	LOC_Os05g36970
5	21596722	A	G	three_prime_UTR	LOC_Os05g36970
5	21596701	C	T	three_prime_UTR	LOC_Os05g36970
5	21596698	T	C	three_prime_UTR	LOC_Os05g36970
5	21596695	A	C	three_prime_UTR	LOC_Os05g36970
5	21571094	G	C	three_prime_UTR	LOC_Os05g36930
5	21571058	T	A	three_prime_UTR	LOC_Os05g36930
5	21560004	G	T	three_prime_UTR	LOC_Os05g36910
5	21526593	C	T	three_prime_UTR	LOC_Os05g36360
5	21515211	A	T	three_prime_UTR	LOC_Os05g36340
5	21512409	T	C	three_prime_UTR	LOC_Os05g36320
5	25775797	T	A	three_prime_UTR	LOC_Os05g44290
5	25775798	C	T	three_prime_UTR	LOC_Os05g44290
5	25775906	T	A	three_prime_UTR	LOC_Os05g44290
5	21496685	G	T	three_prime_UTR	LOC_Os05g36270
5	21493482	C	A	three_prime_UTR	LOC_Os05g36260
5	25793631	G	A	three_prime_UTR	LOC_Os05g44320
5	25802961	T	C	three_prime_UTR	LOC_Os05g44330
5	21474305	A	G	three_prime_UTR	LOC_Os05g36210
5	25807032	A	C	three_prime_UTR	LOC_Os05g44340
5	25807120	A	C	three_prime_UTR	LOC_Os05g44340
5	21457115	C	A	three_prime_UTR	LOC_Os05g36186
5	25834616	C	T	three_prime_UTR	LOC_Os05g44400
5	25855450	C	T	three_prime_UTR	LOC_Os05g44420
5	21392610	C	G	three_prime_UTR	LOC_Os05g36090
5	21392539	T	C	three_prime_UTR	LOC_Os05g36090
5	21376527	G	A	three_prime_UTR	LOC_Os05g36070
5	25938889	G	A	three_prime_UTR	LOC_Os05g44580
5	21340672	A	G	three_prime_UTR	LOC_Os05g36040
5	21340605	C	T	three_prime_UTR	LOC_Os05g36040
5	21340568	C	T	three_prime_UTR	LOC_Os05g36040
5	21340562	T	C	three_prime_UTR	LOC_Os05g36040
5	21340544	T	C	three_prime_UTR	LOC_Os05g36040
5	21340518	C	T	three_prime_UTR	LOC_Os05g36040
5	21340501	C	T	three_prime_UTR	LOC_Os05g36040
5	21340477	A	C	three_prime_UTR	LOC_Os05g36040
5	25952104	A	T	three_prime_UTR	LOC_Os05g44600
5	25952200	A	T	three_prime_UTR	LOC_Os05g44600
5	25953822	C	G	three_prime_UTR	LOC_Os05g44610
5	25954241	A	T	three_prime_UTR	LOC_Os05g44610
5	25954710	A	G	three_prime_UTR	LOC_Os05g44610
5	25955681	C	T	three_prime_UTR	LOC_Os05g44610
5	21320408	G	T	three_prime_UTR	LOC_Os05g35980
5	21320336	T	G	three_prime_UTR	LOC_Os05g35980
5	21319597	C	T	three_prime_UTR	LOC_Os05g35980
5	21319493	G	C	three_prime_UTR	LOC_Os05g35980
5	21319286	A	G	three_prime_UTR	LOC_Os05g35980
5	21319120	A	C	three_prime_UTR	LOC_Os05g35980
5	26055637	A	C	three_prime_UTR	LOC_Os05g44810
5	26055684	T	C	three_prime_UTR	LOC_Os05g44810
5	21207506	G	A	three_prime_UTR	LOC_Os05g35720
5	26095896	T	C	three_prime_UTR	LOC_Os05g44900
5	26099096	A	T	three_prime_UTR	LOC_Os05g44910
5	21143416	C	G	three_prime_UTR	LOC_Os05g35580
5	21117142	T	C	three_prime_UTR	LOC_Os05g35520
5	26176680	G	A	three_prime_UTR	LOC_Os05g45030
5	26176697	A	T	three_prime_UTR	LOC_Os05g45030
5	26176714	T	G	three_prime_UTR	LOC_Os05g45030
5	26176722	A	G	three_prime_UTR	LOC_Os05g45030
5	26176750	A	G	three_prime_UTR	LOC_Os05g45030
5	26176785	T	A	three_prime_UTR	LOC_Os05g45030
5	26176842	A	G	three_prime_UTR	LOC_Os05g45030
5	26176866	C	A	three_prime_UTR	LOC_Os05g45030
5	26176959	T	C	three_prime_UTR	LOC_Os05g45030
5	26177007	A	G	three_prime_UTR	LOC_Os05g45030
5	26177015	C	T	three_prime_UTR	LOC_Os05g45030
5	26177022	G	A	three_prime_UTR	LOC_Os05g45030
5	21100530	A	C	three_prime_UTR	LOC_Os05g35500
5	26179722	C	T	three_prime_UTR	LOC_Os05g45040
5	26179757	A	G	three_prime_UTR	LOC_Os05g45040
5	26182244	G	T	three_prime_UTR	LOC_Os05g45050
5	26187297	T	C	three_prime_UTR	LOC_Os05g45060
5	26187315	T	C	three_prime_UTR	LOC_Os05g45060
5	26187402	A	G	three_prime_UTR	LOC_Os05g45060
5	26194709	G	A	three_prime_UTR	LOC_Os05g45080
5	21083983	T	C	three_prime_UTR	LOC_Os05g35480
5	26197883	C	A	three_prime_UTR	LOC_Os05g45090
5	26197892	A	C	three_prime_UTR	LOC_Os05g45090
5	26197894	A	C	three_prime_UTR	LOC_Os05g45090
5	26197948	A	T	three_prime_UTR	LOC_Os05g45090
5	26200009	A	G	three_prime_UTR	LOC_Os05g45100
5	26208671	G	A	three_prime_UTR	LOC_Os05g45130
5	21056888	T	C	three_prime_UTR	LOC_Os05g35444
5	21056887	T	C	three_prime_UTR	LOC_Os05g35444
5	21056701	C	T	three_prime_UTR	LOC_Os05g35444
5	21056686	G	A	three_prime_UTR	LOC_Os05g35444
5	21056589	A	G	three_prime_UTR	LOC_Os05g35444
5	21049112	G	T	three_prime_UTR	LOC_Os05g35430
5	21043261	C	A	three_prime_UTR	LOC_Os05g35410
5	21043213	A	C	three_prime_UTR	LOC_Os05g35410
5	26288303	G	A	three_prime_UTR	LOC_Os05g45300
5	26294751	C	A	three_prime_UTR	LOC_Os05g45320
5	26305663	G	T	three_prime_UTR	LOC_Os05g45340
5	26305682	T	C	three_prime_UTR	LOC_Os05g45340
5	26337186	T	C	three_prime_UTR	LOC_Os05g45400
5	20942210	G	T	three_prime_UTR	LOC_Os05g35260
5	20942144	C	T	three_prime_UTR	LOC_Os05g35260
5	26369002	G	A	three_prime_UTR	LOC_Os05g45450
5	26372705	T	C	three_prime_UTR	LOC_Os05g45460
5	26372730	C	T	three_prime_UTR	LOC_Os05g45460
5	26372786	T	C	three_prime_UTR	LOC_Os05g45460
5	26372796	A	G	three_prime_UTR	LOC_Os05g45460
5	26378512	A	G	three_prime_UTR	LOC_Os05g45480
5	26378525	G	A	three_prime_UTR	LOC_Os05g45480
5	26378528	A	G	three_prime_UTR	LOC_Os05g45480
5	26378538	T	G	three_prime_UTR	LOC_Os05g45480
5	26378596	C	T	three_prime_UTR	LOC_Os05g45480
5	26378693	T	A	three_prime_UTR	LOC_Os05g45480
5	20897758	A	T	three_prime_UTR	LOC_Os05g35190
5	20897602	A	G	three_prime_UTR	LOC_Os05g35190
5	26384177	C	G	three_prime_UTR	LOC_Os05g45490
5	26384280	C	T	three_prime_UTR	LOC_Os05g45490
5	26385642	C	T	three_prime_UTR	LOC_Os05g45500
5	26386570	T	G	three_prime_UTR	LOC_Os05g45510
5	26386874	G	A	three_prime_UTR	LOC_Os05g45510
5	26387180	T	C	three_prime_UTR	LOC_Os05g45510
5	26387689	T	C	three_prime_UTR	LOC_Os05g45510
5	20883072	A	T	three_prime_UTR	LOC_Os05g35170
5	20873738	C	G	three_prime_UTR	LOC_Os05g35140
5	20873663	G	A	three_prime_UTR	LOC_Os05g35140
5	20850950	A	G	three_prime_UTR	LOC_Os05g35110
5	20850840	A	G	three_prime_UTR	LOC_Os05g35110
5	20811143	A	G	three_prime_UTR	LOC_Os05g35060
5	26469070	C	A	three_prime_UTR	LOC_Os05g45670
5	26469072	G	A	three_prime_UTR	LOC_Os05g45670
5	26469096	C	T	three_prime_UTR	LOC_Os05g45670
5	20794339	C	T	three_prime_UTR	LOC_Os05g35010
5	20794336	G	A	three_prime_UTR	LOC_Os05g35010
5	20794329	T	G	three_prime_UTR	LOC_Os05g35010
5	20794301	T	C	three_prime_UTR	LOC_Os05g35010
5	26493631	C	T	three_prime_UTR	LOC_Os05g45720
5	26493694	A	G	three_prime_UTR	LOC_Os05g45720
5	20752871	C	G	three_prime_UTR	LOC_Os05g34920
5	26537669	G	A	three_prime_UTR	LOC_Os05g45810
5	26537825	G	T	three_prime_UTR	LOC_Os05g45810
5	20741051	T	C	three_prime_UTR	LOC_Os05g34914
5	20740893	C	T	three_prime_UTR	LOC_Os05g34914
5	26552055	T	C	three_prime_UTR	LOC_Os05g45830
5	20726014	G	A	three_prime_UTR	LOC_Os05g34880
5	26559761	T	A	three_prime_UTR	LOC_Os05g45840
5	26559768	C	T	three_prime_UTR	LOC_Os05g45840
5	26559952	C	T	three_prime_UTR	LOC_Os05g45840
5	26564688	G	A	three_prime_UTR	LOC_Os05g45850
5	26564775	A	G	three_prime_UTR	LOC_Os05g45850
5	26564846	A	G	three_prime_UTR	LOC_Os05g45850
5	26565126	C	T	three_prime_UTR	LOC_Os05g45850
5	26565713	C	T	three_prime_UTR	LOC_Os05g45850
5	26565781	A	C	three_prime_UTR	LOC_Os05g45850
5	26565848	A	G	three_prime_UTR	LOC_Os05g45850
5	26565968	C	T	three_prime_UTR	LOC_Os05g45850
5	26566239	C	T	three_prime_UTR	LOC_Os05g45850
5	26566403	C	G	three_prime_UTR	LOC_Os05g45850
5	26566404	G	T	three_prime_UTR	LOC_Os05g45850
5	26578034	C	G	three_prime_UTR	LOC_Os05g45870
5	26578237	T	A	three_prime_UTR	LOC_Os05g45870
5	26588096	G	A	three_prime_UTR	LOC_Os05g45880
5	26588313	A	G	three_prime_UTR	LOC_Os05g45880
5	20668478	T	C	three_prime_UTR	LOC_Os05g34820
5	26631249	C	T	three_prime_UTR	LOC_Os05g45950
5	26631374	T	A	three_prime_UTR	LOC_Os05g45950
5	20632450	C	G	three_prime_UTR	LOC_Os05g34770
5	20632404	A	G	three_prime_UTR	LOC_Os05g34770
5	20632343	T	A	three_prime_UTR	LOC_Os05g34770
5	26661524	C	T	three_prime_UTR	LOC_Os05g45990
5	26661539	G	A	three_prime_UTR	LOC_Os05g45990
5	26661619	G	T	three_prime_UTR	LOC_Os05g45990
5	26661620	G	C	three_prime_UTR	LOC_Os05g45990
5	26666399	A	T	three_prime_UTR	LOC_Os05g46000
5	20598792	C	T	three_prime_UTR	LOC_Os05g34720
5	20598621	C	G	three_prime_UTR	LOC_Os05g34720
5	26683800	T	C	three_prime_UTR	LOC_Os05g46020
5	26684179	C	T	three_prime_UTR	LOC_Os05g46020
5	20592290	A	T	three_prime_UTR	LOC_Os05g34710
5	20591951	A	G	three_prime_UTR	LOC_Os05g34710
5	20591935	A	C	three_prime_UTR	LOC_Os05g34710
5	20591922	T	C	three_prime_UTR	LOC_Os05g34710
5	20591894	G	A	three_prime_UTR	LOC_Os05g34710
5	20590929	G	A	three_prime_UTR	LOC_Os05g34700
5	20590757	G	A	three_prime_UTR	LOC_Os05g34700
5	20590590	A	G	three_prime_UTR	LOC_Os05g34700
5	20590548	C	A	three_prime_UTR	LOC_Os05g34700
5	20590547	T	C	three_prime_UTR	LOC_Os05g34700
5	26715752	C	T	three_prime_UTR	LOC_Os05g46050
5	26715934	T	G	three_prime_UTR	LOC_Os05g46050
5	26778494	G	A	three_prime_UTR	LOC_Os05g46170
5	26778652	T	C	three_prime_UTR	LOC_Os05g46170
5	26778670	T	C	three_prime_UTR	LOC_Os05g46170
5	26778814	A	G	three_prime_UTR	LOC_Os05g46170
5	20490138	G	C	three_prime_UTR	LOC_Os05g34550
5	26793526	T	C	three_prime_UTR	LOC_Os05g46190
5	20483442	T	C	three_prime_UTR	LOC_Os05g34540
5	26801215	T	C	three_prime_UTR	LOC_Os05g46200
5	26823494	A	C	three_prime_UTR	LOC_Os05g46250
5	26823506	T	A	three_prime_UTR	LOC_Os05g46250
5	26823564	C	T	three_prime_UTR	LOC_Os05g46250
5	26823590	C	T	three_prime_UTR	LOC_Os05g46250
5	26823595	A	G	three_prime_UTR	LOC_Os05g46250
5	20456320	C	T	three_prime_UTR	LOC_Os05g34500
5	26823757	T	C	three_prime_UTR	LOC_Os05g46250
5	20456239	A	T	three_prime_UTR	LOC_Os05g34500
5	26823811	C	T	three_prime_UTR	LOC_Os05g46250
5	26823836	A	C	three_prime_UTR	LOC_Os05g46250
5	26823839	G	A	three_prime_UTR	LOC_Os05g46250
5	26823881	G	T	three_prime_UTR	LOC_Os05g46250
5	20456070	C	T	three_prime_UTR	LOC_Os05g34500
5	26823940	A	G	three_prime_UTR	LOC_Os05g46250
5	26824033	C	T	three_prime_UTR	LOC_Os05g46250
5	26828325	T	C	three_prime_UTR	LOC_Os05g46260
5	26829172	C	T	three_prime_UTR	LOC_Os05g46260
5	26835335	T	C	three_prime_UTR	LOC_Os05g46280
5	26835450	A	G	three_prime_UTR	LOC_Os05g46280
5	20441687	A	G	three_prime_UTR	LOC_Os05g34470
5	20441630	T	C	three_prime_UTR	LOC_Os05g34470
5	20441426	A	T	three_prime_UTR	LOC_Os05g34470
5	20440406	T	C	three_prime_UTR	LOC_Os05g34470
5	20437782	A	G	three_prime_UTR	LOC_Os05g34460
5	20437508	C	T	three_prime_UTR	LOC_Os05g34460
5	26857038	T	A	three_prime_UTR	LOC_Os05g46330
5	26860063	G	A	three_prime_UTR	LOC_Os05g46340
5	26860229	A	G	three_prime_UTR	LOC_Os05g46340
5	26866159	G	A	three_prime_UTR	LOC_Os05g46350
5	26870898	T	C	three_prime_UTR	LOC_Os05g46360
5	26871092	A	G	three_prime_UTR	LOC_Os05g46360
5	26871104	C	A	three_prime_UTR	LOC_Os05g46360
5	26871131	A	G	three_prime_UTR	LOC_Os05g46360
5	26881347	C	T	three_prime_UTR	LOC_Os05g46370
5	26886271	C	T	three_prime_UTR	LOC_Os05g46380
5	26886310	G	T	three_prime_UTR	LOC_Os05g46380
5	26886362	A	T	three_prime_UTR	LOC_Os05g46380
5	26886497	A	T	three_prime_UTR	LOC_Os05g46380
5	26886684	A	G	three_prime_UTR	LOC_Os05g46380
5	26886685	C	T	three_prime_UTR	LOC_Os05g46380
5	26886736	A	T	three_prime_UTR	LOC_Os05g46380
5	26943293	C	A	three_prime_UTR	LOC_Os05g46510
5	26945787	A	G	three_prime_UTR	LOC_Os05g46520
5	20328325	T	A	three_prime_UTR	LOC_Os05g34325
5	20328238	A	C	three_prime_UTR	LOC_Os05g34325
5	20310218	G	A	three_prime_UTR	LOC_Os05g34310
5	20304421	T	G	three_prime_UTR	LOC_Os05g34290
5	20304253	G	T	three_prime_UTR	LOC_Os05g34290
5	20304180	G	A	three_prime_UTR	LOC_Os05g34290
5	26998473	T	C	three_prime_UTR	LOC_Os05g46630
5	20279614	T	C	three_prime_UTR	LOC_Os05g34260
5	20247219	A	C	three_prime_UTR	LOC_Os05g34210
5	27039012	T	C	three_prime_UTR	LOC_Os05g46710
5	27048515	C	G	three_prime_UTR	LOC_Os05g46720
5	20193753	T	C	three_prime_UTR	LOC_Os05g34150
5	20193671	A	G	three_prime_UTR	LOC_Os05g34150
5	27088546	C	T	three_prime_UTR	LOC_Os05g46770
5	27088600	C	T	three_prime_UTR	LOC_Os05g46770
5	27098931	T	C	three_prime_UTR	LOC_Os05g46780
5	20179940	A	G	three_prime_UTR	LOC_Os05g34130
5	20179624	G	T	three_prime_UTR	LOC_Os05g34130
5	20179555	G	A	three_prime_UTR	LOC_Os05g34130
5	20179481	T	C	three_prime_UTR	LOC_Os05g34130
5	20179387	G	A	three_prime_UTR	LOC_Os05g34130
5	20179340	G	A	three_prime_UTR	LOC_Os05g34130
5	20179071	C	T	three_prime_UTR	LOC_Os05g34130
5	20179050	G	A	three_prime_UTR	LOC_Os05g34130
5	20178973	G	C	three_prime_UTR	LOC_Os05g34130
5	20178961	C	T	three_prime_UTR	LOC_Os05g34130
5	20178928	C	T	three_prime_UTR	LOC_Os05g34130
5	20156435	G	A	three_prime_UTR	LOC_Os05g34110
5	27199166	G	T	three_prime_UTR	LOC_Os05g47470
5	27199204	T	C	three_prime_UTR	LOC_Os05g47470
5	27199249	A	G	three_prime_UTR	LOC_Os05g47470
5	27199388	A	G	three_prime_UTR	LOC_Os05g47470
5	27209863	A	G	three_prime_UTR	LOC_Os05g47490
5	27227269	C	T	three_prime_UTR	LOC_Os05g47530
5	27233628	A	T	three_prime_UTR	LOC_Os05g47540
5	27233673	T	G	three_prime_UTR	LOC_Os05g47540
5	20039558	C	T	three_prime_UTR	LOC_Os05g33940
5	20039552	T	C	three_prime_UTR	LOC_Os05g33940
5	20039343	T	G	three_prime_UTR	LOC_Os05g33940
5	20039287	G	A	three_prime_UTR	LOC_Os05g33940
5	20039283	T	C	three_prime_UTR	LOC_Os05g33940
5	20039253	T	G	three_prime_UTR	LOC_Os05g33940
5	27262934	A	G	three_prime_UTR	LOC_Os05g47580
5	19993892	C	T	three_prime_UTR	LOC_Os05g33890
5	19963076	G	T	three_prime_UTR	LOC_Os05g33840
5	19963030	A	T	three_prime_UTR	LOC_Os05g33840
5	27320487	G	C	three_prime_UTR	LOC_Os05g47670
5	27331103	C	T	three_prime_UTR	LOC_Os05g47700
5	27331275	C	A	three_prime_UTR	LOC_Os05g47700
5	19938112	T	C	three_prime_UTR	LOC_Os05g33820
5	19937858	C	T	three_prime_UTR	LOC_Os05g33820
5	27346268	C	T	three_prime_UTR	LOC_Os05g47730
5	27367482	T	C	three_prime_UTR	LOC_Os05g47770
5	27387072	A	G	three_prime_UTR	LOC_Os05g47790
5	27387936	T	C	three_prime_UTR	LOC_Os05g47790
5	27387939	T	C	three_prime_UTR	LOC_Os05g47790
5	27387977	G	A	three_prime_UTR	LOC_Os05g47790
5	27387991	T	C	three_prime_UTR	LOC_Os05g47790
5	19871081	A	C	three_prime_UTR	LOC_Os05g33730
5	27414314	C	T	three_prime_UTR	LOC_Os05g47820
5	27424598	C	T	three_prime_UTR	LOC_Os05g47840
5	27424646	T	C	three_prime_UTR	LOC_Os05g47840
5	27424710	T	C	three_prime_UTR	LOC_Os05g47840
5	19845505	T	A	three_prime_UTR	LOC_Os05g33710
5	27465050	T	C	three_prime_UTR	LOC_Os05g47900
5	19785047	G	T	three_prime_UTR	LOC_Os05g33630
5	19774835	T	A	three_prime_UTR	LOC_Os05g33610
5	19774834	T	G	three_prime_UTR	LOC_Os05g33610
5	19774808	G	A	three_prime_UTR	LOC_Os05g33610
5	19774670	T	G	three_prime_UTR	LOC_Os05g33610
5	19774669	T	G	three_prime_UTR	LOC_Os05g33610
5	27521719	C	T	three_prime_UTR	LOC_Os05g48000
5	27521747	G	A	three_prime_UTR	LOC_Os05g48000
5	27521766	G	A	three_prime_UTR	LOC_Os05g48000
5	27537495	T	A	three_prime_UTR	LOC_Os05g48030
5	19740741	G	T	three_prime_UTR	LOC_Os05g33580
5	27545972	C	A	three_prime_UTR	LOC_Os05g48040
5	19684570	A	G	three_prime_UTR	LOC_Os05g33510
5	27605254	C	T	three_prime_UTR	LOC_Os05g48150
5	19647385	G	A	three_prime_UTR	LOC_Os05g33430
5	19647316	T	G	three_prime_UTR	LOC_Os05g33430
5	19647288	A	T	three_prime_UTR	LOC_Os05g33430
5	19647265	G	A	three_prime_UTR	LOC_Os05g33430
5	27638698	T	C	three_prime_UTR	LOC_Os05g48210
5	27638783	T	C	three_prime_UTR	LOC_Os05g48210
5	27638870	A	G	three_prime_UTR	LOC_Os05g48210
5	27642775	G	A	three_prime_UTR	LOC_Os05g48220
5	19636040	A	T	three_prime_UTR	LOC_Os05g33410
5	19636010	T	C	three_prime_UTR	LOC_Os05g33410
5	19636009	T	C	three_prime_UTR	LOC_Os05g33410
5	19636004	G	A	three_prime_UTR	LOC_Os05g33410
5	19635989	A	G	three_prime_UTR	LOC_Os05g33410
5	19635909	C	T	three_prime_UTR	LOC_Os05g33410
5	19635823	A	G	three_prime_UTR	LOC_Os05g33410
5	19633374	G	A	three_prime_UTR	LOC_Os05g33400
5	27647550	G	T	three_prime_UTR	LOC_Os05g48230
5	27647660	C	T	three_prime_UTR	LOC_Os05g48230
5	27647721	C	G	three_prime_UTR	LOC_Os05g48230
5	27647749	C	T	three_prime_UTR	LOC_Os05g48230
5	27647843	C	T	three_prime_UTR	LOC_Os05g48230
5	19624592	T	C	three_prime_UTR	LOC_Os05g33390
5	27669157	T	C	three_prime_UTR	LOC_Os05g48270
5	27697195	T	G	three_prime_UTR	LOC_Os05g48310
5	27705434	T	C	three_prime_UTR	LOC_Os05g48330
5	27731364	G	A	three_prime_UTR	LOC_Os05g48370
5	19533357	C	G	three_prime_UTR	LOC_Os05g33320
5	19512813	T	C	three_prime_UTR	LOC_Os05g33290
5	19512810	C	G	three_prime_UTR	LOC_Os05g33290
5	19507258	C	A	three_prime_UTR	LOC_Os05g33270
5	19507206	C	T	three_prime_UTR	LOC_Os05g33270
5	19507091	A	G	three_prime_UTR	LOC_Os05g33270
5	27784578	T	C	three_prime_UTR	LOC_Os05g48450
5	19488247	T	C	three_prime_UTR	LOC_Os05g33230
5	19488178	T	C	three_prime_UTR	LOC_Os05g33230
5	19482063	G	T	three_prime_UTR	LOC_Os05g33220
5	27798262	T	C	three_prime_UTR	LOC_Os05g48500
5	27798350	T	G	three_prime_UTR	LOC_Os05g48500
5	19467859	A	T	three_prime_UTR	LOC_Os05g33190
5	19467755	T	C	three_prime_UTR	LOC_Os05g33190
5	19467546	A	T	three_prime_UTR	LOC_Os05g33190
5	19449816	C	T	three_prime_UTR	LOC_Os05g33160
5	19449797	T	C	three_prime_UTR	LOC_Os05g33160
5	19449783	C	T	three_prime_UTR	LOC_Os05g33160
5	19449776	A	G	three_prime_UTR	LOC_Os05g33160
5	19447389	T	G	three_prime_UTR	LOC_Os05g33150
5	19436711	C	T	three_prime_UTR	LOC_Os05g33140
5	19436626	T	C	three_prime_UTR	LOC_Os05g33140
5	27864713	C	T	three_prime_UTR	LOC_Os05g48600
5	27864783	A	T	three_prime_UTR	LOC_Os05g48600
5	27865039	C	A	three_prime_UTR	LOC_Os05g48600
5	19413548	G	A	three_prime_UTR	LOC_Os05g33100
5	19413508	G	A	three_prime_UTR	LOC_Os05g33100
5	19413478	A	T	three_prime_UTR	LOC_Os05g33100
5	19413477	A	G	three_prime_UTR	LOC_Os05g33100
5	19413459	A	G	three_prime_UTR	LOC_Os05g33100
5	19413422	A	C	three_prime_UTR	LOC_Os05g33100
5	19413420	T	G	three_prime_UTR	LOC_Os05g33100
5	19403110	A	G	three_prime_UTR	LOC_Os05g33080
5	27882899	T	C	three_prime_UTR	LOC_Os05g48640
5	27896624	T	C	three_prime_UTR	LOC_Os05g48680
5	27902429	A	T	three_prime_UTR	LOC_Os05g48690
5	27912888	G	A	three_prime_UTR	LOC_Os05g48700
5	27912890	T	G	three_prime_UTR	LOC_Os05g48700
5	27912924	T	G	three_prime_UTR	LOC_Os05g48700
5	27935680	A	C	three_prime_UTR	LOC_Os05g48740
5	27935726	T	A	three_prime_UTR	LOC_Os05g48740
5	27935734	T	C	three_prime_UTR	LOC_Os05g48740
5	27935755	T	G	three_prime_UTR	LOC_Os05g48740
5	27935756	C	T	three_prime_UTR	LOC_Os05g48740
5	27935825	G	A	three_prime_UTR	LOC_Os05g48740
5	27935845	A	C	three_prime_UTR	LOC_Os05g48740
5	19331397	C	T	three_prime_UTR	LOC_Os05g32970
5	27970674	C	T	three_prime_UTR	LOC_Os05g48800
5	27970714	T	G	three_prime_UTR	LOC_Os05g48800
5	27970792	G	T	three_prime_UTR	LOC_Os05g48800
5	27974579	G	A	three_prime_UTR	LOC_Os05g48810
5	28004765	A	C	three_prime_UTR	LOC_Os05g48850
5	28004955	T	G	three_prime_UTR	LOC_Os05g48850
5	28006248	G	C	three_prime_UTR	LOC_Os05g48855
5	28006409	G	A	three_prime_UTR	LOC_Os05g48855
5	28006410	C	G	three_prime_UTR	LOC_Os05g48855
5	19241389	G	A	three_prime_UTR	LOC_Os05g32860
5	19241330	G	A	three_prime_UTR	LOC_Os05g32860
5	19240325	A	T	three_prime_UTR	LOC_Os05g32850
5	19240300	G	C	three_prime_UTR	LOC_Os05g32850
5	19240162	G	A	three_prime_UTR	LOC_Os05g32850
5	28042633	C	G	three_prime_UTR	LOC_Os05g48880
5	28042634	G	T	three_prime_UTR	LOC_Os05g48880
5	28052899	C	T	three_prime_UTR	LOC_Os05g48900
5	28068508	A	G	three_prime_UTR	LOC_Os05g48930
5	28068744	G	T	three_prime_UTR	LOC_Os05g48930
5	28105165	C	G	three_prime_UTR	LOC_Os05g48990
5	28114952	C	G	three_prime_UTR	LOC_Os05g49020
5	28120165	G	T	three_prime_UTR	LOC_Os05g49030
5	28127887	T	C	three_prime_UTR	LOC_Os05g49050
5	28127911	G	T	three_prime_UTR	LOC_Os05g49050
5	28128134	T	C	three_prime_UTR	LOC_Os05g49050
5	28128285	C	G	three_prime_UTR	LOC_Os05g49050
5	28128316	T	G	three_prime_UTR	LOC_Os05g49050
5	28128375	G	C	three_prime_UTR	LOC_Os05g49050
5	28133975	A	G	three_prime_UTR	LOC_Os05g49080
5	28134033	A	T	three_prime_UTR	LOC_Os05g49080
5	19135693	G	T	three_prime_UTR	LOC_Os05g32680
5	19122829	T	C	three_prime_UTR	LOC_Os05g32660
5	19122720	A	G	three_prime_UTR	LOC_Os05g32660
5	28157791	A	G	three_prime_UTR	LOC_Os05g49100
5	19112730	A	G	three_prime_UTR	LOC_Os05g32630
5	19112519	G	A	three_prime_UTR	LOC_Os05g32630
5	19112488	T	G	three_prime_UTR	LOC_Os05g32630
5	19099037	C	A	three_prime_UTR	LOC_Os05g32610
5	19098978	T	G	three_prime_UTR	LOC_Os05g32610
5	28181765	A	C	three_prime_UTR	LOC_Os05g49120
5	28182459	G	T	three_prime_UTR	LOC_Os05g49120
5	28188111	C	A	three_prime_UTR	LOC_Os05g49130
5	19089578	T	A	three_prime_UTR	LOC_Os05g32600
5	19083367	G	A	three_prime_UTR	LOC_Os05g32590
5	19077872	A	C	three_prime_UTR	LOC_Os05g32580
5	28207062	A	G	three_prime_UTR	LOC_Os05g49160
5	28215954	T	C	three_prime_UTR	LOC_Os05g49170
5	28228186	A	G	three_prime_UTR	LOC_Os05g49180
5	28228743	T	G	three_prime_UTR	LOC_Os05g49180
5	28237254	T	A	three_prime_UTR	LOC_Os05g49200
5	28244767	G	A	three_prime_UTR	LOC_Os05g49220
5	19030692	A	G	three_prime_UTR	LOC_Os05g32544
5	28249402	C	T	three_prime_UTR	LOC_Os05g49230
5	28254939	C	T	three_prime_UTR	LOC_Os05g49240
5	19019721	A	G	three_prime_UTR	LOC_Os05g32530
5	19019635	T	A	three_prime_UTR	LOC_Os05g32530
5	19019589	A	G	three_prime_UTR	LOC_Os05g32530
5	19019576	G	T	three_prime_UTR	LOC_Os05g32530
5	19019371	G	A	three_prime_UTR	LOC_Os05g32530
5	28292997	A	G	three_prime_UTR	LOC_Os05g49300
5	28307919	T	G	three_prime_UTR	LOC_Os05g49350
5	28307924	G	T	three_prime_UTR	LOC_Os05g49350
5	28308003	T	A	three_prime_UTR	LOC_Os05g49350
5	28311924	G	C	three_prime_UTR	LOC_Os05g49370
5	28318666	G	A	three_prime_UTR	LOC_Os05g49380
5	28328814	A	G	three_prime_UTR	LOC_Os05g49400
5	28328865	A	G	three_prime_UTR	LOC_Os05g49400
5	28330414	A	G	three_prime_UTR	LOC_Os05g49410
5	28330435	T	A	three_prime_UTR	LOC_Os05g49410
5	28330437	A	T	three_prime_UTR	LOC_Os05g49410
5	28339305	G	A	three_prime_UTR	LOC_Os05g49420
5	28339486	A	C	three_prime_UTR	LOC_Os05g49420
5	28344923	T	G	three_prime_UTR	LOC_Os05g49430
5	28345048	T	C	three_prime_UTR	LOC_Os05g49430
5	18933293	T	C	three_prime_UTR	LOC_Os05g32430
5	18933128	T	C	three_prime_UTR	LOC_Os05g32430
5	28347740	A	G	three_prime_UTR	LOC_Os05g49440
5	28347768	T	C	three_prime_UTR	LOC_Os05g49440
5	18887853	C	T	three_prime_UTR	LOC_Os05g32380
5	18872051	C	A	three_prime_UTR	LOC_Os05g32360
5	18867203	C	T	three_prime_UTR	LOC_Os05g32350
5	18866920	C	T	three_prime_UTR	LOC_Os05g32350
5	18849935	C	T	three_prime_UTR	LOC_Os05g32330
5	18845728	C	T	three_prime_UTR	LOC_Os05g32320
5	18845623	T	A	three_prime_UTR	LOC_Os05g32320
5	18840644	C	A	three_prime_UTR	LOC_Os05g32310
5	18817696	A	G	three_prime_UTR	LOC_Os05g32270
5	28465936	T	G	three_prime_UTR	LOC_Os05g49610
5	28473004	A	G	three_prime_UTR	LOC_Os05g49620
5	28476211	C	A	three_prime_UTR	LOC_Os05g49630
5	28476369	G	C	three_prime_UTR	LOC_Os05g49630
5	28476459	G	A	three_prime_UTR	LOC_Os05g49630
5	28476470	C	T	three_prime_UTR	LOC_Os05g49630
5	28476548	T	A	three_prime_UTR	LOC_Os05g49630
5	28476549	G	T	three_prime_UTR	LOC_Os05g49630
5	28476717	A	G	three_prime_UTR	LOC_Os05g49630
5	28476801	T	C	three_prime_UTR	LOC_Os05g49630
5	28476890	G	A	three_prime_UTR	LOC_Os05g49630
5	28476904	G	A	three_prime_UTR	LOC_Os05g49630
5	28477137	T	G	three_prime_UTR	LOC_Os05g49630
5	18801878	T	C	three_prime_UTR	LOC_Os05g32230
5	18793572	A	T	three_prime_UTR	LOC_Os05g32220
5	18793529	A	C	three_prime_UTR	LOC_Os05g32220
5	28488034	A	G	three_prime_UTR	LOC_Os05g49670
5	18786726	G	A	three_prime_UTR	LOC_Os05g32210
5	18786547	A	T	three_prime_UTR	LOC_Os05g32210
5	28493664	G	T	three_prime_UTR	LOC_Os05g49680
5	28493702	T	A	three_prime_UTR	LOC_Os05g49680
5	28494541	A	G	three_prime_UTR	LOC_Os05g49684
5	28494580	C	T	three_prime_UTR	LOC_Os05g49684
5	28494603	C	T	three_prime_UTR	LOC_Os05g49684
5	28494620	C	T	three_prime_UTR	LOC_Os05g49684
5	28494628	A	G	three_prime_UTR	LOC_Os05g49684
5	28494640	T	G	three_prime_UTR	LOC_Os05g49684
5	28494662	T	C	three_prime_UTR	LOC_Os05g49684
5	28494697	T	C	three_prime_UTR	LOC_Os05g49684
5	28500512	G	C	three_prime_UTR	LOC_Os05g49700
5	18759942	T	G	three_prime_UTR	LOC_Os05g32170
5	18759933	T	A	three_prime_UTR	LOC_Os05g32170
5	18759628	G	C	three_prime_UTR	LOC_Os05g32170
5	28536661	T	C	three_prime_UTR	LOC_Os05g49740
5	28536856	G	T	three_prime_UTR	LOC_Os05g49740
5	28536893	A	G	three_prime_UTR	LOC_Os05g49740
5	18741701	C	A	three_prime_UTR	LOC_Os05g32140
5	28543388	T	C	three_prime_UTR	LOC_Os05g49750
5	28543406	T	C	three_prime_UTR	LOC_Os05g49750
5	28543550	T	C	three_prime_UTR	LOC_Os05g49750
5	28543687	C	T	three_prime_UTR	LOC_Os05g49750
5	28543701	T	C	three_prime_UTR	LOC_Os05g49750
5	28543704	G	T	three_prime_UTR	LOC_Os05g49750
5	28543808	A	G	three_prime_UTR	LOC_Os05g49750
5	28543840	C	T	three_prime_UTR	LOC_Os05g49750
5	28551150	T	A	three_prime_UTR	LOC_Os05g49760
5	18724592	G	A	three_prime_UTR	LOC_Os05g32110
5	28557293	T	G	three_prime_UTR	LOC_Os05g49770
5	28574968	T	C	three_prime_UTR	LOC_Os05g49780
5	18685394	T	A	three_prime_UTR	LOC_Os05g32060
5	18685289	G	A	three_prime_UTR	LOC_Os05g32060
5	28612553	T	G	three_prime_UTR	LOC_Os05g49860
5	28641873	G	A	three_prime_UTR	LOC_Os05g49930
5	28647989	A	T	three_prime_UTR	LOC_Os05g49940
5	28648016	C	A	three_prime_UTR	LOC_Os05g49940
5	28648037	G	T	three_prime_UTR	LOC_Os05g49940
5	28666787	C	A	three_prime_UTR	LOC_Os05g49980
5	28666946	G	A	three_prime_UTR	LOC_Os05g49980
5	28668853	T	C	three_prime_UTR	LOC_Os05g49990
5	28704474	T	C	three_prime_UTR	LOC_Os05g50080
5	18565612	C	G	three_prime_UTR	LOC_Os05g31890
5	18565458	C	A	three_prime_UTR	LOC_Os05g31890
5	18564920	T	C	three_prime_UTR	LOC_Os05g31890
5	28726430	C	A	three_prime_UTR	LOC_Os05g50120
5	28737860	T	G	three_prime_UTR	LOC_Os05g50140
5	28758632	A	C	three_prime_UTR	LOC_Os05g50180
5	18505814	C	G	three_prime_UTR	LOC_Os05g31770
5	18505762	C	G	three_prime_UTR	LOC_Os05g31770
5	18496494	A	G	three_prime_UTR	LOC_Os05g31750
5	18496223	T	A	three_prime_UTR	LOC_Os05g31750
5	18496110	G	A	three_prime_UTR	LOC_Os05g31750
5	28788142	T	G	three_prime_UTR	LOC_Os05g50230
[truncated: 894 more rows]

## Sheet: Chr6
Chromosome	Ref. position	Ref. Nucleotide	Variation Nucleotide	Type of Variation	Locus Name
[truncated: 1,611 more rows]

[truncated: 6 more sheets: Chr7, Chr8, Chr9, Chr10, Chr11, Chr12]
