# Supplementary material for: A Strategy for Genome-Wide Identification of Gene Based Polymorphisms in Rice Reveals Non-Synonymous Variation and Functional Genotypic Markers
Source: PLoS One. 2014 Sep 19;9(9):e105335. doi: 10.1371/journal.pone.0105335 (PMC4169549; doi:10.1371/journal.pone.0105335)
Supplement: Table S4 — Hotspot genes containing 100 SNP and more in the locus. (XLSX) [file pone.0105335.s004.xlsx]

## Sheet: Chr1
Chromosome	Ref. position	Ref. Nucleotide	Variation Nucleotide	Type of Variation	Locus Name
1	29327766	C	G	five_prime_UTR	LOC_Os01g51060
1	29327752	G	A	five_prime_UTR	LOC_Os01g51060
1	29327625	C	T	five_prime_UTR	LOC_Os01g51060
1	29327418	G	T	five_prime_UTR	LOC_Os01g51060
1	29327417	A	G	five_prime_UTR	LOC_Os01g51060
1	29442688	A	G	five_prime_UTR	LOC_Os01g51220
1	29306597	A	G	five_prime_UTR	LOC_Os01g51010
1	29469600	A	G	five_prime_UTR	LOC_Os01g51260
1	29280527	C	T	five_prime_UTR	LOC_Os01g50960
1	29280226	G	A	five_prime_UTR	LOC_Os01g50960
1	29280224	A	C	five_prime_UTR	LOC_Os01g50960
1	29280182	C	A	five_prime_UTR	LOC_Os01g50960
1	29483418	G	C	five_prime_UTR	LOC_Os01g51290
1	29240567	A	G	five_prime_UTR	LOC_Os01g50930
1	29233261	A	C	five_prime_UTR	LOC_Os01g50910
1	29233260	T	A	five_prime_UTR	LOC_Os01g50910
1	29544678	C	T	five_prime_UTR	LOC_Os01g51390
1	29568564	A	C	five_prime_UTR	LOC_Os01g51420
1	29188984	T	C	five_prime_UTR	LOC_Os01g50820
1	29188922	T	C	five_prime_UTR	LOC_Os01g50820
1	29574079	A	T	five_prime_UTR	LOC_Os01g51430
1	29184004	C	T	five_prime_UTR	LOC_Os01g50810
1	29183998	A	T	five_prime_UTR	LOC_Os01g50810
1	29598908	C	T	five_prime_UTR	LOC_Os01g51530
1	29598943	G	C	five_prime_UTR	LOC_Os01g51530
1	29598946	A	C	five_prime_UTR	LOC_Os01g51530
1	29598970	A	G	five_prime_UTR	LOC_Os01g51530
1	29599039	A	G	five_prime_UTR	LOC_Os01g51530
1	29599075	T	A	five_prime_UTR	LOC_Os01g51530
1	29599121	G	A	five_prime_UTR	LOC_Os01g51530
1	29158277	G	C	five_prime_UTR	LOC_Os01g50760
1	29605438	T	G	five_prime_UTR	LOC_Os01g51540
1	29132163	G	C	five_prime_UTR	LOC_Os01g50720
1	29110404	C	T	five_prime_UTR	LOC_Os01g50690
1	29110315	T	G	five_prime_UTR	LOC_Os01g50690
1	29652698	T	C	five_prime_UTR	LOC_Os01g51630
1	29652969	G	A	five_prime_UTR	LOC_Os01g51630
1	29679378	A	G	five_prime_UTR	LOC_Os01g51640
1	29072901	C	A	five_prime_UTR	LOC_Os01g50622
1	29072866	T	A	five_prime_UTR	LOC_Os01g50622
1	29067307	T	C	five_prime_UTR	LOC_Os01g50616
1	29066988	C	A	five_prime_UTR	LOC_Os01g50616
1	29066869	T	C	five_prime_UTR	LOC_Os01g50616
1	29066860	C	G	five_prime_UTR	LOC_Os01g50616
1	29750809	C	T	five_prime_UTR	LOC_Os01g51735
1	29750873	T	G	five_prime_UTR	LOC_Os01g51735
1	29750951	T	A	five_prime_UTR	LOC_Os01g51735
1	29763673	T	C	five_prime_UTR	LOC_Os01g51754
1	29770206	G	A	five_prime_UTR	LOC_Os01g51770
1	29775875	A	G	five_prime_UTR	LOC_Os01g51780
1	29775879	A	T	five_prime_UTR	LOC_Os01g51780
1	29775934	T	G	five_prime_UTR	LOC_Os01g51780
1	29783591	G	A	five_prime_UTR	LOC_Os01g51800
1	29783692	G	A	five_prime_UTR	LOC_Os01g51800
1	29783781	A	G	five_prime_UTR	LOC_Os01g51800
1	28970670	T	C	five_prime_UTR	LOC_Os01g50450
1	28921549	C	A	five_prime_UTR	LOC_Os01g50370
1	29842651	C	T	five_prime_UTR	LOC_Os01g51920
1	29842674	A	G	five_prime_UTR	LOC_Os01g51920
1	29842940	G	A	five_prime_UTR	LOC_Os01g51920
1	29843050	A	G	five_prime_UTR	LOC_Os01g51920
1	28881813	A	G	five_prime_UTR	LOC_Os01g50310
1	28881757	T	C	five_prime_UTR	LOC_Os01g50310
1	28848156	A	G	five_prime_UTR	LOC_Os01g50200
1	28848045	C	G	five_prime_UTR	LOC_Os01g50200
1	29927951	T	A	five_prime_UTR	LOC_Os01g52050
1	29951485	T	A	five_prime_UTR	LOC_Os01g52090
1	29965114	A	G	five_prime_UTR	LOC_Os01g52110
1	29965137	A	G	five_prime_UTR	LOC_Os01g52110
1	29965660	C	G	five_prime_UTR	LOC_Os01g52110
1	29971383	C	G	five_prime_UTR	LOC_Os01g52120
1	29971443	A	T	five_prime_UTR	LOC_Os01g52120
1	29971515	C	T	five_prime_UTR	LOC_Os01g52120
1	29988191	G	C	five_prime_UTR	LOC_Os01g52130
1	29988235	G	A	five_prime_UTR	LOC_Os01g52130
1	29995213	A	G	five_prime_UTR	LOC_Os01g52140
1	28756554	A	G	five_prime_UTR	LOC_Os01g50060
1	28756546	C	T	five_prime_UTR	LOC_Os01g50060
1	28756524	T	C	five_prime_UTR	LOC_Os01g50060
1	28746701	A	C	five_prime_UTR	LOC_Os01g50040
1	28740161	T	C	five_prime_UTR	LOC_Os01g50030
1	30020934	C	T	five_prime_UTR	LOC_Os01g52214
1	30021222	T	G	five_prime_UTR	LOC_Os01g52214
1	30031926	C	A	five_prime_UTR	LOC_Os01g52250
1	30032345	T	C	five_prime_UTR	LOC_Os01g52250
1	30058874	C	T	five_prime_UTR	LOC_Os01g52290
1	30059154	C	T	five_prime_UTR	LOC_Os01g52290
1	30063891	C	T	five_prime_UTR	LOC_Os01g52304
1	30064105	C	T	five_prime_UTR	LOC_Os01g52304
1	30064661	C	T	five_prime_UTR	LOC_Os01g52304
1	30065022	T	C	five_prime_UTR	LOC_Os01g52304
1	28684391	A	C	five_prime_UTR	LOC_Os01g49940
1	28684353	A	T	five_prime_UTR	LOC_Os01g49940
1	28683984	T	C	five_prime_UTR	LOC_Os01g49940
1	28675759	C	T	five_prime_UTR	LOC_Os01g49930
1	30086483	T	C	five_prime_UTR	LOC_Os01g52370
1	28670893	G	A	five_prime_UTR	LOC_Os01g49920
1	28670874	T	G	five_prime_UTR	LOC_Os01g49920
1	28670739	T	G	five_prime_UTR	LOC_Os01g49920
1	28670575	T	A	five_prime_UTR	LOC_Os01g49920
1	28670573	T	C	five_prime_UTR	LOC_Os01g49920
1	28670572	T	G	five_prime_UTR	LOC_Os01g49920
1	28670549	C	T	five_prime_UTR	LOC_Os01g49920
1	28670512	G	A	five_prime_UTR	LOC_Os01g49920
1	28670502	T	G	five_prime_UTR	LOC_Os01g49920
1	28670500	T	G	five_prime_UTR	LOC_Os01g49920
1	28670391	G	A	five_prime_UTR	LOC_Os01g49920
1	28669974	T	C	five_prime_UTR	LOC_Os01g49920
1	28669772	A	C	five_prime_UTR	LOC_Os01g49920
1	28669547	T	C	five_prime_UTR	LOC_Os01g49920
1	28669509	A	G	five_prime_UTR	LOC_Os01g49920
1	28657913	T	C	five_prime_UTR	LOC_Os01g49900
1	30102815	A	T	five_prime_UTR	LOC_Os01g52400
1	30102837	A	G	five_prime_UTR	LOC_Os01g52400
1	30102915	T	G	five_prime_UTR	LOC_Os01g52400
1	30102966	G	A	five_prime_UTR	LOC_Os01g52400
1	28654114	T	C	five_prime_UTR	LOC_Os01g49890
1	28619643	G	A	five_prime_UTR	LOC_Os01g49830
1	30143752	A	G	five_prime_UTR	LOC_Os01g52470
1	30157903	T	C	five_prime_UTR	LOC_Os01g52490
1	30166377	G	C	five_prime_UTR	LOC_Os01g52500
1	28583087	A	G	five_prime_UTR	LOC_Os01g49770
1	30180583	C	A	five_prime_UTR	LOC_Os01g52530
1	28576123	C	T	five_prime_UTR	LOC_Os01g49750
1	28576074	G	A	five_prime_UTR	LOC_Os01g49750
1	28576064	C	T	five_prime_UTR	LOC_Os01g49750
1	28576054	G	A	five_prime_UTR	LOC_Os01g49750
1	28575942	G	A	five_prime_UTR	LOC_Os01g49750
1	28575941	T	C	five_prime_UTR	LOC_Os01g49750
1	28575920	G	A	five_prime_UTR	LOC_Os01g49750
1	28575900	A	G	five_prime_UTR	LOC_Os01g49750
1	28575879	G	A	five_prime_UTR	LOC_Os01g49750
1	28575866	T	C	five_prime_UTR	LOC_Os01g49750
1	28575823	T	C	five_prime_UTR	LOC_Os01g49750
1	28575818	G	A	five_prime_UTR	LOC_Os01g49750
1	30185176	C	A	five_prime_UTR	LOC_Os01g52540
1	28572288	C	T	five_prime_UTR	LOC_Os01g49730
1	28572038	A	G	five_prime_UTR	LOC_Os01g49730
1	28568896	C	T	five_prime_UTR	LOC_Os01g49720
1	30216055	T	G	five_prime_UTR	LOC_Os01g52560
1	28541971	G	A	five_prime_UTR	LOC_Os01g49670
1	28541926	T	C	five_prime_UTR	LOC_Os01g49670
1	28541777	T	A	five_prime_UTR	LOC_Os01g49670
1	28541705	C	T	five_prime_UTR	LOC_Os01g49670
1	28538899	T	A	five_prime_UTR	LOC_Os01g49650
1	28538215	T	G	five_prime_UTR	LOC_Os01g49640
1	28537904	G	A	five_prime_UTR	LOC_Os01g49640
1	28524083	G	A	five_prime_UTR	LOC_Os01g49614
1	28524053	G	A	five_prime_UTR	LOC_Os01g49614
1	28524028	T	C	five_prime_UTR	LOC_Os01g49614
1	28522224	A	G	five_prime_UTR	LOC_Os01g49600
1	28522223	A	T	five_prime_UTR	LOC_Os01g49600
1	28522180	T	C	five_prime_UTR	LOC_Os01g49600
1	30263387	T	G	five_prime_UTR	LOC_Os01g52650
1	30263434	A	T	five_prime_UTR	LOC_Os01g52650
1	30263456	C	T	five_prime_UTR	LOC_Os01g52650
1	30263458	C	A	five_prime_UTR	LOC_Os01g52650
1	30263468	T	C	five_prime_UTR	LOC_Os01g52650
1	30263496	A	G	five_prime_UTR	LOC_Os01g52650
1	30276478	A	G	five_prime_UTR	LOC_Os01g52670
1	30276538	A	T	five_prime_UTR	LOC_Os01g52670
1	30276548	T	C	five_prime_UTR	LOC_Os01g52670
1	30276563	T	G	five_prime_UTR	LOC_Os01g52670
1	28482634	T	C	five_prime_UTR	LOC_Os01g49529
1	30293956	T	C	five_prime_UTR	LOC_Os01g52690
1	30311598	C	T	five_prime_UTR	LOC_Os01g52710
1	30322951	T	G	five_prime_UTR	LOC_Os01g52730
1	30324050	A	G	five_prime_UTR	LOC_Os01g52730
1	30324441	A	T	five_prime_UTR	LOC_Os01g52730
1	30324511	C	T	five_prime_UTR	LOC_Os01g52730
1	30340215	T	G	five_prime_UTR	LOC_Os01g52740
1	30363748	T	A	five_prime_UTR	LOC_Os01g52780
1	30364087	T	A	five_prime_UTR	LOC_Os01g52780
1	30372301	G	T	five_prime_UTR	LOC_Os01g52790
1	30372524	G	A	five_prime_UTR	LOC_Os01g52790
1	30372612	G	A	five_prime_UTR	LOC_Os01g52790
1	28381077	G	T	five_prime_UTR	LOC_Os01g49370
1	28381061	A	G	five_prime_UTR	LOC_Os01g49370
1	28381040	T	G	five_prime_UTR	LOC_Os01g49370
1	28381026	A	G	five_prime_UTR	LOC_Os01g49370
1	28381022	A	G	five_prime_UTR	LOC_Os01g49370
1	28380939	C	T	five_prime_UTR	LOC_Os01g49370
1	28380927	T	C	five_prime_UTR	LOC_Os01g49370
1	28376571	C	A	five_prime_UTR	LOC_Os01g49360
1	28376433	T	C	five_prime_UTR	LOC_Os01g49360
1	30386391	A	C	five_prime_UTR	LOC_Os01g52830
1	30386575	C	A	five_prime_UTR	LOC_Os01g52830
1	30386592	C	T	five_prime_UTR	LOC_Os01g52830
1	30386713	T	C	five_prime_UTR	LOC_Os01g52830
1	30386867	G	A	five_prime_UTR	LOC_Os01g52830
1	30386986	C	A	five_prime_UTR	LOC_Os01g52830
1	28370931	A	G	five_prime_UTR	LOC_Os01g49350
1	28368226	G	A	five_prime_UTR	LOC_Os01g49340
1	28368141	A	T	five_prime_UTR	LOC_Os01g49340
1	28368069	C	T	five_prime_UTR	LOC_Os01g49340
1	28368023	A	G	five_prime_UTR	LOC_Os01g49340
1	28364042	A	G	five_prime_UTR	LOC_Os01g49330
1	30399030	G	A	five_prime_UTR	LOC_Os01g52864
1	28355003	G	A	five_prime_UTR	LOC_Os01g49320
1	28354789	T	C	five_prime_UTR	LOC_Os01g49320
1	28347716	T	C	five_prime_UTR	LOC_Os01g49310
1	30412928	C	G	five_prime_UTR	LOC_Os01g52890
1	30427095	G	A	five_prime_UTR	LOC_Os01g52920
1	30427286	T	C	five_prime_UTR	LOC_Os01g52920
1	30427393	C	T	five_prime_UTR	LOC_Os01g52920
1	28330869	T	C	five_prime_UTR	LOC_Os01g49290
1	28325420	A	T	five_prime_UTR	LOC_Os01g49280
1	28319516	A	C	five_prime_UTR	LOC_Os01g49260
1	28319481	G	A	five_prime_UTR	LOC_Os01g49260
1	28319460	C	A	five_prime_UTR	LOC_Os01g49260
1	30453512	C	G	five_prime_UTR	LOC_Os01g52980
1	30453578	T	C	five_prime_UTR	LOC_Os01g52980
1	30472662	C	T	five_prime_UTR	LOC_Os01g53020
1	30480298	T	G	five_prime_UTR	LOC_Os01g53040
1	30480631	A	T	five_prime_UTR	LOC_Os01g53040
1	30480651	T	C	five_prime_UTR	LOC_Os01g53040
1	30490934	G	C	five_prime_UTR	LOC_Os01g53070
1	30490984	A	G	five_prime_UTR	LOC_Os01g53070
1	30501714	C	A	five_prime_UTR	LOC_Os01g53079
1	28250092	A	C	five_prime_UTR	LOC_Os01g49160
1	30512512	A	G	five_prime_UTR	LOC_Os01g53090
1	28246870	C	T	five_prime_UTR	LOC_Os01g49154
1	28242757	C	T	five_prime_UTR	LOC_Os01g49150
1	28242213	G	A	five_prime_UTR	LOC_Os01g49150
1	28235233	G	A	five_prime_UTR	LOC_Os01g49120
1	30525059	A	C	five_prime_UTR	LOC_Os01g53130
1	28234926	T	C	five_prime_UTR	LOC_Os01g49120
1	30525137	C	T	five_prime_UTR	LOC_Os01g53130
1	30525216	A	G	five_prime_UTR	LOC_Os01g53130
1	30525222	G	T	five_prime_UTR	LOC_Os01g53130
1	28234744	G	T	five_prime_UTR	LOC_Os01g49120
1	28234725	T	C	five_prime_UTR	LOC_Os01g49120
1	28232200	G	A	five_prime_UTR	LOC_Os01g49110
1	30561229	C	T	five_prime_UTR	LOC_Os01g53200
1	30561294	C	T	five_prime_UTR	LOC_Os01g53200
1	30561309	C	T	five_prime_UTR	LOC_Os01g53200
1	28196122	G	T	five_prime_UTR	LOC_Os01g49065
1	28195855	G	A	five_prime_UTR	LOC_Os01g49065
1	28195807	T	C	five_prime_UTR	LOC_Os01g49065
1	28195802	T	C	five_prime_UTR	LOC_Os01g49065
1	28195782	T	C	five_prime_UTR	LOC_Os01g49065
1	28195728	A	G	five_prime_UTR	LOC_Os01g49065
1	28195724	C	T	five_prime_UTR	LOC_Os01g49065
1	28195400	G	C	five_prime_UTR	LOC_Os01g49065
1	28195040	C	T	five_prime_UTR	LOC_Os01g49065
1	28194866	T	C	five_prime_UTR	LOC_Os01g49065
1	28194804	G	A	five_prime_UTR	LOC_Os01g49065
1	28194779	G	A	five_prime_UTR	LOC_Os01g49065
1	28194576	T	C	five_prime_UTR	LOC_Os01g49065
1	28194405	G	A	five_prime_UTR	LOC_Os01g49065
1	28194343	C	G	five_prime_UTR	LOC_Os01g49065
1	28194314	G	A	five_prime_UTR	LOC_Os01g49065
1	28194229	A	G	five_prime_UTR	LOC_Os01g49065
1	28194063	C	T	five_prime_UTR	LOC_Os01g49065
1	28193686	T	C	five_prime_UTR	LOC_Os01g49065
1	28193605	G	C	five_prime_UTR	LOC_Os01g49065
1	28193578	C	T	five_prime_UTR	LOC_Os01g49065
1	28190405	A	G	five_prime_UTR	LOC_Os01g49060
1	28190285	C	G	five_prime_UTR	LOC_Os01g49060
1	28173919	A	G	five_prime_UTR	LOC_Os01g49026
1	28166483	A	T	five_prime_UTR	LOC_Os01g49020
1	30593717	C	A	five_prime_UTR	LOC_Os01g53250
1	30593807	G	A	five_prime_UTR	LOC_Os01g53250
1	30593875	A	T	five_prime_UTR	LOC_Os01g53250
1	30593972	C	T	five_prime_UTR	LOC_Os01g53250
1	30601142	A	G	five_prime_UTR	LOC_Os01g53255
1	30601207	G	C	five_prime_UTR	LOC_Os01g53255
1	30601293	T	C	five_prime_UTR	LOC_Os01g53255
1	30601331	T	C	five_prime_UTR	LOC_Os01g53255
1	30601402	C	T	five_prime_UTR	LOC_Os01g53255
1	30601494	T	C	five_prime_UTR	LOC_Os01g53255
1	28126592	A	C	five_prime_UTR	LOC_Os01g48990
1	28118239	T	G	five_prime_UTR	LOC_Os01g48980
1	28118138	T	C	five_prime_UTR	LOC_Os01g48980
1	28118126	G	T	five_prime_UTR	LOC_Os01g48980
1	28091305	G	T	five_prime_UTR	LOC_Os01g48960
1	28088517	G	T	five_prime_UTR	LOC_Os01g48950
1	30675547	A	T	five_prime_UTR	LOC_Os01g53390
1	30675574	G	C	five_prime_UTR	LOC_Os01g53390
1	30675598	G	A	five_prime_UTR	LOC_Os01g53390
1	30675633	T	C	five_prime_UTR	LOC_Os01g53390
1	30675662	A	G	five_prime_UTR	LOC_Os01g53390
1	30675788	C	T	five_prime_UTR	LOC_Os01g53390
1	28070804	T	C	five_prime_UTR	LOC_Os01g48920
1	28070708	C	G	five_prime_UTR	LOC_Os01g48920
1	30689863	G	T	five_prime_UTR	LOC_Os01g53420
1	30694916	G	A	five_prime_UTR	LOC_Os01g53430
1	30695018	A	T	five_prime_UTR	LOC_Os01g53430
1	30695123	T	C	five_prime_UTR	LOC_Os01g53430
1	30695151	A	G	five_prime_UTR	LOC_Os01g53430
1	28062064	C	T	five_prime_UTR	LOC_Os01g48910
1	28057471	T	A	five_prime_UTR	LOC_Os01g48900
1	28057267	T	G	five_prime_UTR	LOC_Os01g48900
1	30712175	G	T	five_prime_UTR	LOC_Os01g53460
1	30712235	C	T	five_prime_UTR	LOC_Os01g53460
1	30712292	C	A	five_prime_UTR	LOC_Os01g53460
1	30712328	C	T	five_prime_UTR	LOC_Os01g53460
1	30712339	T	C	five_prime_UTR	LOC_Os01g53460
1	30714063	G	T	five_prime_UTR	LOC_Os01g53450
1	28033002	C	T	five_prime_UTR	LOC_Os01g48874
1	28028999	G	A	five_prime_UTR	LOC_Os01g48850
1	28028830	C	T	five_prime_UTR	LOC_Os01g48850
1	28028821	T	C	five_prime_UTR	LOC_Os01g48850
1	28028768	T	C	five_prime_UTR	LOC_Os01g48850
1	28028746	T	G	five_prime_UTR	LOC_Os01g48850
1	30738739	A	C	five_prime_UTR	LOC_Os01g53520
1	30738757	T	G	five_prime_UTR	LOC_Os01g53520
1	28012656	G	C	five_prime_UTR	LOC_Os01g48820
1	28012537	G	A	five_prime_UTR	LOC_Os01g48820
1	28012476	C	T	five_prime_UTR	LOC_Os01g48820
1	28012470	C	A	five_prime_UTR	LOC_Os01g48820
1	30748380	A	C	five_prime_UTR	LOC_Os01g53550
1	30748395	G	A	five_prime_UTR	LOC_Os01g53550
1	30748422	G	T	five_prime_UTR	LOC_Os01g53550
1	30748433	T	A	five_prime_UTR	LOC_Os01g53550
1	28009033	T	C	five_prime_UTR	LOC_Os01g48810
1	30753473	A	C	five_prime_UTR	LOC_Os01g53560
1	30775123	T	C	five_prime_UTR	LOC_Os01g53600
1	30775181	A	G	five_prime_UTR	LOC_Os01g53600
1	27983981	C	T	five_prime_UTR	LOC_Os01g48790
1	30779394	A	C	five_prime_UTR	LOC_Os01g53610
1	30779464	T	G	five_prime_UTR	LOC_Os01g53610
1	30779492	G	A	five_prime_UTR	LOC_Os01g53610
1	30788730	A	G	five_prime_UTR	LOC_Os01g53630
1	30788736	C	T	five_prime_UTR	LOC_Os01g53630
1	30788768	T	G	five_prime_UTR	LOC_Os01g53630
1	30788771	A	G	five_prime_UTR	LOC_Os01g53630
1	30788795	G	A	five_prime_UTR	LOC_Os01g53630
1	30788805	A	G	five_prime_UTR	LOC_Os01g53630
1	30788872	G	A	five_prime_UTR	LOC_Os01g53630
1	30788876	T	C	five_prime_UTR	LOC_Os01g53630
1	27956688	A	G	five_prime_UTR	LOC_Os01g48740
1	30819029	G	A	five_prime_UTR	LOC_Os01g53640
1	30819364	T	C	five_prime_UTR	LOC_Os01g53640
1	30824731	A	G	five_prime_UTR	LOC_Os01g53650
1	30833004	C	T	five_prime_UTR	LOC_Os01g53670
1	27924990	T	G	five_prime_UTR	LOC_Os01g48700
1	27924962	G	A	five_prime_UTR	LOC_Os01g48700
1	27922232	A	C	five_prime_UTR	LOC_Os01g48690
1	30840267	G	C	five_prime_UTR	LOC_Os01g53680
1	27907047	T	C	five_prime_UTR	LOC_Os01g48680
1	27906914	T	G	five_prime_UTR	LOC_Os01g48680
1	30868595	T	C	five_prime_UTR	LOC_Os01g53710
1	30879067	C	T	five_prime_UTR	LOC_Os01g53720
1	30885110	C	G	five_prime_UTR	LOC_Os01g53730
1	27844258	T	C	five_prime_UTR	LOC_Os01g48550
1	27844230	C	T	five_prime_UTR	LOC_Os01g48550
1	27844003	C	G	five_prime_UTR	LOC_Os01g48550
1	27843951	G	T	five_prime_UTR	LOC_Os01g48550
1	27843935	G	A	five_prime_UTR	LOC_Os01g48550
1	27843914	T	A	five_prime_UTR	LOC_Os01g48550
1	27843742	G	A	five_prime_UTR	LOC_Os01g48550
1	27843687	A	G	five_prime_UTR	LOC_Os01g48550
1	27843654	A	C	five_prime_UTR	LOC_Os01g48550
1	27843622	C	A	five_prime_UTR	LOC_Os01g48550
1	27843471	C	T	five_prime_UTR	LOC_Os01g48550
1	27843467	T	C	five_prime_UTR	LOC_Os01g48550
1	27840208	C	T	five_prime_UTR	LOC_Os01g48540
1	30922825	G	A	five_prime_UTR	LOC_Os01g53800
1	30922978	A	G	five_prime_UTR	LOC_Os01g53800
1	27827110	A	G	five_prime_UTR	LOC_Os01g48525
1	27827042	A	G	five_prime_UTR	LOC_Os01g48525
1	30933342	A	G	five_prime_UTR	LOC_Os01g53810
1	30933427	G	C	five_prime_UTR	LOC_Os01g53810
1	30933511	T	C	five_prime_UTR	LOC_Os01g53810
1	30933569	G	A	five_prime_UTR	LOC_Os01g53810
1	30949522	G	A	five_prime_UTR	LOC_Os01g53840
1	27781240	C	A	five_prime_UTR	LOC_Os01g48446
1	27781112	T	C	five_prime_UTR	LOC_Os01g48446
1	30984549	A	G	five_prime_UTR	LOC_Os01g53890
1	30997995	G	A	five_prime_UTR	LOC_Os01g53910
1	30998085	C	A	five_prime_UTR	LOC_Os01g53910
1	27758158	G	C	five_prime_UTR	LOC_Os01g48440
1	31006069	A	C	five_prime_UTR	LOC_Os01g53920
1	31006075	T	C	five_prime_UTR	LOC_Os01g53920
1	31009505	C	T	five_prime_UTR	LOC_Os01g53930
1	31009628	T	C	five_prime_UTR	LOC_Os01g53930
1	27745983	T	A	five_prime_UTR	LOC_Os01g48420
1	27742556	G	C	five_prime_UTR	LOC_Os01g48410
1	27733811	G	A	five_prime_UTR	LOC_Os01g48390
1	27716431	G	C	five_prime_UTR	LOC_Os01g48370
1	31065172	C	T	five_prime_UTR	LOC_Os01g54010
1	27693041	T	G	five_prime_UTR	LOC_Os01g48330
1	27692874	T	C	five_prime_UTR	LOC_Os01g48330
1	27692653	A	T	five_prime_UTR	LOC_Os01g48330
1	27692612	A	G	five_prime_UTR	LOC_Os01g48330
1	27692583	T	C	five_prime_UTR	LOC_Os01g48330
1	27690723	C	T	five_prime_UTR	LOC_Os01g48320
1	27690617	A	C	five_prime_UTR	LOC_Os01g48320
1	27690604	T	A	five_prime_UTR	LOC_Os01g48320
1	31070275	A	G	five_prime_UTR	LOC_Os01g54020
1	27682201	G	A	five_prime_UTR	LOC_Os01g48310
1	27682091	G	T	five_prime_UTR	LOC_Os01g48310
1	31078784	G	A	five_prime_UTR	LOC_Os01g54040
1	27677473	T	G	five_prime_UTR	LOC_Os01g48300
1	27668568	A	T	five_prime_UTR	LOC_Os01g48280
1	27668524	G	A	five_prime_UTR	LOC_Os01g48280
1	31092752	A	T	five_prime_UTR	LOC_Os01g54050
1	31092767	G	A	five_prime_UTR	LOC_Os01g54050
1	27656280	A	T	five_prime_UTR	LOC_Os01g48250
1	31120792	G	T	five_prime_UTR	LOC_Os01g54119
1	27631234	G	C	five_prime_UTR	LOC_Os01g48220
1	27624629	T	C	five_prime_UTR	LOC_Os01g48210
1	27606016	C	T	five_prime_UTR	LOC_Os01g48200
1	31165770	C	T	five_prime_UTR	LOC_Os01g54190
1	31180372	A	T	five_prime_UTR	LOC_Os01g54210
1	31203494	G	C	five_prime_UTR	LOC_Os01g54240
1	27556194	C	T	five_prime_UTR	LOC_Os01g48130
1	27501994	G	C	five_prime_UTR	LOC_Os01g48060
1	27501902	C	T	five_prime_UTR	LOC_Os01g48060
1	27501813	T	C	five_prime_UTR	LOC_Os01g48060
1	31275098	A	C	five_prime_UTR	LOC_Os01g54350
1	31275120	C	T	five_prime_UTR	LOC_Os01g54350
1	31275244	A	C	five_prime_UTR	LOC_Os01g54350
1	31275329	C	G	five_prime_UTR	LOC_Os01g54350
1	31283816	C	T	five_prime_UTR	LOC_Os01g54370
1	31308252	C	A	five_prime_UTR	LOC_Os01g54420
1	31308342	A	G	five_prime_UTR	LOC_Os01g54420
1	31318219	G	A	five_prime_UTR	LOC_Os01g54430
1	31320515	C	T	five_prime_UTR	LOC_Os01g54440
1	31320644	A	T	five_prime_UTR	LOC_Os01g54440
1	31333217	T	C	five_prime_UTR	LOC_Os01g54480
1	31333329	A	C	five_prime_UTR	LOC_Os01g54480
1	31349747	A	C	five_prime_UTR	LOC_Os01g54510
1	31349828	G	A	five_prime_UTR	LOC_Os01g54510
1	31356809	G	A	five_prime_UTR	LOC_Os01g54515
1	31362651	C	T	five_prime_UTR	LOC_Os01g54530
1	31370225	C	A	five_prime_UTR	LOC_Os01g54550
1	31370347	G	A	five_prime_UTR	LOC_Os01g54550
1	31370387	T	A	five_prime_UTR	LOC_Os01g54550
1	31370499	C	G	five_prime_UTR	LOC_Os01g54550
1	31373417	G	A	five_prime_UTR	LOC_Os01g54560
1	31409180	C	T	five_prime_UTR	LOC_Os01g54600
1	31431638	T	A	five_prime_UTR	LOC_Os01g54630
1	27313542	C	T	five_prime_UTR	LOC_Os01g47745
1	27313477	T	G	five_prime_UTR	LOC_Os01g47745
1	27313312	T	A	five_prime_UTR	LOC_Os01g47745
1	27313299	C	T	five_prime_UTR	LOC_Os01g47745
1	27313286	G	A	five_prime_UTR	LOC_Os01g47745
1	27313277	T	C	five_prime_UTR	LOC_Os01g47745
1	31453470	A	G	five_prime_UTR	LOC_Os01g54670
1	31453545	C	T	five_prime_UTR	LOC_Os01g54670
1	27301436	G	C	five_prime_UTR	LOC_Os01g47730
1	27288312	A	G	five_prime_UTR	LOC_Os01g47710
1	31474094	G	T	five_prime_UTR	LOC_Os01g54700
1	31474223	A	C	five_prime_UTR	LOC_Os01g54700
1	27271656	T	A	five_prime_UTR	LOC_Os01g47680
1	27271500	G	A	five_prime_UTR	LOC_Os01g47680
1	27271483	A	G	five_prime_UTR	LOC_Os01g47680
1	27271405	C	T	five_prime_UTR	LOC_Os01g47680
1	27266705	G	C	five_prime_UTR	LOC_Os01g47660
1	27266616	C	A	five_prime_UTR	LOC_Os01g47660
1	31511632	G	A	five_prime_UTR	LOC_Os01g54784
1	27248247	T	A	five_prime_UTR	LOC_Os01g47635
1	27240150	C	A	five_prime_UTR	LOC_Os01g47610
1	27240140	T	C	five_prime_UTR	LOC_Os01g47610
1	31550713	T	C	five_prime_UTR	LOC_Os01g54850
1	31552843	C	G	five_prime_UTR	LOC_Os01g54860
1	31552938	T	C	five_prime_UTR	LOC_Os01g54860
1	31559276	A	G	five_prime_UTR	LOC_Os01g54870
1	31559338	C	G	five_prime_UTR	LOC_Os01g54870
1	31559382	C	A	five_prime_UTR	LOC_Os01g54870
1	31561436	A	T	five_prime_UTR	LOC_Os01g54880
1	31561448	G	A	five_prime_UTR	LOC_Os01g54880
1	31561579	A	G	five_prime_UTR	LOC_Os01g54880
1	27196502	A	T	five_prime_UTR	LOC_Os01g47560
1	31569243	G	A	five_prime_UTR	LOC_Os01g54900
1	31569261	G	C	five_prime_UTR	LOC_Os01g54900
1	31569296	C	A	five_prime_UTR	LOC_Os01g54900
1	31569397	G	A	five_prime_UTR	LOC_Os01g54900
1	31585342	A	T	five_prime_UTR	LOC_Os01g54920
1	31585506	G	T	five_prime_UTR	LOC_Os01g54920
1	27171451	G	A	five_prime_UTR	LOC_Os01g47530
1	31592457	T	A	five_prime_UTR	LOC_Os01g54930
1	31592559	T	A	five_prime_UTR	LOC_Os01g54930
1	31599163	T	A	five_prime_UTR	LOC_Os01g54940
1	31608255	T	A	five_prime_UTR	LOC_Os01g54960
1	31617345	A	G	five_prime_UTR	LOC_Os01g54990
1	31617364	C	T	five_prime_UTR	LOC_Os01g54990
1	27130806	A	G	five_prime_UTR	LOC_Os01g47470
1	31638812	G	T	five_prime_UTR	LOC_Os01g55030
1	31641259	C	T	five_prime_UTR	LOC_Os01g55040
1	31641632	A	G	five_prime_UTR	LOC_Os01g55040
1	27102411	A	C	five_prime_UTR	LOC_Os01g47430
1	31672254	T	C	five_prime_UTR	LOC_Os01g55090
1	27085980	C	T	five_prime_UTR	LOC_Os01g47410
1	31699651	T	C	five_prime_UTR	LOC_Os01g55100
1	27051249	G	A	five_prime_UTR	LOC_Os01g47350
1	27050886	C	T	five_prime_UTR	LOC_Os01g47350
1	31710739	C	T	five_prime_UTR	LOC_Os01g55110
1	31710749	G	C	five_prime_UTR	LOC_Os01g55110
1	27047446	A	T	five_prime_UTR	LOC_Os01g47340
1	27035192	T	C	five_prime_UTR	LOC_Os01g47300
1	27034859	C	T	five_prime_UTR	LOC_Os01g47300
1	27034790	G	A	five_prime_UTR	LOC_Os01g47300
1	27034493	A	G	five_prime_UTR	LOC_Os01g47300
1	27034320	T	A	five_prime_UTR	LOC_Os01g47300
1	27033904	G	A	five_prime_UTR	LOC_Os01g47300
1	27033870	C	T	five_prime_UTR	LOC_Os01g47300
1	27033852	G	A	five_prime_UTR	LOC_Os01g47300
1	27033378	G	A	five_prime_UTR	LOC_Os01g47300
1	27033264	A	T	five_prime_UTR	LOC_Os01g47300
1	27031930	C	T	five_prime_UTR	LOC_Os01g47290
1	27031925	A	G	five_prime_UTR	LOC_Os01g47290
1	27031806	T	C	five_prime_UTR	LOC_Os01g47290
1	31738299	T	A	five_prime_UTR	LOC_Os01g55170
1	31749272	G	T	five_prime_UTR	LOC_Os01g55190
1	31795200	T	C	five_prime_UTR	LOC_Os01g55240
1	31826762	G	A	five_prime_UTR	LOC_Os01g55290
1	26923196	G	T	five_prime_UTR	LOC_Os01g47130
1	26923109	C	G	five_prime_UTR	LOC_Os01g47130
1	31850754	A	C	five_prime_UTR	LOC_Os01g55340
1	26888702	G	T	five_prime_UTR	LOC_Os01g47080
1	26888419	G	A	five_prime_UTR	LOC_Os01g47080
1	31889916	G	C	five_prime_UTR	LOC_Os01g55370
1	31890230	A	G	five_prime_UTR	LOC_Os01g55370
1	31909648	C	T	five_prime_UTR	LOC_Os01g55390
1	31909662	A	C	five_prime_UTR	LOC_Os01g55390
1	31925889	A	C	five_prime_UTR	LOC_Os01g55420
1	31927647	C	G	five_prime_UTR	LOC_Os01g55430
1	26822973	A	G	five_prime_UTR	LOC_Os01g46984
1	26822951	C	G	five_prime_UTR	LOC_Os01g46984
1	26822936	C	T	five_prime_UTR	LOC_Os01g46984
1	26822929	G	A	five_prime_UTR	LOC_Os01g46984
1	26822897	A	G	five_prime_UTR	LOC_Os01g46984
1	26822823	T	C	five_prime_UTR	LOC_Os01g46984
1	26822627	G	C	five_prime_UTR	LOC_Os01g46984
1	31938594	A	G	five_prime_UTR	LOC_Os01g55440
1	31938612	A	T	five_prime_UTR	LOC_Os01g55440
1	31943610	G	A	five_prime_UTR	LOC_Os01g55450
1	31943840	T	G	five_prime_UTR	LOC_Os01g55450
1	31944129	G	T	five_prime_UTR	LOC_Os01g55450
1	26811884	G	A	five_prime_UTR	LOC_Os01g46980
1	26800334	A	C	five_prime_UTR	LOC_Os01g46970
1	26800111	T	C	five_prime_UTR	LOC_Os01g46970
1	26792025	G	A	five_prime_UTR	LOC_Os01g46950
1	26785259	G	A	five_prime_UTR	LOC_Os01g46932
1	26785251	A	C	five_prime_UTR	LOC_Os01g46932
1	31976078	A	G	five_prime_UTR	LOC_Os01g55500
1	31976206	G	A	five_prime_UTR	LOC_Os01g55500
1	31976370	C	T	five_prime_UTR	LOC_Os01g55500
1	31976394	A	G	five_prime_UTR	LOC_Os01g55500
1	31998708	A	T	five_prime_UTR	LOC_Os01g55540
1	31998940	T	A	five_prime_UTR	LOC_Os01g55540
1	32014415	T	C	five_prime_UTR	LOC_Os01g55570
1	32014418	G	A	five_prime_UTR	LOC_Os01g55570
1	32032768	A	G	five_prime_UTR	LOC_Os01g55600
1	32038080	A	G	five_prime_UTR	LOC_Os01g55610
1	32038171	G	A	five_prime_UTR	LOC_Os01g55610
1	32072491	G	T	five_prime_UTR	LOC_Os01g55700
1	32072586	C	G	five_prime_UTR	LOC_Os01g55700
1	32141468	G	A	five_prime_UTR	LOC_Os01g55799
1	32143811	T	C	five_prime_UTR	LOC_Os01g55795
1	32148114	A	G	five_prime_UTR	LOC_Os01g55830
1	32233255	G	C	five_prime_UTR	LOC_Os01g55974
1	32241236	A	C	five_prime_UTR	LOC_Os01g56000
1	32241269	T	A	five_prime_UTR	LOC_Os01g56000
1	32241271	T	C	five_prime_UTR	LOC_Os01g56000
1	32252186	A	C	five_prime_UTR	LOC_Os01g56020
1	32259069	T	C	five_prime_UTR	LOC_Os01g56030
1	32259083	C	T	five_prime_UTR	LOC_Os01g56030
1	32259184	A	G	five_prime_UTR	LOC_Os01g56030
1	32259279	A	C	five_prime_UTR	LOC_Os01g56030
1	26449593	G	A	five_prime_UTR	LOC_Os01g46500
1	26449085	A	C	five_prime_UTR	LOC_Os01g46500
1	32327725	T	C	five_prime_UTR	LOC_Os01g56140
1	32327772	T	A	five_prime_UTR	LOC_Os01g56140
1	32327856	C	T	five_prime_UTR	LOC_Os01g56140
1	32327865	C	A	five_prime_UTR	LOC_Os01g56140
1	32327906	T	G	five_prime_UTR	LOC_Os01g56140
1	32367893	A	C	five_prime_UTR	LOC_Os01g56200
1	32367944	A	T	five_prime_UTR	LOC_Os01g56200
1	32368189	A	G	five_prime_UTR	LOC_Os01g56200
1	32380008	A	T	five_prime_UTR	LOC_Os01g56220
1	32380034	A	G	five_prime_UTR	LOC_Os01g56220
1	32380039	A	T	five_prime_UTR	LOC_Os01g56220
1	32381533	G	A	five_prime_UTR	LOC_Os01g56230
1	26369538	T	C	five_prime_UTR	LOC_Os01g46350
1	32433204	A	T	five_prime_UTR	LOC_Os01g56300
1	26321412	G	C	five_prime_UTR	LOC_Os01g46290
1	32451043	A	G	five_prime_UTR	LOC_Os01g56320
1	32470295	A	T	five_prime_UTR	LOC_Os01g56350
1	32475407	C	A	five_prime_UTR	LOC_Os01g56360
1	32501096	T	A	five_prime_UTR	LOC_Os01g56380
1	32513780	A	G	five_prime_UTR	LOC_Os01g56400
1	32535034	A	T	five_prime_UTR	LOC_Os01g56450
1	32539029	C	T	five_prime_UTR	LOC_Os01g56460
1	32539102	G	C	five_prime_UTR	LOC_Os01g56460
1	32539133	T	C	five_prime_UTR	LOC_Os01g56460
1	32543342	G	A	five_prime_UTR	LOC_Os01g56470
1	32552842	G	T	five_prime_UTR	LOC_Os01g56490
1	32552874	T	A	five_prime_UTR	LOC_Os01g56490
1	26183932	T	C	five_prime_UTR	LOC_Os01g46060
1	32586903	A	G	five_prime_UTR	LOC_Os01g56520
1	32587084	A	T	five_prime_UTR	LOC_Os01g56520
1	32587185	A	T	five_prime_UTR	LOC_Os01g56520
1	32587208	A	G	five_prime_UTR	LOC_Os01g56520
1	32611447	C	T	five_prime_UTR	LOC_Os01g56570
1	32611535	A	G	five_prime_UTR	LOC_Os01g56570
1	32611660	T	C	five_prime_UTR	LOC_Os01g56570
1	26111996	A	T	five_prime_UTR	LOC_Os01g45970
1	32652542	G	A	five_prime_UTR	LOC_Os01g56600
1	26107141	T	G	five_prime_UTR	LOC_Os01g45960
1	26107033	T	A	five_prime_UTR	LOC_Os01g45960
1	32656686	A	G	five_prime_UTR	LOC_Os01g56610
1	26087582	G	A	five_prime_UTR	LOC_Os01g45914
1	26087575	C	A	five_prime_UTR	LOC_Os01g45914
1	32675639	A	C	five_prime_UTR	LOC_Os01g56640
1	32675825	T	C	five_prime_UTR	LOC_Os01g56640
1	32675846	G	A	five_prime_UTR	LOC_Os01g56640
1	32676313	G	A	five_prime_UTR	LOC_Os01g56640
1	32676361	A	G	five_prime_UTR	LOC_Os01g56640
1	26078252	T	C	five_prime_UTR	LOC_Os01g45910
1	32708490	C	T	five_prime_UTR	LOC_Os01g56680
1	32726155	A	G	five_prime_UTR	LOC_Os01g56720
1	32726218	A	G	five_prime_UTR	LOC_Os01g56720
1	32747849	T	A	five_prime_UTR	LOC_Os01g56764
1	32759194	A	T	five_prime_UTR	LOC_Os01g56780
1	32759262	G	C	five_prime_UTR	LOC_Os01g56780
1	32759263	T	A	five_prime_UTR	LOC_Os01g56780
1	25994706	A	G	five_prime_UTR	LOC_Os01g45760
1	32788635	T	C	five_prime_UTR	LOC_Os01g56810
1	25957806	T	A	five_prime_UTR	LOC_Os01g45720
1	32830525	C	T	five_prime_UTR	LOC_Os01g56840
1	32830526	A	C	five_prime_UTR	LOC_Os01g56840
1	32830564	T	C	five_prime_UTR	LOC_Os01g56840
1	32830584	T	C	five_prime_UTR	LOC_Os01g56840
1	32830609	A	G	five_prime_UTR	LOC_Os01g56840
1	32830617	A	G	five_prime_UTR	LOC_Os01g56840
1	32830681	C	A	five_prime_UTR	LOC_Os01g56840
1	32830725	T	C	five_prime_UTR	LOC_Os01g56840
1	25923504	A	C	five_prime_UTR	LOC_Os01g45624
1	32836619	A	G	five_prime_UTR	LOC_Os01g56850
1	32836734	A	G	five_prime_UTR	LOC_Os01g56850
1	32836771	C	T	five_prime_UTR	LOC_Os01g56850
1	32836915	G	A	five_prime_UTR	LOC_Os01g56850
1	32838596	T	C	five_prime_UTR	LOC_Os01g56860
1	32843919	G	A	five_prime_UTR	LOC_Os01g56870
1	32844071	G	C	five_prime_UTR	LOC_Os01g56870
1	32848495	A	C	five_prime_UTR	LOC_Os01g56880
1	32848573	A	G	five_prime_UTR	LOC_Os01g56880
1	32855693	G	A	five_prime_UTR	LOC_Os01g56890
1	25880440	T	C	five_prime_UTR	LOC_Os01g45570
1	25880439	A	C	five_prime_UTR	LOC_Os01g45570
1	25880328	C	A	five_prime_UTR	LOC_Os01g45570
1	25880215	A	G	five_prime_UTR	LOC_Os01g45570
1	32886857	A	G	five_prime_UTR	LOC_Os01g56930
1	32886963	G	A	five_prime_UTR	LOC_Os01g56930
1	32929144	T	A	five_prime_UTR	LOC_Os01g56990
1	32940044	A	G	five_prime_UTR	LOC_Os01g57020
1	32945047	A	C	five_prime_UTR	LOC_Os01g57030
1	32946461	G	T	five_prime_UTR	LOC_Os01g57040
1	32948317	T	C	five_prime_UTR	LOC_Os01g57050
1	32996824	C	G	five_prime_UTR	LOC_Os01g57100
1	33000054	G	C	five_prime_UTR	LOC_Os01g57110
1	33000131	C	T	five_prime_UTR	LOC_Os01g57110
1	33000398	C	T	five_prime_UTR	LOC_Os01g57110
1	25757822	C	A	five_prime_UTR	LOC_Os01g45380
1	25757821	T	G	five_prime_UTR	LOC_Os01g45380
1	33029137	A	G	five_prime_UTR	LOC_Os01g57150
1	33029267	C	G	five_prime_UTR	LOC_Os01g57150
1	33089189	T	C	five_prime_UTR	LOC_Os01g57260
1	33089278	T	C	five_prime_UTR	LOC_Os01g57260
1	33089344	G	A	five_prime_UTR	LOC_Os01g57260
1	25640910	C	T	five_prime_UTR	LOC_Os01g45200
1	25640836	T	C	five_prime_UTR	LOC_Os01g45200
1	33145963	A	G	five_prime_UTR	LOC_Os01g57350
1	33146012	C	T	five_prime_UTR	LOC_Os01g57350
1	33146013	A	T	five_prime_UTR	LOC_Os01g57350
1	33146067	G	A	five_prime_UTR	LOC_Os01g57350
1	33146105	A	G	five_prime_UTR	LOC_Os01g57350
1	33185655	T	A	five_prime_UTR	LOC_Os01g57420
1	33185734	T	C	five_prime_UTR	LOC_Os01g57420
1	33185899	A	C	five_prime_UTR	LOC_Os01g57420
1	33186006	C	T	five_prime_UTR	LOC_Os01g57420
1	33186130	G	T	five_prime_UTR	LOC_Os01g57420
1	33186210	A	G	five_prime_UTR	LOC_Os01g57420
1	33186472	A	C	five_prime_UTR	LOC_Os01g57420
1	33242273	T	C	five_prime_UTR	LOC_Os01g57540
1	33242279	A	G	five_prime_UTR	LOC_Os01g57540
1	33242318	C	T	five_prime_UTR	LOC_Os01g57540
1	33242324	C	T	five_prime_UTR	LOC_Os01g57540
1	33242512	C	T	five_prime_UTR	LOC_Os01g57540
1	33242533	A	C	five_prime_UTR	LOC_Os01g57540
1	33242582	T	C	five_prime_UTR	LOC_Os01g57540
1	33242593	T	C	five_prime_UTR	LOC_Os01g57540
1	33242647	A	G	five_prime_UTR	LOC_Os01g57540
1	33244847	C	G	five_prime_UTR	LOC_Os01g57550
1	33244932	G	T	five_prime_UTR	LOC_Os01g57550
1	33244981	T	C	five_prime_UTR	LOC_Os01g57550
1	33245020	T	A	five_prime_UTR	LOC_Os01g57550
1	33245071	G	A	five_prime_UTR	LOC_Os01g57550
1	33248878	C	A	five_prime_UTR	LOC_Os01g57560
1	33303221	T	C	five_prime_UTR	LOC_Os01g57599
1	33303299	A	G	five_prime_UTR	LOC_Os01g57599
1	33303314	C	T	five_prime_UTR	LOC_Os01g57599
1	33303366	A	T	five_prime_UTR	LOC_Os01g57599
1	33308470	T	C	five_prime_UTR	LOC_Os01g57610
1	33308480	T	A	five_prime_UTR	LOC_Os01g57610
1	25442570	C	A	five_prime_UTR	LOC_Os01g44340
1	33329530	C	A	five_prime_UTR	LOC_Os01g57650
1	25417566	G	A	five_prime_UTR	LOC_Os01g44310
1	25417278	A	G	five_prime_UTR	LOC_Os01g44310
1	33359476	G	C	five_prime_UTR	LOC_Os01g57700
1	33368949	G	A	five_prime_UTR	LOC_Os01g57720
1	25383093	A	C	five_prime_UTR	LOC_Os01g44260
1	33382462	T	A	five_prime_UTR	LOC_Os01g57730
1	33389769	C	T	five_prime_UTR	LOC_Os01g57735
1	33389842	T	A	five_prime_UTR	LOC_Os01g57735
1	33389843	C	G	five_prime_UTR	LOC_Os01g57735
1	33389851	C	T	five_prime_UTR	LOC_Os01g57735
1	33392510	C	A	five_prime_UTR	LOC_Os01g57740
1	33409665	G	A	five_prime_UTR	LOC_Os01g57770
1	25301412	A	G	five_prime_UTR	LOC_Os01g44140
1	25301208	C	T	five_prime_UTR	LOC_Os01g44140
1	25301134	C	T	five_prime_UTR	LOC_Os01g44140
1	25301109	G	T	five_prime_UTR	LOC_Os01g44140
1	25301076	T	A	five_prime_UTR	LOC_Os01g44140
1	25301005	G	A	five_prime_UTR	LOC_Os01g44140
1	25301000	T	C	five_prime_UTR	LOC_Os01g44140
1	33460274	C	T	five_prime_UTR	LOC_Os01g57870
1	33460478	T	C	five_prime_UTR	LOC_Os01g57870
1	33479042	G	A	five_prime_UTR	LOC_Os01g57900
1	33479168	C	T	five_prime_UTR	LOC_Os01g57900
1	33482329	T	C	five_prime_UTR	LOC_Os01g57910
1	33482441	T	C	five_prime_UTR	LOC_Os01g57910
1	33482452	G	A	five_prime_UTR	LOC_Os01g57910
1	33482500	A	G	five_prime_UTR	LOC_Os01g57910
1	33482506	C	T	five_prime_UTR	LOC_Os01g57910
1	33484767	A	G	five_prime_UTR	LOC_Os01g57920
1	33489353	C	A	five_prime_UTR	LOC_Os01g57930
1	33489483	C	T	five_prime_UTR	LOC_Os01g57930
1	33489508	A	C	five_prime_UTR	LOC_Os01g57930
1	33489517	G	A	five_prime_UTR	LOC_Os01g57930
1	33489590	A	T	five_prime_UTR	LOC_Os01g57930
1	33489687	T	C	five_prime_UTR	LOC_Os01g57930
1	33489764	G	A	five_prime_UTR	LOC_Os01g57930
1	33494604	A	C	five_prime_UTR	LOC_Os01g57940
1	25257182	C	T	five_prime_UTR	LOC_Os01g44069
1	25257031	C	A	five_prime_UTR	LOC_Os01g44069
1	25234847	A	T	five_prime_UTR	LOC_Os01g44050
1	33593792	A	T	five_prime_UTR	LOC_Os01g58080
1	33609460	G	A	five_prime_UTR	LOC_Os01g58114
1	33629562	C	T	five_prime_UTR	LOC_Os01g58150
1	33629814	A	G	five_prime_UTR	LOC_Os01g58150
1	25066238	A	G	five_prime_UTR	LOC_Os01g43750
1	25066216	C	T	five_prime_UTR	LOC_Os01g43750
1	25056142	G	T	five_prime_UTR	LOC_Os01g43720
1	25055942	A	T	five_prime_UTR	LOC_Os01g43720
1	25045683	A	G	five_prime_UTR	LOC_Os01g43710
1	25045673	A	G	five_prime_UTR	LOC_Os01g43710
1	25045602	T	C	five_prime_UTR	LOC_Os01g43710
1	25045554	A	G	five_prime_UTR	LOC_Os01g43710
1	25045540	C	T	five_prime_UTR	LOC_Os01g43710
1	25045507	C	T	five_prime_UTR	LOC_Os01g43710
1	25045317	A	G	five_prime_UTR	LOC_Os01g43710
1	25045215	C	T	five_prime_UTR	LOC_Os01g43710
1	25045185	C	T	five_prime_UTR	LOC_Os01g43710
1	25030238	A	G	five_prime_UTR	LOC_Os01g43680
1	33733623	T	A	five_prime_UTR	LOC_Os01g58390
1	33740906	A	G	five_prime_UTR	LOC_Os01g58400
1	25009457	T	C	five_prime_UTR	LOC_Os01g43650
1	33767069	C	T	five_prime_UTR	LOC_Os01g58420
1	24981495	A	G	five_prime_UTR	LOC_Os01g43610
1	33778547	A	G	five_prime_UTR	LOC_Os01g58440
1	33778736	C	G	five_prime_UTR	LOC_Os01g58440
1	33791234	T	C	five_prime_UTR	LOC_Os01g58459
1	33791904	C	G	five_prime_UTR	LOC_Os01g58459
1	33792362	C	G	five_prime_UTR	LOC_Os01g58459
1	24945433	T	C	five_prime_UTR	LOC_Os01g43550
1	24937714	G	T	five_prime_UTR	LOC_Os01g43540
1	24913701	C	T	five_prime_UTR	LOC_Os01g43520
1	24913635	G	A	five_prime_UTR	LOC_Os01g43520
1	24913550	T	C	five_prime_UTR	LOC_Os01g43520
1	24899641	T	G	five_prime_UTR	LOC_Os01g43490
1	24899639	G	A	five_prime_UTR	LOC_Os01g43490
1	24899631	G	A	five_prime_UTR	LOC_Os01g43490
1	24899571	G	C	five_prime_UTR	LOC_Os01g43490
1	24899318	T	C	five_prime_UTR	LOC_Os01g43490
1	33876645	A	C	five_prime_UTR	LOC_Os01g58590
1	33897463	G	A	five_prime_UTR	LOC_Os01g58640
1	24861752	G	T	five_prime_UTR	LOC_Os01g43460
1	24850667	C	T	five_prime_UTR	LOC_Os01g43430
1	24850531	C	A	five_prime_UTR	LOC_Os01g43430
1	24850518	C	T	five_prime_UTR	LOC_Os01g43430
1	24850441	T	A	five_prime_UTR	LOC_Os01g43430
1	24839201	G	T	five_prime_UTR	LOC_Os01g43410
1	33926603	C	A	five_prime_UTR	LOC_Os01g58690
1	33930193	T	G	five_prime_UTR	LOC_Os01g58700
1	33930310	G	C	five_prime_UTR	LOC_Os01g58700
1	33930365	A	T	five_prime_UTR	LOC_Os01g58700
1	33930410	A	G	five_prime_UTR	LOC_Os01g58700
1	24813664	G	T	five_prime_UTR	LOC_Os01g43380
1	24813556	G	C	five_prime_UTR	LOC_Os01g43380
1	24810857	G	T	five_prime_UTR	LOC_Os01g43370
1	24810827	A	G	five_prime_UTR	LOC_Os01g43370
1	33956949	G	A	five_prime_UTR	LOC_Os01g58750
1	33957037	G	A	five_prime_UTR	LOC_Os01g58750
1	33960503	C	T	five_prime_UTR	LOC_Os01g58754
1	24792143	C	T	five_prime_UTR	LOC_Os01g43360
1	24784668	T	C	five_prime_UTR	LOC_Os01g43350
1	24784558	A	C	five_prime_UTR	LOC_Os01g43350
1	33976589	G	A	five_prime_UTR	LOC_Os01g58800
1	24762758	G	T	five_prime_UTR	LOC_Os01g43330
1	34003750	G	C	five_prime_UTR	LOC_Os01g58860
1	34043209	T	A	five_prime_UTR	LOC_Os01g58910
1	24714406	T	C	five_prime_UTR	LOC_Os01g43274
1	24714392	T	C	five_prime_UTR	LOC_Os01g43274
1	24714368	C	T	five_prime_UTR	LOC_Os01g43274
1	24714294	T	C	five_prime_UTR	LOC_Os01g43274
1	24703799	T	C	five_prime_UTR	LOC_Os01g43250
1	24696749	C	T	five_prime_UTR	LOC_Os01g43230
1	24696608	T	A	five_prime_UTR	LOC_Os01g43230
1	24696532	T	C	five_prime_UTR	LOC_Os01g43230
1	24696405	C	A	five_prime_UTR	LOC_Os01g43230
1	24693493	T	A	five_prime_UTR	LOC_Os01g43220
1	34141496	C	T	five_prime_UTR	LOC_Os01g59100
1	34141553	A	C	five_prime_UTR	LOC_Os01g59100
1	34141658	T	A	five_prime_UTR	LOC_Os01g59100
1	34141712	C	A	five_prime_UTR	LOC_Os01g59100
1	34168896	T	G	five_prime_UTR	LOC_Os01g59150
1	34175997	T	A	five_prime_UTR	LOC_Os01g59160
1	34176012	T	C	five_prime_UTR	LOC_Os01g59160
1	34176081	T	C	five_prime_UTR	LOC_Os01g59160
1	34176122	T	C	five_prime_UTR	LOC_Os01g59160
1	34182307	G	A	five_prime_UTR	LOC_Os01g59180
1	34182476	T	C	five_prime_UTR	LOC_Os01g59180
1	34182536	G	A	five_prime_UTR	LOC_Os01g59180
1	34182583	A	G	five_prime_UTR	LOC_Os01g59180
1	34182664	A	G	five_prime_UTR	LOC_Os01g59180
1	34182665	T	G	five_prime_UTR	LOC_Os01g59180
1	34182823	G	A	five_prime_UTR	LOC_Os01g59180
1	34182860	A	T	five_prime_UTR	LOC_Os01g59180
1	34182929	C	T	five_prime_UTR	LOC_Os01g59180
1	34183309	T	C	five_prime_UTR	LOC_Os01g59180
1	24575633	T	C	five_prime_UTR	LOC_Os01g43080
1	34193039	G	C	five_prime_UTR	LOC_Os01g59190
1	24535523	G	C	five_prime_UTR	LOC_Os01g43030
1	34259368	T	C	five_prime_UTR	LOC_Os01g59265
1	24499014	C	A	five_prime_UTR	LOC_Os01g43020
1	34293323	A	T	five_prime_UTR	LOC_Os01g59320
1	34301828	A	G	five_prime_UTR	LOC_Os01g59340
1	34306715	A	G	five_prime_UTR	LOC_Os01g59350
1	34356755	C	T	five_prime_UTR	LOC_Os01g59410
1	34356865	A	T	five_prime_UTR	LOC_Os01g59410
1	34364119	G	A	five_prime_UTR	LOC_Os01g59420
1	34364443	G	T	five_prime_UTR	LOC_Os01g59420
1	34365078	G	A	five_prime_UTR	LOC_Os01g59420
1	34365284	A	G	five_prime_UTR	LOC_Os01g59420
1	34365289	C	T	five_prime_UTR	LOC_Os01g59420
1	34365318	C	T	five_prime_UTR	LOC_Os01g59420
1	34365453	C	T	five_prime_UTR	LOC_Os01g59420
1	34365742	G	A	five_prime_UTR	LOC_Os01g59420
1	34365883	C	T	five_prime_UTR	LOC_Os01g59420
1	34365894	T	G	five_prime_UTR	LOC_Os01g59420
1	34366046	C	T	five_prime_UTR	LOC_Os01g59420
1	34366218	C	T	five_prime_UTR	LOC_Os01g59420
1	34366358	C	T	five_prime_UTR	LOC_Os01g59420
1	34366412	A	G	five_prime_UTR	LOC_Os01g59420
1	34366488	C	T	five_prime_UTR	LOC_Os01g59420
1	34379126	G	T	five_prime_UTR	LOC_Os01g59440
1	24380872	C	A	five_prime_UTR	LOC_Os01g42850
1	34379143	A	G	five_prime_UTR	LOC_Os01g59440
1	24375901	A	T	five_prime_UTR	LOC_Os01g42830
1	24370501	A	C	five_prime_UTR	LOC_Os01g42820
1	24370266	C	G	five_prime_UTR	LOC_Os01g42820
1	24370163	G	C	five_prime_UTR	LOC_Os01g42820
1	24370090	A	G	five_prime_UTR	LOC_Os01g42820
1	24369608	C	G	five_prime_UTR	LOC_Os01g42820
1	24369549	T	C	five_prime_UTR	LOC_Os01g42820
1	24354307	A	G	five_prime_UTR	LOC_Os01g42800
1	24354231	A	C	five_prime_UTR	LOC_Os01g42800
1	34409475	T	C	five_prime_UTR	LOC_Os01g59500
1	34409612	T	C	five_prime_UTR	LOC_Os01g59500
1	34409646	T	C	five_prime_UTR	LOC_Os01g59500
1	34412958	G	A	five_prime_UTR	LOC_Os01g59510
1	34412967	T	C	five_prime_UTR	LOC_Os01g59510
1	34412977	C	T	five_prime_UTR	LOC_Os01g59510
1	34413277	A	G	five_prime_UTR	LOC_Os01g59510
1	34413281	T	G	five_prime_UTR	LOC_Os01g59510
1	34421034	G	C	five_prime_UTR	LOC_Os01g59530
1	34421061	A	G	five_prime_UTR	LOC_Os01g59530
1	24312666	C	T	five_prime_UTR	LOC_Os01g42730
1	24283180	G	A	five_prime_UTR	LOC_Os01g42700
1	24283102	A	C	five_prime_UTR	LOC_Os01g42700
1	24283042	C	T	five_prime_UTR	LOC_Os01g42700
1	24282999	T	C	five_prime_UTR	LOC_Os01g42700
1	24240381	T	A	five_prime_UTR	LOC_Os01g42620
1	24239996	A	G	five_prime_UTR	LOC_Os01g42620
1	34547799	A	C	five_prime_UTR	LOC_Os01g59720
1	34547826	A	G	five_prime_UTR	LOC_Os01g59720
1	34547977	T	C	five_prime_UTR	LOC_Os01g59720
1	34547980	A	G	five_prime_UTR	LOC_Os01g59720
1	34548017	A	G	five_prime_UTR	LOC_Os01g59720
1	34548021	G	A	five_prime_UTR	LOC_Os01g59720
1	34548052	T	C	five_prime_UTR	LOC_Os01g59720
1	34550390	G	C	five_prime_UTR	LOC_Os01g59730
1	34550441	A	T	five_prime_UTR	LOC_Os01g59730
1	34558644	C	T	five_prime_UTR	LOC_Os01g59740
1	34558698	C	A	five_prime_UTR	LOC_Os01g59740
1	34560813	G	A	five_prime_UTR	LOC_Os01g59750
1	24181165	A	G	five_prime_UTR	LOC_Os01g42520
1	34583769	A	G	five_prime_UTR	LOC_Os01g59800
1	34583789	G	C	five_prime_UTR	LOC_Os01g59800
1	34583860	A	T	five_prime_UTR	LOC_Os01g59800
1	34583862	A	G	five_prime_UTR	LOC_Os01g59800
1	34583955	C	T	five_prime_UTR	LOC_Os01g59800
1	24168359	A	C	five_prime_UTR	LOC_Os01g42510
1	24163568	T	G	five_prime_UTR	LOC_Os01g42500
1	24155706	T	C	five_prime_UTR	LOC_Os01g42490
1	24151261	G	A	five_prime_UTR	LOC_Os01g42480
1	24151022	G	C	five_prime_UTR	LOC_Os01g42480
1	24150985	G	C	five_prime_UTR	LOC_Os01g42480
1	34629456	G	C	five_prime_UTR	LOC_Os01g59880
1	34630097	C	T	five_prime_UTR	LOC_Os01g59880
1	34630151	A	G	five_prime_UTR	LOC_Os01g59880
1	34630382	A	C	five_prime_UTR	LOC_Os01g59880
1	34630388	T	A	five_prime_UTR	LOC_Os01g59880
1	34630850	C	T	five_prime_UTR	LOC_Os01g59880
1	24126815	G	T	five_prime_UTR	LOC_Os01g42430
1	24126741	T	G	five_prime_UTR	LOC_Os01g42430
1	24126593	A	C	five_prime_UTR	LOC_Os01g42430
1	34636238	C	T	five_prime_UTR	LOC_Os01g59890
1	34636248	G	T	five_prime_UTR	LOC_Os01g59890
1	34639765	C	T	five_prime_UTR	LOC_Os01g59900
1	34639845	A	T	five_prime_UTR	LOC_Os01g59900
1	34639857	T	C	five_prime_UTR	LOC_Os01g59900
1	34639978	A	G	five_prime_UTR	LOC_Os01g59900
1	34643444	T	C	five_prime_UTR	LOC_Os01g59910
1	34643510	C	T	five_prime_UTR	LOC_Os01g59910
1	34647234	T	A	five_prime_UTR	LOC_Os01g59920
1	34647390	A	G	five_prime_UTR	LOC_Os01g59920
1	34647425	A	G	five_prime_UTR	LOC_Os01g59920
1	34652357	G	C	five_prime_UTR	LOC_Os01g59930
1	24107145	C	G	five_prime_UTR	LOC_Os01g42410
1	34664039	C	A	five_prime_UTR	LOC_Os01g59950
1	34664201	G	T	five_prime_UTR	LOC_Os01g59950
1	34685786	C	G	five_prime_UTR	LOC_Os01g60000
1	34747000	T	G	five_prime_UTR	LOC_Os01g60080
1	34769207	T	G	five_prime_UTR	LOC_Os01g60110
1	34769217	A	C	five_prime_UTR	LOC_Os01g60110
1	34769357	G	A	five_prime_UTR	LOC_Os01g60110
1	34776372	T	G	five_prime_UTR	LOC_Os01g60120
1	34776435	C	T	five_prime_UTR	LOC_Os01g60120
1	34776490	C	T	five_prime_UTR	LOC_Os01g60120
1	34808247	G	C	five_prime_UTR	LOC_Os01g60200
1	34808331	T	A	five_prime_UTR	LOC_Os01g60200
1	34808404	A	T	five_prime_UTR	LOC_Os01g60200
1	34808405	C	T	five_prime_UTR	LOC_Os01g60200
1	34842129	G	C	five_prime_UTR	LOC_Os01g60250
1	34842380	G	A	five_prime_UTR	LOC_Os01g60250
1	34863184	T	C	five_prime_UTR	LOC_Os01g60270
1	34868423	C	A	five_prime_UTR	LOC_Os01g60280
1	23890138	T	A	five_prime_UTR	LOC_Os01g42150
1	23864724	T	C	five_prime_UTR	LOC_Os01g42090
1	23851124	A	G	five_prime_UTR	LOC_Os01g42070
1	23851032	G	A	five_prime_UTR	LOC_Os01g42070
1	23815205	A	C	five_prime_UTR	LOC_Os01g42010
1	23814878	T	C	five_prime_UTR	LOC_Os01g42010
1	23814868	C	A	five_prime_UTR	LOC_Os01g42010
1	23814849	G	A	five_prime_UTR	LOC_Os01g42010
1	23813727	A	T	five_prime_UTR	LOC_Os01g42000
1	23813263	G	A	five_prime_UTR	LOC_Os01g42000
1	23813223	A	G	five_prime_UTR	LOC_Os01g42000
1	23813208	C	A	five_prime_UTR	LOC_Os01g42000
1	23813147	A	G	five_prime_UTR	LOC_Os01g42000
1	23813145	G	A	five_prime_UTR	LOC_Os01g42000
1	23813089	C	T	five_prime_UTR	LOC_Os01g42000
1	23813081	C	T	five_prime_UTR	LOC_Os01g42000
1	23813062	T	A	five_prime_UTR	LOC_Os01g42000
1	23813029	T	G	five_prime_UTR	LOC_Os01g42000
1	23812716	A	G	five_prime_UTR	LOC_Os01g42000
1	23784672	G	A	five_prime_UTR	LOC_Os01g41950
1	23784212	G	A	five_prime_UTR	LOC_Os01g41950
1	23784192	G	A	five_prime_UTR	LOC_Os01g41950
1	23783408	T	C	five_prime_UTR	LOC_Os01g41950
1	23783265	G	A	five_prime_UTR	LOC_Os01g41950
1	23760511	C	T	five_prime_UTR	LOC_Os01g41900
1	23740960	C	T	five_prime_UTR	LOC_Os01g41880
1	23740936	C	A	five_prime_UTR	LOC_Os01g41880
1	23740860	G	T	five_prime_UTR	LOC_Os01g41880
1	23740833	T	C	five_prime_UTR	LOC_Os01g41880
1	35032562	T	C	five_prime_UTR	LOC_Os01g60600
1	35032570	T	C	five_prime_UTR	LOC_Os01g60600
1	35032799	T	G	five_prime_UTR	LOC_Os01g60600
1	35032965	G	C	five_prime_UTR	LOC_Os01g60600
1	35063933	G	A	five_prime_UTR	LOC_Os01g60650
1	35064645	A	C	five_prime_UTR	LOC_Os01g60650
1	35081936	T	A	five_prime_UTR	LOC_Os01g60670
1	35081952	C	T	five_prime_UTR	LOC_Os01g60670
1	23663248	A	C	five_prime_UTR	LOC_Os01g41800
1	23663185	G	A	five_prime_UTR	LOC_Os01g41800
1	23663181	G	A	five_prime_UTR	LOC_Os01g41800
1	23663157	C	G	five_prime_UTR	LOC_Os01g41800
1	23663119	C	T	five_prime_UTR	LOC_Os01g41800
1	23663112	A	C	five_prime_UTR	LOC_Os01g41800
1	23663072	T	A	five_prime_UTR	LOC_Os01g41800
1	35121978	A	C	five_prime_UTR	LOC_Os01g60730
1	23631945	A	T	five_prime_UTR	LOC_Os01g41750
1	35129997	T	C	five_prime_UTR	LOC_Os01g60740
1	35148715	T	C	five_prime_UTR	LOC_Os01g60780
1	23607400	T	C	five_prime_UTR	LOC_Os01g41710
1	23607384	C	G	five_prime_UTR	LOC_Os01g41710
1	35167851	A	T	five_prime_UTR	LOC_Os01g60810
1	35167943	G	T	five_prime_UTR	LOC_Os01g60810
1	35185703	T	G	five_prime_UTR	LOC_Os01g60860
1	35185709	G	A	five_prime_UTR	LOC_Os01g60860
1	23569939	T	C	five_prime_UTR	LOC_Os01g41630
1	23554241	G	A	five_prime_UTR	LOC_Os01g41610
1	23554034	G	A	five_prime_UTR	LOC_Os01g41610
1	35247876	A	C	five_prime_UTR	LOC_Os01g60940
1	23510115	G	C	five_prime_UTR	LOC_Os01g41530
1	35302604	C	T	five_prime_UTR	LOC_Os01g61010
1	35302712	G	A	five_prime_UTR	LOC_Os01g61010
1	35302973	C	A	five_prime_UTR	LOC_Os01g61010
1	35303135	C	T	five_prime_UTR	LOC_Os01g61010
1	35303398	C	G	five_prime_UTR	LOC_Os01g61010
1	35303610	A	G	five_prime_UTR	LOC_Os01g61010
1	35320856	C	A	five_prime_UTR	LOC_Os01g61044
1	35321110	A	T	five_prime_UTR	LOC_Os01g61044
1	35321161	G	A	five_prime_UTR	LOC_Os01g61044
1	35329362	T	G	five_prime_UTR	LOC_Os01g61060
1	35348004	C	A	five_prime_UTR	LOC_Os01g61080
1	23402661	G	A	five_prime_UTR	LOC_Os01g41360
1	23402646	A	T	five_prime_UTR	LOC_Os01g41360
1	23402624	C	T	five_prime_UTR	LOC_Os01g41360
1	23402566	A	T	five_prime_UTR	LOC_Os01g41360
1	23402487	C	T	five_prime_UTR	LOC_Os01g41360
1	35386742	G	A	five_prime_UTR	LOC_Os01g61120
1	23363832	C	A	five_prime_UTR	LOC_Os01g41290
1	35396346	A	G	five_prime_UTR	LOC_Os01g61150
1	23295563	G	A	five_prime_UTR	LOC_Os01g41145
1	23295549	G	C	five_prime_UTR	LOC_Os01g41145
1	23291770	G	A	five_prime_UTR	LOC_Os01g41140
1	35497092	T	A	five_prime_UTR	LOC_Os01g61370
1	35505539	G	T	five_prime_UTR	LOC_Os01g61400
1	35513532	T	C	five_prime_UTR	LOC_Os01g61420
1	35513926	T	C	five_prime_UTR	LOC_Os01g61420
1	35514544	A	G	five_prime_UTR	LOC_Os01g61420
1	35514568	A	G	five_prime_UTR	LOC_Os01g61420
1	35515354	C	T	five_prime_UTR	LOC_Os01g61420
1	35515574	A	G	five_prime_UTR	LOC_Os01g61420
1	35518558	G	A	five_prime_UTR	LOC_Os01g61430
1	35518623	A	G	five_prime_UTR	LOC_Os01g61430
1	23235123	G	C	five_prime_UTR	LOC_Os01g41030
1	23234938	C	A	five_prime_UTR	LOC_Os01g41030
1	23234936	T	A	five_prime_UTR	LOC_Os01g41030
1	23234658	G	A	five_prime_UTR	LOC_Os01g41030
1	35558254	G	T	five_prime_UTR	LOC_Os01g61480
1	35558257	T	G	five_prime_UTR	LOC_Os01g61480
1	35582538	T	G	five_prime_UTR	LOC_Os01g61500
1	35586111	T	C	five_prime_UTR	LOC_Os01g61510
1	35597095	G	A	five_prime_UTR	LOC_Os01g61550
1	35597156	T	C	five_prime_UTR	LOC_Os01g61550
1	35661142	A	G	five_prime_UTR	LOC_Os01g61640
1	35661200	A	C	five_prime_UTR	LOC_Os01g61640
1	35661239	G	A	five_prime_UTR	LOC_Os01g61640
1	23097386	T	C	five_prime_UTR	LOC_Os01g40860
1	23097287	T	C	five_prime_UTR	LOC_Os01g40860
1	23073595	C	A	five_prime_UTR	LOC_Os01g40820
1	35688296	T	A	five_prime_UTR	LOC_Os01g61690
1	35701385	T	C	five_prime_UTR	LOC_Os01g61710
1	35721146	C	T	five_prime_UTR	LOC_Os01g61760
1	35721366	C	G	five_prime_UTR	LOC_Os01g61760
1	35721367	A	T	five_prime_UTR	LOC_Os01g61760
1	23023104	C	T	five_prime_UTR	LOC_Os01g40750
1	23003727	G	A	five_prime_UTR	LOC_Os01g40710
1	23003689	T	C	five_prime_UTR	LOC_Os01g40710
1	22988531	G	A	five_prime_UTR	LOC_Os01g40670
1	22988481	A	C	five_prime_UTR	LOC_Os01g40670
1	22988408	G	C	five_prime_UTR	LOC_Os01g40670
1	22980480	G	A	five_prime_UTR	LOC_Os01g40640
1	22980382	A	G	five_prime_UTR	LOC_Os01g40640
1	22980345	C	A	five_prime_UTR	LOC_Os01g40640
1	22980325	T	G	five_prime_UTR	LOC_Os01g40640
1	22980305	G	A	five_prime_UTR	LOC_Os01g40640
1	22980203	A	C	five_prime_UTR	LOC_Os01g40640
1	22980182	C	T	five_prime_UTR	LOC_Os01g40640
1	22980153	T	C	five_prime_UTR	LOC_Os01g40640
1	22980152	T	C	five_prime_UTR	LOC_Os01g40640
1	22980123	C	G	five_prime_UTR	LOC_Os01g40640
1	22980099	C	T	five_prime_UTR	LOC_Os01g40640
1	22980095	G	A	five_prime_UTR	LOC_Os01g40640
1	22955390	T	A	five_prime_UTR	LOC_Os01g40630
1	22955377	G	T	five_prime_UTR	LOC_Os01g40630
1	35827138	G	A	five_prime_UTR	LOC_Os01g61900
1	35833226	A	T	five_prime_UTR	LOC_Os01g61910
1	35840597	T	A	five_prime_UTR	LOC_Os01g61920
1	22919193	C	G	five_prime_UTR	LOC_Os01g40590
1	22919037	C	T	five_prime_UTR	LOC_Os01g40590
1	22918963	C	G	five_prime_UTR	LOC_Os01g40590
1	22918945	G	A	five_prime_UTR	LOC_Os01g40590
1	35844688	C	T	five_prime_UTR	LOC_Os01g61930
1	35844724	T	C	five_prime_UTR	LOC_Os01g61930
1	35845058	G	A	five_prime_UTR	LOC_Os01g61930
1	35845407	C	A	five_prime_UTR	LOC_Os01g61930
1	35845475	C	T	five_prime_UTR	LOC_Os01g61930
1	35861158	A	G	five_prime_UTR	LOC_Os01g61940
1	35861232	C	T	five_prime_UTR	LOC_Os01g61940
1	35861246	C	G	five_prime_UTR	LOC_Os01g61940
1	35871116	G	C	five_prime_UTR	LOC_Os01g61970
1	35871639	A	G	five_prime_UTR	LOC_Os01g61970
1	22880113	A	G	five_prime_UTR	LOC_Os01g40499
1	22880080	T	A	five_prime_UTR	LOC_Os01g40499
1	22880070	A	G	five_prime_UTR	LOC_Os01g40499
1	22879941	A	G	five_prime_UTR	LOC_Os01g40499
1	35881082	A	G	five_prime_UTR	LOC_Os01g61980
1	35893295	C	T	five_prime_UTR	LOC_Os01g62010
1	35897393	T	C	five_prime_UTR	LOC_Os01g62020
1	22855749	G	A	five_prime_UTR	LOC_Os01g40470
1	22855594	C	A	five_prime_UTR	LOC_Os01g40470
1	22855478	T	G	five_prime_UTR	LOC_Os01g40470
1	35917557	A	T	five_prime_UTR	LOC_Os01g62070
1	35917728	T	C	five_prime_UTR	LOC_Os01g62070
1	35924109	T	G	five_prime_UTR	LOC_Os01g62080
1	35924209	C	T	five_prime_UTR	LOC_Os01g62080
1	35924437	T	A	five_prime_UTR	LOC_Os01g62080
1	35924641	A	G	five_prime_UTR	LOC_Os01g62080
1	35924779	C	A	five_prime_UTR	LOC_Os01g62080
1	35925002	C	G	five_prime_UTR	LOC_Os01g62080
1	35925135	C	T	five_prime_UTR	LOC_Os01g62080
1	35925517	A	C	five_prime_UTR	LOC_Os01g62080
1	35952976	G	T	five_prime_UTR	LOC_Os01g62110
1	35984153	T	A	five_prime_UTR	LOC_Os01g62160
1	35984355	G	A	five_prime_UTR	LOC_Os01g62160
1	36013936	G	A	five_prime_UTR	LOC_Os01g62230
1	36014164	T	G	five_prime_UTR	LOC_Os01g62230
1	36017330	T	C	five_prime_UTR	LOC_Os01g62244
1	36029794	G	A	five_prime_UTR	LOC_Os01g62260
1	36029800	C	T	five_prime_UTR	LOC_Os01g62260
1	36029821	T	C	five_prime_UTR	LOC_Os01g62260
1	36029823	C	T	five_prime_UTR	LOC_Os01g62260
1	36039706	A	T	five_prime_UTR	LOC_Os01g62290
1	36044131	C	A	five_prime_UTR	LOC_Os01g62300
1	36044144	A	G	five_prime_UTR	LOC_Os01g62300
1	36057392	T	C	five_prime_UTR	LOC_Os01g62310
1	22683698	A	G	five_prime_UTR	LOC_Os01g40200
1	36083088	G	C	five_prime_UTR	LOC_Os01g62350
1	36095175	T	G	five_prime_UTR	LOC_Os01g62370
1	36100964	C	T	five_prime_UTR	LOC_Os01g62380
1	36100968	A	T	five_prime_UTR	LOC_Os01g62380
1	36101758	G	T	five_prime_UTR	LOC_Os01g62380
1	36101790	A	G	five_prime_UTR	LOC_Os01g62380
1	36102514	G	A	five_prime_UTR	LOC_Os01g62380
1	36102646	G	A	five_prime_UTR	LOC_Os01g62380
1	36102845	C	A	five_prime_UTR	LOC_Os01g62380
1	36105491	C	A	five_prime_UTR	LOC_Os01g62390
1	36129346	T	C	five_prime_UTR	LOC_Os01g62420
1	36129366	C	G	five_prime_UTR	LOC_Os01g62420
1	22625402	A	C	five_prime_UTR	LOC_Os01g40110
1	36158576	G	C	five_prime_UTR	LOC_Os01g62460
1	22591711	A	G	five_prime_UTR	LOC_Os01g40050
1	22591601	T	C	five_prime_UTR	LOC_Os01g40050
1	36182494	C	A	five_prime_UTR	LOC_Os01g62500
1	22559110	G	A	five_prime_UTR	LOC_Os01g40000
1	22559033	C	T	five_prime_UTR	LOC_Os01g40000
1	22558894	C	T	five_prime_UTR	LOC_Os01g40000
1	22558828	T	C	five_prime_UTR	LOC_Os01g40000
1	22558804	A	C	five_prime_UTR	LOC_Os01g40000
1	22558595	A	G	five_prime_UTR	LOC_Os01g40000
1	22558409	T	C	five_prime_UTR	LOC_Os01g40000
1	22558233	A	G	five_prime_UTR	LOC_Os01g40000
1	22557807	C	T	five_prime_UTR	LOC_Os01g40000
1	22557454	C	T	five_prime_UTR	LOC_Os01g40000
1	22552957	G	A	five_prime_UTR	LOC_Os01g39990
1	22539221	C	A	five_prime_UTR	LOC_Os01g39970
1	22539073	G	A	five_prime_UTR	LOC_Os01g39970
1	36251955	T	A	five_prime_UTR	LOC_Os01g62605
1	36252104	T	C	five_prime_UTR	LOC_Os01g62605
1	36257722	T	C	five_prime_UTR	LOC_Os01g62620
1	36257800	A	G	five_prime_UTR	LOC_Os01g62620
1	36257937	C	G	five_prime_UTR	LOC_Os01g62620
1	22494358	A	T	five_prime_UTR	LOC_Os01g39890
1	22474850	A	C	five_prime_UTR	LOC_Os01g39850
1	22474678	T	C	five_prime_UTR	LOC_Os01g39850
1	22474652	T	A	five_prime_UTR	LOC_Os01g39850
1	22474650	C	A	five_prime_UTR	LOC_Os01g39850
1	22474599	T	G	five_prime_UTR	LOC_Os01g39850
1	22474598	C	A	five_prime_UTR	LOC_Os01g39850
1	22474573	A	G	five_prime_UTR	LOC_Os01g39850
1	22473060	T	C	five_prime_UTR	LOC_Os01g39840
1	22473057	T	C	five_prime_UTR	LOC_Os01g39840
1	36286948	T	C	five_prime_UTR	LOC_Os01g62660
1	22473038	C	T	five_prime_UTR	LOC_Os01g39840
1	22473024	T	G	five_prime_UTR	LOC_Os01g39840
1	22473021	C	A	five_prime_UTR	LOC_Os01g39840
1	36287032	C	T	five_prime_UTR	LOC_Os01g62660
1	22472842	T	C	five_prime_UTR	LOC_Os01g39840
1	22472790	C	A	five_prime_UTR	LOC_Os01g39840
1	22472781	C	G	five_prime_UTR	LOC_Os01g39840
1	22472751	T	G	five_prime_UTR	LOC_Os01g39840
1	22472741	C	T	five_prime_UTR	LOC_Os01g39840
1	22472718	A	G	five_prime_UTR	LOC_Os01g39840
1	22472702	C	T	five_prime_UTR	LOC_Os01g39840
1	22446614	A	T	five_prime_UTR	LOC_Os01g39800
1	22446573	C	A	five_prime_UTR	LOC_Os01g39800
1	22446526	G	T	five_prime_UTR	LOC_Os01g39800
1	22446522	A	G	five_prime_UTR	LOC_Os01g39800
1	22446299	C	T	five_prime_UTR	LOC_Os01g39800
1	22439195	T	C	five_prime_UTR	LOC_Os01g39790
1	22439193	T	G	five_prime_UTR	LOC_Os01g39790
1	22436058	T	C	five_prime_UTR	LOC_Os01g39780
1	36346718	C	A	five_prime_UTR	LOC_Os01g62770
1	22379094	T	C	five_prime_UTR	LOC_Os01g39680
1	22379081	C	T	five_prime_UTR	LOC_Os01g39680
1	22379075	C	T	five_prime_UTR	LOC_Os01g39680
1	36395845	T	C	five_prime_UTR	LOC_Os01g62840
1	36398992	T	C	five_prime_UTR	LOC_Os01g62850
1	36399125	G	A	five_prime_UTR	LOC_Os01g62850
1	36403532	C	G	five_prime_UTR	LOC_Os01g62860
1	22353686	T	C	five_prime_UTR	LOC_Os01g39630
1	36420141	A	G	five_prime_UTR	LOC_Os01g62890
1	22337576	G	A	five_prime_UTR	LOC_Os01g39600
1	36431015	A	G	five_prime_UTR	LOC_Os01g62900
1	36439251	G	A	five_prime_UTR	LOC_Os01g62910
1	36439339	C	A	five_prime_UTR	LOC_Os01g62910
1	36439441	G	T	five_prime_UTR	LOC_Os01g62910
1	36439874	G	T	five_prime_UTR	LOC_Os01g62910
1	36445166	G	A	five_prime_UTR	LOC_Os01g62920
1	36445248	T	G	five_prime_UTR	LOC_Os01g62920
1	36445259	G	A	five_prime_UTR	LOC_Os01g62920
1	36466372	G	A	five_prime_UTR	LOC_Os01g62945
1	36466440	C	T	five_prime_UTR	LOC_Os01g62945
1	36467979	A	G	five_prime_UTR	LOC_Os01g62950
1	36480661	C	T	five_prime_UTR	LOC_Os01g62970
1	36496101	G	A	five_prime_UTR	LOC_Os01g63010
1	36496493	G	T	five_prime_UTR	LOC_Os01g63010
1	36497058	A	C	five_prime_UTR	LOC_Os01g63010
1	36527819	C	G	five_prime_UTR	LOC_Os01g63050
1	36540445	T	C	five_prime_UTR	LOC_Os01g63060
1	22194555	T	C	five_prime_UTR	LOC_Os01g39385
1	22194530	T	C	five_prime_UTR	LOC_Os01g39385
1	22194508	A	G	five_prime_UTR	LOC_Os01g39385
1	22194473	C	T	five_prime_UTR	LOC_Os01g39385
1	22194469	A	G	five_prime_UTR	LOC_Os01g39385
1	22194407	A	T	five_prime_UTR	LOC_Os01g39385
1	22194390	C	T	five_prime_UTR	LOC_Os01g39385
1	22194290	A	G	five_prime_UTR	LOC_Os01g39385
1	22194281	T	C	five_prime_UTR	LOC_Os01g39385
1	22194237	A	C	five_prime_UTR	LOC_Os01g39385
1	22194207	A	G	five_prime_UTR	LOC_Os01g39385
1	22194164	G	A	five_prime_UTR	LOC_Os01g39385
1	22194105	A	G	five_prime_UTR	LOC_Os01g39385
1	22194043	T	C	five_prime_UTR	LOC_Os01g39385
1	22194024	T	A	five_prime_UTR	LOC_Os01g39385
1	22193999	C	A	five_prime_UTR	LOC_Os01g39385
1	22193816	T	C	five_prime_UTR	LOC_Os01g39385
1	22193798	T	G	five_prime_UTR	LOC_Os01g39385
1	22193650	C	T	five_prime_UTR	LOC_Os01g39385
1	22193623	T	C	five_prime_UTR	LOC_Os01g39385
1	22193585	G	T	five_prime_UTR	LOC_Os01g39385
1	22193574	C	T	five_prime_UTR	LOC_Os01g39385
1	22193496	A	G	five_prime_UTR	LOC_Os01g39385
1	22193487	C	T	five_prime_UTR	LOC_Os01g39385
1	22193455	C	T	five_prime_UTR	LOC_Os01g39385
1	22193433	C	T	five_prime_UTR	LOC_Os01g39385
1	22193377	C	T	five_prime_UTR	LOC_Os01g39385
1	22193313	C	T	five_prime_UTR	LOC_Os01g39385
1	22193273	A	G	five_prime_UTR	LOC_Os01g39385
1	22193268	C	G	five_prime_UTR	LOC_Os01g39385
1	22193187	C	T	five_prime_UTR	LOC_Os01g39385
1	22193170	G	A	five_prime_UTR	LOC_Os01g39385
1	22193105	T	C	five_prime_UTR	LOC_Os01g39385
1	22193064	A	G	five_prime_UTR	LOC_Os01g39385
1	22192971	A	G	five_prime_UTR	LOC_Os01g39385
1	22192945	T	C	five_prime_UTR	LOC_Os01g39385
1	22192904	C	T	five_prime_UTR	LOC_Os01g39385
1	22192875	A	G	five_prime_UTR	LOC_Os01g39385
1	22192874	C	T	five_prime_UTR	LOC_Os01g39385
1	22192815	C	T	five_prime_UTR	LOC_Os01g39385
1	22192689	G	A	five_prime_UTR	LOC_Os01g39385
1	22192642	C	T	five_prime_UTR	LOC_Os01g39385
1	22192623	G	A	five_prime_UTR	LOC_Os01g39385
1	22192611	G	A	five_prime_UTR	LOC_Os01g39385
1	22192568	C	T	five_prime_UTR	LOC_Os01g39385
1	22192526	C	A	five_prime_UTR	LOC_Os01g39385
1	22192444	A	C	five_prime_UTR	LOC_Os01g39385
1	22192404	C	T	five_prime_UTR	LOC_Os01g39385
1	22192382	C	T	five_prime_UTR	LOC_Os01g39385
1	22192369	A	G	five_prime_UTR	LOC_Os01g39385
1	22192328	T	G	five_prime_UTR	LOC_Os01g39385
1	22192322	T	C	five_prime_UTR	LOC_Os01g39385
1	22192285	A	G	five_prime_UTR	LOC_Os01g39385
1	22192264	C	T	five_prime_UTR	LOC_Os01g39385
1	22192131	C	T	five_prime_UTR	LOC_Os01g39385
1	22191921	T	C	five_prime_UTR	LOC_Os01g39385
1	22191858	T	G	five_prime_UTR	LOC_Os01g39385
1	22191852	G	A	five_prime_UTR	LOC_Os01g39385
1	22191844	C	A	five_prime_UTR	LOC_Os01g39385
1	22191754	T	A	five_prime_UTR	LOC_Os01g39385
1	22191750	G	C	five_prime_UTR	LOC_Os01g39385
1	22191708	T	C	five_prime_UTR	LOC_Os01g39385
1	22191644	C	T	five_prime_UTR	LOC_Os01g39385
1	22191531	C	T	five_prime_UTR	LOC_Os01g39385
1	22191509	C	T	five_prime_UTR	LOC_Os01g39385
1	22191417	A	G	five_prime_UTR	LOC_Os01g39385
1	22191410	C	T	five_prime_UTR	LOC_Os01g39385
1	22191404	C	T	five_prime_UTR	LOC_Os01g39385
1	22191390	A	C	five_prime_UTR	LOC_Os01g39385
1	22191339	G	A	five_prime_UTR	LOC_Os01g39385
1	22191320	A	C	five_prime_UTR	LOC_Os01g39385
1	22191319	G	A	five_prime_UTR	LOC_Os01g39385
1	22191274	C	A	five_prime_UTR	LOC_Os01g39385
1	22191169	T	C	five_prime_UTR	LOC_Os01g39385
1	22191132	A	G	five_prime_UTR	LOC_Os01g39385
1	22191130	T	C	five_prime_UTR	LOC_Os01g39385
1	22190970	A	T	five_prime_UTR	LOC_Os01g39385
1	22190955	A	G	five_prime_UTR	LOC_Os01g39385
1	22190940	T	C	five_prime_UTR	LOC_Os01g39385
1	22190931	C	T	five_prime_UTR	LOC_Os01g39385
1	22190929	G	A	five_prime_UTR	LOC_Os01g39385
1	22190863	C	T	five_prime_UTR	LOC_Os01g39385
1	22190758	A	G	five_prime_UTR	LOC_Os01g39385
1	22190571	G	A	five_prime_UTR	LOC_Os01g39385
1	22190308	C	A	five_prime_UTR	LOC_Os01g39385
1	22190298	A	G	five_prime_UTR	LOC_Os01g39385
1	22190247	C	T	five_prime_UTR	LOC_Os01g39385
1	22190218	C	T	five_prime_UTR	LOC_Os01g39385
1	22190203	C	T	five_prime_UTR	LOC_Os01g39385
1	22190180	T	A	five_prime_UTR	LOC_Os01g39385
1	22190172	G	A	five_prime_UTR	LOC_Os01g39385
1	22190058	G	T	five_prime_UTR	LOC_Os01g39385
1	22190054	A	T	five_prime_UTR	LOC_Os01g39385
1	22190045	C	A	five_prime_UTR	LOC_Os01g39385
1	22190037	A	C	five_prime_UTR	LOC_Os01g39385
1	22189892	A	G	five_prime_UTR	LOC_Os01g39385
1	22189876	G	T	five_prime_UTR	LOC_Os01g39385
1	22189835	A	G	five_prime_UTR	LOC_Os01g39385
1	22189785	T	C	five_prime_UTR	LOC_Os01g39385
1	22189712	C	T	five_prime_UTR	LOC_Os01g39385
1	22189669	A	T	five_prime_UTR	LOC_Os01g39385
1	36652406	G	A	five_prime_UTR	LOC_Os01g63240
1	36652471	C	A	five_prime_UTR	LOC_Os01g63240
1	36652494	T	C	five_prime_UTR	LOC_Os01g63240
1	22098622	G	A	five_prime_UTR	LOC_Os01g39290
1	22098526	C	T	five_prime_UTR	LOC_Os01g39290
1	22098353	G	A	five_prime_UTR	LOC_Os01g39290
1	36670593	C	A	five_prime_UTR	LOC_Os01g63270
1	36683766	G	A	five_prime_UTR	LOC_Os01g63280
1	36683795	A	G	five_prime_UTR	LOC_Os01g63280
1	36683878	C	G	five_prime_UTR	LOC_Os01g63280
1	36683946	T	C	five_prime_UTR	LOC_Os01g63280
1	22074465	G	T	five_prime_UTR	LOC_Os01g39250
1	22074431	C	T	five_prime_UTR	LOC_Os01g39250
1	22074410	G	A	five_prime_UTR	LOC_Os01g39250
1	22074392	A	G	five_prime_UTR	LOC_Os01g39250
1	36687879	A	T	five_prime_UTR	LOC_Os01g63290
1	36688141	T	C	five_prime_UTR	LOC_Os01g63290
1	36718287	C	T	five_prime_UTR	LOC_Os01g63354
1	36718307	T	A	five_prime_UTR	LOC_Os01g63354
1	36718341	A	G	five_prime_UTR	LOC_Os01g63354
1	22033038	T	G	five_prime_UTR	LOC_Os01g39136
1	22032892	G	A	five_prime_UTR	LOC_Os01g39136
1	22032880	G	A	five_prime_UTR	LOC_Os01g39136
1	22032778	G	A	five_prime_UTR	LOC_Os01g39136
1	22032749	T	C	five_prime_UTR	LOC_Os01g39136
1	22032730	A	C	five_prime_UTR	LOC_Os01g39136
1	22032710	A	G	five_prime_UTR	LOC_Os01g39136
1	22032502	T	C	five_prime_UTR	LOC_Os01g39136
1	22032176	C	T	five_prime_UTR	LOC_Os01g39136
1	22031857	A	G	five_prime_UTR	LOC_Os01g39136
1	22031529	T	G	five_prime_UTR	LOC_Os01g39136
1	22031302	C	T	five_prime_UTR	LOC_Os01g39136
1	36763794	T	G	five_prime_UTR	LOC_Os01g63460
1	36763821	A	C	five_prime_UTR	LOC_Os01g63460
1	36763972	C	T	five_prime_UTR	LOC_Os01g63460
1	36764028	A	C	five_prime_UTR	LOC_Os01g63460
1	21993535	A	G	five_prime_UTR	LOC_Os01g39110
1	21993422	A	C	five_prime_UTR	LOC_Os01g39110
1	21993303	A	T	five_prime_UTR	LOC_Os01g39110
1	21993052	G	T	five_prime_UTR	LOC_Os01g39110
1	21965507	T	C	five_prime_UTR	LOC_Os01g39070
1	21965468	A	G	five_prime_UTR	LOC_Os01g39070
1	21922288	C	G	five_prime_UTR	LOC_Os01g39000
1	21922186	A	C	five_prime_UTR	LOC_Os01g39000
1	21922075	G	A	five_prime_UTR	LOC_Os01g39000
1	21918797	A	G	five_prime_UTR	LOC_Os01g38990
1	21900285	T	A	five_prime_UTR	LOC_Os01g38980
1	21900104	C	T	five_prime_UTR	LOC_Os01g38980
1	21900085	A	T	five_prime_UTR	LOC_Os01g38980
1	36863273	A	G	five_prime_UTR	LOC_Os01g63580
1	36894687	A	G	five_prime_UTR	LOC_Os01g63620
1	36894912	C	T	five_prime_UTR	LOC_Os01g63620
1	37006079	A	G	five_prime_UTR	LOC_Os01g63780
1	37006229	G	A	five_prime_UTR	LOC_Os01g63780
1	37017119	A	C	five_prime_UTR	LOC_Os01g63800
1	37021574	G	A	five_prime_UTR	LOC_Os01g63810
1	37023268	G	A	five_prime_UTR	LOC_Os01g63820
1	37024193	T	A	five_prime_UTR	LOC_Os01g63820
1	21719865	G	A	five_prime_UTR	LOC_Os01g38670
1	37043521	T	G	five_prime_UTR	LOC_Os01g63854
1	37043604	A	G	five_prime_UTR	LOC_Os01g63854
1	37043633	T	G	five_prime_UTR	LOC_Os01g63854
1	21716067	T	A	five_prime_UTR	LOC_Os01g38660
1	21716020	T	G	five_prime_UTR	LOC_Os01g38660
1	21715887	C	T	five_prime_UTR	LOC_Os01g38660
1	21713936	C	T	five_prime_UTR	LOC_Os01g38650
1	21713748	G	C	five_prime_UTR	LOC_Os01g38650
1	37065519	C	T	five_prime_UTR	LOC_Os01g63880
1	37065538	G	A	five_prime_UTR	LOC_Os01g63880
1	37065757	A	T	five_prime_UTR	LOC_Os01g63880
1	37065758	A	T	five_prime_UTR	LOC_Os01g63880
1	37069466	T	C	five_prime_UTR	LOC_Os01g63890
1	37069627	A	G	five_prime_UTR	LOC_Os01g63890
1	21687603	G	A	five_prime_UTR	LOC_Os01g38610
1	21687563	G	A	five_prime_UTR	LOC_Os01g38610
1	21687496	C	A	five_prime_UTR	LOC_Os01g38610
1	21687470	G	A	five_prime_UTR	LOC_Os01g38610
1	21665835	G	C	five_prime_UTR	LOC_Os01g38580
1	37096260	A	G	five_prime_UTR	LOC_Os01g63930
1	37096602	G	C	five_prime_UTR	LOC_Os01g63930
1	37096749	C	T	five_prime_UTR	LOC_Os01g63930
1	37096999	C	T	five_prime_UTR	LOC_Os01g63930
1	37097348	A	G	five_prime_UTR	LOC_Os01g63930
1	21637310	A	T	five_prime_UTR	LOC_Os01g38530
1	21628854	A	G	five_prime_UTR	LOC_Os01g38500
1	21628769	C	T	five_prime_UTR	LOC_Os01g38500
1	37133671	G	A	five_prime_UTR	LOC_Os01g63970
1	37133694	C	T	five_prime_UTR	LOC_Os01g63970
1	21623957	G	A	five_prime_UTR	LOC_Os01g38480
1	21623953	T	C	five_prime_UTR	LOC_Os01g38480
1	37147338	T	C	five_prime_UTR	LOC_Os01g63980
1	37154608	A	G	five_prime_UTR	LOC_Os01g63990
1	37178085	A	G	five_prime_UTR	LOC_Os01g64010
1	37181293	T	A	five_prime_UTR	LOC_Os01g64020
1	37190486	T	C	five_prime_UTR	LOC_Os01g64030
1	37235785	A	C	five_prime_UTR	LOC_Os01g64100
1	37239184	G	A	five_prime_UTR	LOC_Os01g64110
1	37239395	A	G	five_prime_UTR	LOC_Os01g64110
1	37241329	G	T	five_prime_UTR	LOC_Os01g64120
1	37269994	C	T	five_prime_UTR	LOC_Os01g64170
1	37279432	A	C	five_prime_UTR	LOC_Os01g64190
1	37279467	A	G	five_prime_UTR	LOC_Os01g64190
1	37279473	A	G	five_prime_UTR	LOC_Os01g64190
1	37311032	A	T	five_prime_UTR	LOC_Os01g64262
1	37311087	A	G	five_prime_UTR	LOC_Os01g64262
1	21447667	C	T	five_prime_UTR	LOC_Os01g38244
1	21447639	C	T	five_prime_UTR	LOC_Os01g38244
1	21447631	C	T	five_prime_UTR	LOC_Os01g38244
1	21447544	T	G	five_prime_UTR	LOC_Os01g38244
1	37316335	T	C	five_prime_UTR	LOC_Os01g64280
1	37323895	A	G	five_prime_UTR	LOC_Os01g64300
1	21392390	A	T	five_prime_UTR	LOC_Os01g38190
1	21392385	G	C	five_prime_UTR	LOC_Os01g38190
1	37396164	A	G	five_prime_UTR	LOC_Os01g64430
1	37396447	G	T	five_prime_UTR	LOC_Os01g64430
1	37403082	A	C	five_prime_UTR	LOC_Os01g64440
1	37406396	T	G	five_prime_UTR	LOC_Os01g64450
1	37417035	A	T	five_prime_UTR	LOC_Os01g64490
1	21342160	G	T	five_prime_UTR	LOC_Os01g38110
1	37440715	T	A	five_prime_UTR	LOC_Os01g64520
1	37451401	C	T	five_prime_UTR	LOC_Os01g64540
1	37457545	C	A	five_prime_UTR	LOC_Os01g64560
1	21265875	C	T	five_prime_UTR	LOC_Os01g37960
1	37514833	G	T	five_prime_UTR	LOC_Os01g64650
1	37522010	G	A	five_prime_UTR	LOC_Os01g64670
1	37522607	T	C	five_prime_UTR	LOC_Os01g64670
1	37556823	A	T	five_prime_UTR	LOC_Os01g64730
1	37557125	A	C	five_prime_UTR	LOC_Os01g64730
1	37584797	T	A	five_prime_UTR	LOC_Os01g64780
1	37585026	A	T	five_prime_UTR	LOC_Os01g64780
1	37589735	G	C	five_prime_UTR	LOC_Os01g64790
1	37589837	G	A	five_prime_UTR	LOC_Os01g64790
1	37616150	G	A	five_prime_UTR	LOC_Os01g64810
1	37616210	T	A	five_prime_UTR	LOC_Os01g64810
1	37625850	T	G	five_prime_UTR	LOC_Os01g64820
1	37626155	A	G	five_prime_UTR	LOC_Os01g64820
1	21124982	G	A	five_prime_UTR	LOC_Os01g37770
1	37667446	G	A	five_prime_UTR	LOC_Os01g64900
1	37686059	G	T	five_prime_UTR	LOC_Os01g64920
1	37686259	A	G	five_prime_UTR	LOC_Os01g64920
1	37696779	A	T	five_prime_UTR	LOC_Os01g64960
1	37714816	G	C	five_prime_UTR	LOC_Os01g64980
1	37715088	T	C	five_prime_UTR	LOC_Os01g64980
1	37715390	A	T	five_prime_UTR	LOC_Os01g64980
1	21038870	G	A	five_prime_UTR	LOC_Os01g37590
1	37745533	G	A	five_prime_UTR	LOC_Os01g65030
1	37745630	G	A	five_prime_UTR	LOC_Os01g65030
1	37745634	C	T	five_prime_UTR	LOC_Os01g65030
1	37745641	A	G	five_prime_UTR	LOC_Os01g65030
1	37745656	A	G	five_prime_UTR	LOC_Os01g65030
1	37745675	G	A	five_prime_UTR	LOC_Os01g65030
1	37745796	C	T	five_prime_UTR	LOC_Os01g65030
1	37746287	C	T	five_prime_UTR	LOC_Os01g65030
1	37746410	C	A	five_prime_UTR	LOC_Os01g65030
1	37746812	T	C	five_prime_UTR	LOC_Os01g65030
1	37746868	T	C	five_prime_UTR	LOC_Os01g65030
1	37746875	T	C	five_prime_UTR	LOC_Os01g65030
1	37746884	T	G	five_prime_UTR	LOC_Os01g65030
1	37746886	C	T	five_prime_UTR	LOC_Os01g65030
1	37746908	T	G	five_prime_UTR	LOC_Os01g65030
1	37746920	T	A	five_prime_UTR	LOC_Os01g65030
1	37746924	C	T	five_prime_UTR	LOC_Os01g65030
1	37746929	G	T	five_prime_UTR	LOC_Os01g65030
1	37782984	A	G	five_prime_UTR	LOC_Os01g65094
1	37790475	C	T	five_prime_UTR	LOC_Os01g65100
1	20942345	T	C	five_prime_UTR	LOC_Os01g37480
1	20938519	T	A	five_prime_UTR	LOC_Os01g37470
1	20938490	C	G	five_prime_UTR	LOC_Os01g37470
1	20935893	T	G	five_prime_UTR	LOC_Os01g37460
1	37866254	G	C	five_prime_UTR	LOC_Os01g65260
1	37890692	G	T	five_prime_UTR	LOC_Os01g65320
1	37890818	G	A	five_prime_UTR	LOC_Os01g65320
1	37899193	G	T	five_prime_UTR	LOC_Os01g65330
1	37968978	A	G	five_prime_UTR	LOC_Os01g65420
1	20783577	C	T	five_prime_UTR	LOC_Os01g37210
1	20783532	A	C	five_prime_UTR	LOC_Os01g37210
1	20783505	C	T	five_prime_UTR	LOC_Os01g37210
1	20783462	G	A	five_prime_UTR	LOC_Os01g37210
1	20783437	G	T	five_prime_UTR	LOC_Os01g37210
1	20783373	C	T	five_prime_UTR	LOC_Os01g37210
1	20783364	G	A	five_prime_UTR	LOC_Os01g37210
1	20775516	G	A	five_prime_UTR	LOC_Os01g37200
1	37986834	G	A	five_prime_UTR	LOC_Os01g65450
1	37987033	T	A	five_prime_UTR	LOC_Os01g65450
1	37987080	A	C	five_prime_UTR	LOC_Os01g65450
1	38018035	A	C	five_prime_UTR	LOC_Os01g65500
1	38022853	C	T	five_prime_UTR	LOC_Os01g65510
1	38027208	G	T	five_prime_UTR	LOC_Os01g65520
1	38027256	C	T	five_prime_UTR	LOC_Os01g65520
1	20717420	G	A	five_prime_UTR	LOC_Os01g37120
1	20717293	G	A	five_prime_UTR	LOC_Os01g37120
1	20717046	G	A	five_prime_UTR	LOC_Os01g37120
1	20714257	C	A	five_prime_UTR	LOC_Os01g37110
1	20714237	A	C	five_prime_UTR	LOC_Os01g37110
1	20714169	T	C	five_prime_UTR	LOC_Os01g37110
1	38081681	C	T	five_prime_UTR	LOC_Os01g65600
1	38088528	A	C	five_prime_UTR	LOC_Os01g65610
1	20665813	G	A	five_prime_UTR	LOC_Os01g37050
1	38106452	G	T	five_prime_UTR	LOC_Os01g65640
1	38106523	C	A	five_prime_UTR	LOC_Os01g65640
1	38106585	G	A	five_prime_UTR	LOC_Os01g65640
1	38106589	T	C	five_prime_UTR	LOC_Os01g65640
1	38106628	G	A	five_prime_UTR	LOC_Os01g65640
1	38106652	T	C	five_prime_UTR	LOC_Os01g65640
1	38106663	T	C	five_prime_UTR	LOC_Os01g65640
1	38106664	A	C	five_prime_UTR	LOC_Os01g65640
1	38117662	G	A	five_prime_UTR	LOC_Os01g65660
1	38117880	T	A	five_prime_UTR	LOC_Os01g65660
1	38117909	A	C	five_prime_UTR	LOC_Os01g65660
1	38118027	G	A	five_prime_UTR	LOC_Os01g65660
1	38133474	T	G	five_prime_UTR	LOC_Os01g65670
1	38139132	C	T	five_prime_UTR	LOC_Os01g65680
1	38139322	C	A	five_prime_UTR	LOC_Os01g65680
1	38139344	G	A	five_prime_UTR	LOC_Os01g65680
1	38157453	G	A	five_prime_UTR	LOC_Os01g65730
1	20599367	T	G	five_prime_UTR	LOC_Os01g36950
1	20595197	G	A	five_prime_UTR	LOC_Os01g36940
1	20581791	T	G	five_prime_UTR	LOC_Os01g36930
1	38191842	T	C	five_prime_UTR	LOC_Os01g65770
1	38197794	T	C	five_prime_UTR	LOC_Os01g65780
1	38206890	T	A	five_prime_UTR	LOC_Os01g65790
1	38212861	T	C	five_prime_UTR	LOC_Os01g65800
1	38226678	T	A	five_prime_UTR	LOC_Os01g65840
1	38261967	T	C	five_prime_UTR	LOC_Os01g65900
1	20489442	G	A	five_prime_UTR	LOC_Os01g36840
1	20489343	C	T	five_prime_UTR	LOC_Os01g36840
1	20489163	G	A	five_prime_UTR	LOC_Os01g36840
1	20480254	C	T	five_prime_UTR	LOC_Os01g36820
1	38287914	G	A	five_prime_UTR	LOC_Os01g65950
1	20464825	A	T	five_prime_UTR	LOC_Os01g36790
1	20464824	A	T	five_prime_UTR	LOC_Os01g36790
1	20464669	C	A	five_prime_UTR	LOC_Os01g36790
1	20464643	G	A	five_prime_UTR	LOC_Os01g36790
1	38300014	A	T	five_prime_UTR	LOC_Os01g65986
1	38300045	A	C	five_prime_UTR	LOC_Os01g65986
1	38300152	C	T	five_prime_UTR	LOC_Os01g65986
1	38300321	A	G	five_prime_UTR	LOC_Os01g65986
1	38306689	G	A	five_prime_UTR	LOC_Os01g66000
1	38321003	G	A	five_prime_UTR	LOC_Os01g66030
1	38321463	C	G	five_prime_UTR	LOC_Os01g66030
1	38398521	A	G	five_prime_UTR	LOC_Os01g66120
1	38398527	T	A	five_prime_UTR	LOC_Os01g66120
1	38398579	G	T	five_prime_UTR	LOC_Os01g66120
1	38398620	A	G	five_prime_UTR	LOC_Os01g66120
1	38398688	C	T	five_prime_UTR	LOC_Os01g66120
1	38398780	C	A	five_prime_UTR	LOC_Os01g66120
1	38398788	G	C	five_prime_UTR	LOC_Os01g66120
1	38398824	C	A	five_prime_UTR	LOC_Os01g66120
1	38399360	A	G	five_prime_UTR	LOC_Os01g66120
1	20352015	T	C	five_prime_UTR	LOC_Os01g36670
1	20351660	T	C	five_prime_UTR	LOC_Os01g36670
1	20351603	C	T	five_prime_UTR	LOC_Os01g36670
1	20351598	T	G	five_prime_UTR	LOC_Os01g36670
1	20351528	T	A	five_prime_UTR	LOC_Os01g36670
1	38413404	G	A	five_prime_UTR	LOC_Os01g66140
1	38431522	A	G	five_prime_UTR	LOC_Os01g66150
1	38437189	G	A	five_prime_UTR	LOC_Os01g66170
1	20322717	C	T	five_prime_UTR	LOC_Os01g36630
1	20287784	G	A	five_prime_UTR	LOC_Os01g36560
1	38484506	G	A	five_prime_UTR	LOC_Os01g66260
1	38484509	A	G	five_prime_UTR	LOC_Os01g66260
1	38517584	A	G	five_prime_UTR	LOC_Os01g66320
1	38517747	C	T	five_prime_UTR	LOC_Os01g66320
1	20240706	A	T	five_prime_UTR	LOC_Os01g36460
1	20240579	G	A	five_prime_UTR	LOC_Os01g36460
1	38520632	A	G	five_prime_UTR	LOC_Os01g66330
1	38546023	T	A	five_prime_UTR	LOC_Os01g66379
1	38566163	C	A	five_prime_UTR	LOC_Os01g66420
1	38566390	G	A	five_prime_UTR	LOC_Os01g66420
1	38684491	T	A	five_prime_UTR	LOC_Os01g66600
1	38684513	G	A	five_prime_UTR	LOC_Os01g66600
1	38684801	T	C	five_prime_UTR	LOC_Os01g66600
1	38684810	A	G	five_prime_UTR	LOC_Os01g66600
1	20062013	C	A	five_prime_UTR	LOC_Os01g36240
1	20062005	A	T	five_prime_UTR	LOC_Os01g36240
1	20061998	T	C	five_prime_UTR	LOC_Os01g36240
1	38712343	T	G	five_prime_UTR	LOC_Os01g66650
1	38770370	T	G	five_prime_UTR	LOC_Os01g66760
1	19911396	A	T	five_prime_UTR	LOC_Os01g35990
1	19911335	C	A	five_prime_UTR	LOC_Os01g35990
1	19911317	C	T	five_prime_UTR	LOC_Os01g35990
1	19911304	G	A	five_prime_UTR	LOC_Os01g35990
1	19911292	C	T	five_prime_UTR	LOC_Os01g35990
1	38885121	T	C	five_prime_UTR	LOC_Os01g66940
1	38885165	A	G	five_prime_UTR	LOC_Os01g66940
1	38891152	G	C	five_prime_UTR	LOC_Os01g66960
1	38893567	C	T	five_prime_UTR	LOC_Os01g66970
1	38893665	A	G	five_prime_UTR	LOC_Os01g66970
1	38893725	T	A	five_prime_UTR	LOC_Os01g66970
1	38911007	A	T	five_prime_UTR	LOC_Os01g67000
1	38911137	C	A	five_prime_UTR	LOC_Os01g67000
1	38911252	G	A	five_prime_UTR	LOC_Os01g67000
1	38928880	A	G	five_prime_UTR	LOC_Os01g67040
1	38928881	T	A	five_prime_UTR	LOC_Os01g67040
1	38928967	G	C	five_prime_UTR	LOC_Os01g67040
1	38930411	C	T	five_prime_UTR	LOC_Os01g67054
1	38930432	A	T	five_prime_UTR	LOC_Os01g67054
1	38930814	A	T	five_prime_UTR	LOC_Os01g67054
1	38930818	T	C	five_prime_UTR	LOC_Os01g67054
1	38959425	T	G	five_prime_UTR	LOC_Os01g67110
1	38981391	T	C	five_prime_UTR	LOC_Os01g67160
1	38994672	A	G	five_prime_UTR	LOC_Os01g67190
1	39014043	A	G	five_prime_UTR	LOC_Os01g67240
1	39014052	T	A	five_prime_UTR	LOC_Os01g67240
1	39025301	C	T	five_prime_UTR	LOC_Os01g67250
1	39070143	G	A	five_prime_UTR	LOC_Os01g67314
1	39070158	A	G	five_prime_UTR	LOC_Os01g67314
1	39091756	T	C	five_prime_UTR	LOC_Os01g67340
1	39091771	A	C	five_prime_UTR	LOC_Os01g67340
1	39091783	G	A	five_prime_UTR	LOC_Os01g67340
1	39092065	C	T	five_prime_UTR	LOC_Os01g67340
1	39102276	T	A	five_prime_UTR	LOC_Os01g67360
1	39130033	T	G	five_prime_UTR	LOC_Os01g67370
1	39130058	T	C	five_prime_UTR	LOC_Os01g67370
1	39137192	C	T	five_prime_UTR	LOC_Os01g67390
1	39137210	T	C	five_prime_UTR	LOC_Os01g67390
1	39216633	T	A	five_prime_UTR	LOC_Os01g67490
1	39222370	C	G	five_prime_UTR	LOC_Os01g67500
1	39238828	T	C	five_prime_UTR	LOC_Os01g67510
1	19505435	A	G	five_prime_UTR	LOC_Os01g35230
1	19505425	T	C	five_prime_UTR	LOC_Os01g35230
1	39266881	A	C	five_prime_UTR	LOC_Os01g67560
1	39267064	C	T	five_prime_UTR	LOC_Os01g67560
1	39270976	C	T	five_prime_UTR	LOC_Os01g67570
1	19469540	A	G	five_prime_UTR	LOC_Os01g35184
1	19469343	G	A	five_prime_UTR	LOC_Os01g35184
1	39297106	C	T	five_prime_UTR	LOC_Os01g67600
1	19454411	A	G	five_prime_UTR	LOC_Os01g35160
1	19454224	C	T	five_prime_UTR	LOC_Os01g35160
1	19394578	C	G	five_prime_UTR	LOC_Os01g35050
1	19394529	G	C	five_prime_UTR	LOC_Os01g35050
1	19389976	T	C	five_prime_UTR	LOC_Os01g35040
1	19389966	A	G	five_prime_UTR	LOC_Os01g35040
1	19389880	T	G	five_prime_UTR	LOC_Os01g35040
1	39374961	G	A	five_prime_UTR	LOC_Os01g67750
1	39408253	C	T	five_prime_UTR	LOC_Os01g67810
1	39408322	A	C	five_prime_UTR	LOC_Os01g67810
1	39433692	A	G	five_prime_UTR	LOC_Os01g67860
1	39449687	C	A	five_prime_UTR	LOC_Os01g67880
1	39449688	G	T	five_prime_UTR	LOC_Os01g67880
1	19295638	A	C	five_prime_UTR	LOC_Os01g34920
1	39467349	A	G	five_prime_UTR	LOC_Os01g67920
1	39468110	A	G	five_prime_UTR	LOC_Os01g67920
1	39493287	C	T	five_prime_UTR	LOC_Os01g67970
1	19245296	A	G	five_prime_UTR	LOC_Os01g34860
1	19245291	C	A	five_prime_UTR	LOC_Os01g34860
1	19245170	G	A	five_prime_UTR	LOC_Os01g34860
1	19242059	A	T	five_prime_UTR	LOC_Os01g34850
1	39549203	C	T	five_prime_UTR	LOC_Os01g68030
1	39549247	T	A	five_prime_UTR	LOC_Os01g68030
1	39551544	A	C	five_prime_UTR	LOC_Os01g68040
1	19200124	T	C	five_prime_UTR	LOC_Os01g34790
1	39565813	G	T	five_prime_UTR	LOC_Os01g68060
1	39565977	A	C	five_prime_UTR	LOC_Os01g68060
1	19178465	A	G	five_prime_UTR	LOC_Os01g34780
1	19178400	C	G	five_prime_UTR	LOC_Os01g34780
1	19178399	C	A	five_prime_UTR	LOC_Os01g34780
1	19178351	G	A	five_prime_UTR	LOC_Os01g34780
1	19178207	T	C	five_prime_UTR	LOC_Os01g34780
1	19177838	C	A	five_prime_UTR	LOC_Os01g34780
1	39588381	C	T	five_prime_UTR	LOC_Os01g68104
1	39595988	T	A	five_prime_UTR	LOC_Os01g68120
1	39608079	G	A	five_prime_UTR	LOC_Os01g68130
1	39608086	C	T	five_prime_UTR	LOC_Os01g68130
1	39616227	T	A	five_prime_UTR	LOC_Os01g68160
1	39616442	A	T	five_prime_UTR	LOC_Os01g68160
1	39616457	G	C	five_prime_UTR	LOC_Os01g68160
1	19135842	C	A	five_prime_UTR	LOC_Os01g34700
1	19135809	G	C	five_prime_UTR	LOC_Os01g34700
1	19115653	T	C	five_prime_UTR	LOC_Os01g34670
1	19115398	T	C	five_prime_UTR	LOC_Os01g34670
1	19115344	A	G	five_prime_UTR	LOC_Os01g34670
1	19115265	G	A	five_prime_UTR	LOC_Os01g34670
1	39654914	C	T	five_prime_UTR	LOC_Os01g68230
1	39655938	G	A	five_prime_UTR	LOC_Os01g68230
1	39656022	C	T	five_prime_UTR	LOC_Os01g68230
1	19095672	G	A	five_prime_UTR	LOC_Os01g34630
1	39670750	A	T	five_prime_UTR	LOC_Os01g68269
1	39670763	C	G	five_prime_UTR	LOC_Os01g68269
1	39670780	A	G	five_prime_UTR	LOC_Os01g68269
1	39670791	A	G	five_prime_UTR	LOC_Os01g68269
1	39670896	T	A	five_prime_UTR	LOC_Os01g68269
1	39670942	C	T	five_prime_UTR	LOC_Os01g68269
1	39679585	T	A	five_prime_UTR	LOC_Os01g68290
1	39679604	A	C	five_prime_UTR	LOC_Os01g68290
1	39679605	C	A	five_prime_UTR	LOC_Os01g68290
1	39679696	A	G	five_prime_UTR	LOC_Os01g68290
1	39682835	A	G	five_prime_UTR	LOC_Os01g68300
1	39682841	C	T	five_prime_UTR	LOC_Os01g68300
1	39682859	A	G	five_prime_UTR	LOC_Os01g68300
1	39682983	C	T	five_prime_UTR	LOC_Os01g68300
1	39683007	C	T	five_prime_UTR	LOC_Os01g68300
1	19073264	C	A	five_prime_UTR	LOC_Os01g34590
1	19073248	C	T	five_prime_UTR	LOC_Os01g34590
1	19073198	A	C	five_prime_UTR	LOC_Os01g34590
1	39723287	G	A	five_prime_UTR	LOC_Os01g68370
1	39730142	A	G	five_prime_UTR	LOC_Os01g68380
1	39737331	C	T	five_prime_UTR	LOC_Os01g68390
1	19009855	C	G	five_prime_UTR	LOC_Os01g34480
1	19009836	A	G	five_prime_UTR	LOC_Os01g34480
1	19009722	C	T	five_prime_UTR	LOC_Os01g34480
1	18961552	C	T	five_prime_UTR	LOC_Os01g34390
1	39810381	G	A	five_prime_UTR	LOC_Os01g68510
1	39810472	C	G	five_prime_UTR	LOC_Os01g68510
1	39811902	T	C	five_prime_UTR	LOC_Os01g68524
1	39812076	T	C	five_prime_UTR	LOC_Os01g68524
1	39822129	A	G	five_prime_UTR	LOC_Os01g68540
1	39822163	G	A	five_prime_UTR	LOC_Os01g68540
1	39839221	G	T	five_prime_UTR	LOC_Os01g68589
1	39839247	G	A	five_prime_UTR	LOC_Os01g68589
1	39839264	T	C	five_prime_UTR	LOC_Os01g68589
1	39839271	C	T	five_prime_UTR	LOC_Os01g68589
1	39839293	T	C	five_prime_UTR	LOC_Os01g68589
1	39839297	T	C	five_prime_UTR	LOC_Os01g68589
1	39839342	G	A	five_prime_UTR	LOC_Os01g68589
1	39839428	T	C	five_prime_UTR	LOC_Os01g68589
1	39881065	A	G	five_prime_UTR	LOC_Os01g68680
1	39913974	C	T	five_prime_UTR	LOC_Os01g68710
1	39914008	G	A	five_prime_UTR	LOC_Os01g68710
1	39914050	C	T	five_prime_UTR	LOC_Os01g68710
1	39914061	G	A	five_prime_UTR	LOC_Os01g68710
1	39914173	G	A	five_prime_UTR	LOC_Os01g68710
1	39914259	T	C	five_prime_UTR	LOC_Os01g68710
1	39919021	C	T	five_prime_UTR	LOC_Os01g68720
1	39919202	T	G	five_prime_UTR	LOC_Os01g68720
1	39919331	C	T	five_prime_UTR	LOC_Os01g68720
1	39919334	T	A	five_prime_UTR	LOC_Os01g68720
1	39919369	T	A	five_prime_UTR	LOC_Os01g68720
1	39919391	T	G	five_prime_UTR	LOC_Os01g68720
1	39922292	C	T	five_prime_UTR	LOC_Os01g68730
1	39922660	G	A	five_prime_UTR	LOC_Os01g68730
1	39922664	A	G	five_prime_UTR	LOC_Os01g68730
1	39931295	T	A	five_prime_UTR	LOC_Os01g68750
1	39931332	G	A	five_prime_UTR	LOC_Os01g68750
1	39931375	A	T	five_prime_UTR	LOC_Os01g68750
1	39938869	A	T	five_prime_UTR	LOC_Os01g68760
1	39938878	C	T	five_prime_UTR	LOC_Os01g68760
1	39948065	C	G	five_prime_UTR	LOC_Os01g68770
1	39958586	G	C	five_prime_UTR	LOC_Os01g68800
1	39958587	A	C	five_prime_UTR	LOC_Os01g68800
1	39960623	T	G	five_prime_UTR	LOC_Os01g68810
1	39985309	C	G	five_prime_UTR	LOC_Os01g68820
1	39998253	A	G	five_prime_UTR	LOC_Os01g68840
1	39998334	T	C	five_prime_UTR	LOC_Os01g68840
1	40006296	C	T	five_prime_UTR	LOC_Os01g68860
1	40006348	G	A	five_prime_UTR	LOC_Os01g68860
1	40006426	A	T	five_prime_UTR	LOC_Os01g68860
1	18749507	G	A	five_prime_UTR	LOC_Os01g34050
1	18749494	G	A	five_prime_UTR	LOC_Os01g34050
1	18749484	A	G	five_prime_UTR	LOC_Os01g34050
1	18749482	G	A	five_prime_UTR	LOC_Os01g34050
1	18749397	C	T	five_prime_UTR	LOC_Os01g34050
1	18749351	G	A	five_prime_UTR	LOC_Os01g34050
1	40036129	A	C	five_prime_UTR	LOC_Os01g68900
1	40036228	A	G	five_prime_UTR	LOC_Os01g68900
1	40036244	C	G	five_prime_UTR	LOC_Os01g68900
1	40036262	G	T	five_prime_UTR	LOC_Os01g68900
1	40056259	G	A	five_prime_UTR	LOC_Os01g68930
1	40070774	G	A	five_prime_UTR	LOC_Os01g68970
1	40097662	A	C	five_prime_UTR	LOC_Os01g69020
1	40101685	G	A	five_prime_UTR	LOC_Os01g69030
1	40129179	T	G	five_prime_UTR	LOC_Os01g69050
1	40133092	G	A	five_prime_UTR	LOC_Os01g69060
1	18626149	C	A	five_prime_UTR	LOC_Os01g33869
1	40136305	G	A	five_prime_UTR	LOC_Os01g69070
1	18601037	A	G	five_prime_UTR	LOC_Os01g33800
1	18601019	G	A	five_prime_UTR	LOC_Os01g33800
1	40171242	C	T	five_prime_UTR	LOC_Os01g69110
1	40182731	C	T	five_prime_UTR	LOC_Os01g69130
1	40182754	A	G	five_prime_UTR	LOC_Os01g69130
1	18532189	C	T	five_prime_UTR	LOC_Os01g33684
1	18531990	A	G	five_prime_UTR	LOC_Os01g33684
1	18531952	A	T	five_prime_UTR	LOC_Os01g33684
1	40235147	C	G	five_prime_UTR	LOC_Os01g69230
1	40235193	G	A	five_prime_UTR	LOC_Os01g69230
1	40275609	A	G	five_prime_UTR	LOC_Os01g69279
1	40275663	C	A	five_prime_UTR	LOC_Os01g69279
1	40285493	G	A	five_prime_UTR	LOC_Os01g69290
1	18460103	A	C	five_prime_UTR	LOC_Os01g33540
1	18459806	T	G	five_prime_UTR	LOC_Os01g33540
1	18459719	T	C	five_prime_UTR	LOC_Os01g33540
1	18459681	C	A	five_prime_UTR	LOC_Os01g33540
1	18459497	T	C	five_prime_UTR	LOC_Os01g33540
1	18459298	A	C	five_prime_UTR	LOC_Os01g33540
1	40336812	T	A	five_prime_UTR	LOC_Os01g69840
1	40336859	A	G	five_prime_UTR	LOC_Os01g69840
1	40336921	C	T	five_prime_UTR	LOC_Os01g69840
1	18365532	T	A	five_prime_UTR	LOC_Os01g33350
1	18365116	C	T	five_prime_UTR	LOC_Os01g33350
1	18365003	C	A	five_prime_UTR	LOC_Os01g33350
1	40397326	T	C	five_prime_UTR	LOC_Os01g69910
1	40397386	T	C	five_prime_UTR	LOC_Os01g69910
1	40403831	C	A	five_prime_UTR	LOC_Os01g69920
1	18353000	G	A	five_prime_UTR	LOC_Os01g33300
1	18352847	G	A	five_prime_UTR	LOC_Os01g33300
1	18298622	G	A	five_prime_UTR	LOC_Os01g33230
1	18298463	A	G	five_prime_UTR	LOC_Os01g33230
1	18298376	T	C	five_prime_UTR	LOC_Os01g33230
1	18298371	C	T	five_prime_UTR	LOC_Os01g33230
1	40463310	G	A	five_prime_UTR	LOC_Os01g69970
1	18288171	A	G	five_prime_UTR	LOC_Os01g33204
1	18288130	C	T	five_prime_UTR	LOC_Os01g33204
1	18288121	A	G	five_prime_UTR	LOC_Os01g33204
1	18288050	C	A	five_prime_UTR	LOC_Os01g33204
1	18288045	G	A	five_prime_UTR	LOC_Os01g33204
1	18287969	A	C	five_prime_UTR	LOC_Os01g33204
1	18287961	A	C	five_prime_UTR	LOC_Os01g33204
1	18287732	C	T	five_prime_UTR	LOC_Os01g33204
1	18287658	G	A	five_prime_UTR	LOC_Os01g33204
1	18287565	G	T	five_prime_UTR	LOC_Os01g33204
1	18287473	T	C	five_prime_UTR	LOC_Os01g33204
1	18287446	A	G	five_prime_UTR	LOC_Os01g33204
1	18287331	A	G	five_prime_UTR	LOC_Os01g33204
1	18287244	G	T	five_prime_UTR	LOC_Os01g33204
1	18287240	T	A	five_prime_UTR	LOC_Os01g33204
1	40493702	T	C	five_prime_UTR	LOC_Os01g70000
1	40501204	T	C	five_prime_UTR	LOC_Os01g70020
1	18230880	G	A	five_prime_UTR	LOC_Os01g33110
1	18230316	C	T	five_prime_UTR	LOC_Os01g33110
1	18230211	T	A	five_prime_UTR	LOC_Os01g33110
1	18230208	A	T	five_prime_UTR	LOC_Os01g33110
1	18230207	C	G	five_prime_UTR	LOC_Os01g33110
1	18230118	T	A	five_prime_UTR	LOC_Os01g33110
1	18230036	G	A	five_prime_UTR	LOC_Os01g33110
1	18229989	T	C	five_prime_UTR	LOC_Os01g33110
1	18229933	G	A	five_prime_UTR	LOC_Os01g33110
1	18229412	C	G	five_prime_UTR	LOC_Os01g33110
1	18229374	C	A	five_prime_UTR	LOC_Os01g33110
1	18229370	T	C	five_prime_UTR	LOC_Os01g33110
1	40540971	C	T	five_prime_UTR	LOC_Os01g70060
1	40540997	C	A	five_prime_UTR	LOC_Os01g70060
1	40541039	T	G	five_prime_UTR	LOC_Os01g70060
1	40541063	G	A	five_prime_UTR	LOC_Os01g70060
1	40541180	A	G	five_prime_UTR	LOC_Os01g70060
1	40541269	A	T	five_prime_UTR	LOC_Os01g70060
1	40541355	G	A	five_prime_UTR	LOC_Os01g70060
1	40541425	T	G	five_prime_UTR	LOC_Os01g70060
1	40541444	A	C	five_prime_UTR	LOC_Os01g70060
1	40556178	G	C	five_prime_UTR	LOC_Os01g70080
1	40566688	G	C	five_prime_UTR	LOC_Os01g70100
1	40566706	C	T	five_prime_UTR	LOC_Os01g70100
1	40566787	T	C	five_prime_UTR	LOC_Os01g70100
1	40566926	A	T	five_prime_UTR	LOC_Os01g70100
1	40566933	C	G	five_prime_UTR	LOC_Os01g70100
1	40567047	G	C	five_prime_UTR	LOC_Os01g70100
1	40567054	A	G	five_prime_UTR	LOC_Os01g70100
1	40572898	C	A	five_prime_UTR	LOC_Os01g70110
1	40585239	C	A	five_prime_UTR	LOC_Os01g70130
1	40585518	C	A	five_prime_UTR	LOC_Os01g70130
1	40596220	T	C	five_prime_UTR	LOC_Os01g70140
1	18158927	T	A	five_prime_UTR	LOC_Os01g33050
1	18158838	A	C	five_prime_UTR	LOC_Os01g33050
1	18158735	G	A	five_prime_UTR	LOC_Os01g33050
1	18158707	C	T	five_prime_UTR	LOC_Os01g33050
1	18158703	G	C	five_prime_UTR	LOC_Os01g33050
1	18158684	A	G	five_prime_UTR	LOC_Os01g33050
1	18158655	C	T	five_prime_UTR	LOC_Os01g33050
1	40610729	A	G	five_prime_UTR	LOC_Os01g70170
1	40610870	A	G	five_prime_UTR	LOC_Os01g70170
1	40615870	G	A	five_prime_UTR	LOC_Os01g70180
1	18140912	C	G	five_prime_UTR	LOC_Os01g33030
1	18140745	A	G	five_prime_UTR	LOC_Os01g33030
1	18135314	T	C	five_prime_UTR	LOC_Os01g33020
1	40626025	T	C	five_prime_UTR	LOC_Os01g70190
1	40626044	A	G	five_prime_UTR	LOC_Os01g70190
1	40626214	C	T	five_prime_UTR	LOC_Os01g70190
1	40626477	C	T	five_prime_UTR	LOC_Os01g70190
1	40626605	T	C	five_prime_UTR	LOC_Os01g70190
1	40633373	T	C	five_prime_UTR	LOC_Os01g70200
1	18125070	G	T	five_prime_UTR	LOC_Os01g33000
1	40644644	C	A	five_prime_UTR	LOC_Os01g70210
1	40644687	A	C	five_prime_UTR	LOC_Os01g70210
1	18101749	C	T	five_prime_UTR	LOC_Os01g32980
1	18101635	G	A	five_prime_UTR	LOC_Os01g32980
1	40675044	A	G	five_prime_UTR	LOC_Os01g70250
1	40675139	A	G	five_prime_UTR	LOC_Os01g70250
1	40695781	C	A	five_prime_UTR	LOC_Os01g70270
1	40708826	G	A	five_prime_UTR	LOC_Os01g70300
1	40723614	A	C	five_prime_UTR	LOC_Os01g70320
1	18013715	A	G	five_prime_UTR	LOC_Os01g32830
1	40759562	A	T	five_prime_UTR	LOC_Os01g70360
1	17994929	G	C	five_prime_UTR	LOC_Os01g32790
1	17994911	A	C	five_prime_UTR	LOC_Os01g32790
1	17994825	C	T	five_prime_UTR	LOC_Os01g32790
1	40774822	A	G	five_prime_UTR	LOC_Os01g70380
1	17976098	A	C	five_prime_UTR	LOC_Os01g32770
1	17976091	T	C	five_prime_UTR	LOC_Os01g32770
1	17975947	C	A	five_prime_UTR	LOC_Os01g32770
1	40786627	G	A	five_prime_UTR	LOC_Os01g70410
1	40794243	T	C	five_prime_UTR	LOC_Os01g70430
1	40794431	G	T	five_prime_UTR	LOC_Os01g70430
1	40794446	G	T	five_prime_UTR	LOC_Os01g70430
1	40794731	A	G	five_prime_UTR	LOC_Os01g70430
1	40794835	T	G	five_prime_UTR	LOC_Os01g70430
1	40795158	A	G	five_prime_UTR	LOC_Os01g70430
1	40795299	C	T	five_prime_UTR	LOC_Os01g70430
1	40812559	A	T	five_prime_UTR	LOC_Os01g70470
1	40812621	G	T	five_prime_UTR	LOC_Os01g70470
1	40812631	A	G	five_prime_UTR	LOC_Os01g70470
1	40812660	A	T	five_prime_UTR	LOC_Os01g70470
1	40812780	G	C	five_prime_UTR	LOC_Os01g70470
1	40812788	T	A	five_prime_UTR	LOC_Os01g70470
1	17911552	G	C	five_prime_UTR	LOC_Os01g32670
1	17904805	T	C	five_prime_UTR	LOC_Os01g32660
1	17904801	T	C	five_prime_UTR	LOC_Os01g32660
1	40858559	A	G	five_prime_UTR	LOC_Os01g70550
1	40858567	A	G	five_prime_UTR	LOC_Os01g70550
1	40858633	C	T	five_prime_UTR	LOC_Os01g70550
1	40858669	C	T	five_prime_UTR	LOC_Os01g70550
1	40858671	G	A	five_prime_UTR	LOC_Os01g70550
1	40862902	T	C	five_prime_UTR	LOC_Os01g70560
1	40862988	A	G	five_prime_UTR	LOC_Os01g70560
1	40864908	A	G	five_prime_UTR	LOC_Os01g70570
1	17895051	G	C	five_prime_UTR	LOC_Os01g32640
1	40865148	A	G	five_prime_UTR	LOC_Os01g70570
1	40868853	C	A	five_prime_UTR	LOC_Os01g70580
1	17881852	A	G	five_prime_UTR	LOC_Os01g32610
1	40902535	C	A	five_prime_UTR	LOC_Os01g70660
1	40930508	T	C	five_prime_UTR	LOC_Os01g70710
1	40938420	A	T	five_prime_UTR	LOC_Os01g70720
1	40938424	A	T	five_prime_UTR	LOC_Os01g70720
1	40942231	G	A	five_prime_UTR	LOC_Os01g70730
1	40947071	T	A	five_prime_UTR	LOC_Os01g70740
1	40947229	C	G	five_prime_UTR	LOC_Os01g70740
1	40947245	T	A	five_prime_UTR	LOC_Os01g70740
1	40947522	A	C	five_prime_UTR	LOC_Os01g70740
1	40947551	C	T	five_prime_UTR	LOC_Os01g70740
1	40962420	A	C	five_prime_UTR	LOC_Os01g70770
1	40962472	A	G	five_prime_UTR	LOC_Os01g70770
1	40962557	C	G	five_prime_UTR	LOC_Os01g70770
1	40962595	A	G	five_prime_UTR	LOC_Os01g70770
1	40962602	G	T	five_prime_UTR	LOC_Os01g70770
1	40962644	G	A	five_prime_UTR	LOC_Os01g70770
1	40962670	C	T	five_prime_UTR	LOC_Os01g70770
1	40962688	G	A	five_prime_UTR	LOC_Os01g70770
1	17792425	G	A	five_prime_UTR	LOC_Os01g32439
1	17792412	A	G	five_prime_UTR	LOC_Os01g32439
1	17792390	C	A	five_prime_UTR	LOC_Os01g32439
1	17792343	T	C	five_prime_UTR	LOC_Os01g32439
1	17792313	C	T	five_prime_UTR	LOC_Os01g32439
1	17792269	C	T	five_prime_UTR	LOC_Os01g32439
1	17792245	A	G	five_prime_UTR	LOC_Os01g32439
1	40984609	C	T	five_prime_UTR	LOC_Os01g70810
1	17756170	T	C	five_prime_UTR	LOC_Os01g32364
1	17756073	T	C	five_prime_UTR	LOC_Os01g32364
1	41007398	T	C	five_prime_UTR	LOC_Os01g70860
1	41007441	T	A	five_prime_UTR	LOC_Os01g70860
1	41007446	A	C	five_prime_UTR	LOC_Os01g70860
1	41011384	T	G	five_prime_UTR	LOC_Os01g70870
1	41028665	T	C	five_prime_UTR	LOC_Os01g70890
1	41028862	T	C	five_prime_UTR	LOC_Os01g70890
1	41057144	T	A	five_prime_UTR	LOC_Os01g70930
1	41066969	G	A	five_prime_UTR	LOC_Os01g70950
1	41067201	G	A	five_prime_UTR	LOC_Os01g70950
1	41079506	G	C	five_prime_UTR	LOC_Os01g70970
1	41079560	C	T	five_prime_UTR	LOC_Os01g70970
1	41086060	G	A	five_prime_UTR	LOC_Os01g70980
1	41096055	C	T	five_prime_UTR	LOC_Os01g71000
1	41096159	A	C	five_prime_UTR	LOC_Os01g71000
1	41100536	T	A	five_prime_UTR	LOC_Os01g71010
1	41112132	C	A	five_prime_UTR	LOC_Os01g71040
1	41112133	T	C	five_prime_UTR	LOC_Os01g71040
1	41112229	T	A	five_prime_UTR	LOC_Os01g71040
1	41117013	T	C	five_prime_UTR	LOC_Os01g71050
1	41117295	C	T	five_prime_UTR	LOC_Os01g71050
1	41117301	T	G	five_prime_UTR	LOC_Os01g71050
1	41117485	G	A	five_prime_UTR	LOC_Os01g71050
1	41117548	A	C	five_prime_UTR	LOC_Os01g71050
[truncated: 1,489 more rows]

## Sheet: Chr2
Chromosome	Ref. position	Ref. Nucleotide	Variation Nucleotide	Type of Variation	Locus Name
2	3227673	A	T	five_prime_UTR	LOC_Os02g06480
2	3229077	T	C	five_prime_UTR	LOC_Os02g06480
2	3229090	G	A	five_prime_UTR	LOC_Os02g06480
2	3188027	C	A	five_prime_UTR	LOC_Os02g06380
2	3234342	A	T	five_prime_UTR	LOC_Os02g06490
2	3092733	C	T	five_prime_UTR	LOC_Os02g06190
2	3336242	T	C	five_prime_UTR	LOC_Os02g06630
2	3340405	G	A	five_prime_UTR	LOC_Os02g06640
2	3340607	C	T	five_prime_UTR	LOC_Os02g06640
2	3358952	A	T	five_prime_UTR	LOC_Os02g06700
2	3359105	G	A	five_prime_UTR	LOC_Os02g06700
2	3359149	A	G	five_prime_UTR	LOC_Os02g06700
2	3362059	A	G	five_prime_UTR	LOC_Os02g06720
2	3362065	A	G	five_prime_UTR	LOC_Os02g06720
2	3362139	A	C	five_prime_UTR	LOC_Os02g06720
2	3362242	G	A	five_prime_UTR	LOC_Os02g06720
2	3362287	T	C	five_prime_UTR	LOC_Os02g06720
2	3362333	T	C	five_prime_UTR	LOC_Os02g06720
2	3362405	G	T	five_prime_UTR	LOC_Os02g06720
2	3362496	G	A	five_prime_UTR	LOC_Os02g06720
2	3362551	G	A	five_prime_UTR	LOC_Os02g06720
2	3362572	G	A	five_prime_UTR	LOC_Os02g06720
2	3362651	A	G	five_prime_UTR	LOC_Os02g06720
2	3362656	C	A	five_prime_UTR	LOC_Os02g06720
2	3362795	T	A	five_prime_UTR	LOC_Os02g06720
2	3362977	G	A	five_prime_UTR	LOC_Os02g06720
2	3363023	G	T	five_prime_UTR	LOC_Os02g06720
2	3363051	G	C	five_prime_UTR	LOC_Os02g06720
2	3363113	C	T	five_prime_UTR	LOC_Os02g06720
2	3363142	A	C	five_prime_UTR	LOC_Os02g06720
2	2995703	T	C	five_prime_UTR	LOC_Os02g06010
2	2995693	A	G	five_prime_UTR	LOC_Os02g06010
2	3441727	C	T	five_prime_UTR	LOC_Os02g06830
2	3441825	A	G	five_prime_UTR	LOC_Os02g06830
2	3441851	G	A	five_prime_UTR	LOC_Os02g06830
2	3441881	C	T	five_prime_UTR	LOC_Os02g06830
2	3453863	A	G	five_prime_UTR	LOC_Os02g06840
2	2965278	A	G	five_prime_UTR	LOC_Os02g05960
2	2958896	A	T	five_prime_UTR	LOC_Os02g05950
2	2958784	A	T	five_prime_UTR	LOC_Os02g05950
2	2952425	T	A	five_prime_UTR	LOC_Os02g05940
2	2952227	A	C	five_prime_UTR	LOC_Os02g05940
2	2952206	T	G	five_prime_UTR	LOC_Os02g05940
2	2952197	C	T	five_prime_UTR	LOC_Os02g05940
2	2952155	C	A	five_prime_UTR	LOC_Os02g05940
2	2952153	T	C	five_prime_UTR	LOC_Os02g05940
2	2945610	A	G	five_prime_UTR	LOC_Os02g05930
2	2945607	C	T	five_prime_UTR	LOC_Os02g05930
2	2945603	G	A	five_prime_UTR	LOC_Os02g05930
2	2945584	A	C	five_prime_UTR	LOC_Os02g05930
2	2945429	T	C	five_prime_UTR	LOC_Os02g05930
2	2945420	G	A	five_prime_UTR	LOC_Os02g05930
2	2945418	C	G	five_prime_UTR	LOC_Os02g05930
2	2945410	A	G	five_prime_UTR	LOC_Os02g05930
2	2945317	A	C	five_prime_UTR	LOC_Os02g05930
2	2945300	G	A	five_prime_UTR	LOC_Os02g05930
2	2934067	T	A	five_prime_UTR	LOC_Os02g05910
2	2934045	G	A	five_prime_UTR	LOC_Os02g05910
2	2934017	C	G	five_prime_UTR	LOC_Os02g05910
2	2934008	T	A	five_prime_UTR	LOC_Os02g05910
2	2933990	A	G	five_prime_UTR	LOC_Os02g05910
2	2933987	C	T	five_prime_UTR	LOC_Os02g05910
2	2933932	G	A	five_prime_UTR	LOC_Os02g05910
2	2736175	G	A	five_prime_UTR	LOC_Os02g05620
2	3687965	G	C	five_prime_UTR	LOC_Os02g07180
2	3827750	A	G	five_prime_UTR	LOC_Os02g07410
2	3827793	T	A	five_prime_UTR	LOC_Os02g07410
2	3827865	G	A	five_prime_UTR	LOC_Os02g07410
2	3827866	A	G	five_prime_UTR	LOC_Os02g07410
2	3830528	G	A	five_prime_UTR	LOC_Os02g07420
2	3830570	G	A	five_prime_UTR	LOC_Os02g07420
2	3856235	G	T	five_prime_UTR	LOC_Os02g07480
2	3909455	T	C	five_prime_UTR	LOC_Os02g07550
2	3909514	C	T	five_prime_UTR	LOC_Os02g07550
2	3950454	C	T	five_prime_UTR	LOC_Os02g07630
2	3977910	T	C	five_prime_UTR	LOC_Os02g07654
2	3977916	G	T	five_prime_UTR	LOC_Os02g07654
2	3977998	G	A	five_prime_UTR	LOC_Os02g07654
2	3978052	T	G	five_prime_UTR	LOC_Os02g07654
2	3992249	A	C	five_prime_UTR	LOC_Os02g07670
2	3992287	G	A	five_prime_UTR	LOC_Os02g07670
2	2408885	C	A	five_prime_UTR	LOC_Os02g05060
2	2408806	G	C	five_prime_UTR	LOC_Os02g05060
2	4014515	A	T	five_prime_UTR	LOC_Os02g07700
2	4014545	C	T	five_prime_UTR	LOC_Os02g07700
2	4014739	C	T	five_prime_UTR	LOC_Os02g07700
2	4016340	C	T	five_prime_UTR	LOC_Os02g07709
2	4016359	A	T	five_prime_UTR	LOC_Os02g07709
2	4016381	G	A	five_prime_UTR	LOC_Os02g07709
2	4016432	T	A	five_prime_UTR	LOC_Os02g07709
2	4016448	T	G	five_prime_UTR	LOC_Os02g07709
2	4016470	A	T	five_prime_UTR	LOC_Os02g07709
2	4038520	A	T	five_prime_UTR	LOC_Os02g07750
2	4044632	T	C	five_prime_UTR	LOC_Os02g07760
2	2318487	T	G	five_prime_UTR	LOC_Os02g04950
2	2255375	G	A	five_prime_UTR	LOC_Os02g04880
2	2241072	A	G	five_prime_UTR	LOC_Os02g04850
2	2231283	T	C	five_prime_UTR	LOC_Os02g04840
2	2231108	C	T	five_prime_UTR	LOC_Os02g04840
2	4195438	A	G	five_prime_UTR	LOC_Os02g08010
2	4195630	C	T	five_prime_UTR	LOC_Os02g08010
2	4195647	G	A	five_prime_UTR	LOC_Os02g08010
2	4195763	A	G	five_prime_UTR	LOC_Os02g08010
2	4195875	A	T	five_prime_UTR	LOC_Os02g08010
2	4264412	T	G	five_prime_UTR	LOC_Os02g08080
2	2148751	T	A	five_prime_UTR	LOC_Os02g04730
2	2148562	A	T	five_prime_UTR	LOC_Os02g04730
2	2141795	T	A	five_prime_UTR	LOC_Os02g04725
2	4287053	C	T	five_prime_UTR	LOC_Os02g08110
2	4293365	A	G	five_prime_UTR	LOC_Os02g08120
2	4293401	T	C	five_prime_UTR	LOC_Os02g08120
2	4306700	G	T	five_prime_UTR	LOC_Os02g08140
2	4306922	A	G	five_prime_UTR	LOC_Os02g08140
2	4306936	G	A	five_prime_UTR	LOC_Os02g08140
2	4307050	G	C	five_prime_UTR	LOC_Os02g08140
2	2111018	C	T	five_prime_UTR	LOC_Os02g04690
2	2096980	T	C	five_prime_UTR	LOC_Os02g04670
2	2096834	C	A	five_prime_UTR	LOC_Os02g04670
2	4334896	A	G	five_prime_UTR	LOC_Os02g08190
2	2082768	A	G	five_prime_UTR	LOC_Os02g04650
2	2075854	C	A	five_prime_UTR	LOC_Os02g04640
2	2075779	T	C	five_prime_UTR	LOC_Os02g04640
2	2075597	T	C	five_prime_UTR	LOC_Os02g04640
2	4390171	A	T	five_prime_UTR	LOC_Os02g08270
2	4390234	C	T	five_prime_UTR	LOC_Os02g08270
2	4390302	A	T	five_prime_UTR	LOC_Os02g08270
2	4390377	G	A	five_prime_UTR	LOC_Os02g08270
2	4390382	C	A	five_prime_UTR	LOC_Os02g08270
2	4390396	A	G	five_prime_UTR	LOC_Os02g08270
2	4408126	A	G	five_prime_UTR	LOC_Os02g08300
2	4423266	G	T	five_prime_UTR	LOC_Os02g08320
2	4423314	G	C	five_prime_UTR	LOC_Os02g08320
2	4423318	A	G	five_prime_UTR	LOC_Os02g08320
2	4454947	G	A	five_prime_UTR	LOC_Os02g08370
2	4486528	C	T	five_prime_UTR	LOC_Os02g08410
2	4486542	C	G	five_prime_UTR	LOC_Os02g08410
2	4542769	C	A	five_prime_UTR	LOC_Os02g08440
2	4542793	T	G	five_prime_UTR	LOC_Os02g08440
2	4574146	C	T	five_prime_UTR	LOC_Os02g08500
2	4594531	A	G	five_prime_UTR	LOC_Os02g08510
2	4594539	G	A	five_prime_UTR	LOC_Os02g08510
2	4594562	A	C	five_prime_UTR	LOC_Os02g08510
2	4594688	A	C	five_prime_UTR	LOC_Os02g08510
2	4604150	C	G	five_prime_UTR	LOC_Os02g08530
2	4693836	T	A	five_prime_UTR	LOC_Os02g09150
2	4721029	C	T	five_prime_UTR	LOC_Os02g09190
2	4724229	C	T	five_prime_UTR	LOC_Os02g09200
2	4724279	T	A	five_prime_UTR	LOC_Os02g09200
2	4803136	T	C	five_prime_UTR	LOC_Os02g09340
2	4803320	A	C	five_prime_UTR	LOC_Os02g09340
2	4808243	A	G	five_prime_UTR	LOC_Os02g09359
2	4808454	A	T	five_prime_UTR	LOC_Os02g09359
2	4808497	T	A	five_prime_UTR	LOC_Os02g09359
2	4838565	C	A	five_prime_UTR	LOC_Os02g09430
2	4838786	G	A	five_prime_UTR	LOC_Os02g09430
2	4838942	T	A	five_prime_UTR	LOC_Os02g09430
2	4838977	A	G	five_prime_UTR	LOC_Os02g09430
2	4847731	C	T	five_prime_UTR	LOC_Os02g09450
2	4847833	C	G	five_prime_UTR	LOC_Os02g09450
2	4855930	T	C	five_prime_UTR	LOC_Os02g09460
2	4870186	G	T	five_prime_UTR	LOC_Os02g09490
2	4888557	T	C	five_prime_UTR	LOC_Os02g09510
2	4912804	T	G	five_prime_UTR	LOC_Os02g09540
2	4912805	G	T	five_prime_UTR	LOC_Os02g09540
2	1469044	T	C	five_prime_UTR	LOC_Os02g03600
2	1461932	C	T	five_prime_UTR	LOC_Os02g03590
2	1450171	G	C	five_prime_UTR	LOC_Os02g03570
2	1450170	A	G	five_prime_UTR	LOC_Os02g03570
2	1447302	G	A	five_prime_UTR	LOC_Os02g03560
2	1444198	G	A	five_prime_UTR	LOC_Os02g03550
2	1443970	A	G	five_prime_UTR	LOC_Os02g03550
2	1437479	A	C	five_prime_UTR	LOC_Os02g03540
2	1397693	C	T	five_prime_UTR	LOC_Os02g03430
2	1387902	G	A	five_prime_UTR	LOC_Os02g03410
2	5063200	G	A	five_prime_UTR	LOC_Os02g09820
2	5063342	A	G	five_prime_UTR	LOC_Os02g09820
2	5063479	A	G	five_prime_UTR	LOC_Os02g09820
2	5063768	G	T	five_prime_UTR	LOC_Os02g09820
2	5063813	C	T	five_prime_UTR	LOC_Os02g09820
2	5063838	T	C	five_prime_UTR	LOC_Os02g09820
2	5063845	T	C	five_prime_UTR	LOC_Os02g09820
2	5063863	C	T	five_prime_UTR	LOC_Os02g09820
2	5063901	C	G	five_prime_UTR	LOC_Os02g09820
2	5064109	G	A	five_prime_UTR	LOC_Os02g09820
2	5067204	G	A	five_prime_UTR	LOC_Os02g09830
2	5067268	T	C	five_prime_UTR	LOC_Os02g09830
2	5067310	A	T	five_prime_UTR	LOC_Os02g09830
2	5071319	C	G	five_prime_UTR	LOC_Os02g09840
2	5071819	G	A	five_prime_UTR	LOC_Os02g09840
2	1341278	C	T	five_prime_UTR	LOC_Os02g03320
2	5167027	T	A	five_prime_UTR	LOC_Os02g09940
2	5167175	T	C	five_prime_UTR	LOC_Os02g09940
2	5179777	G	A	five_prime_UTR	LOC_Os02g09960
2	5183568	T	A	five_prime_UTR	LOC_Os02g09970
2	5189130	C	G	five_prime_UTR	LOC_Os02g09980
2	5194180	T	A	five_prime_UTR	LOC_Os02g09990
2	5194210	T	G	five_prime_UTR	LOC_Os02g09990
2	5194322	A	C	five_prime_UTR	LOC_Os02g09990
2	1214085	A	C	five_prime_UTR	LOC_Os02g03070
2	5207651	A	G	five_prime_UTR	LOC_Os02g10010
2	5207993	G	T	five_prime_UTR	LOC_Os02g10010
2	5207996	T	C	five_prime_UTR	LOC_Os02g10010
2	5220320	A	G	five_prime_UTR	LOC_Os02g10040
2	5220607	A	G	five_prime_UTR	LOC_Os02g10040
2	5242836	A	T	five_prime_UTR	LOC_Os02g10070
2	5250141	A	G	five_prime_UTR	LOC_Os02g10080
2	5250193	T	G	five_prime_UTR	LOC_Os02g10080
2	5250218	T	C	five_prime_UTR	LOC_Os02g10080
2	5250288	G	A	five_prime_UTR	LOC_Os02g10080
2	5250301	T	C	five_prime_UTR	LOC_Os02g10080
2	5250310	A	G	five_prime_UTR	LOC_Os02g10080
2	5250343	G	T	five_prime_UTR	LOC_Os02g10080
2	5250571	A	T	five_prime_UTR	LOC_Os02g10080
2	5250604	C	T	five_prime_UTR	LOC_Os02g10080
2	5250699	T	C	five_prime_UTR	LOC_Os02g10080
2	5250813	T	G	five_prime_UTR	LOC_Os02g10080
2	5250914	T	C	five_prime_UTR	LOC_Os02g10080
2	1166432	G	A	five_prime_UTR	LOC_Os02g02980
2	5254270	G	A	five_prime_UTR	LOC_Os02g10090
2	5254410	A	G	five_prime_UTR	LOC_Os02g10090
2	5254453	G	A	five_prime_UTR	LOC_Os02g10090
2	5259834	T	A	five_prime_UTR	LOC_Os02g10100
2	5259884	G	T	five_prime_UTR	LOC_Os02g10100
2	5276878	A	G	five_prime_UTR	LOC_Os02g10120
2	5297645	T	G	five_prime_UTR	LOC_Os02g10130
2	5297667	G	A	five_prime_UTR	LOC_Os02g10130
2	1103287	C	G	five_prime_UTR	LOC_Os02g02870
2	1090459	T	C	five_prime_UTR	LOC_Os02g02860
2	1086240	T	C	five_prime_UTR	LOC_Os02g02850
2	1086211	T	C	five_prime_UTR	LOC_Os02g02850
2	5339019	T	C	five_prime_UTR	LOC_Os02g10190
2	5339134	C	T	five_prime_UTR	LOC_Os02g10190
2	5339206	C	G	five_prime_UTR	LOC_Os02g10190
2	5345816	C	T	five_prime_UTR	LOC_Os02g10200
2	5345992	G	A	five_prime_UTR	LOC_Os02g10200
2	5346005	A	T	five_prime_UTR	LOC_Os02g10200
2	5357381	A	C	five_prime_UTR	LOC_Os02g10230
2	5357390	G	A	five_prime_UTR	LOC_Os02g10230
2	1051041	T	C	five_prime_UTR	LOC_Os02g02780
2	1048296	A	G	five_prime_UTR	LOC_Os02g02770
2	1048215	T	C	five_prime_UTR	LOC_Os02g02770
2	1047823	T	A	five_prime_UTR	LOC_Os02g02770
2	1038451	T	C	five_prime_UTR	LOC_Os02g02740
2	1017599	C	T	five_prime_UTR	LOC_Os02g02710
2	1014019	G	A	five_prime_UTR	LOC_Os02g02700
2	1008525	T	A	five_prime_UTR	LOC_Os02g02690
2	1008419	T	C	five_prime_UTR	LOC_Os02g02690
2	5414935	C	T	five_prime_UTR	LOC_Os02g10310
2	5422353	T	C	five_prime_UTR	LOC_Os02g10320
2	5468427	C	G	five_prime_UTR	LOC_Os02g10390
2	5468520	G	A	five_prime_UTR	LOC_Os02g10390
2	5478713	C	G	five_prime_UTR	LOC_Os02g10430
2	5479151	C	T	five_prime_UTR	LOC_Os02g10430
2	938372	A	G	five_prime_UTR	LOC_Os02g02590
2	5482768	G	C	five_prime_UTR	LOC_Os02g10440
2	5483091	T	A	five_prime_UTR	LOC_Os02g10440
2	5483103	T	C	five_prime_UTR	LOC_Os02g10440
2	934766	T	C	five_prime_UTR	LOC_Os02g02580
2	934731	G	T	five_prime_UTR	LOC_Os02g02580
2	5490497	A	G	five_prime_UTR	LOC_Os02g10450
2	924510	C	A	five_prime_UTR	LOC_Os02g02550
2	924497	T	A	five_prime_UTR	LOC_Os02g02550
2	907206	A	T	five_prime_UTR	LOC_Os02g02530
2	901025	A	G	five_prime_UTR	LOC_Os02g02524
2	5524126	C	A	five_prime_UTR	LOC_Os02g10510
2	894796	A	G	five_prime_UTR	LOC_Os02g02510
2	890278	G	A	five_prime_UTR	LOC_Os02g02500
2	5530143	C	A	five_prime_UTR	LOC_Os02g10520
2	875787	A	G	five_prime_UTR	LOC_Os02g02480
2	5548369	G	T	five_prime_UTR	LOC_Os02g10530
2	870765	G	T	five_prime_UTR	LOC_Os02g02470
2	866086	G	C	five_prime_UTR	LOC_Os02g02460
2	866072	A	C	five_prime_UTR	LOC_Os02g02460
2	853804	A	G	five_prime_UTR	LOC_Os02g02424
2	5568037	T	A	five_prime_UTR	LOC_Os02g10590
2	5587274	A	G	five_prime_UTR	LOC_Os02g10630
2	5587418	G	T	five_prime_UTR	LOC_Os02g10630
2	825203	T	A	five_prime_UTR	LOC_Os02g02400
2	824932	A	T	five_prime_UTR	LOC_Os02g02400
2	824851	A	G	five_prime_UTR	LOC_Os02g02400
2	5595403	C	A	five_prime_UTR	LOC_Os02g10640
2	5595468	C	A	five_prime_UTR	LOC_Os02g10640
2	5595678	C	T	five_prime_UTR	LOC_Os02g10640
2	5623948	A	G	five_prime_UTR	LOC_Os02g10690
2	5628202	C	A	five_prime_UTR	LOC_Os02g10700
2	5628437	G	A	five_prime_UTR	LOC_Os02g10700
2	5628592	A	C	five_prime_UTR	LOC_Os02g10700
2	5628793	A	G	five_prime_UTR	LOC_Os02g10700
2	5628813	A	G	five_prime_UTR	LOC_Os02g10700
2	5628841	T	C	five_prime_UTR	LOC_Os02g10700
2	780971	T	A	five_prime_UTR	LOC_Os02g02350
2	5640809	G	C	five_prime_UTR	LOC_Os02g10720
2	5640936	G	A	five_prime_UTR	LOC_Os02g10720
2	5640961	T	C	five_prime_UTR	LOC_Os02g10720
2	5641004	C	T	five_prime_UTR	LOC_Os02g10720
2	775717	C	G	five_prime_UTR	LOC_Os02g02340
2	775674	A	T	five_prime_UTR	LOC_Os02g02340
2	775617	G	A	five_prime_UTR	LOC_Os02g02340
2	775570	A	C	five_prime_UTR	LOC_Os02g02340
2	775501	A	G	five_prime_UTR	LOC_Os02g02340
2	5663037	T	G	five_prime_UTR	LOC_Os02g10740
2	5663042	C	T	five_prime_UTR	LOC_Os02g10740
2	5663074	T	C	five_prime_UTR	LOC_Os02g10740
2	5663106	T	C	five_prime_UTR	LOC_Os02g10740
2	5663536	A	C	five_prime_UTR	LOC_Os02g10740
2	5663545	T	C	five_prime_UTR	LOC_Os02g10740
2	5663828	G	A	five_prime_UTR	LOC_Os02g10740
2	5663855	T	A	five_prime_UTR	LOC_Os02g10740
2	5688770	C	T	five_prime_UTR	LOC_Os02g10760
2	5688849	A	C	five_prime_UTR	LOC_Os02g10760
2	5709884	C	T	five_prime_UTR	LOC_Os02g10790
2	5745057	T	A	five_prime_UTR	LOC_Os02g10820
2	5745113	G	T	five_prime_UTR	LOC_Os02g10820
2	5750710	A	C	five_prime_UTR	LOC_Os02g10840
2	646266	C	G	five_prime_UTR	LOC_Os02g02150
2	627804	T	C	five_prime_UTR	LOC_Os02g02120
2	5798898	G	A	five_prime_UTR	LOC_Os02g10920
2	5816639	C	A	five_prime_UTR	LOC_Os02g10950
2	5816727	C	T	five_prime_UTR	LOC_Os02g10950
2	5843023	G	A	five_prime_UTR	LOC_Os02g11000
2	573559	C	T	five_prime_UTR	LOC_Os02g02050
2	573360	C	T	five_prime_UTR	LOC_Os02g02050
2	564914	T	G	five_prime_UTR	LOC_Os02g02030
2	564907	C	T	five_prime_UTR	LOC_Os02g02030
2	564804	T	C	five_prime_UTR	LOC_Os02g02030
2	564756	T	C	five_prime_UTR	LOC_Os02g02030
2	564727	G	C	five_prime_UTR	LOC_Os02g02030
2	564718	T	A	five_prime_UTR	LOC_Os02g02030
2	5863144	G	C	five_prime_UTR	LOC_Os02g11020
2	5863168	A	G	five_prime_UTR	LOC_Os02g11020
2	5912782	A	G	five_prime_UTR	LOC_Os02g11040
2	5919224	G	A	five_prime_UTR	LOC_Os02g11050
2	5924863	T	C	five_prime_UTR	LOC_Os02g11060
2	5924952	G	C	five_prime_UTR	LOC_Os02g11060
2	5930240	A	T	five_prime_UTR	LOC_Os02g11070
2	5930552	C	T	five_prime_UTR	LOC_Os02g11070
2	5978211	T	C	five_prime_UTR	LOC_Os02g11640
2	5978215	T	C	five_prime_UTR	LOC_Os02g11640
2	5978243	A	G	five_prime_UTR	LOC_Os02g11640
2	5978287	G	C	five_prime_UTR	LOC_Os02g11640
2	5978309	T	C	five_prime_UTR	LOC_Os02g11640
2	5978326	A	G	five_prime_UTR	LOC_Os02g11640
2	6007734	A	C	five_prime_UTR	LOC_Os02g11680
2	6020708	T	C	five_prime_UTR	LOC_Os02g11705
2	6020788	T	C	five_prime_UTR	LOC_Os02g11705
2	6020862	G	C	five_prime_UTR	LOC_Os02g11705
2	6020883	G	A	five_prime_UTR	LOC_Os02g11705
2	6020931	A	G	five_prime_UTR	LOC_Os02g11705
2	6038326	A	T	five_prime_UTR	LOC_Os02g11720
2	6038389	A	G	five_prime_UTR	LOC_Os02g11720
2	6069090	G	A	five_prime_UTR	LOC_Os02g11760
2	6069135	A	G	five_prime_UTR	LOC_Os02g11760
2	343117	G	A	five_prime_UTR	LOC_Os02g01590
2	6078200	A	C	five_prime_UTR	LOC_Os02g11770
2	6078426	A	T	five_prime_UTR	LOC_Os02g11770
2	316859	T	C	five_prime_UTR	LOC_Os02g01560
2	316621	G	A	five_prime_UTR	LOC_Os02g01560
2	299917	G	T	five_prime_UTR	LOC_Os02g01520
2	299889	G	A	five_prime_UTR	LOC_Os02g01520
2	299883	A	G	five_prime_UTR	LOC_Os02g01520
2	299858	C	G	five_prime_UTR	LOC_Os02g01520
2	299759	C	T	five_prime_UTR	LOC_Os02g01520
2	299745	G	A	five_prime_UTR	LOC_Os02g01520
2	287696	G	A	five_prime_UTR	LOC_Os02g01500
2	287633	C	G	five_prime_UTR	LOC_Os02g01500
2	6146026	C	T	five_prime_UTR	LOC_Os02g11859
2	6146064	G	A	five_prime_UTR	LOC_Os02g11859
2	6146074	G	A	five_prime_UTR	LOC_Os02g11859
2	6146371	T	C	five_prime_UTR	LOC_Os02g11859
2	6149333	T	C	five_prime_UTR	LOC_Os02g11870
2	6149369	T	C	five_prime_UTR	LOC_Os02g11870
2	6149409	C	T	five_prime_UTR	LOC_Os02g11870
2	6158248	A	G	five_prime_UTR	LOC_Os02g11890
2	6158276	A	G	five_prime_UTR	LOC_Os02g11890
2	6158316	T	A	five_prime_UTR	LOC_Os02g11890
2	261372	C	T	five_prime_UTR	LOC_Os02g01440
2	261366	C	T	five_prime_UTR	LOC_Os02g01440
2	6183125	G	A	five_prime_UTR	LOC_Os02g11930
2	6183505	A	G	five_prime_UTR	LOC_Os02g11930
2	6183909	C	T	five_prime_UTR	LOC_Os02g11930
2	187687	T	C	five_prime_UTR	LOC_Os02g01350
2	187665	C	T	five_prime_UTR	LOC_Os02g01350
2	180547	C	T	five_prime_UTR	LOC_Os02g01332
2	180545	T	G	five_prime_UTR	LOC_Os02g01332
2	180502	T	G	five_prime_UTR	LOC_Os02g01332
2	180451	A	G	five_prime_UTR	LOC_Os02g01332
2	163797	A	C	five_prime_UTR	LOC_Os02g01290
2	163480	G	A	five_prime_UTR	LOC_Os02g01290
2	6268379	G	T	five_prime_UTR	LOC_Os02g12080
2	146624	A	G	five_prime_UTR	LOC_Os02g01270
2	133301	G	A	five_prime_UTR	LOC_Os02g01240
2	133008	G	T	five_prime_UTR	LOC_Os02g01240
2	127542	G	A	five_prime_UTR	LOC_Os02g01230
2	127187	T	A	five_prime_UTR	LOC_Os02g01230
2	126806	T	C	five_prime_UTR	LOC_Os02g01230
2	98060	T	C	five_prime_UTR	LOC_Os02g01180
2	86534	C	G	five_prime_UTR	LOC_Os02g01170
2	80022	C	G	five_prime_UTR	LOC_Os02g01150
2	79599	T	C	five_prime_UTR	LOC_Os02g01150
2	79418	C	T	five_prime_UTR	LOC_Os02g01150
2	73268	G	C	five_prime_UTR	LOC_Os02g01130
2	42616	A	C	five_prime_UTR	LOC_Os02g01080
2	42549	G	C	five_prime_UTR	LOC_Os02g01080
2	6382108	A	T	five_prime_UTR	LOC_Os02g12250
2	33066	C	A	five_prime_UTR	LOC_Os02g01060
2	6399573	G	T	five_prime_UTR	LOC_Os02g12300
2	14104	G	T	five_prime_UTR	LOC_Os02g01030
2	3733	A	C	five_prime_UTR	LOC_Os02g01010
2	3546	C	T	five_prime_UTR	LOC_Os02g01010
2	6424629	T	G	five_prime_UTR	LOC_Os02g12350
2	6424765	A	G	five_prime_UTR	LOC_Os02g12350
2	6424800	T	G	five_prime_UTR	LOC_Os02g12350
2	6433359	A	T	five_prime_UTR	LOC_Os02g12360
2	6433360	G	A	five_prime_UTR	LOC_Os02g12360
2	6433429	G	T	five_prime_UTR	LOC_Os02g12360
2	6433464	C	G	five_prime_UTR	LOC_Os02g12360
2	6433602	T	A	five_prime_UTR	LOC_Os02g12360
2	6469011	T	C	five_prime_UTR	LOC_Os02g12400
2	6476680	T	G	five_prime_UTR	LOC_Os02g12420
2	6476719	G	A	five_prime_UTR	LOC_Os02g12420
2	6476766	G	A	five_prime_UTR	LOC_Os02g12420
2	6476791	T	C	five_prime_UTR	LOC_Os02g12420
2	6476837	C	T	five_prime_UTR	LOC_Os02g12420
2	6476888	G	T	five_prime_UTR	LOC_Os02g12420
2	6487421	C	G	five_prime_UTR	LOC_Os02g12440
2	6509720	A	G	five_prime_UTR	LOC_Os02g12480
2	6509753	G	A	five_prime_UTR	LOC_Os02g12480
2	6572921	G	A	five_prime_UTR	LOC_Os02g12580
2	6573022	G	A	five_prime_UTR	LOC_Os02g12580
2	6637978	T	A	five_prime_UTR	LOC_Os02g12690
2	6644268	C	G	five_prime_UTR	LOC_Os02g12700
2	6644291	A	G	five_prime_UTR	LOC_Os02g12700
2	6644317	A	T	five_prime_UTR	LOC_Os02g12700
2	6644337	G	A	five_prime_UTR	LOC_Os02g12700
2	6656155	A	G	five_prime_UTR	LOC_Os02g12730
2	6680316	T	G	five_prime_UTR	LOC_Os02g12760
2	6705802	T	C	five_prime_UTR	LOC_Os02g12790
2	6726398	T	C	five_prime_UTR	LOC_Os02g12810
2	6726723	A	G	five_prime_UTR	LOC_Os02g12810
2	6726810	A	G	five_prime_UTR	LOC_Os02g12810
2	6784221	G	A	five_prime_UTR	LOC_Os02g12850
2	6784350	C	A	five_prime_UTR	LOC_Os02g12850
2	6784513	C	T	five_prime_UTR	LOC_Os02g12850
2	6784552	G	A	five_prime_UTR	LOC_Os02g12850
2	6784609	T	C	five_prime_UTR	LOC_Os02g12850
2	6791048	T	C	five_prime_UTR	LOC_Os02g12870
2	6791050	A	T	five_prime_UTR	LOC_Os02g12870
2	6791071	A	G	five_prime_UTR	LOC_Os02g12870
2	6802629	C	T	five_prime_UTR	LOC_Os02g12890
2	6802647	G	A	five_prime_UTR	LOC_Os02g12890
2	6802748	T	G	five_prime_UTR	LOC_Os02g12890
2	6802767	G	A	five_prime_UTR	LOC_Os02g12890
2	6802768	C	T	five_prime_UTR	LOC_Os02g12890
2	6802821	A	G	five_prime_UTR	LOC_Os02g12890
2	6802856	T	C	five_prime_UTR	LOC_Os02g12890
2	6802908	G	A	five_prime_UTR	LOC_Os02g12890
2	6810738	T	G	five_prime_UTR	LOC_Os02g12900
2	6811365	C	T	five_prime_UTR	LOC_Os02g12900
2	6902325	T	C	five_prime_UTR	LOC_Os02g13020
2	6963970	A	G	five_prime_UTR	LOC_Os02g13110
2	7026735	T	G	five_prime_UTR	LOC_Os02g13190
2	7026755	C	T	five_prime_UTR	LOC_Os02g13190
2	7026761	T	G	five_prime_UTR	LOC_Os02g13190
2	7062901	T	A	five_prime_UTR	LOC_Os02g13260
2	7066600	T	C	five_prime_UTR	LOC_Os02g13270
2	7088989	G	C	five_prime_UTR	LOC_Os02g13304
2	7089101	T	A	five_prime_UTR	LOC_Os02g13304
2	7144761	A	G	five_prime_UTR	LOC_Os02g13400
2	7145004	T	C	five_prime_UTR	LOC_Os02g13400
2	7220517	A	G	five_prime_UTR	LOC_Os02g13510
2	7220652	C	T	five_prime_UTR	LOC_Os02g13510
2	7220694	C	A	five_prime_UTR	LOC_Os02g13510
2	7220816	T	C	five_prime_UTR	LOC_Os02g13510
2	7220908	C	T	five_prime_UTR	LOC_Os02g13510
2	7220913	C	T	five_prime_UTR	LOC_Os02g13510
2	7220942	T	C	five_prime_UTR	LOC_Os02g13510
2	7220989	A	G	five_prime_UTR	LOC_Os02g13510
2	7220993	A	G	five_prime_UTR	LOC_Os02g13510
2	7221103	T	A	five_prime_UTR	LOC_Os02g13510
2	7245117	A	G	five_prime_UTR	LOC_Os02g13520
2	7245243	G	T	five_prime_UTR	LOC_Os02g13520
2	7245286	A	G	five_prime_UTR	LOC_Os02g13520
2	7258640	C	T	five_prime_UTR	LOC_Os02g13530
2	7258699	T	C	five_prime_UTR	LOC_Os02g13530
2	7263810	G	A	five_prime_UTR	LOC_Os02g13555
2	7263904	T	C	five_prime_UTR	LOC_Os02g13555
2	7263947	G	A	five_prime_UTR	LOC_Os02g13555
2	7264373	C	T	five_prime_UTR	LOC_Os02g13555
2	7264420	G	A	five_prime_UTR	LOC_Os02g13555
2	7264475	T	C	five_prime_UTR	LOC_Os02g13555
2	7264600	A	G	five_prime_UTR	LOC_Os02g13555
2	7264608	T	C	five_prime_UTR	LOC_Os02g13555
2	7264621	A	G	five_prime_UTR	LOC_Os02g13555
2	7264669	G	A	five_prime_UTR	LOC_Os02g13555
2	7273842	G	A	five_prime_UTR	LOC_Os02g13560
2	7314112	C	A	five_prime_UTR	LOC_Os02g13630
2	7314213	A	C	five_prime_UTR	LOC_Os02g13630
2	7321469	T	C	five_prime_UTR	LOC_Os02g13650
2	7440059	A	C	five_prime_UTR	LOC_Os02g13785
2	7440140	A	G	five_prime_UTR	LOC_Os02g13785
2	7440333	C	T	five_prime_UTR	LOC_Os02g13785
2	7440350	C	T	five_prime_UTR	LOC_Os02g13785
2	7440379	T	C	five_prime_UTR	LOC_Os02g13785
2	7440818	T	C	five_prime_UTR	LOC_Os02g13785
2	7441012	C	T	five_prime_UTR	LOC_Os02g13785
2	7441102	A	T	five_prime_UTR	LOC_Os02g13785
2	7441114	A	G	five_prime_UTR	LOC_Os02g13785
2	7441260	A	G	five_prime_UTR	LOC_Os02g13785
2	7441454	A	G	five_prime_UTR	LOC_Os02g13785
2	7441577	G	A	five_prime_UTR	LOC_Os02g13785
2	7441584	A	G	five_prime_UTR	LOC_Os02g13785
2	7441681	A	G	five_prime_UTR	LOC_Os02g13785
2	7441682	C	T	five_prime_UTR	LOC_Os02g13785
2	7441801	C	T	five_prime_UTR	LOC_Os02g13785
2	7464011	A	C	five_prime_UTR	LOC_Os02g13800
2	7491168	G	A	five_prime_UTR	LOC_Os02g13840
2	7491181	C	G	five_prime_UTR	LOC_Os02g13840
2	7491248	C	G	five_prime_UTR	LOC_Os02g13840
2	7516239	C	A	five_prime_UTR	LOC_Os02g13870
2	7516349	C	T	five_prime_UTR	LOC_Os02g13870
2	7516415	A	C	five_prime_UTR	LOC_Os02g13870
2	7516430	T	C	five_prime_UTR	LOC_Os02g13870
2	7516442	G	A	five_prime_UTR	LOC_Os02g13870
2	7516561	A	C	five_prime_UTR	LOC_Os02g13870
2	7516583	C	T	five_prime_UTR	LOC_Os02g13870
2	7643748	C	T	five_prime_UTR	LOC_Os02g14000
2	7710690	G	C	five_prime_UTR	LOC_Os02g14120
2	7711028	A	C	five_prime_UTR	LOC_Os02g14120
2	7719004	A	T	five_prime_UTR	LOC_Os02g14130
2	7719031	C	T	five_prime_UTR	LOC_Os02g14130
2	7719479	A	C	five_prime_UTR	LOC_Os02g14130
2	7719572	T	C	five_prime_UTR	LOC_Os02g14130
2	7719609	C	A	five_prime_UTR	LOC_Os02g14130
2	7719610	C	A	five_prime_UTR	LOC_Os02g14130
2	7719618	T	C	five_prime_UTR	LOC_Os02g14130
2	7760912	T	C	five_prime_UTR	LOC_Os02g14170
2	7760969	T	C	five_prime_UTR	LOC_Os02g14170
2	7772421	C	T	five_prime_UTR	LOC_Os02g14190
2	7772630	T	C	five_prime_UTR	LOC_Os02g14190
2	7845704	A	G	five_prime_UTR	LOC_Os02g14290
2	7845705	T	C	five_prime_UTR	LOC_Os02g14290
2	7845916	A	G	five_prime_UTR	LOC_Os02g14290
2	7938542	T	C	five_prime_UTR	LOC_Os02g14430
2	7948549	A	G	five_prime_UTR	LOC_Os02g14440
2	7975918	G	T	five_prime_UTR	LOC_Os02g14480
2	7976102	C	A	five_prime_UTR	LOC_Os02g14480
2	7985933	G	A	five_prime_UTR	LOC_Os02g14490
2	7991906	T	A	five_prime_UTR	LOC_Os02g14500
2	7992033	T	C	five_prime_UTR	LOC_Os02g14500
2	7992189	A	C	five_prime_UTR	LOC_Os02g14500
2	7992398	T	G	five_prime_UTR	LOC_Os02g14500
2	8033998	C	T	five_prime_UTR	LOC_Os02g14570
2	8057679	A	G	five_prime_UTR	LOC_Os02g14600
2	8075867	A	G	five_prime_UTR	LOC_Os02g14630
2	8075868	G	A	five_prime_UTR	LOC_Os02g14630
2	8075910	G	C	five_prime_UTR	LOC_Os02g14630
2	8075922	C	A	five_prime_UTR	LOC_Os02g14630
2	8115199	A	G	five_prime_UTR	LOC_Os02g14720
2	8115285	A	G	five_prime_UTR	LOC_Os02g14720
2	8115309	C	A	five_prime_UTR	LOC_Os02g14720
2	8164674	C	A	five_prime_UTR	LOC_Os02g14760
2	8204978	A	G	five_prime_UTR	LOC_Os02g14790
2	8205007	T	G	five_prime_UTR	LOC_Os02g14790
2	8210815	C	A	five_prime_UTR	LOC_Os02g14800
2	8210953	T	C	five_prime_UTR	LOC_Os02g14800
2	8211378	G	A	five_prime_UTR	LOC_Os02g14800
2	8211471	G	A	five_prime_UTR	LOC_Os02g14800
2	8256471	G	A	five_prime_UTR	LOC_Os02g14850
2	8256571	C	T	five_prime_UTR	LOC_Os02g14850
2	8256635	G	A	five_prime_UTR	LOC_Os02g14850
2	8256709	C	T	five_prime_UTR	LOC_Os02g14850
2	8256771	T	C	five_prime_UTR	LOC_Os02g14850
2	8256811	G	A	five_prime_UTR	LOC_Os02g14850
2	8256865	C	T	five_prime_UTR	LOC_Os02g14850
2	8256894	A	G	five_prime_UTR	LOC_Os02g14850
2	8276808	C	A	five_prime_UTR	LOC_Os02g14874
2	8277006	T	C	five_prime_UTR	LOC_Os02g14874
2	8326316	A	C	five_prime_UTR	LOC_Os02g14929
2	8326322	G	C	five_prime_UTR	LOC_Os02g14929
2	8367316	C	A	five_prime_UTR	LOC_Os02g15000
2	8401209	T	C	five_prime_UTR	LOC_Os02g15070
2	8401264	T	G	five_prime_UTR	LOC_Os02g15070
2	8401276	C	G	five_prime_UTR	LOC_Os02g15070
2	8401286	A	G	five_prime_UTR	LOC_Os02g15070
2	8401305	A	C	five_prime_UTR	LOC_Os02g15070
2	8405283	A	G	five_prime_UTR	LOC_Os02g15080
2	8405295	G	A	five_prime_UTR	LOC_Os02g15080
2	8405313	A	G	five_prime_UTR	LOC_Os02g15080
2	8406631	T	C	five_prime_UTR	LOC_Os02g15090
2	8406664	G	A	five_prime_UTR	LOC_Os02g15090
2	8406671	A	C	five_prime_UTR	LOC_Os02g15090
2	8406792	G	A	five_prime_UTR	LOC_Os02g15090
2	8516700	G	A	five_prime_UTR	LOC_Os02g15250
2	8516754	A	T	five_prime_UTR	LOC_Os02g15250
2	8516760	G	T	five_prime_UTR	LOC_Os02g15250
2	8541491	G	A	five_prime_UTR	LOC_Os02g15290
2	8541503	C	G	five_prime_UTR	LOC_Os02g15290
2	8554180	A	T	five_prime_UTR	LOC_Os02g15310
2	8590364	A	T	five_prime_UTR	LOC_Os02g15350
2	8590525	A	C	five_prime_UTR	LOC_Os02g15350
2	8597257	G	T	five_prime_UTR	LOC_Os02g15360
2	8597262	A	G	five_prime_UTR	LOC_Os02g15360
2	8597265	T	A	five_prime_UTR	LOC_Os02g15360
2	8597337	C	A	five_prime_UTR	LOC_Os02g15360
2	8609671	C	T	five_prime_UTR	LOC_Os02g15400
2	8609679	C	T	five_prime_UTR	LOC_Os02g15400
2	8700525	C	G	five_prime_UTR	LOC_Os02g15520
2	8700526	T	A	five_prime_UTR	LOC_Os02g15520
2	8700528	C	A	five_prime_UTR	LOC_Os02g15520
2	8747029	G	A	five_prime_UTR	LOC_Os02g15580
2	8747369	G	A	five_prime_UTR	LOC_Os02g15580
2	8810118	T	C	five_prime_UTR	LOC_Os02g15660
2	8810178	A	G	five_prime_UTR	LOC_Os02g15660
2	8810262	C	T	five_prime_UTR	LOC_Os02g15660
2	8810269	A	G	five_prime_UTR	LOC_Os02g15660
2	8810310	C	T	five_prime_UTR	LOC_Os02g15660
2	8810586	G	A	five_prime_UTR	LOC_Os02g15660
2	8834043	T	G	five_prime_UTR	LOC_Os02g15690
2	8834052	T	C	five_prime_UTR	LOC_Os02g15690
2	8834076	T	G	five_prime_UTR	LOC_Os02g15690
2	8834211	C	G	five_prime_UTR	LOC_Os02g15690
2	8834276	T	C	five_prime_UTR	LOC_Os02g15690
2	8834391	A	G	five_prime_UTR	LOC_Os02g15690
2	8834437	T	C	five_prime_UTR	LOC_Os02g15690
2	8842956	C	A	five_prime_UTR	LOC_Os02g15700
2	8843004	A	G	five_prime_UTR	LOC_Os02g15700
2	8843145	A	C	five_prime_UTR	LOC_Os02g15700
2	8843180	C	G	five_prime_UTR	LOC_Os02g15700
2	8866836	T	A	five_prime_UTR	LOC_Os02g15730
2	8866854	A	C	five_prime_UTR	LOC_Os02g15730
2	8866939	T	A	five_prime_UTR	LOC_Os02g15730
2	8869126	T	C	five_prime_UTR	LOC_Os02g15740
2	8869161	C	A	five_prime_UTR	LOC_Os02g15740
2	8869184	A	G	five_prime_UTR	LOC_Os02g15740
2	8869316	T	A	five_prime_UTR	LOC_Os02g15740
2	8869344	A	G	five_prime_UTR	LOC_Os02g15740
2	8938361	G	A	five_prime_UTR	LOC_Os02g15820
2	8984593	A	G	five_prime_UTR	LOC_Os02g15880
2	8984617	C	T	five_prime_UTR	LOC_Os02g15880
2	8984809	A	G	five_prime_UTR	LOC_Os02g15880
2	8984826	T	C	five_prime_UTR	LOC_Os02g15880
2	9005294	T	C	five_prime_UTR	LOC_Os02g15900
2	9258084	T	G	five_prime_UTR	LOC_Os02g16270
2	9390892	T	G	five_prime_UTR	LOC_Os02g16450
2	9390939	C	G	five_prime_UTR	LOC_Os02g16450
2	9390941	T	G	five_prime_UTR	LOC_Os02g16450
2	9390959	G	A	five_prime_UTR	LOC_Os02g16450
2	9390975	C	A	five_prime_UTR	LOC_Os02g16450
2	9391043	C	G	five_prime_UTR	LOC_Os02g16450
2	9391111	T	G	five_prime_UTR	LOC_Os02g16450
2	9391123	G	A	five_prime_UTR	LOC_Os02g16450
2	9391164	T	A	five_prime_UTR	LOC_Os02g16450
2	9391373	G	A	five_prime_UTR	LOC_Os02g16450
2	9391673	G	A	five_prime_UTR	LOC_Os02g16450
2	9412575	A	C	five_prime_UTR	LOC_Os02g16490
2	9446641	G	A	five_prime_UTR	LOC_Os02g16540
2	9458298	C	T	five_prime_UTR	LOC_Os02g16550
2	9458501	A	C	five_prime_UTR	LOC_Os02g16550
2	9502849	T	C	five_prime_UTR	LOC_Os02g16630
2	9514628	T	A	five_prime_UTR	LOC_Os02g16660
2	9559235	T	C	five_prime_UTR	LOC_Os02g16750
2	9885622	C	T	five_prime_UTR	LOC_Os02g17240
2	9885768	T	A	five_prime_UTR	LOC_Os02g17240
2	9888600	C	T	five_prime_UTR	LOC_Os02g17250
2	9973054	G	A	five_prime_UTR	LOC_Os02g17350
2	10001524	G	C	five_prime_UTR	LOC_Os02g17390
2	10042550	A	T	five_prime_UTR	LOC_Os02g17460
2	10088408	C	A	five_prime_UTR	LOC_Os02g17534
2	10135304	T	A	five_prime_UTR	LOC_Os02g17620
2	10135323	T	A	five_prime_UTR	LOC_Os02g17620
2	10135430	G	A	five_prime_UTR	LOC_Os02g17620
2	10135510	T	C	five_prime_UTR	LOC_Os02g17620
2	10152280	C	A	five_prime_UTR	LOC_Os02g17640
2	10156191	T	A	five_prime_UTR	LOC_Os02g17650
2	10181768	T	C	five_prime_UTR	LOC_Os02g17680
2	10213499	T	A	five_prime_UTR	LOC_Os02g17710
2	10273727	C	T	five_prime_UTR	LOC_Os02g17780
2	10371060	A	G	five_prime_UTR	LOC_Os02g17910
2	10371227	C	T	five_prime_UTR	LOC_Os02g17910
2	10378512	G	A	five_prime_UTR	LOC_Os02g17920
2	10378587	A	T	five_prime_UTR	LOC_Os02g17920
2	10378626	T	A	five_prime_UTR	LOC_Os02g17920
2	10378668	C	T	five_prime_UTR	LOC_Os02g17920
2	10509172	A	T	five_prime_UTR	LOC_Os02g18090
2	10541905	T	A	five_prime_UTR	LOC_Os02g18150
2	10541914	T	C	five_prime_UTR	LOC_Os02g18150
2	10542026	G	A	five_prime_UTR	LOC_Os02g18150
2	10542035	A	C	five_prime_UTR	LOC_Os02g18150
2	10542083	C	T	five_prime_UTR	LOC_Os02g18150
2	10542120	T	C	five_prime_UTR	LOC_Os02g18150
2	10542204	A	G	five_prime_UTR	LOC_Os02g18150
2	10552493	G	T	five_prime_UTR	LOC_Os02g18180
2	10552600	A	G	five_prime_UTR	LOC_Os02g18180
2	10552667	C	T	five_prime_UTR	LOC_Os02g18180
2	10552685	A	T	five_prime_UTR	LOC_Os02g18180
2	10634835	C	G	five_prime_UTR	LOC_Os02g18320
2	10634868	C	G	five_prime_UTR	LOC_Os02g18320
2	10634872	C	T	five_prime_UTR	LOC_Os02g18320
2	10700853	T	C	five_prime_UTR	LOC_Os02g18380
2	10700955	T	G	five_prime_UTR	LOC_Os02g18380
2	10788436	C	T	five_prime_UTR	LOC_Os02g18515
2	10822670	A	G	five_prime_UTR	LOC_Os02g18550
2	10822753	T	C	five_prime_UTR	LOC_Os02g18550
2	10861482	C	G	five_prime_UTR	LOC_Os02g18640
2	10863863	A	G	five_prime_UTR	LOC_Os02g18650
2	11126295	C	T	five_prime_UTR	LOC_Os02g19060
2	11126433	C	A	five_prime_UTR	LOC_Os02g19060
2	11126457	T	A	five_prime_UTR	LOC_Os02g19060
2	11126458	T	A	five_prime_UTR	LOC_Os02g19060
2	11157324	G	T	five_prime_UTR	LOC_Os02g19140
2	11162282	T	C	five_prime_UTR	LOC_Os02g19150
2	11188495	T	A	five_prime_UTR	LOC_Os02g19200
2	11188606	G	C	five_prime_UTR	LOC_Os02g19200
2	11209114	C	G	five_prime_UTR	LOC_Os02g19220
2	11292527	C	T	five_prime_UTR	LOC_Os02g19330
2	11293066	A	G	five_prime_UTR	LOC_Os02g19330
2	11293078	C	G	five_prime_UTR	LOC_Os02g19330
2	11293097	T	A	five_prime_UTR	LOC_Os02g19330
2	11293228	G	A	five_prime_UTR	LOC_Os02g19330
2	11335451	C	A	five_prime_UTR	LOC_Os02g19410
2	11353287	A	C	five_prime_UTR	LOC_Os02g19440
2	11353301	C	A	five_prime_UTR	LOC_Os02g19440
2	11427550	A	C	five_prime_UTR	LOC_Os02g19550
2	11427673	T	C	five_prime_UTR	LOC_Os02g19550
2	11427749	G	T	five_prime_UTR	LOC_Os02g19550
2	11427814	A	C	five_prime_UTR	LOC_Os02g19550
2	11427843	C	T	five_prime_UTR	LOC_Os02g19550
2	11427844	A	G	five_prime_UTR	LOC_Os02g19550
2	11473947	C	T	five_prime_UTR	LOC_Os02g19629
2	11474074	T	C	five_prime_UTR	LOC_Os02g19629
2	11484514	T	C	five_prime_UTR	LOC_Os02g19650
2	11578634	C	T	five_prime_UTR	LOC_Os02g19804
2	11663440	T	C	five_prime_UTR	LOC_Os02g19850
2	11663498	A	G	five_prime_UTR	LOC_Os02g19850
2	11663499	T	A	five_prime_UTR	LOC_Os02g19850
2	11663640	A	G	five_prime_UTR	LOC_Os02g19850
2	11701976	A	G	five_prime_UTR	LOC_Os02g19890
2	11749135	C	T	five_prime_UTR	LOC_Os02g19970
2	11756197	G	A	five_prime_UTR	LOC_Os02g19980
2	11756238	A	G	five_prime_UTR	LOC_Os02g19980
2	11756241	G	A	five_prime_UTR	LOC_Os02g19980
2	12008861	A	T	five_prime_UTR	LOC_Os02g20380
2	12023829	A	T	five_prime_UTR	LOC_Os02g20410
2	12024045	T	A	five_prime_UTR	LOC_Os02g20410
2	12128149	T	C	five_prime_UTR	LOC_Os02g20560
2	12211709	T	C	five_prime_UTR	LOC_Os02g20710
2	12320444	G	A	five_prime_UTR	LOC_Os02g20844
2	12335376	T	C	five_prime_UTR	LOC_Os02g20860
2	12335480	T	C	five_prime_UTR	LOC_Os02g20860
2	12339760	T	C	five_prime_UTR	LOC_Os02g20870
2	12340007	G	A	five_prime_UTR	LOC_Os02g20870
2	12365643	A	G	five_prime_UTR	LOC_Os02g20930
2	12464516	G	C	five_prime_UTR	LOC_Os02g21040
2	12494332	C	T	five_prime_UTR	LOC_Os02g21080
2	12494333	A	G	five_prime_UTR	LOC_Os02g21080
2	12503741	A	G	five_prime_UTR	LOC_Os02g21090
2	12503854	G	T	five_prime_UTR	LOC_Os02g21090
2	12503901	A	G	five_prime_UTR	LOC_Os02g21090
2	12504080	G	A	five_prime_UTR	LOC_Os02g21090
2	12528904	T	G	five_prime_UTR	LOC_Os02g21110
2	12567427	C	T	five_prime_UTR	LOC_Os02g21185
2	12570225	C	G	five_prime_UTR	LOC_Os02g21190
2	12613928	G	A	five_prime_UTR	LOC_Os02g21260
2	12620427	C	T	five_prime_UTR	LOC_Os02g21269
2	12630090	A	G	five_prime_UTR	LOC_Os02g21280
2	12630139	T	C	five_prime_UTR	LOC_Os02g21280
2	12645505	T	C	five_prime_UTR	LOC_Os02g21300
2	12663748	T	A	five_prime_UTR	LOC_Os02g21340
2	12663803	G	T	five_prime_UTR	LOC_Os02g21340
2	12663811	C	T	five_prime_UTR	LOC_Os02g21340
2	12679962	G	C	five_prime_UTR	LOC_Os02g21350
2	12679972	G	A	five_prime_UTR	LOC_Os02g21350
2	12679983	G	C	five_prime_UTR	LOC_Os02g21350
2	12680059	A	C	five_prime_UTR	LOC_Os02g21350
2	12680104	G	A	five_prime_UTR	LOC_Os02g21350
2	12680133	C	T	five_prime_UTR	LOC_Os02g21350
2	12731801	T	C	five_prime_UTR	LOC_Os02g21460
2	12758352	G	A	five_prime_UTR	LOC_Os02g21510
2	12789053	A	G	five_prime_UTR	LOC_Os02g21550
2	12893503	C	T	five_prime_UTR	LOC_Os02g21700
2	13006988	C	T	five_prime_UTR	LOC_Os02g21880
2	13007114	A	C	five_prime_UTR	LOC_Os02g21880
2	13096270	A	C	five_prime_UTR	LOC_Os02g22020
2	13096306	T	C	five_prime_UTR	LOC_Os02g22020
2	13140051	C	T	five_prime_UTR	LOC_Os02g22084
2	13173956	A	G	five_prime_UTR	LOC_Os02g22130
2	13320693	G	A	five_prime_UTR	LOC_Os02g22290
2	13320703	A	G	five_prime_UTR	LOC_Os02g22290
2	13368052	T	A	five_prime_UTR	LOC_Os02g22380
2	13417229	C	A	five_prime_UTR	LOC_Os02g22480
2	13417236	T	C	five_prime_UTR	LOC_Os02g22480
2	13417315	T	G	five_prime_UTR	LOC_Os02g22480
2	13560863	C	T	five_prime_UTR	LOC_Os02g22780
2	13560870	C	T	five_prime_UTR	LOC_Os02g22780
2	13759298	C	T	five_prime_UTR	LOC_Os02g23823
2	13772088	C	T	five_prime_UTR	LOC_Os02g23826
2	13840500	A	T	five_prime_UTR	LOC_Os02g23890
2	13917301	C	T	five_prime_UTR	LOC_Os02g24020
2	13917394	C	T	five_prime_UTR	LOC_Os02g24020
2	13917501	A	C	five_prime_UTR	LOC_Os02g24020
2	13977698	T	A	five_prime_UTR	LOC_Os02g24134
2	14020552	T	C	five_prime_UTR	LOC_Os02g24205
2	14020604	T	C	five_prime_UTR	LOC_Os02g24205
2	14020752	G	A	five_prime_UTR	LOC_Os02g24205
2	14025931	C	G	five_prime_UTR	LOC_Os02g24210
2	14073570	G	A	five_prime_UTR	LOC_Os02g24270
2	14124454	T	A	five_prime_UTR	LOC_Os02g24354
2	14124540	T	C	five_prime_UTR	LOC_Os02g24354
2	14162336	C	G	five_prime_UTR	LOC_Os02g24430
2	14501188	G	A	five_prime_UTR	LOC_Os02g25010
2	14681332	A	G	five_prime_UTR	LOC_Os02g25230
2	14927842	G	A	five_prime_UTR	LOC_Os02g25550
2	14942549	G	A	five_prime_UTR	LOC_Os02g25580
2	14942872	T	A	five_prime_UTR	LOC_Os02g25580
2	14962420	G	A	five_prime_UTR	LOC_Os02g25590
2	14962444	G	A	five_prime_UTR	LOC_Os02g25590
2	14962527	C	G	five_prime_UTR	LOC_Os02g25590
2	14962532	T	C	five_prime_UTR	LOC_Os02g25590
2	14962770	T	C	five_prime_UTR	LOC_Os02g25590
2	14991750	A	G	five_prime_UTR	LOC_Os02g25640
2	15033449	T	G	five_prime_UTR	LOC_Os02g25680
2	15082694	T	C	five_prime_UTR	LOC_Os02g25755
2	15233224	C	G	five_prime_UTR	LOC_Os02g25960
2	15233427	A	C	five_prime_UTR	LOC_Os02g25960
2	15264012	C	T	five_prime_UTR	LOC_Os02g26014
2	15363276	C	T	five_prime_UTR	LOC_Os02g26160
2	15397447	G	A	five_prime_UTR	LOC_Os02g26210
2	15397831	A	C	five_prime_UTR	LOC_Os02g26210
2	15436893	A	G	five_prime_UTR	LOC_Os02g26290
2	15445097	G	A	five_prime_UTR	LOC_Os02g26294
2	15445154	C	T	five_prime_UTR	LOC_Os02g26294
2	15447220	T	A	five_prime_UTR	LOC_Os02g26300
2	15447259	C	G	five_prime_UTR	LOC_Os02g26300
2	15459045	A	G	five_prime_UTR	LOC_Os02g26320
2	15459048	C	T	five_prime_UTR	LOC_Os02g26320
2	15467301	A	G	five_prime_UTR	LOC_Os02g26330
2	15468076	C	A	five_prime_UTR	LOC_Os02g26349
2	15482506	A	C	five_prime_UTR	LOC_Os02g26370
2	15496245	T	C	five_prime_UTR	LOC_Os02g26390
2	15496307	T	C	five_prime_UTR	LOC_Os02g26390
2	15524119	A	G	five_prime_UTR	LOC_Os02g26440
2	15676258	A	T	five_prime_UTR	LOC_Os02g26700
2	15676348	G	T	five_prime_UTR	LOC_Os02g26700
2	15676503	T	C	five_prime_UTR	LOC_Os02g26700
2	15716879	T	A	five_prime_UTR	LOC_Os02g26770
2	15716991	C	T	five_prime_UTR	LOC_Os02g26770
2	15717018	A	G	five_prime_UTR	LOC_Os02g26770
2	15717040	T	C	five_prime_UTR	LOC_Os02g26770
2	15717043	G	A	five_prime_UTR	LOC_Os02g26770
2	15734903	A	T	five_prime_UTR	LOC_Os02g26810
2	15821575	T	C	five_prime_UTR	LOC_Os02g26940
2	15821680	G	C	five_prime_UTR	LOC_Os02g26940
2	15821736	T	C	five_prime_UTR	LOC_Os02g26940
2	15821899	C	T	five_prime_UTR	LOC_Os02g26940
2	15865396	G	T	five_prime_UTR	LOC_Os02g27000
2	15891607	G	A	five_prime_UTR	LOC_Os02g27030
2	16009531	T	G	five_prime_UTR	LOC_Os02g27220
2	16009583	C	T	five_prime_UTR	LOC_Os02g27220
2	16009618	G	A	five_prime_UTR	LOC_Os02g27220
2	16150046	C	T	five_prime_UTR	LOC_Os02g27400
2	16150886	G	A	five_prime_UTR	LOC_Os02g27400
2	16150933	G	T	five_prime_UTR	LOC_Os02g27400
2	16150960	G	C	five_prime_UTR	LOC_Os02g27400
2	16151061	G	A	five_prime_UTR	LOC_Os02g27400
2	16151398	C	T	five_prime_UTR	LOC_Os02g27400
2	16487977	G	A	five_prime_UTR	LOC_Os02g27850
2	16497259	G	A	five_prime_UTR	LOC_Os02g27870
2	16497353	G	A	five_prime_UTR	LOC_Os02g27870
2	16497454	C	T	five_prime_UTR	LOC_Os02g27870
2	16497528	A	C	five_prime_UTR	LOC_Os02g27870
2	16497656	C	T	five_prime_UTR	LOC_Os02g27870
2	16497684	C	T	five_prime_UTR	LOC_Os02g27870
2	16497704	C	T	five_prime_UTR	LOC_Os02g27870
2	16497717	G	C	five_prime_UTR	LOC_Os02g27870
2	16497732	G	A	five_prime_UTR	LOC_Os02g27870
2	16550186	A	G	five_prime_UTR	LOC_Os02g27960
2	16550303	A	T	five_prime_UTR	LOC_Os02g27960
2	16550624	C	T	five_prime_UTR	LOC_Os02g27960
2	16602847	C	T	five_prime_UTR	LOC_Os02g28040
2	16617414	T	A	five_prime_UTR	LOC_Os02g28074
2	16639763	A	G	five_prime_UTR	LOC_Os02g28110
2	16639784	C	G	five_prime_UTR	LOC_Os02g28110
2	16678198	G	A	five_prime_UTR	LOC_Os02g28170
2	16678215	T	C	five_prime_UTR	LOC_Os02g28170
2	16678217	C	T	five_prime_UTR	LOC_Os02g28170
2	16678419	A	T	five_prime_UTR	LOC_Os02g28170
2	16691944	A	G	five_prime_UTR	LOC_Os02g28200
2	16747665	A	G	five_prime_UTR	LOC_Os02g28334
2	16747814	T	G	five_prime_UTR	LOC_Os02g28334
2	16748003	G	A	five_prime_UTR	LOC_Os02g28334
2	16748077	G	A	five_prime_UTR	LOC_Os02g28334
2	16832031	A	C	five_prime_UTR	LOC_Os02g28465
2	16835060	G	A	five_prime_UTR	LOC_Os02g28470
2	16981720	C	T	five_prime_UTR	LOC_Os02g28720
2	17156466	A	T	five_prime_UTR	LOC_Os02g28980
2	17156468	G	T	five_prime_UTR	LOC_Os02g28980
2	17196246	A	G	five_prime_UTR	LOC_Os02g29040
2	17257964	A	T	five_prime_UTR	LOC_Os02g29140
2	17258256	C	T	five_prime_UTR	LOC_Os02g29140
2	17277307	A	G	five_prime_UTR	LOC_Os02g29160
2	17277367	C	A	five_prime_UTR	LOC_Os02g29160
2	17277390	G	A	five_prime_UTR	LOC_Os02g29160
2	17277486	G	T	five_prime_UTR	LOC_Os02g29160
2	17277516	A	G	five_prime_UTR	LOC_Os02g29160
2	17277608	A	T	five_prime_UTR	LOC_Os02g29160
2	17327568	G	A	five_prime_UTR	LOC_Os02g29210
2	17327587	C	T	five_prime_UTR	LOC_Os02g29210
2	17327627	A	G	five_prime_UTR	LOC_Os02g29210
2	17327636	T	C	five_prime_UTR	LOC_Os02g29210
2	17327663	A	G	five_prime_UTR	LOC_Os02g29210
2	17327687	G	A	five_prime_UTR	LOC_Os02g29210
2	17327703	G	A	five_prime_UTR	LOC_Os02g29210
2	17327734	T	C	five_prime_UTR	LOC_Os02g29210
2	17327779	T	C	five_prime_UTR	LOC_Os02g29210
2	17328058	G	A	five_prime_UTR	LOC_Os02g29210
2	17490185	A	G	five_prime_UTR	LOC_Os02g29464
2	17510797	A	C	five_prime_UTR	LOC_Os02g29480
2	17510800	A	C	five_prime_UTR	LOC_Os02g29480
2	17520488	G	C	five_prime_UTR	LOC_Os02g29500
2	17520761	A	C	five_prime_UTR	LOC_Os02g29500
2	17559442	C	T	five_prime_UTR	LOC_Os02g29530
2	17606103	G	A	five_prime_UTR	LOC_Os02g29590
2	17781066	G	C	five_prime_UTR	LOC_Os02g29890
2	17888507	T	C	five_prime_UTR	LOC_Os02g30114
2	17905147	G	C	five_prime_UTR	LOC_Os02g30140
2	17930812	T	G	five_prime_UTR	LOC_Os02g30180
2	17975355	C	T	five_prime_UTR	LOC_Os02g30230
2	17981703	A	G	five_prime_UTR	LOC_Os02g30240
2	18059142	T	C	five_prime_UTR	LOC_Os02g30320
2	18110542	A	G	five_prime_UTR	LOC_Os02g30410
2	18139081	A	G	five_prime_UTR	LOC_Os02g30460
2	18139333	A	C	five_prime_UTR	LOC_Os02g30460
2	18139334	G	A	five_prime_UTR	LOC_Os02g30460
2	18227663	G	A	five_prime_UTR	LOC_Os02g30620
2	18227678	T	C	five_prime_UTR	LOC_Os02g30620
2	18227722	A	C	five_prime_UTR	LOC_Os02g30620
2	18227813	G	A	five_prime_UTR	LOC_Os02g30620
2	18227832	A	G	five_prime_UTR	LOC_Os02g30620
2	18231502	G	T	five_prime_UTR	LOC_Os02g30624
2	18231532	C	A	five_prime_UTR	LOC_Os02g30624
2	18231555	T	G	five_prime_UTR	LOC_Os02g30624
2	18231574	A	C	five_prime_UTR	LOC_Os02g30624
2	18239281	A	C	five_prime_UTR	LOC_Os02g30640
2	18239323	T	A	five_prime_UTR	LOC_Os02g30640
2	18239331	G	A	five_prime_UTR	LOC_Os02g30640
2	18239332	T	G	five_prime_UTR	LOC_Os02g30640
2	18239431	C	A	five_prime_UTR	LOC_Os02g30640
2	18239432	G	T	five_prime_UTR	LOC_Os02g30640
2	18239433	A	T	five_prime_UTR	LOC_Os02g30640
2	18252643	T	G	five_prime_UTR	LOC_Os02g30650
2	18252659	G	A	five_prime_UTR	LOC_Os02g30650
2	18252663	T	C	five_prime_UTR	LOC_Os02g30650
2	18311710	T	C	five_prime_UTR	LOC_Os02g30730
2	18311764	C	T	five_prime_UTR	LOC_Os02g30730
2	18311871	G	A	five_prime_UTR	LOC_Os02g30730
2	18311894	A	G	five_prime_UTR	LOC_Os02g30730
2	18311916	T	C	five_prime_UTR	LOC_Os02g30730
2	18343756	G	T	five_prime_UTR	LOC_Os02g30790
2	18414415	G	A	five_prime_UTR	LOC_Os02g30850
2	18454607	T	A	five_prime_UTR	LOC_Os02g30910
2	18454679	C	A	five_prime_UTR	LOC_Os02g30910
2	18501260	T	G	five_prime_UTR	LOC_Os02g30974
2	18501265	G	A	five_prime_UTR	LOC_Os02g30974
2	18569775	A	G	five_prime_UTR	LOC_Os02g31074
2	18569785	T	C	five_prime_UTR	LOC_Os02g31074
2	18569800	A	G	five_prime_UTR	LOC_Os02g31074
2	18569829	G	A	five_prime_UTR	LOC_Os02g31074
2	18569830	T	C	five_prime_UTR	LOC_Os02g31074
2	18569874	A	G	five_prime_UTR	LOC_Os02g31074
2	18569962	G	C	five_prime_UTR	LOC_Os02g31074
2	18569965	T	C	five_prime_UTR	LOC_Os02g31074
2	18570013	A	G	five_prime_UTR	LOC_Os02g31074
2	18570104	T	A	five_prime_UTR	LOC_Os02g31074
2	18570126	A	T	five_prime_UTR	LOC_Os02g31074
2	18570146	C	T	five_prime_UTR	LOC_Os02g31074
2	18570147	A	G	five_prime_UTR	LOC_Os02g31074
2	18570168	T	G	five_prime_UTR	LOC_Os02g31074
2	18570169	T	C	five_prime_UTR	LOC_Os02g31074
2	18575043	G	A	five_prime_UTR	LOC_Os02g31080
2	18575079	G	C	five_prime_UTR	LOC_Os02g31080
2	18575087	T	C	five_prime_UTR	LOC_Os02g31080
2	18575098	T	C	five_prime_UTR	LOC_Os02g31080
2	18575100	G	T	five_prime_UTR	LOC_Os02g31080
2	18575184	A	G	five_prime_UTR	LOC_Os02g31080
2	18575231	A	G	five_prime_UTR	LOC_Os02g31080
2	18575482	G	A	five_prime_UTR	LOC_Os02g31080
2	18639166	G	A	five_prime_UTR	LOC_Os02g31140
2	18639296	G	A	five_prime_UTR	LOC_Os02g31140
2	18639421	C	T	five_prime_UTR	LOC_Os02g31140
2	18649326	T	C	five_prime_UTR	LOC_Os02g31150
2	18649518	C	A	five_prime_UTR	LOC_Os02g31150
2	18714094	C	T	five_prime_UTR	LOC_Os02g31230
2	18714095	T	C	five_prime_UTR	LOC_Os02g31230
2	18714359	G	A	five_prime_UTR	LOC_Os02g31230
2	18714378	C	T	five_prime_UTR	LOC_Os02g31230
2	18714561	T	C	five_prime_UTR	LOC_Os02g31230
2	18714609	G	A	five_prime_UTR	LOC_Os02g31230
2	18714782	G	A	five_prime_UTR	LOC_Os02g31230
2	18714856	C	G	five_prime_UTR	LOC_Os02g31230
2	18715035	C	A	five_prime_UTR	LOC_Os02g31230
2	18715083	C	T	five_prime_UTR	LOC_Os02g31230
2	18715093	G	A	five_prime_UTR	LOC_Os02g31230
2	18797003	T	A	five_prime_UTR	LOC_Os02g31830
2	18805577	C	T	five_prime_UTR	LOC_Os02g31840
2	18805600	G	T	five_prime_UTR	LOC_Os02g31840
2	18805908	A	G	five_prime_UTR	LOC_Os02g31840
2	18824661	A	T	five_prime_UTR	LOC_Os02g31867
2	18824682	A	T	five_prime_UTR	LOC_Os02g31867
2	18845660	T	C	five_prime_UTR	LOC_Os02g31910
2	18860425	T	C	five_prime_UTR	LOC_Os02g31922
2	18861419	C	A	five_prime_UTR	LOC_Os02g31924
2	18862780	T	C	five_prime_UTR	LOC_Os02g31926
2	18908839	C	T	five_prime_UTR	LOC_Os02g32009
2	18972844	C	G	five_prime_UTR	LOC_Os02g32110
2	18972891	T	A	five_prime_UTR	LOC_Os02g32110
2	18972912	A	G	five_prime_UTR	LOC_Os02g32110
2	18981107	T	C	five_prime_UTR	LOC_Os02g32120
2	18994393	A	G	five_prime_UTR	LOC_Os02g32160
2	19036080	C	T	five_prime_UTR	LOC_Os02g32230
2	19036115	T	C	five_prime_UTR	LOC_Os02g32230
2	19044829	T	C	five_prime_UTR	LOC_Os02g32250
2	19045068	T	C	five_prime_UTR	LOC_Os02g32250
2	19045305	G	T	five_prime_UTR	LOC_Os02g32250
2	19045323	G	A	five_prime_UTR	LOC_Os02g32250
2	19045525	C	T	five_prime_UTR	LOC_Os02g32250
2	19045553	A	G	five_prime_UTR	LOC_Os02g32250
2	19045774	C	T	five_prime_UTR	LOC_Os02g32250
2	19046090	C	A	five_prime_UTR	LOC_Os02g32250
2	19046530	T	G	five_prime_UTR	LOC_Os02g32250
2	19046598	C	T	five_prime_UTR	LOC_Os02g32250
2	19046599	C	A	five_prime_UTR	LOC_Os02g32250
2	19046600	T	C	five_prime_UTR	LOC_Os02g32250
2	19046927	C	T	five_prime_UTR	LOC_Os02g32250
2	19047200	G	A	five_prime_UTR	LOC_Os02g32250
2	19047209	C	T	five_prime_UTR	LOC_Os02g32250
2	19047307	C	A	five_prime_UTR	LOC_Os02g32250
2	19047401	C	T	five_prime_UTR	LOC_Os02g32250
2	19047411	T	C	five_prime_UTR	LOC_Os02g32250
2	19047591	T	G	five_prime_UTR	LOC_Os02g32250
2	19047669	C	T	five_prime_UTR	LOC_Os02g32250
2	19047716	C	T	five_prime_UTR	LOC_Os02g32250
2	19047907	C	T	five_prime_UTR	LOC_Os02g32250
2	19047986	G	T	five_prime_UTR	LOC_Os02g32250
2	19048065	C	T	five_prime_UTR	LOC_Os02g32250
2	19091002	T	G	five_prime_UTR	LOC_Os02g32340
2	19091043	T	A	five_prime_UTR	LOC_Os02g32340
2	19122098	A	C	five_prime_UTR	LOC_Os02g32370
2	19178445	A	G	five_prime_UTR	LOC_Os02g32430
2	19202054	T	C	five_prime_UTR	LOC_Os02g32465
2	19202058	T	G	five_prime_UTR	LOC_Os02g32465
2	19202961	T	C	five_prime_UTR	LOC_Os02g32469
2	19219189	T	A	five_prime_UTR	LOC_Os02g32490
2	19219304	G	C	five_prime_UTR	LOC_Os02g32490
2	19225494	G	A	five_prime_UTR	LOC_Os02g32504
2	19271404	A	G	five_prime_UTR	LOC_Os02g32550
2	19271423	T	C	five_prime_UTR	LOC_Os02g32550
2	19303444	C	T	five_prime_UTR	LOC_Os02g32580
2	19309631	C	A	five_prime_UTR	LOC_Os02g32590
2	19309729	T	A	five_prime_UTR	LOC_Os02g32590
2	19309819	A	G	five_prime_UTR	LOC_Os02g32590
2	19332489	A	G	five_prime_UTR	LOC_Os02g32615
2	19332555	C	T	five_prime_UTR	LOC_Os02g32615
2	19332562	G	A	five_prime_UTR	LOC_Os02g32615
2	19342072	T	G	five_prime_UTR	LOC_Os02g32620
2	19342149	G	C	five_prime_UTR	LOC_Os02g32620
2	19352761	A	G	five_prime_UTR	LOC_Os02g32650
2	19356040	C	G	five_prime_UTR	LOC_Os02g32660
2	19388827	G	A	five_prime_UTR	LOC_Os02g32680
2	19388881	C	T	five_prime_UTR	LOC_Os02g32680
2	19388892	G	T	five_prime_UTR	LOC_Os02g32680
2	19451575	T	C	five_prime_UTR	LOC_Os02g32750
2	19451746	T	A	five_prime_UTR	LOC_Os02g32750
2	19451838	T	C	five_prime_UTR	LOC_Os02g32750
2	19466324	C	T	five_prime_UTR	LOC_Os02g32780
2	19466710	A	G	five_prime_UTR	LOC_Os02g32780
2	19466900	T	A	five_prime_UTR	LOC_Os02g32780
2	19591310	T	A	five_prime_UTR	LOC_Os02g32970
2	19591448	C	T	five_prime_UTR	LOC_Os02g32970
2	19597600	A	T	five_prime_UTR	LOC_Os02g32980
2	19597661	G	T	five_prime_UTR	LOC_Os02g32980
2	19597750	C	A	five_prime_UTR	LOC_Os02g32980
2	19597759	A	C	five_prime_UTR	LOC_Os02g32980
2	19597772	G	A	five_prime_UTR	LOC_Os02g32980
2	19623787	A	G	five_prime_UTR	LOC_Os02g33010
2	19648695	T	C	five_prime_UTR	LOC_Os02g33070
2	19648702	T	C	five_prime_UTR	LOC_Os02g33070
2	19648763	G	A	five_prime_UTR	LOC_Os02g33070
2	19650003	G	T	five_prime_UTR	LOC_Os02g33080
2	19650006	C	T	five_prime_UTR	LOC_Os02g33080
2	19653865	C	T	five_prime_UTR	LOC_Os02g33090
2	19684314	T	C	five_prime_UTR	LOC_Os02g33110
2	19714900	A	T	five_prime_UTR	LOC_Os02g33149
2	19714947	C	T	five_prime_UTR	LOC_Os02g33149
2	19750173	T	G	five_prime_UTR	LOC_Os02g33230
2	19758202	T	G	five_prime_UTR	LOC_Os02g33240
2	19758276	C	A	five_prime_UTR	LOC_Os02g33240
2	19758283	T	C	five_prime_UTR	LOC_Os02g33240
2	19797885	T	C	five_prime_UTR	LOC_Os02g33330
2	19801219	T	C	five_prime_UTR	LOC_Os02g33335
2	19801252	C	T	five_prime_UTR	LOC_Os02g33335
2	19801367	G	A	five_prime_UTR	LOC_Os02g33335
2	19868339	G	T	five_prime_UTR	LOC_Os02g33430
2	19882058	A	T	five_prime_UTR	LOC_Os02g33450
2	19882082	C	T	five_prime_UTR	LOC_Os02g33450
2	19924449	G	A	five_prime_UTR	LOC_Os02g33500
2	19924457	G	A	five_prime_UTR	LOC_Os02g33500
2	19962793	C	T	five_prime_UTR	LOC_Os02g33560
2	19981713	A	G	five_prime_UTR	LOC_Os02g33590
2	20056579	T	C	five_prime_UTR	LOC_Os02g33670
2	20103996	G	A	five_prime_UTR	LOC_Os02g33705
2	20104469	G	A	five_prime_UTR	LOC_Os02g33705
2	20104536	C	T	five_prime_UTR	LOC_Os02g33705
2	20104645	G	A	five_prime_UTR	LOC_Os02g33705
2	20131805	T	G	five_prime_UTR	LOC_Os02g33740
2	20135530	T	G	five_prime_UTR	LOC_Os02g33750
2	20135548	G	T	five_prime_UTR	LOC_Os02g33750
2	20135559	A	C	five_prime_UTR	LOC_Os02g33750
2	20135569	A	G	five_prime_UTR	LOC_Os02g33750
2	20135574	T	A	five_prime_UTR	LOC_Os02g33750
2	20135650	A	G	five_prime_UTR	LOC_Os02g33750
2	20135705	C	A	five_prime_UTR	LOC_Os02g33750
2	20135759	T	C	five_prime_UTR	LOC_Os02g33750
2	20135784	G	T	five_prime_UTR	LOC_Os02g33750
2	20135849	C	T	five_prime_UTR	LOC_Os02g33750
2	20135969	A	C	five_prime_UTR	LOC_Os02g33750
2	20136024	G	C	five_prime_UTR	LOC_Os02g33750
2	20148411	T	C	five_prime_UTR	LOC_Os02g33770
2	20152466	T	C	five_prime_UTR	LOC_Os02g33780
2	20152540	A	G	five_prime_UTR	LOC_Os02g33780
2	20152619	C	G	five_prime_UTR	LOC_Os02g33780
2	20152686	C	T	five_prime_UTR	LOC_Os02g33780
2	20152706	G	C	five_prime_UTR	LOC_Os02g33780
2	20157649	A	T	five_prime_UTR	LOC_Os02g33790
2	20157650	T	G	five_prime_UTR	LOC_Os02g33790
2	20157655	A	G	five_prime_UTR	LOC_Os02g33790
2	20165736	A	C	five_prime_UTR	LOC_Os02g33820
2	20489017	G	A	five_prime_UTR	LOC_Os02g34250
2	20489060	G	C	five_prime_UTR	LOC_Os02g34250
2	20489166	T	G	five_prime_UTR	LOC_Os02g34250
2	20489204	T	C	five_prime_UTR	LOC_Os02g34250
2	20489227	C	G	five_prime_UTR	LOC_Os02g34250
2	20652931	C	T	five_prime_UTR	LOC_Os02g34470
2	20653192	G	C	five_prime_UTR	LOC_Os02g34470
2	20685791	A	G	five_prime_UTR	LOC_Os02g34510
2	20703627	T	A	five_prime_UTR	LOC_Os02g34540
2	20728369	G	T	five_prime_UTR	LOC_Os02g34570
2	20746293	G	A	five_prime_UTR	LOC_Os02g34600
2	20746402	G	A	five_prime_UTR	LOC_Os02g34600
2	20746434	T	C	five_prime_UTR	LOC_Os02g34600
2	20763519	A	G	five_prime_UTR	LOC_Os02g34630
2	20763665	A	G	five_prime_UTR	LOC_Os02g34630
2	20782132	A	C	five_prime_UTR	LOC_Os02g34650
2	20782446	T	C	five_prime_UTR	LOC_Os02g34650
2	20782515	T	C	five_prime_UTR	LOC_Os02g34650
2	20811360	A	T	five_prime_UTR	LOC_Os02g34690
2	20839797	T	C	five_prime_UTR	LOC_Os02g34750
2	20839848	G	A	five_prime_UTR	LOC_Os02g34750
2	20840277	A	G	five_prime_UTR	LOC_Os02g34750
2	20840280	A	G	five_prime_UTR	LOC_Os02g34750
2	20846495	T	C	five_prime_UTR	LOC_Os02g34760
2	20846522	G	A	five_prime_UTR	LOC_Os02g34760
2	20846612	A	C	five_prime_UTR	LOC_Os02g34760
2	20868588	G	A	five_prime_UTR	LOC_Os02g34810
2	20913904	A	G	five_prime_UTR	LOC_Os02g34860
2	20921460	C	A	five_prime_UTR	LOC_Os02g34884
2	20957296	A	G	five_prime_UTR	LOC_Os02g34940
2	20994476	A	C	five_prime_UTR	LOC_Os02g35000
2	20994550	A	T	five_prime_UTR	LOC_Os02g35000
2	20994595	A	G	five_prime_UTR	LOC_Os02g35000
2	20994635	G	T	five_prime_UTR	LOC_Os02g35000
2	20994638	C	T	five_prime_UTR	LOC_Os02g35000
2	20994666	T	G	five_prime_UTR	LOC_Os02g35000
2	20994694	A	T	five_prime_UTR	LOC_Os02g35000
2	21002132	A	C	five_prime_UTR	LOC_Os02g35010
2	21002142	C	T	five_prime_UTR	LOC_Os02g35010
2	21002202	C	A	five_prime_UTR	LOC_Os02g35010
2	21002215	C	G	five_prime_UTR	LOC_Os02g35010
2	21002341	T	A	five_prime_UTR	LOC_Os02g35010
2	21014634	C	A	five_prime_UTR	LOC_Os02g35020
2	21014640	G	C	five_prime_UTR	LOC_Os02g35020
2	21014642	T	A	five_prime_UTR	LOC_Os02g35020
2	21027730	A	G	five_prime_UTR	LOC_Os02g35039
2	21027742	G	A	five_prime_UTR	LOC_Os02g35039
2	21039874	T	C	five_prime_UTR	LOC_Os02g35060
2	21044056	C	T	five_prime_UTR	LOC_Os02g35070
2	21044138	G	A	five_prime_UTR	LOC_Os02g35070
2	21054446	A	G	five_prime_UTR	LOC_Os02g35080
2	21059876	C	T	five_prime_UTR	LOC_Os02g35090
2	21064355	T	C	five_prime_UTR	LOC_Os02g35100
2	21080472	G	A	five_prime_UTR	LOC_Os02g35120
2	21080473	G	A	five_prime_UTR	LOC_Os02g35120
2	21080479	C	T	five_prime_UTR	LOC_Os02g35120
2	21098326	G	T	five_prime_UTR	LOC_Os02g35140
2	21098330	T	C	five_prime_UTR	LOC_Os02g35140
2	21104680	A	G	five_prime_UTR	LOC_Os02g35144
2	21115742	T	C	five_prime_UTR	LOC_Os02g35160
2	21115743	T	C	five_prime_UTR	LOC_Os02g35160
2	21116033	G	T	five_prime_UTR	LOC_Os02g35160
2	21116276	T	C	five_prime_UTR	LOC_Os02g35160
2	21128981	T	C	five_prime_UTR	LOC_Os02g35180
2	21129353	A	G	five_prime_UTR	LOC_Os02g35180
2	21170774	C	T	five_prime_UTR	LOC_Os02g35220
2	21170930	A	G	five_prime_UTR	LOC_Os02g35220
2	21171030	A	C	five_prime_UTR	LOC_Os02g35220
2	21171373	C	G	five_prime_UTR	LOC_Os02g35220
2	21171418	C	G	five_prime_UTR	LOC_Os02g35220
2	21175260	A	G	five_prime_UTR	LOC_Os02g35230
2	21229042	A	T	five_prime_UTR	LOC_Os02g35310
2	21330537	G	A	five_prime_UTR	LOC_Os02g35490
2	21330832	A	G	five_prime_UTR	LOC_Os02g35490
2	21330907	A	G	five_prime_UTR	LOC_Os02g35490
2	21344275	A	G	five_prime_UTR	LOC_Os02g35500
2	21462185	A	G	five_prime_UTR	LOC_Os02g35720
2	21462198	T	A	five_prime_UTR	LOC_Os02g35720
2	21462260	G	A	five_prime_UTR	LOC_Os02g35720
2	21462273	A	C	five_prime_UTR	LOC_Os02g35720
2	21462372	A	C	five_prime_UTR	LOC_Os02g35720
2	21462409	C	T	five_prime_UTR	LOC_Os02g35720
2	21462428	T	C	five_prime_UTR	LOC_Os02g35720
2	21462454	C	T	five_prime_UTR	LOC_Os02g35720
2	21468195	G	T	five_prime_UTR	LOC_Os02g35730
2	21468217	C	T	five_prime_UTR	LOC_Os02g35730
2	21474880	T	C	five_prime_UTR	LOC_Os02g35760
2	21475189	T	C	five_prime_UTR	LOC_Os02g35760
2	21519536	C	T	five_prime_UTR	LOC_Os02g35820
2	21519608	A	C	five_prime_UTR	LOC_Os02g35820
2	21530029	T	C	five_prime_UTR	LOC_Os02g35840
2	21543851	T	C	five_prime_UTR	LOC_Os02g35860
2	21550363	C	G	five_prime_UTR	LOC_Os02g35870
2	21558916	C	T	five_prime_UTR	LOC_Os02g35880
2	21558955	T	C	five_prime_UTR	LOC_Os02g35880
2	21569434	G	A	five_prime_UTR	LOC_Os02g35910
2	21569507	T	C	five_prime_UTR	LOC_Os02g35910
2	21569846	A	G	five_prime_UTR	LOC_Os02g35910
2	21596705	T	C	five_prime_UTR	LOC_Os02g35950
2	21740312	C	T	five_prime_UTR	LOC_Os02g36110
2	21810376	C	A	five_prime_UTR	LOC_Os02g36190
2	21853761	T	G	five_prime_UTR	LOC_Os02g36220
2	21886314	A	G	five_prime_UTR	LOC_Os02g36264
2	21886356	T	A	five_prime_UTR	LOC_Os02g36264
2	21886465	G	C	five_prime_UTR	LOC_Os02g36264
2	21904395	A	G	five_prime_UTR	LOC_Os02g36280
2	21904413	A	G	five_prime_UTR	LOC_Os02g36280
2	21904430	G	A	five_prime_UTR	LOC_Os02g36280
2	21904436	T	A	five_prime_UTR	LOC_Os02g36280
2	21904468	C	G	five_prime_UTR	LOC_Os02g36280
2	21904575	T	A	five_prime_UTR	LOC_Os02g36280
2	21930748	A	G	five_prime_UTR	LOC_Os02g36340
2	21930811	T	C	five_prime_UTR	LOC_Os02g36340
2	21930840	G	T	five_prime_UTR	LOC_Os02g36340
2	21957062	A	G	five_prime_UTR	LOC_Os02g36360
2	21957123	T	C	five_prime_UTR	LOC_Os02g36360
2	21976509	C	T	five_prime_UTR	LOC_Os02g36380
2	21976546	T	C	five_prime_UTR	LOC_Os02g36380
2	21976897	G	A	five_prime_UTR	LOC_Os02g36380
2	21986804	T	C	five_prime_UTR	LOC_Os02g36400
2	21987021	T	C	five_prime_UTR	LOC_Os02g36400
2	22013311	G	A	five_prime_UTR	LOC_Os02g36450
2	22038631	T	A	five_prime_UTR	LOC_Os02g36490
2	22038724	G	A	five_prime_UTR	LOC_Os02g36490
2	22038800	A	T	five_prime_UTR	LOC_Os02g36490
2	22038812	C	T	five_prime_UTR	LOC_Os02g36490
2	22038825	G	A	five_prime_UTR	LOC_Os02g36490
2	22043708	A	G	five_prime_UTR	LOC_Os02g36500
2	22053985	A	G	five_prime_UTR	LOC_Os02g36505
2	22054093	C	T	five_prime_UTR	LOC_Os02g36505
2	22068066	C	A	five_prime_UTR	LOC_Os02g36550
2	22068143	G	A	five_prime_UTR	LOC_Os02g36550
2	22098238	A	C	five_prime_UTR	LOC_Os02g36590
2	22110132	C	G	five_prime_UTR	LOC_Os02g36619
2	22146631	C	A	five_prime_UTR	LOC_Os02g36700
2	22151470	T	C	five_prime_UTR	LOC_Os02g36710
2	22151557	T	C	five_prime_UTR	LOC_Os02g36710
2	22151605	A	C	five_prime_UTR	LOC_Os02g36710
2	22151639	G	A	five_prime_UTR	LOC_Os02g36710
2	22151659	C	T	five_prime_UTR	LOC_Os02g36710
2	22151747	C	A	five_prime_UTR	LOC_Os02g36710
2	22163542	G	A	five_prime_UTR	LOC_Os02g36740
2	22163678	T	C	five_prime_UTR	LOC_Os02g36740
2	22163690	G	A	five_prime_UTR	LOC_Os02g36740
2	22174925	C	T	five_prime_UTR	LOC_Os02g36770
2	22215057	T	A	five_prime_UTR	LOC_Os02g36830
2	22229492	G	C	five_prime_UTR	LOC_Os02g36840
2	22294720	A	T	five_prime_UTR	LOC_Os02g36924
2	22312152	G	A	five_prime_UTR	LOC_Os02g36940
2	22319877	A	G	five_prime_UTR	LOC_Os02g36950
2	22320028	G	A	five_prime_UTR	LOC_Os02g36950
2	22320200	T	C	five_prime_UTR	LOC_Os02g36950
2	22320261	G	A	five_prime_UTR	LOC_Os02g36950
2	22327347	G	C	five_prime_UTR	LOC_Os02g36960
2	22327406	A	G	five_prime_UTR	LOC_Os02g36960
2	22339551	C	G	five_prime_UTR	LOC_Os02g36990
2	22355246	C	T	five_prime_UTR	LOC_Os02g37020
2	22365281	G	A	five_prime_UTR	LOC_Os02g37030
2	22365496	T	C	five_prime_UTR	LOC_Os02g37030
2	22365503	G	T	five_prime_UTR	LOC_Os02g37030
2	22390417	C	T	five_prime_UTR	LOC_Os02g37060
2	22407782	G	A	five_prime_UTR	LOC_Os02g37080
2	22407874	C	T	five_prime_UTR	LOC_Os02g37080
2	22429290	A	G	five_prime_UTR	LOC_Os02g37094
2	22429311	A	G	five_prime_UTR	LOC_Os02g37094
2	22445013	T	A	five_prime_UTR	LOC_Os02g37130
2	22445145	C	G	five_prime_UTR	LOC_Os02g37130
2	22445151	T	C	five_prime_UTR	LOC_Os02g37130
2	22452761	T	G	five_prime_UTR	LOC_Os02g37140
2	22452769	C	A	five_prime_UTR	LOC_Os02g37140
2	22452854	G	A	five_prime_UTR	LOC_Os02g37140
2	22452868	C	A	five_prime_UTR	LOC_Os02g37140
2	22452898	T	G	five_prime_UTR	LOC_Os02g37140
2	22459463	C	A	five_prime_UTR	LOC_Os02g37150
2	22459466	A	C	five_prime_UTR	LOC_Os02g37150
2	22459479	G	A	five_prime_UTR	LOC_Os02g37150
2	22459513	C	T	five_prime_UTR	LOC_Os02g37150
2	22459536	T	A	five_prime_UTR	LOC_Os02g37150
2	22459537	T	A	five_prime_UTR	LOC_Os02g37150
2	22459564	A	T	five_prime_UTR	LOC_Os02g37150
2	22459565	G	C	five_prime_UTR	LOC_Os02g37150
2	22459585	G	T	five_prime_UTR	LOC_Os02g37150
2	22459645	T	C	five_prime_UTR	LOC_Os02g37150
2	22459648	A	T	five_prime_UTR	LOC_Os02g37150
2	22459659	C	T	five_prime_UTR	LOC_Os02g37150
2	22459717	G	A	five_prime_UTR	LOC_Os02g37150
2	22468466	T	G	five_prime_UTR	LOC_Os02g37160
2	22477799	A	G	five_prime_UTR	LOC_Os02g37190
2	22477807	G	A	five_prime_UTR	LOC_Os02g37190
2	22561900	T	C	five_prime_UTR	LOC_Os02g37330
2	22561951	G	A	five_prime_UTR	LOC_Os02g37330
2	22561958	C	T	five_prime_UTR	LOC_Os02g37330
2	22561985	C	T	five_prime_UTR	LOC_Os02g37330
2	22562004	G	A	five_prime_UTR	LOC_Os02g37330
2	22562025	A	G	five_prime_UTR	LOC_Os02g37330
2	22572217	C	A	five_prime_UTR	LOC_Os02g37360
2	22579274	A	G	five_prime_UTR	LOC_Os02g37380
2	22579302	C	T	five_prime_UTR	LOC_Os02g37380
2	22579377	C	T	five_prime_UTR	LOC_Os02g37380
2	22602454	T	G	five_prime_UTR	LOC_Os02g37430
2	22666579	A	G	five_prime_UTR	LOC_Os02g37580
2	22722732	C	T	five_prime_UTR	LOC_Os02g37654
2	22741403	A	G	five_prime_UTR	LOC_Os02g37690
2	22741463	T	C	five_prime_UTR	LOC_Os02g37690
2	22741531	G	C	five_prime_UTR	LOC_Os02g37690
2	22741535	T	C	five_prime_UTR	LOC_Os02g37690
2	22741638	C	T	five_prime_UTR	LOC_Os02g37690
2	22741677	C	T	five_prime_UTR	LOC_Os02g37690
2	22756611	T	A	five_prime_UTR	LOC_Os02g37700
2	22835811	A	G	five_prime_UTR	LOC_Os02g37834
2	23069782	G	A	five_prime_UTR	LOC_Os02g38140
2	23083203	T	C	five_prime_UTR	LOC_Os02g38160
2	23083219	A	G	five_prime_UTR	LOC_Os02g38160
2	23083267	G	A	five_prime_UTR	LOC_Os02g38160
2	23098620	A	G	five_prime_UTR	LOC_Os02g38180
2	23098685	C	T	five_prime_UTR	LOC_Os02g38180
2	23105548	A	G	five_prime_UTR	LOC_Os02g38190
2	23105801	A	G	five_prime_UTR	LOC_Os02g38190
2	23106968	C	A	five_prime_UTR	LOC_Os02g38200
2	23121159	T	C	five_prime_UTR	LOC_Os02g38230
2	23121217	A	T	five_prime_UTR	LOC_Os02g38230
2	23121218	T	A	five_prime_UTR	LOC_Os02g38230
2	23121304	C	T	five_prime_UTR	LOC_Os02g38230
2	23121345	C	T	five_prime_UTR	LOC_Os02g38230
2	23152717	T	C	five_prime_UTR	LOC_Os02g38290
2	23152754	C	A	five_prime_UTR	LOC_Os02g38290
2	23152761	G	A	five_prime_UTR	LOC_Os02g38290
2	23152794	A	G	five_prime_UTR	LOC_Os02g38290
2	23152800	T	C	five_prime_UTR	LOC_Os02g38290
2	23152836	G	A	five_prime_UTR	LOC_Os02g38290
2	23152869	C	T	five_prime_UTR	LOC_Os02g38290
2	23152932	A	T	five_prime_UTR	LOC_Os02g38290
2	23153082	C	T	five_prime_UTR	LOC_Os02g38290
2	23159772	A	G	five_prime_UTR	LOC_Os02g38300
2	23159773	A	G	five_prime_UTR	LOC_Os02g38300
2	23183163	C	T	five_prime_UTR	LOC_Os02g38350
2	23183222	T	C	five_prime_UTR	LOC_Os02g38350
2	23241640	G	A	five_prime_UTR	LOC_Os02g38440
2	23255361	A	T	five_prime_UTR	LOC_Os02g38470
2	23466091	A	T	five_prime_UTR	LOC_Os02g38820
2	23466256	T	A	five_prime_UTR	LOC_Os02g38820
2	23466267	A	G	five_prime_UTR	LOC_Os02g38820
2	23481371	T	C	five_prime_UTR	LOC_Os02g38840
2	23514586	G	A	five_prime_UTR	LOC_Os02g38900
2	23514656	A	G	five_prime_UTR	LOC_Os02g38900
2	23514680	T	C	five_prime_UTR	LOC_Os02g38900
2	23514695	G	C	five_prime_UTR	LOC_Os02g38900
2	23514704	A	G	five_prime_UTR	LOC_Os02g38900
2	23514768	C	G	five_prime_UTR	LOC_Os02g38900
2	23514773	T	A	five_prime_UTR	LOC_Os02g38900
2	23514806	G	A	five_prime_UTR	LOC_Os02g38900
2	23535192	G	T	five_prime_UTR	LOC_Os02g38940
2	23538671	G	C	five_prime_UTR	LOC_Os02g38950
2	23545763	T	C	five_prime_UTR	LOC_Os02g38970
2	23549294	T	A	five_prime_UTR	LOC_Os02g38980
2	23549414	G	C	five_prime_UTR	LOC_Os02g38980
2	23549641	G	A	five_prime_UTR	LOC_Os02g38980
2	23560003	C	T	five_prime_UTR	LOC_Os02g39000
2	23562428	A	C	five_prime_UTR	LOC_Os02g39010
2	23562576	C	T	five_prime_UTR	LOC_Os02g39010
2	23578559	T	C	five_prime_UTR	LOC_Os02g39050
2	23605652	C	A	five_prime_UTR	LOC_Os02g39080
2	23606300	C	T	five_prime_UTR	LOC_Os02g39080
2	23612047	C	T	five_prime_UTR	LOC_Os02g39100
2	23612097	G	T	five_prime_UTR	LOC_Os02g39100
2	23612348	A	T	five_prime_UTR	LOC_Os02g39100
2	23612480	A	G	five_prime_UTR	LOC_Os02g39100
2	23612491	C	A	five_prime_UTR	LOC_Os02g39100
2	23653341	A	G	five_prime_UTR	LOC_Os02g39160
2	23653414	A	G	five_prime_UTR	LOC_Os02g39160
2	23743063	A	C	five_prime_UTR	LOC_Os02g39330
2	23743097	A	G	five_prime_UTR	LOC_Os02g39330
2	23749039	T	C	five_prime_UTR	LOC_Os02g39350
2	23749191	T	C	five_prime_UTR	LOC_Os02g39350
2	23768453	T	A	five_prime_UTR	LOC_Os02g39384
2	23776405	G	T	five_prime_UTR	LOC_Os02g39410
2	23850363	A	C	five_prime_UTR	LOC_Os02g39520
2	23856072	T	G	five_prime_UTR	LOC_Os02g39530
2	23866651	T	C	five_prime_UTR	LOC_Os02g39550
2	23891027	A	G	five_prime_UTR	LOC_Os02g39580
2	23894855	A	C	five_prime_UTR	LOC_Os02g39600
2	23998265	C	T	five_prime_UTR	LOC_Os02g39730
2	24025228	G	A	five_prime_UTR	LOC_Os02g39764
2	24025248	C	G	five_prime_UTR	LOC_Os02g39764
2	24025261	C	T	five_prime_UTR	LOC_Os02g39764
2	24025272	A	G	five_prime_UTR	LOC_Os02g39764
2	24025284	C	T	five_prime_UTR	LOC_Os02g39764
2	24046671	G	A	five_prime_UTR	LOC_Os02g39790
2	24059228	A	G	five_prime_UTR	LOC_Os02g39820
2	24059300	A	C	five_prime_UTR	LOC_Os02g39820
2	24063396	T	A	five_prime_UTR	LOC_Os02g39830
2	24068397	G	A	five_prime_UTR	LOC_Os02g39840
2	24068409	T	C	five_prime_UTR	LOC_Os02g39840
2	24068454	A	T	five_prime_UTR	LOC_Os02g39840
2	24095916	A	C	five_prime_UTR	LOC_Os02g39880
2	24100241	A	G	five_prime_UTR	LOC_Os02g39890
2	24100434	C	A	five_prime_UTR	LOC_Os02g39890
2	24133702	T	G	five_prime_UTR	LOC_Os02g39910
2	24133875	G	C	five_prime_UTR	LOC_Os02g39910
2	24134740	A	C	five_prime_UTR	LOC_Os02g39910
2	24139831	A	G	five_prime_UTR	LOC_Os02g39920
2	24178440	T	C	five_prime_UTR	LOC_Os02g39990
2	24178501	C	T	five_prime_UTR	LOC_Os02g39990
2	24178591	A	G	five_prime_UTR	LOC_Os02g39990
2	24178712	T	C	five_prime_UTR	LOC_Os02g39990
2	24240243	G	A	five_prime_UTR	LOC_Os02g40040
2	24261712	A	C	five_prime_UTR	LOC_Os02g40070
2	24270351	G	C	five_prime_UTR	LOC_Os02g40090
2	24277920	G	A	five_prime_UTR	LOC_Os02g40100
2	24277938	T	A	five_prime_UTR	LOC_Os02g40100
2	24277995	A	G	five_prime_UTR	LOC_Os02g40100
2	24327179	G	C	five_prime_UTR	LOC_Os02g40200
2	24327231	C	A	five_prime_UTR	LOC_Os02g40200
2	24471594	C	G	five_prime_UTR	LOC_Os02g40410
2	24471607	A	G	five_prime_UTR	LOC_Os02g40410
2	24471624	A	T	five_prime_UTR	LOC_Os02g40410
2	24471645	T	C	five_prime_UTR	LOC_Os02g40410
2	24516410	C	T	five_prime_UTR	LOC_Os02g40440
2	24527629	T	C	five_prime_UTR	LOC_Os02g40454
2	24573571	G	A	five_prime_UTR	LOC_Os02g40514
2	24573690	G	T	five_prime_UTR	LOC_Os02g40514
2	24580607	G	A	five_prime_UTR	LOC_Os02g40530
2	24580611	T	G	five_prime_UTR	LOC_Os02g40530
2	24580714	A	C	five_prime_UTR	LOC_Os02g40530
2	24580758	C	G	five_prime_UTR	LOC_Os02g40530
2	24645500	A	G	five_prime_UTR	LOC_Os02g40664
2	24645514	T	A	five_prime_UTR	LOC_Os02g40664
2	24645528	T	A	five_prime_UTR	LOC_Os02g40664
2	24645954	G	A	five_prime_UTR	LOC_Os02g40664
2	24645975	C	T	five_prime_UTR	LOC_Os02g40664
2	24671230	T	G	five_prime_UTR	LOC_Os02g40690
2	24676389	T	C	five_prime_UTR	LOC_Os02g40700
2	24718384	T	C	five_prime_UTR	LOC_Os02g40784
2	24718538	A	G	five_prime_UTR	LOC_Os02g40784
2	24728437	G	A	five_prime_UTR	LOC_Os02g40810
2	24738116	G	A	five_prime_UTR	LOC_Os02g40820
2	24738287	G	A	five_prime_UTR	LOC_Os02g40820
2	24766997	A	C	five_prime_UTR	LOC_Os02g40860
2	24773611	G	A	five_prime_UTR	LOC_Os02g40870
2	24773639	T	C	five_prime_UTR	LOC_Os02g40870
2	24773656	G	C	five_prime_UTR	LOC_Os02g40870
2	24773810	C	T	five_prime_UTR	LOC_Os02g40870
2	24777770	G	A	five_prime_UTR	LOC_Os02g40880
2	24777901	T	C	five_prime_UTR	LOC_Os02g40880
2	24940523	A	G	five_prime_UTR	LOC_Os02g41590
2	24940547	T	G	five_prime_UTR	LOC_Os02g41590
2	24940692	T	C	five_prime_UTR	LOC_Os02g41590
2	24940923	A	T	five_prime_UTR	LOC_Os02g41590
2	24941038	T	C	five_prime_UTR	LOC_Os02g41590
2	24941045	A	G	five_prime_UTR	LOC_Os02g41590
2	24956621	C	A	five_prime_UTR	LOC_Os02g41610
2	24956773	G	A	five_prime_UTR	LOC_Os02g41610
2	24985480	C	T	five_prime_UTR	LOC_Os02g41650
2	24985566	A	G	five_prime_UTR	LOC_Os02g41650
2	24992978	T	C	five_prime_UTR	LOC_Os02g41670
2	25006575	C	G	five_prime_UTR	LOC_Os02g41680
2	25133444	G	A	five_prime_UTR	LOC_Os02g41800
2	25133474	A	G	five_prime_UTR	LOC_Os02g41800
2	25153266	G	A	five_prime_UTR	LOC_Os02g41840
2	25153295	T	A	five_prime_UTR	LOC_Os02g41840
2	25190520	C	G	five_prime_UTR	LOC_Os02g41904
2	25199462	T	C	five_prime_UTR	LOC_Os02g41954
2	25243005	T	C	five_prime_UTR	LOC_Os02g42020
2	25243084	T	G	five_prime_UTR	LOC_Os02g42020
2	25273392	A	G	five_prime_UTR	LOC_Os02g42040
2	25348323	C	T	five_prime_UTR	LOC_Os02g42150
2	25348347	A	T	five_prime_UTR	LOC_Os02g42150
2	25348372	T	C	five_prime_UTR	LOC_Os02g42150
2	25348395	A	G	five_prime_UTR	LOC_Os02g42150
2	25450950	C	T	five_prime_UTR	LOC_Os02g42314
2	25451083	C	A	five_prime_UTR	LOC_Os02g42314
2	25451405	T	A	five_prime_UTR	LOC_Os02g42314
2	25455594	A	G	five_prime_UTR	LOC_Os02g42320
2	25459484	T	C	five_prime_UTR	LOC_Os02g42330
2	25514705	C	A	five_prime_UTR	LOC_Os02g42412
2	25527969	A	C	five_prime_UTR	LOC_Os02g42440
2	25528034	T	G	five_prime_UTR	LOC_Os02g42440
2	25528035	T	C	five_prime_UTR	LOC_Os02g42440
2	25569294	C	G	five_prime_UTR	LOC_Os02g42530
2	25579623	G	A	five_prime_UTR	LOC_Os02g42550
2	25579644	G	A	five_prime_UTR	LOC_Os02g42550
2	25583521	C	A	five_prime_UTR	LOC_Os02g42560
2	25590132	A	C	five_prime_UTR	LOC_Os02g42570
2	25592095	A	G	five_prime_UTR	LOC_Os02g42580
2	25595681	A	T	five_prime_UTR	LOC_Os02g42585
2	25595750	C	A	five_prime_UTR	LOC_Os02g42585
2	25595822	G	A	five_prime_UTR	LOC_Os02g42585
2	25619073	A	G	five_prime_UTR	LOC_Os02g42590
2	25660415	T	C	five_prime_UTR	LOC_Os02g42660
2	25660449	T	A	five_prime_UTR	LOC_Os02g42660
2	25671256	G	A	five_prime_UTR	LOC_Os02g42690
2	25671291	G	T	five_prime_UTR	LOC_Os02g42690
2	25684089	G	T	five_prime_UTR	LOC_Os02g42710
2	25697092	G	A	five_prime_UTR	LOC_Os02g42740
2	25697100	C	T	five_prime_UTR	LOC_Os02g42740
2	25723969	G	A	five_prime_UTR	LOC_Os02g42780
2	25760099	T	A	five_prime_UTR	LOC_Os02g42850
2	25760153	C	G	five_prime_UTR	LOC_Os02g42850
2	25778116	C	T	five_prime_UTR	LOC_Os02g42870
2	25789239	A	G	five_prime_UTR	LOC_Os02g42880
2	25789289	A	C	five_prime_UTR	LOC_Os02g42880
2	25789333	G	A	five_prime_UTR	LOC_Os02g42880
2	25789386	G	A	five_prime_UTR	LOC_Os02g42880
2	25789404	C	G	five_prime_UTR	LOC_Os02g42880
2	25805982	A	G	five_prime_UTR	LOC_Os02g42910
2	25806028	T	G	five_prime_UTR	LOC_Os02g42910
2	25818209	G	T	five_prime_UTR	LOC_Os02g42920
2	25913070	C	G	five_prime_UTR	LOC_Os02g43040
2	25946417	A	G	five_prime_UTR	LOC_Os02g43090
2	25946742	T	C	five_prime_UTR	LOC_Os02g43090
2	26027792	T	C	five_prime_UTR	LOC_Os02g43170
2	26034520	A	G	five_prime_UTR	LOC_Os02g43194
2	26090625	C	A	five_prime_UTR	LOC_Os02g43290
2	26090653	G	T	five_prime_UTR	LOC_Os02g43290
2	26126114	G	C	five_prime_UTR	LOC_Os02g43314
2	26126212	G	A	five_prime_UTR	LOC_Os02g43314
2	26156281	C	T	five_prime_UTR	LOC_Os02g43350
2	26163279	G	A	five_prime_UTR	LOC_Os02g43360
2	26170414	T	G	five_prime_UTR	LOC_Os02g43370
2	26170479	G	A	five_prime_UTR	LOC_Os02g43370
2	26171132	A	C	five_prime_UTR	LOC_Os02g43370
2	26209044	G	A	five_prime_UTR	LOC_Os02g43430
2	26240232	C	T	five_prime_UTR	LOC_Os02g43470
2	26240262	G	T	five_prime_UTR	LOC_Os02g43470
2	26248648	T	C	five_prime_UTR	LOC_Os02g43500
2	26248684	G	A	five_prime_UTR	LOC_Os02g43500
2	26248896	A	C	five_prime_UTR	LOC_Os02g43500
2	26262726	G	A	five_prime_UTR	LOC_Os02g43519
2	26262747	C	T	five_prime_UTR	LOC_Os02g43519
2	26262938	G	T	five_prime_UTR	LOC_Os02g43519
2	26275566	A	G	five_prime_UTR	LOC_Os02g43550
2	26280327	A	C	five_prime_UTR	LOC_Os02g43560
2	26280331	G	T	five_prime_UTR	LOC_Os02g43560
2	26280335	G	A	five_prime_UTR	LOC_Os02g43560
2	26280473	C	T	five_prime_UTR	LOC_Os02g43560
2	26280534	A	G	five_prime_UTR	LOC_Os02g43560
2	26280655	G	C	five_prime_UTR	LOC_Os02g43560
2	26280656	A	C	five_prime_UTR	LOC_Os02g43560
2	26280744	T	C	five_prime_UTR	LOC_Os02g43560
2	26280749	C	T	five_prime_UTR	LOC_Os02g43560
2	26281017	T	G	five_prime_UTR	LOC_Os02g43560
2	26281046	G	A	five_prime_UTR	LOC_Os02g43560
2	26281245	G	C	five_prime_UTR	LOC_Os02g43560
2	26281251	G	A	five_prime_UTR	LOC_Os02g43560
2	26281321	A	G	five_prime_UTR	LOC_Os02g43560
2	26281360	C	T	five_prime_UTR	LOC_Os02g43560
2	26281875	G	A	five_prime_UTR	LOC_Os02g43560
2	26281893	T	G	five_prime_UTR	LOC_Os02g43560
2	26281925	G	T	five_prime_UTR	LOC_Os02g43560
2	26281953	C	T	five_prime_UTR	LOC_Os02g43560
2	26282238	T	A	five_prime_UTR	LOC_Os02g43560
2	26282524	G	A	five_prime_UTR	LOC_Os02g43560
2	26282556	T	C	five_prime_UTR	LOC_Os02g43560
2	26282595	A	C	five_prime_UTR	LOC_Os02g43560
2	26296999	A	G	five_prime_UTR	LOC_Os02g43590
2	26297097	T	C	five_prime_UTR	LOC_Os02g43590
2	26297260	A	G	five_prime_UTR	LOC_Os02g43590
2	26297267	G	A	five_prime_UTR	LOC_Os02g43590
2	26311379	A	T	five_prime_UTR	LOC_Os02g43594
2	26317538	G	T	five_prime_UTR	LOC_Os02g43600
2	26348963	G	C	five_prime_UTR	LOC_Os02g43670
2	26349502	G	A	five_prime_UTR	LOC_Os02g43670
2	26349509	A	T	five_prime_UTR	LOC_Os02g43670
2	26349673	C	A	five_prime_UTR	LOC_Os02g43670
2	26349752	A	T	five_prime_UTR	LOC_Os02g43670
2	26349763	T	C	five_prime_UTR	LOC_Os02g43670
2	26349769	T	C	five_prime_UTR	LOC_Os02g43670
2	26350011	T	C	five_prime_UTR	LOC_Os02g43670
2	26393641	A	C	five_prime_UTR	LOC_Os02g43740
2	26396326	A	G	five_prime_UTR	LOC_Os02g43750
2	26396526	A	G	five_prime_UTR	LOC_Os02g43750
2	26396566	G	A	five_prime_UTR	LOC_Os02g43750
2	26404898	C	A	five_prime_UTR	LOC_Os02g43760
2	26409678	T	G	five_prime_UTR	LOC_Os02g43770
2	26409766	G	A	five_prime_UTR	LOC_Os02g43770
2	26465810	G	A	five_prime_UTR	LOC_Os02g43830
2	26493234	A	C	five_prime_UTR	LOC_Os02g43865
2	26494549	T	G	five_prime_UTR	LOC_Os02g43870
2	26494592	A	T	five_prime_UTR	LOC_Os02g43870
2	26501083	G	A	five_prime_UTR	LOC_Os02g43900
2	26501108	A	G	five_prime_UTR	LOC_Os02g43900
2	26501132	T	A	five_prime_UTR	LOC_Os02g43900
2	26511251	G	A	five_prime_UTR	LOC_Os02g43920
2	26550971	C	G	five_prime_UTR	LOC_Os02g43970
2	26551012	C	T	five_prime_UTR	LOC_Os02g43970
2	26573342	A	G	five_prime_UTR	LOC_Os02g44010
2	26573521	T	G	five_prime_UTR	LOC_Os02g44010
2	26585189	T	C	five_prime_UTR	LOC_Os02g44040
2	26585273	T	A	five_prime_UTR	LOC_Os02g44040
2	26608386	C	T	five_prime_UTR	LOC_Os02g44080
2	26616584	A	G	five_prime_UTR	LOC_Os02g44090
2	26625229	C	T	five_prime_UTR	LOC_Os02g44102
2	26698678	C	T	five_prime_UTR	LOC_Os02g44132
2	26698875	A	T	five_prime_UTR	LOC_Os02g44132
2	26699471	A	G	five_prime_UTR	LOC_Os02g44132
2	26699839	A	G	five_prime_UTR	LOC_Os02g44132
2	26699849	G	A	five_prime_UTR	LOC_Os02g44132
2	26726651	C	T	five_prime_UTR	LOC_Os02g44155
2	26726825	C	T	five_prime_UTR	LOC_Os02g44155
2	26762675	A	T	five_prime_UTR	LOC_Os02g44220
2	26762862	A	G	five_prime_UTR	LOC_Os02g44220
2	26767607	A	G	five_prime_UTR	LOC_Os02g44235
2	26767662	C	T	five_prime_UTR	LOC_Os02g44235
2	26779358	T	C	five_prime_UTR	LOC_Os02g44250
2	26785428	C	T	five_prime_UTR	LOC_Os02g44270
2	26799968	C	A	five_prime_UTR	LOC_Os02g44300
2	26805011	C	T	five_prime_UTR	LOC_Os02g44310
2	26824482	A	C	five_prime_UTR	LOC_Os02g44340
2	26841804	T	G	five_prime_UTR	LOC_Os02g44360
2	26852173	A	C	five_prime_UTR	LOC_Os02g44370
2	26929757	C	A	five_prime_UTR	LOC_Os02g44500
2	26929762	C	G	five_prime_UTR	LOC_Os02g44500
2	26943393	C	T	five_prime_UTR	LOC_Os02g44510
2	26953035	C	T	five_prime_UTR	LOC_Os02g44520
2	26975890	C	T	five_prime_UTR	LOC_Os02g44530
2	26982320	G	A	five_prime_UTR	LOC_Os02g44540
2	26989012	G	A	five_prime_UTR	LOC_Os02g44550
2	26989021	T	A	five_prime_UTR	LOC_Os02g44550
2	26989102	G	A	five_prime_UTR	LOC_Os02g44550
2	26989528	G	C	five_prime_UTR	LOC_Os02g44550
2	26989904	T	A	five_prime_UTR	LOC_Os02g44550
2	26990049	T	C	five_prime_UTR	LOC_Os02g44550
2	26990078	A	G	five_prime_UTR	LOC_Os02g44550
2	26990092	A	G	five_prime_UTR	LOC_Os02g44550
2	26990167	G	C	five_prime_UTR	LOC_Os02g44550
2	26990191	T	A	five_prime_UTR	LOC_Os02g44550
2	26990439	C	T	five_prime_UTR	LOC_Os02g44550
2	26990900	A	G	five_prime_UTR	LOC_Os02g44550
2	27011187	T	C	five_prime_UTR	LOC_Os02g44570
2	27011192	A	G	five_prime_UTR	LOC_Os02g44570
2	27023516	A	G	five_prime_UTR	LOC_Os02g44599
2	27049251	T	C	five_prime_UTR	LOC_Os02g44642
2	27063160	T	G	five_prime_UTR	LOC_Os02g44654
2	27063256	G	C	five_prime_UTR	LOC_Os02g44654
2	27063259	C	G	five_prime_UTR	LOC_Os02g44654
2	27097827	C	A	five_prime_UTR	LOC_Os02g44720
2	27103743	A	C	five_prime_UTR	LOC_Os02g44730
2	27105678	T	C	five_prime_UTR	LOC_Os02g44740
2	27105756	T	C	five_prime_UTR	LOC_Os02g44740
2	27105855	T	A	five_prime_UTR	LOC_Os02g44740
2	27120763	A	C	five_prime_UTR	LOC_Os02g44780
2	27120805	C	G	five_prime_UTR	LOC_Os02g44780
2	27137241	T	G	five_prime_UTR	LOC_Os02g44820
2	27137283	T	A	five_prime_UTR	LOC_Os02g44820
2	27158421	C	T	five_prime_UTR	LOC_Os02g44860
2	27158525	C	A	five_prime_UTR	LOC_Os02g44860
2	27158614	A	G	five_prime_UTR	LOC_Os02g44860
2	27165688	G	A	five_prime_UTR	LOC_Os02g44870
2	27208441	T	C	five_prime_UTR	LOC_Os02g44910
2	27296986	C	T	five_prime_UTR	LOC_Os02g45040
2	27296998	G	T	five_prime_UTR	LOC_Os02g45040
2	27297017	C	A	five_prime_UTR	LOC_Os02g45040
2	27297096	T	C	five_prime_UTR	LOC_Os02g45040
2	27297255	T	C	five_prime_UTR	LOC_Os02g45040
2	27297312	A	G	five_prime_UTR	LOC_Os02g45040
2	27297575	C	G	five_prime_UTR	LOC_Os02g45040
2	27297720	T	G	five_prime_UTR	LOC_Os02g45040
2	27297755	A	G	five_prime_UTR	LOC_Os02g45040
2	27297906	A	C	five_prime_UTR	LOC_Os02g45040
2	27298037	G	A	five_prime_UTR	LOC_Os02g45040
2	27298055	C	T	five_prime_UTR	LOC_Os02g45040
2	27330192	T	C	five_prime_UTR	LOC_Os02g45070
2	27330212	C	A	five_prime_UTR	LOC_Os02g45070
2	27330373	T	A	five_prime_UTR	LOC_Os02g45070
2	27352256	T	C	five_prime_UTR	LOC_Os02g45090
2	27357621	C	T	five_prime_UTR	LOC_Os02g45100
2	27357742	T	C	five_prime_UTR	LOC_Os02g45100
2	27357746	T	A	five_prime_UTR	LOC_Os02g45100
2	27357850	A	G	five_prime_UTR	LOC_Os02g45100
2	27357924	T	C	five_prime_UTR	LOC_Os02g45100
2	27357974	A	G	five_prime_UTR	LOC_Os02g45100
2	27358048	G	A	five_prime_UTR	LOC_Os02g45100
2	27358050	G	T	five_prime_UTR	LOC_Os02g45100
2	27358158	T	C	five_prime_UTR	LOC_Os02g45100
2	27358160	T	G	five_prime_UTR	LOC_Os02g45100
2	27358191	A	T	five_prime_UTR	LOC_Os02g45100
2	27358203	T	C	five_prime_UTR	LOC_Os02g45100
2	27358248	C	T	five_prime_UTR	LOC_Os02g45100
2	27358266	A	C	five_prime_UTR	LOC_Os02g45100
2	27358374	A	G	five_prime_UTR	LOC_Os02g45100
2	27372254	G	A	five_prime_UTR	LOC_Os02g45130
2	27390879	C	T	five_prime_UTR	LOC_Os02g45160
2	27391038	A	G	five_prime_UTR	LOC_Os02g45160
2	27391134	A	G	five_prime_UTR	LOC_Os02g45160
2	27391631	T	G	five_prime_UTR	LOC_Os02g45160
2	27392045	A	T	five_prime_UTR	LOC_Os02g45160
2	27392057	G	A	five_prime_UTR	LOC_Os02g45160
2	27392154	C	T	five_prime_UTR	LOC_Os02g45160
2	27416563	C	T	five_prime_UTR	LOC_Os02g45170
2	27435534	C	A	five_prime_UTR	LOC_Os02g45200
2	27436093	G	A	five_prime_UTR	LOC_Os02g45200
2	27436106	C	T	five_prime_UTR	LOC_Os02g45200
2	27436112	T	C	five_prime_UTR	LOC_Os02g45200
2	27436164	G	A	five_prime_UTR	LOC_Os02g45200
2	27474093	G	A	five_prime_UTR	LOC_Os02g45225
2	27474107	G	A	five_prime_UTR	LOC_Os02g45225
2	27474202	C	T	five_prime_UTR	LOC_Os02g45225
2	27488020	T	C	five_prime_UTR	LOC_Os02g45250
2	27502743	A	G	five_prime_UTR	LOC_Os02g45270
2	27502746	G	T	five_prime_UTR	LOC_Os02g45270
2	27502790	T	C	five_prime_UTR	LOC_Os02g45270
2	27502846	C	T	five_prime_UTR	LOC_Os02g45270
2	27531171	C	G	five_prime_UTR	LOC_Os02g45310
2	27548677	G	C	five_prime_UTR	LOC_Os02g45320
2	27548893	A	C	five_prime_UTR	LOC_Os02g45320
2	27621223	T	C	five_prime_UTR	LOC_Os02g45420
2	27659001	C	A	five_prime_UTR	LOC_Os02g45460
2	27662537	T	C	five_prime_UTR	LOC_Os02g45480
2	27662622	G	C	five_prime_UTR	LOC_Os02g45480
2	27668279	C	T	five_prime_UTR	LOC_Os02g45490
2	27668380	A	C	five_prime_UTR	LOC_Os02g45490
2	27668518	C	T	five_prime_UTR	LOC_Os02g45490
2	27668873	C	T	five_prime_UTR	LOC_Os02g45490
2	27669125	T	C	five_prime_UTR	LOC_Os02g45490
2	27709121	A	T	five_prime_UTR	LOC_Os02g45540
2	27709122	C	T	five_prime_UTR	LOC_Os02g45540
2	27709426	T	C	five_prime_UTR	LOC_Os02g45540
2	27764583	C	T	five_prime_UTR	LOC_Os02g45650
2	27764689	G	T	five_prime_UTR	LOC_Os02g45650
2	27764728	G	T	five_prime_UTR	LOC_Os02g45650
2	27773500	C	T	five_prime_UTR	LOC_Os02g45660
2	27776454	T	C	five_prime_UTR	LOC_Os02g45670
2	27776534	A	T	five_prime_UTR	LOC_Os02g45670
2	27776983	C	G	five_prime_UTR	LOC_Os02g45670
2	27799567	A	T	five_prime_UTR	LOC_Os02g45690
2	27837643	G	A	five_prime_UTR	LOC_Os02g45750
2	27838217	C	A	five_prime_UTR	LOC_Os02g45750
2	27853963	T	C	five_prime_UTR	LOC_Os02g45760
2	27876007	C	A	five_prime_UTR	LOC_Os02g45770
2	27932887	G	A	five_prime_UTR	LOC_Os02g45850
2	27962106	A	G	five_prime_UTR	LOC_Os02g45870
2	27962178	A	C	five_prime_UTR	LOC_Os02g45870
2	27989417	A	G	five_prime_UTR	LOC_Os02g45930
2	27993957	T	C	five_prime_UTR	LOC_Os02g45940
2	28012909	C	G	five_prime_UTR	LOC_Os02g45974
2	28013085	A	G	five_prime_UTR	LOC_Os02g45974
2	28041139	T	G	five_prime_UTR	LOC_Os02g46030
2	28086643	C	T	five_prime_UTR	LOC_Os02g46090
2	28097214	A	G	five_prime_UTR	LOC_Os02g46100
2	28108784	T	C	five_prime_UTR	LOC_Os02g46120
2	28108913	G	A	five_prime_UTR	LOC_Os02g46120
2	28108929	G	A	five_prime_UTR	LOC_Os02g46120
2	28109056	A	G	five_prime_UTR	LOC_Os02g46120
2	28109563	T	C	five_prime_UTR	LOC_Os02g46120
2	28109640	C	T	five_prime_UTR	LOC_Os02g46120
2	28109835	A	C	five_prime_UTR	LOC_Os02g46120
2	28109884	A	T	five_prime_UTR	LOC_Os02g46120
2	28109927	G	A	five_prime_UTR	LOC_Os02g46120
2	28109943	C	T	five_prime_UTR	LOC_Os02g46120
2	28110163	T	C	five_prime_UTR	LOC_Os02g46120
2	28110430	T	C	five_prime_UTR	LOC_Os02g46120
2	28113695	A	C	five_prime_UTR	LOC_Os02g46130
2	28113777	C	T	five_prime_UTR	LOC_Os02g46130
2	28123510	T	C	five_prime_UTR	LOC_Os02g46150
2	28123621	G	A	five_prime_UTR	LOC_Os02g46150
2	28123916	A	G	five_prime_UTR	LOC_Os02g46150
2	28123935	G	T	five_prime_UTR	LOC_Os02g46150
2	28136679	G	T	five_prime_UTR	LOC_Os02g46180
2	28136773	T	C	five_prime_UTR	LOC_Os02g46180
2	28160468	A	G	five_prime_UTR	LOC_Os02g46220
2	28252788	A	G	five_prime_UTR	LOC_Os02g46350
2	28252840	A	G	five_prime_UTR	LOC_Os02g46350
2	28294165	G	A	five_prime_UTR	LOC_Os02g46450
2	28294186	C	T	five_prime_UTR	LOC_Os02g46450
2	28294526	T	A	five_prime_UTR	LOC_Os02g46450
2	28335024	A	T	five_prime_UTR	LOC_Os02g46480
2	28355542	C	T	five_prime_UTR	LOC_Os02g46510
2	28355546	T	C	five_prime_UTR	LOC_Os02g46510
2	28390256	A	C	five_prime_UTR	LOC_Os02g46560
2	28421226	C	A	five_prime_UTR	LOC_Os02g46600
2	28421805	T	G	five_prime_UTR	LOC_Os02g46600
2	28435106	T	G	five_prime_UTR	LOC_Os02g46610
2	28435144	T	C	five_prime_UTR	LOC_Os02g46610
2	28464604	A	G	five_prime_UTR	LOC_Os02g46640
2	28478866	A	T	five_prime_UTR	LOC_Os02g46660
2	28487693	T	A	five_prime_UTR	LOC_Os02g46680
2	28487730	T	G	five_prime_UTR	LOC_Os02g46680
2	28487789	G	A	five_prime_UTR	LOC_Os02g46680
2	28511917	A	G	five_prime_UTR	LOC_Os02g46690
2	28517434	C	A	five_prime_UTR	LOC_Os02g46700
2	28533087	G	T	five_prime_UTR	LOC_Os02g46720
2	28533194	A	C	five_prime_UTR	LOC_Os02g46720
2	28533468	T	G	five_prime_UTR	LOC_Os02g46720
2	28533736	A	G	five_prime_UTR	LOC_Os02g46720
2	28533912	A	G	five_prime_UTR	LOC_Os02g46720
2	28534091	G	A	five_prime_UTR	LOC_Os02g46720
2	28548435	T	A	five_prime_UTR	LOC_Os02g46750
2	28548512	C	T	five_prime_UTR	LOC_Os02g46750
2	28558589	A	C	five_prime_UTR	LOC_Os02g46780
2	28578330	C	A	five_prime_UTR	LOC_Os02g46830
2	28578433	C	A	five_prime_UTR	LOC_Os02g46830
2	28622180	T	G	five_prime_UTR	LOC_Os02g46910
2	28622328	G	C	five_prime_UTR	LOC_Os02g46910
2	28652848	T	C	five_prime_UTR	LOC_Os02g46940
2	28653021	C	G	five_prime_UTR	LOC_Os02g46940
2	28681870	C	G	five_prime_UTR	LOC_Os02g46980
2	28694892	A	G	five_prime_UTR	LOC_Os02g47000
2	28696820	C	G	five_prime_UTR	LOC_Os02g47010
2	28696828	G	A	five_prime_UTR	LOC_Os02g47010
2	28701916	T	A	five_prime_UTR	LOC_Os02g47020
2	28704891	T	A	five_prime_UTR	LOC_Os02g47030
2	28749717	C	A	five_prime_UTR	LOC_Os02g47090
2	28777425	T	G	five_prime_UTR	LOC_Os02g47150
2	28802948	T	C	five_prime_UTR	LOC_Os02g47180
2	28815538	A	C	five_prime_UTR	LOC_Os02g47210
2	28815692	G	A	five_prime_UTR	LOC_Os02g47210
2	28826965	A	G	five_prime_UTR	LOC_Os02g47230
2	28863317	G	A	five_prime_UTR	LOC_Os02g47280
2	28863430	T	A	five_prime_UTR	LOC_Os02g47280
2	28914846	G	T	five_prime_UTR	LOC_Os02g47350
2	28928719	G	A	five_prime_UTR	LOC_Os02g47390
2	28928879	C	T	five_prime_UTR	LOC_Os02g47390
2	28928903	T	C	five_prime_UTR	LOC_Os02g47390
2	28928985	G	T	five_prime_UTR	LOC_Os02g47390
2	28928991	C	T	five_prime_UTR	LOC_Os02g47390
2	28929061	C	T	five_prime_UTR	LOC_Os02g47390
2	28929062	A	G	five_prime_UTR	LOC_Os02g47390
2	28929075	C	T	five_prime_UTR	LOC_Os02g47390
2	28929139	G	A	five_prime_UTR	LOC_Os02g47390
2	28929314	T	C	five_prime_UTR	LOC_Os02g47390
2	28939777	G	A	five_prime_UTR	LOC_Os02g47410
2	28953017	C	T	five_prime_UTR	LOC_Os02g47420
2	28978880	C	A	five_prime_UTR	LOC_Os02g47450
2	29019328	C	T	five_prime_UTR	LOC_Os02g47490
2	29019358	T	A	five_prime_UTR	LOC_Os02g47490
2	29021704	G	C	five_prime_UTR	LOC_Os02g47500
2	29026173	T	G	five_prime_UTR	LOC_Os02g47510
2	29026174	C	T	five_prime_UTR	LOC_Os02g47510
2	29059330	C	T	five_prime_UTR	LOC_Os02g47560
2	29059333	T	A	five_prime_UTR	LOC_Os02g47560
2	29059386	T	A	five_prime_UTR	LOC_Os02g47560
2	29059544	T	C	five_prime_UTR	LOC_Os02g47560
2	29059876	T	C	five_prime_UTR	LOC_Os02g47560
2	29069509	A	C	five_prime_UTR	LOC_Os02g47570
2	29072469	C	T	five_prime_UTR	LOC_Os02g47580
2	29072519	A	G	five_prime_UTR	LOC_Os02g47580
2	29072740	G	A	five_prime_UTR	LOC_Os02g47580
2	29072838	C	T	five_prime_UTR	LOC_Os02g47580
2	29095066	C	T	five_prime_UTR	LOC_Os02g47610
2	29108825	G	A	five_prime_UTR	LOC_Os02g47640
2	29116699	C	T	five_prime_UTR	LOC_Os02g47660
2	29116854	C	A	five_prime_UTR	LOC_Os02g47660
2	29135213	T	C	five_prime_UTR	LOC_Os02g47670
2	29135250	G	A	five_prime_UTR	LOC_Os02g47670
2	29135259	C	A	five_prime_UTR	LOC_Os02g47670
2	29191196	C	T	five_prime_UTR	LOC_Os02g47744
2	29191311	A	G	five_prime_UTR	LOC_Os02g47744
2	29191442	G	A	five_prime_UTR	LOC_Os02g47744
2	29191618	G	C	five_prime_UTR	LOC_Os02g47744
2	29191812	C	G	five_prime_UTR	LOC_Os02g47744
2	29192054	T	C	five_prime_UTR	LOC_Os02g47744
2	29192086	T	G	five_prime_UTR	LOC_Os02g47744
2	29193138	C	T	five_prime_UTR	LOC_Os02g47744
2	29224060	C	G	five_prime_UTR	LOC_Os02g47780
2	29224092	A	C	five_prime_UTR	LOC_Os02g47780
2	29238130	G	T	five_prime_UTR	LOC_Os02g47810
2	29238169	A	T	five_prime_UTR	LOC_Os02g47810
2	29238205	T	C	five_prime_UTR	LOC_Os02g47810
2	29285004	T	C	five_prime_UTR	LOC_Os02g47870
2	29287810	G	A	five_prime_UTR	LOC_Os02g47880
2	29287841	T	G	five_prime_UTR	LOC_Os02g47880
2	29287906	C	A	five_prime_UTR	LOC_Os02g47880
2	29303117	T	C	five_prime_UTR	LOC_Os02g47900
2	29320673	A	C	five_prime_UTR	LOC_Os02g47930
2	29321036	C	T	five_prime_UTR	LOC_Os02g47930
2	29324743	A	T	five_prime_UTR	LOC_Os02g47940
2	29324748	G	A	five_prime_UTR	LOC_Os02g47940
2	29324922	A	G	five_prime_UTR	LOC_Os02g47940
2	29373069	T	C	five_prime_UTR	LOC_Os02g48000
2	29373085	T	C	five_prime_UTR	LOC_Os02g48000
2	29373422	G	A	five_prime_UTR	LOC_Os02g48000
2	29382379	A	T	five_prime_UTR	LOC_Os02g48010
2	29382654	G	A	five_prime_UTR	LOC_Os02g48010
2	29429823	C	A	five_prime_UTR	LOC_Os02g48080
2	29429881	G	T	five_prime_UTR	LOC_Os02g48080
2	29447878	G	A	five_prime_UTR	LOC_Os02g48100
2	29458096	A	G	five_prime_UTR	LOC_Os02g48116
2	29458161	C	G	five_prime_UTR	LOC_Os02g48116
2	29458165	G	A	five_prime_UTR	LOC_Os02g48116
2	29463993	A	G	five_prime_UTR	LOC_Os02g48122
2	29464014	G	A	five_prime_UTR	LOC_Os02g48122
2	29471519	C	T	five_prime_UTR	LOC_Os02g48150
2	29471746	C	G	five_prime_UTR	LOC_Os02g48150
2	29515678	G	C	five_prime_UTR	LOC_Os02g48200
2	29515966	T	G	five_prime_UTR	LOC_Os02g48200
2	29519588	T	C	five_prime_UTR	LOC_Os02g48210
2	29519680	T	C	five_prime_UTR	LOC_Os02g48210
2	29523392	C	T	five_prime_UTR	LOC_Os02g48220
2	29523399	G	T	five_prime_UTR	LOC_Os02g48220
2	29571840	T	C	five_prime_UTR	LOC_Os02g48320
2	29571894	A	G	five_prime_UTR	LOC_Os02g48320
2	29572255	T	C	five_prime_UTR	LOC_Os02g48320
2	29572314	A	G	five_prime_UTR	LOC_Os02g48320
2	29587244	T	G	five_prime_UTR	LOC_Os02g48330
2	29599045	G	A	five_prime_UTR	LOC_Os02g48350
2	29599046	A	T	five_prime_UTR	LOC_Os02g48350
2	29599106	C	A	five_prime_UTR	LOC_Os02g48350
2	29604481	T	C	five_prime_UTR	LOC_Os02g48360
2	29604588	C	A	five_prime_UTR	LOC_Os02g48360
2	29604598	A	T	five_prime_UTR	LOC_Os02g48360
2	29625623	G	C	five_prime_UTR	LOC_Os02g48390
2	29625645	T	G	five_prime_UTR	LOC_Os02g48390
2	29677850	C	A	five_prime_UTR	LOC_Os02g48480
2	29725787	C	A	five_prime_UTR	LOC_Os02g48560
2	29736188	C	T	five_prime_UTR	LOC_Os02g48570
2	29736202	A	T	five_prime_UTR	LOC_Os02g48570
2	29736212	C	T	five_prime_UTR	LOC_Os02g48570
2	29736251	G	A	five_prime_UTR	LOC_Os02g48570
2	29736312	G	A	five_prime_UTR	LOC_Os02g48570
2	29736335	A	C	five_prime_UTR	LOC_Os02g48570
2	29756198	T	C	five_prime_UTR	LOC_Os02g48610
2	29763765	T	C	five_prime_UTR	LOC_Os02g48620
2	29763844	G	C	five_prime_UTR	LOC_Os02g48620
2	29783398	C	T	five_prime_UTR	LOC_Os02g48630
2	29783433	C	A	five_prime_UTR	LOC_Os02g48630
2	29783468	A	G	five_prime_UTR	LOC_Os02g48630
2	29786414	T	C	five_prime_UTR	LOC_Os02g48640
2	29795465	T	A	five_prime_UTR	LOC_Os02g48660
2	29799496	C	T	five_prime_UTR	LOC_Os02g48670
2	29799557	A	G	five_prime_UTR	LOC_Os02g48670
2	29823307	G	T	five_prime_UTR	LOC_Os02g48720
2	29853664	T	C	five_prime_UTR	LOC_Os02g48780
2	29868068	T	C	five_prime_UTR	LOC_Os02g48800
2	29875711	G	C	five_prime_UTR	LOC_Os02g48820
2	29882119	T	C	five_prime_UTR	LOC_Os02g48840
2	29899354	C	G	five_prime_UTR	LOC_Os02g48880
2	29899517	T	C	five_prime_UTR	LOC_Os02g48880
2	29919297	T	C	five_prime_UTR	LOC_Os02g48910
2	29919433	T	G	five_prime_UTR	LOC_Os02g48910
2	29947285	T	A	five_prime_UTR	LOC_Os02g48980
2	29950718	G	T	five_prime_UTR	LOC_Os02g48990
2	29950800	T	G	five_prime_UTR	LOC_Os02g48990
2	29950960	T	C	five_prime_UTR	LOC_Os02g48990
2	29951126	G	C	five_prime_UTR	LOC_Os02g48990
2	29951237	G	A	five_prime_UTR	LOC_Os02g48990
2	29997982	T	G	five_prime_UTR	LOC_Os02g49070
2	29998064	A	C	five_prime_UTR	LOC_Os02g49070
2	29998171	A	C	five_prime_UTR	LOC_Os02g49070
2	29998189	A	T	five_prime_UTR	LOC_Os02g49070
2	29998254	A	T	five_prime_UTR	LOC_Os02g49070
2	30016056	G	T	five_prime_UTR	LOC_Os02g49090
2	30053686	T	G	five_prime_UTR	LOC_Os02g49150
2	30053743	T	C	five_prime_UTR	LOC_Os02g49150
2	30053853	A	G	five_prime_UTR	LOC_Os02g49150
2	30098916	C	T	five_prime_UTR	LOC_Os02g49240
2	30099136	A	G	five_prime_UTR	LOC_Os02g49240
2	30099275	C	T	five_prime_UTR	LOC_Os02g49240
2	30155127	C	T	five_prime_UTR	LOC_Os02g49340
2	30157780	T	C	five_prime_UTR	LOC_Os02g49350
2	30191649	A	C	five_prime_UTR	LOC_Os02g49410
2	30259479	A	G	five_prime_UTR	LOC_Os02g49510
2	30259493	G	A	five_prime_UTR	LOC_Os02g49510
2	30259501	A	G	five_prime_UTR	LOC_Os02g49510
2	30259522	G	A	five_prime_UTR	LOC_Os02g49510
2	30259641	A	G	five_prime_UTR	LOC_Os02g49510
2	30259734	C	A	five_prime_UTR	LOC_Os02g49510
2	30290596	C	T	five_prime_UTR	LOC_Os02g49555
2	30317340	T	A	five_prime_UTR	LOC_Os02g49600
2	30352966	C	T	five_prime_UTR	LOC_Os02g49670
2	30352981	G	A	five_prime_UTR	LOC_Os02g49670
2	30353302	G	A	five_prime_UTR	LOC_Os02g49670
2	30353318	A	G	five_prime_UTR	LOC_Os02g49670
2	30353744	A	G	five_prime_UTR	LOC_Os02g49670
[truncated: 599 more rows]

## Sheet: Chr3
Chromosome	Ref. position	Ref. Nucleotide	Variation Nucleotide	Type of Variation	Locus Name
3	29448239	T	G	five_prime_UTR	LOC_Os03g51459
3	29451461	T	C	five_prime_UTR	LOC_Os03g51470
3	29451531	T	G	five_prime_UTR	LOC_Os03g51470
3	29456969	G	A	five_prime_UTR	LOC_Os03g51490
3	29456970	G	T	five_prime_UTR	LOC_Os03g51490
3	29464977	G	C	five_prime_UTR	LOC_Os03g51510
3	29535987	T	C	five_prime_UTR	LOC_Os03g51610
3	29543948	C	A	five_prime_UTR	LOC_Os03g51620
3	29543956	C	A	five_prime_UTR	LOC_Os03g51620
3	29560543	T	C	five_prime_UTR	LOC_Os03g51650
3	29586180	T	C	five_prime_UTR	LOC_Os03g51670
3	29596283	A	T	five_prime_UTR	LOC_Os03g51690
3	29596344	C	A	five_prime_UTR	LOC_Os03g51690
3	29596443	C	G	five_prime_UTR	LOC_Os03g51690
3	29596486	G	A	five_prime_UTR	LOC_Os03g51690
3	29596571	C	T	five_prime_UTR	LOC_Os03g51690
3	29596672	A	G	five_prime_UTR	LOC_Os03g51690
3	28965042	A	G	five_prime_UTR	LOC_Os03g50740
3	28965041	G	A	five_prime_UTR	LOC_Os03g50740
3	29741857	C	T	five_prime_UTR	LOC_Os03g51870
3	29741901	C	T	five_prime_UTR	LOC_Os03g51870
3	29741902	G	C	five_prime_UTR	LOC_Os03g51870
3	29749489	T	C	five_prime_UTR	LOC_Os03g51890
3	29749506	A	C	five_prime_UTR	LOC_Os03g51890
3	29774821	C	G	five_prime_UTR	LOC_Os03g51910
3	29774957	A	G	five_prime_UTR	LOC_Os03g51910
3	29775136	T	C	five_prime_UTR	LOC_Os03g51910
3	29784714	G	A	five_prime_UTR	LOC_Os03g51920
3	29795021	A	T	five_prime_UTR	LOC_Os03g51950
3	29838483	C	A	five_prime_UTR	LOC_Os03g52000
3	29838785	C	G	five_prime_UTR	LOC_Os03g52000
3	29844955	T	C	five_prime_UTR	LOC_Os03g52010
3	29844981	T	C	five_prime_UTR	LOC_Os03g52010
3	29845033	T	C	five_prime_UTR	LOC_Os03g52010
3	29845048	G	A	five_prime_UTR	LOC_Os03g52010
3	29845071	C	T	five_prime_UTR	LOC_Os03g52010
3	29845076	A	G	five_prime_UTR	LOC_Os03g52010
3	29845084	G	C	five_prime_UTR	LOC_Os03g52010
3	28750239	A	G	five_prime_UTR	LOC_Os03g50390
3	28744805	C	G	five_prime_UTR	LOC_Os03g50364
3	28719686	G	A	five_prime_UTR	LOC_Os03g50340
3	29956760	A	G	five_prime_UTR	LOC_Os03g52180
3	29956782	C	A	five_prime_UTR	LOC_Os03g52180
3	29956793	A	G	five_prime_UTR	LOC_Os03g52180
3	29956991	T	A	five_prime_UTR	LOC_Os03g52180
3	30022854	A	T	five_prime_UTR	LOC_Os03g52280
3	30023008	A	C	five_prime_UTR	LOC_Os03g52280
3	30023240	A	C	five_prime_UTR	LOC_Os03g52280
3	30023361	A	G	five_prime_UTR	LOC_Os03g52280
3	30039314	A	G	five_prime_UTR	LOC_Os03g52310
3	30062526	A	C	five_prime_UTR	LOC_Os03g52340
3	30074980	T	G	five_prime_UTR	LOC_Os03g52370
3	30082480	C	A	five_prime_UTR	LOC_Os03g52410
3	30085737	T	C	five_prime_UTR	LOC_Os03g52430
3	30094390	T	G	five_prime_UTR	LOC_Os03g52450
3	30094391	T	G	five_prime_UTR	LOC_Os03g52450
3	30099519	G	A	five_prime_UTR	LOC_Os03g52460
3	30099545	G	T	five_prime_UTR	LOC_Os03g52460
3	30099696	A	T	five_prime_UTR	LOC_Os03g52460
3	28533159	G	A	five_prime_UTR	LOC_Os03g50010
3	30119651	T	G	five_prime_UTR	LOC_Os03g52490
3	30119768	G	A	five_prime_UTR	LOC_Os03g52490
3	28470697	C	T	five_prime_UTR	LOC_Os03g49940
3	28470579	C	T	five_prime_UTR	LOC_Os03g49940
3	30181872	C	T	five_prime_UTR	LOC_Os03g52630
3	30188219	A	G	five_prime_UTR	LOC_Os03g52640
3	30188242	A	G	five_prime_UTR	LOC_Os03g52640
3	30188606	A	G	five_prime_UTR	LOC_Os03g52640
3	28449102	A	G	five_prime_UTR	LOC_Os03g49900
3	28448861	A	T	five_prime_UTR	LOC_Os03g49900
3	30192915	G	A	five_prime_UTR	LOC_Os03g52650
3	30206404	T	C	five_prime_UTR	LOC_Os03g52690
3	30206530	T	A	five_prime_UTR	LOC_Os03g52690
3	30206764	A	T	five_prime_UTR	LOC_Os03g52690
3	30206816	A	G	five_prime_UTR	LOC_Os03g52690
3	30215657	C	T	five_prime_UTR	LOC_Os03g52700
3	30224253	T	C	five_prime_UTR	LOC_Os03g52720
3	30244327	T	A	five_prime_UTR	LOC_Os03g52760
3	30258896	G	A	five_prime_UTR	LOC_Os03g52780
3	30258960	A	G	five_prime_UTR	LOC_Os03g52780
3	28358294	C	A	five_prime_UTR	LOC_Os03g49800
3	28314461	T	C	five_prime_UTR	LOC_Os03g49750
3	30325618	C	T	five_prime_UTR	LOC_Os03g52880
3	28308342	A	G	five_prime_UTR	LOC_Os03g49730
3	28297255	G	C	five_prime_UTR	LOC_Os03g49700
3	28260668	T	A	five_prime_UTR	LOC_Os03g49630
3	30386693	T	C	five_prime_UTR	LOC_Os03g52980
3	30386723	C	T	five_prime_UTR	LOC_Os03g52980
3	30386767	C	T	five_prime_UTR	LOC_Os03g52980
3	28248775	T	G	five_prime_UTR	LOC_Os03g49610
3	28240587	T	A	five_prime_UTR	LOC_Os03g49600
3	28229338	A	G	five_prime_UTR	LOC_Os03g49570
3	28219678	C	A	five_prime_UTR	LOC_Os03g49550
3	28219612	T	C	five_prime_UTR	LOC_Os03g49550
3	28219604	G	T	five_prime_UTR	LOC_Os03g49550
3	28219603	C	A	five_prime_UTR	LOC_Os03g49550
3	28219569	C	T	five_prime_UTR	LOC_Os03g49550
3	28219525	T	C	five_prime_UTR	LOC_Os03g49550
3	28219507	C	T	five_prime_UTR	LOC_Os03g49550
3	28219489	C	T	five_prime_UTR	LOC_Os03g49550
3	28219447	T	C	five_prime_UTR	LOC_Os03g49550
3	28219442	A	G	five_prime_UTR	LOC_Os03g49550
3	30430766	A	C	five_prime_UTR	LOC_Os03g53060
3	30436655	A	G	five_prime_UTR	LOC_Os03g53070
3	30440322	C	A	five_prime_UTR	LOC_Os03g53080
3	28169823	T	C	five_prime_UTR	LOC_Os03g49500
3	28169811	G	A	five_prime_UTR	LOC_Os03g49500
3	30476578	A	C	five_prime_UTR	LOC_Os03g53140
3	28160275	C	G	five_prime_UTR	LOC_Os03g49480
3	28160235	C	T	five_prime_UTR	LOC_Os03g49480
3	28160206	C	A	five_prime_UTR	LOC_Os03g49480
3	28160117	A	T	five_prime_UTR	LOC_Os03g49480
3	30480853	A	G	five_prime_UTR	LOC_Os03g53150
3	30480904	T	C	five_prime_UTR	LOC_Os03g53150
3	30480974	C	T	five_prime_UTR	LOC_Os03g53150
3	28143116	G	A	five_prime_UTR	LOC_Os03g49440
3	28143107	T	C	five_prime_UTR	LOC_Os03g49440
3	28139138	C	T	five_prime_UTR	LOC_Os03g49430
3	30519819	A	G	five_prime_UTR	LOC_Os03g53210
3	30519831	G	A	five_prime_UTR	LOC_Os03g53210
3	30519872	A	G	five_prime_UTR	LOC_Os03g53210
3	30519910	T	C	five_prime_UTR	LOC_Os03g53210
3	30520373	T	C	five_prime_UTR	LOC_Os03g53210
3	28117534	G	A	five_prime_UTR	LOC_Os03g49400
3	28117300	C	T	five_prime_UTR	LOC_Os03g49400
3	28117258	G	A	five_prime_UTR	LOC_Os03g49400
3	30532163	A	G	five_prime_UTR	LOC_Os03g53230
3	28106916	T	C	five_prime_UTR	LOC_Os03g49380
3	28106907	G	C	five_prime_UTR	LOC_Os03g49380
3	30548842	T	C	five_prime_UTR	LOC_Os03g53250
3	30549344	G	C	five_prime_UTR	LOC_Os03g53250
3	30549386	G	A	five_prime_UTR	LOC_Os03g53250
3	30561048	C	T	five_prime_UTR	LOC_Os03g53270
3	30564190	G	T	five_prime_UTR	LOC_Os03g53280
3	30564340	A	T	five_prime_UTR	LOC_Os03g53280
3	30565029	T	A	five_prime_UTR	LOC_Os03g53280
3	30565131	A	C	five_prime_UTR	LOC_Os03g53280
3	28049454	T	C	five_prime_UTR	LOC_Os03g49260
3	28015280	A	G	five_prime_UTR	LOC_Os03g49180
3	28015202	T	C	five_prime_UTR	LOC_Os03g49180
3	28009136	G	T	five_prime_UTR	LOC_Os03g49170
3	28008773	C	T	five_prime_UTR	LOC_Os03g49170
3	27997821	C	T	five_prime_UTR	LOC_Os03g49150
3	30676804	A	T	five_prime_UTR	LOC_Os03g53490
3	30676942	C	G	five_prime_UTR	LOC_Os03g53490
3	30679804	G	A	five_prime_UTR	LOC_Os03g53500
3	30701358	C	T	five_prime_UTR	LOC_Os03g53530
3	30701549	T	C	five_prime_UTR	LOC_Os03g53530
3	30711566	C	G	five_prime_UTR	LOC_Os03g53550
3	30711714	A	G	five_prime_UTR	LOC_Os03g53550
3	30743132	A	C	five_prime_UTR	LOC_Os03g53620
3	27862577	G	C	five_prime_UTR	LOC_Os03g48940
3	30777959	C	T	five_prime_UTR	LOC_Os03g53670
3	27825142	T	A	five_prime_UTR	LOC_Os03g48840
3	27824862	T	A	five_prime_UTR	LOC_Os03g48840
3	27824363	A	T	five_prime_UTR	LOC_Os03g48840
3	30815646	T	C	five_prime_UTR	LOC_Os03g53760
3	30815691	C	T	five_prime_UTR	LOC_Os03g53760
3	27823943	G	A	five_prime_UTR	LOC_Os03g48840
3	27823745	A	G	five_prime_UTR	LOC_Os03g48840
3	27823029	T	C	five_prime_UTR	LOC_Os03g48840
3	27791125	T	C	five_prime_UTR	LOC_Os03g48780
3	27791102	C	G	five_prime_UTR	LOC_Os03g48780
3	30875922	G	A	five_prime_UTR	LOC_Os03g53845
3	30875940	G	A	five_prime_UTR	LOC_Os03g53845
3	30875960	G	A	five_prime_UTR	LOC_Os03g53845
3	30875970	G	A	five_prime_UTR	LOC_Os03g53845
3	27763230	G	A	five_prime_UTR	LOC_Os03g48710
3	30883487	T	C	five_prime_UTR	LOC_Os03g53860
3	30901715	T	C	five_prime_UTR	LOC_Os03g53900
3	30901753	T	G	five_prime_UTR	LOC_Os03g53900
3	30901934	A	T	five_prime_UTR	LOC_Os03g53900
3	30903866	C	T	five_prime_UTR	LOC_Os03g53910
3	27724251	A	C	five_prime_UTR	LOC_Os03g48626
3	27724157	T	C	five_prime_UTR	LOC_Os03g48626
3	27723834	C	G	five_prime_UTR	LOC_Os03g48626
3	30920937	A	G	five_prime_UTR	LOC_Os03g53930
3	30927467	C	T	five_prime_UTR	LOC_Os03g53950
3	27705650	C	A	five_prime_UTR	LOC_Os03g48600
3	30935688	G	A	five_prime_UTR	LOC_Os03g53960
3	30935905	A	G	five_prime_UTR	LOC_Os03g53960
3	30959634	T	G	five_prime_UTR	LOC_Os03g54000
3	30959691	T	C	five_prime_UTR	LOC_Os03g54000
3	30959860	G	A	five_prime_UTR	LOC_Os03g54000
3	27668994	A	C	five_prime_UTR	LOC_Os03g48540
3	27668945	C	A	five_prime_UTR	LOC_Os03g48540
3	30990148	G	A	five_prime_UTR	LOC_Os03g54050
3	30994671	A	G	five_prime_UTR	LOC_Os03g54063
3	30995304	A	T	five_prime_UTR	LOC_Os03g54063
3	30995322	C	T	five_prime_UTR	LOC_Os03g54063
3	31014902	T	G	five_prime_UTR	LOC_Os03g54100
3	31015050	C	A	five_prime_UTR	LOC_Os03g54100
3	31031313	T	C	five_prime_UTR	LOC_Os03g54160
3	27588983	G	A	five_prime_UTR	LOC_Os03g48450
3	27588812	G	C	five_prime_UTR	LOC_Os03g48450
3	27581013	T	G	five_prime_UTR	LOC_Os03g48430
3	27580938	T	C	five_prime_UTR	LOC_Os03g48430
3	31077697	A	T	five_prime_UTR	LOC_Os03g54200
3	31083067	T	C	five_prime_UTR	LOC_Os03g54220
3	31083274	G	T	five_prime_UTR	LOC_Os03g54220
3	31083455	A	G	five_prime_UTR	LOC_Os03g54220
3	27517807	T	C	five_prime_UTR	LOC_Os03g48320
3	27517638	A	G	five_prime_UTR	LOC_Os03g48320
3	27517620	A	T	five_prime_UTR	LOC_Os03g48320
3	31149812	T	G	five_prime_UTR	LOC_Os03g54790
3	31149919	C	G	five_prime_UTR	LOC_Os03g54790
3	31191769	T	C	five_prime_UTR	LOC_Os03g54870
3	31191807	A	T	five_prime_UTR	LOC_Os03g54870
3	27447674	A	T	five_prime_UTR	LOC_Os03g48225
3	27444662	G	A	five_prime_UTR	LOC_Os03g48220
3	27444582	G	A	five_prime_UTR	LOC_Os03g48220
3	27440933	T	A	five_prime_UTR	LOC_Os03g48200
3	27440932	T	G	five_prime_UTR	LOC_Os03g48200
3	31203343	G	C	five_prime_UTR	LOC_Os03g54890
3	31207155	G	A	five_prime_UTR	LOC_Os03g54900
3	31207213	A	G	five_prime_UTR	LOC_Os03g54900
3	31207274	A	G	five_prime_UTR	LOC_Os03g54900
3	31207306	G	A	five_prime_UTR	LOC_Os03g54900
3	31207376	T	C	five_prime_UTR	LOC_Os03g54900
3	27432405	G	T	five_prime_UTR	LOC_Os03g48190
3	31207709	T	C	five_prime_UTR	LOC_Os03g54900
3	27432261	C	T	five_prime_UTR	LOC_Os03g48190
3	27432188	A	G	five_prime_UTR	LOC_Os03g48190
3	31216474	T	A	five_prime_UTR	LOC_Os03g54910
3	31216564	G	A	five_prime_UTR	LOC_Os03g54910
3	31216652	G	T	five_prime_UTR	LOC_Os03g54910
3	31220697	T	C	five_prime_UTR	LOC_Os03g54920
3	31220745	T	C	five_prime_UTR	LOC_Os03g54920
3	31220750	T	A	five_prime_UTR	LOC_Os03g54920
3	31220768	C	T	five_prime_UTR	LOC_Os03g54920
3	31220961	C	A	five_prime_UTR	LOC_Os03g54920
3	31250575	C	G	five_prime_UTR	LOC_Os03g54970
3	31250775	C	A	five_prime_UTR	LOC_Os03g54970
3	31255973	C	T	five_prime_UTR	LOC_Os03g54980
3	27375178	G	C	five_prime_UTR	LOC_Os03g48140
3	27375101	T	A	five_prime_UTR	LOC_Os03g48140
3	27374955	T	C	five_prime_UTR	LOC_Os03g48140
3	27363374	C	T	five_prime_UTR	LOC_Os03g48104
3	31282030	A	G	five_prime_UTR	LOC_Os03g55010
3	27347355	G	A	five_prime_UTR	LOC_Os03g48090
3	27347303	A	G	five_prime_UTR	LOC_Os03g48090
3	27347256	C	T	five_prime_UTR	LOC_Os03g48090
3	27347097	A	G	five_prime_UTR	LOC_Os03g48090
3	31294542	A	G	five_prime_UTR	LOC_Os03g55030
3	31298905	T	G	five_prime_UTR	LOC_Os03g55040
3	31298949	G	A	five_prime_UTR	LOC_Os03g55040
3	31298985	C	T	five_prime_UTR	LOC_Os03g55040
3	31299038	A	T	five_prime_UTR	LOC_Os03g55040
3	27309925	C	T	five_prime_UTR	LOC_Os03g48040
3	31354665	T	C	five_prime_UTR	LOC_Os03g55110
3	31359498	G	A	five_prime_UTR	LOC_Os03g55120
3	31359587	A	G	five_prime_UTR	LOC_Os03g55120
3	31359667	C	A	five_prime_UTR	LOC_Os03g55120
3	27276513	G	A	five_prime_UTR	LOC_Os03g47980
3	27266509	G	A	five_prime_UTR	LOC_Os03g47960
3	27266322	T	G	five_prime_UTR	LOC_Os03g47960
3	27265813	G	T	five_prime_UTR	LOC_Os03g47960
3	27265566	G	T	five_prime_UTR	LOC_Os03g47960
3	27257729	G	A	five_prime_UTR	LOC_Os03g47949
3	31383513	C	T	five_prime_UTR	LOC_Os03g55140
3	27251985	G	A	five_prime_UTR	LOC_Os03g47940
3	31399397	C	A	five_prime_UTR	LOC_Os03g55180
3	27211669	A	T	five_prime_UTR	LOC_Os03g47870
3	31455325	A	G	five_prime_UTR	LOC_Os03g55270
3	31455341	T	A	five_prime_UTR	LOC_Os03g55270
3	31455391	G	A	five_prime_UTR	LOC_Os03g55270
3	31455411	C	A	five_prime_UTR	LOC_Os03g55270
3	31455451	A	T	five_prime_UTR	LOC_Os03g55270
3	31464884	A	G	five_prime_UTR	LOC_Os03g55290
3	31469983	G	A	five_prime_UTR	LOC_Os03g55310
3	31472281	C	A	five_prime_UTR	LOC_Os03g55320
3	31476294	G	A	five_prime_UTR	LOC_Os03g55330
3	31476340	C	A	five_prime_UTR	LOC_Os03g55330
3	31480187	T	C	five_prime_UTR	LOC_Os03g55340
3	31480224	T	C	five_prime_UTR	LOC_Os03g55340
3	31488008	T	G	five_prime_UTR	LOC_Os03g55350
3	27134734	G	A	five_prime_UTR	LOC_Os03g47800
3	27134351	G	T	five_prime_UTR	LOC_Os03g47800
3	27134262	T	G	five_prime_UTR	LOC_Os03g47800
3	31508904	G	A	five_prime_UTR	LOC_Os03g55389
3	27111625	G	A	five_prime_UTR	LOC_Os03g47770
3	31543171	G	A	five_prime_UTR	LOC_Os03g55450
3	31543194	A	C	five_prime_UTR	LOC_Os03g55450
3	27051388	A	G	five_prime_UTR	LOC_Os03g47730
3	27051319	C	T	five_prime_UTR	LOC_Os03g47730
3	27051290	A	G	five_prime_UTR	LOC_Os03g47730
3	27051135	C	T	five_prime_UTR	LOC_Os03g47730
3	27051113	G	A	five_prime_UTR	LOC_Os03g47730
3	31591645	T	C	five_prime_UTR	LOC_Os03g55510
3	31597708	G	C	five_prime_UTR	LOC_Os03g55530
3	31605012	G	T	five_prime_UTR	LOC_Os03g55540
3	31605263	A	G	five_prime_UTR	LOC_Os03g55540
3	31612561	C	T	five_prime_UTR	LOC_Os03g55560
3	31612634	A	G	five_prime_UTR	LOC_Os03g55560
3	31612710	A	C	five_prime_UTR	LOC_Os03g55560
3	31623056	G	C	five_prime_UTR	LOC_Os03g55570
3	31643365	C	T	five_prime_UTR	LOC_Os03g55590
3	31643554	G	A	five_prime_UTR	LOC_Os03g55590
3	31643816	A	C	five_prime_UTR	LOC_Os03g55590
3	26988404	A	T	five_prime_UTR	LOC_Os03g47650
3	31662635	G	C	five_prime_UTR	LOC_Os03g55610
3	31674598	A	G	five_prime_UTR	LOC_Os03g55620
3	31682369	G	A	five_prime_UTR	LOC_Os03g55640
3	31682487	G	A	five_prime_UTR	LOC_Os03g55640
3	31682495	T	A	five_prime_UTR	LOC_Os03g55640
3	26916854	A	C	five_prime_UTR	LOC_Os03g47580
3	26916849	T	A	five_prime_UTR	LOC_Os03g47580
3	26916846	A	G	five_prime_UTR	LOC_Os03g47580
3	26916840	A	C	five_prime_UTR	LOC_Os03g47580
3	31725180	C	A	five_prime_UTR	LOC_Os03g55720
3	31726130	T	G	five_prime_UTR	LOC_Os03g55730
3	26885824	A	G	five_prime_UTR	LOC_Os03g47550
3	31758056	C	T	five_prime_UTR	LOC_Os03g55776
3	31758102	T	C	five_prime_UTR	LOC_Os03g55776
3	31759244	G	C	five_prime_UTR	LOC_Os03g55784
3	31765014	T	C	five_prime_UTR	LOC_Os03g55800
3	31765054	C	G	five_prime_UTR	LOC_Os03g55800
3	31775986	C	G	five_prime_UTR	LOC_Os03g55810
3	26863755	G	A	five_prime_UTR	LOC_Os03g47500
3	26863283	C	G	five_prime_UTR	LOC_Os03g47500
3	31788146	G	T	five_prime_UTR	LOC_Os03g55840
3	31790642	T	C	five_prime_UTR	LOC_Os03g55850
3	31802385	A	G	five_prime_UTR	LOC_Os03g55870
3	31802400	A	G	five_prime_UTR	LOC_Os03g55870
3	31802414	T	C	five_prime_UTR	LOC_Os03g55870
3	31802432	T	C	five_prime_UTR	LOC_Os03g55870
3	31802446	T	G	five_prime_UTR	LOC_Os03g55870
3	31802506	C	A	five_prime_UTR	LOC_Os03g55870
3	31825570	T	A	five_prime_UTR	LOC_Os03g55890
3	31840164	T	G	five_prime_UTR	LOC_Os03g55920
3	31845572	A	G	five_prime_UTR	LOC_Os03g55930
3	31845610	T	A	five_prime_UTR	LOC_Os03g55930
3	31860526	A	C	five_prime_UTR	LOC_Os03g55970
3	31860667	T	A	five_prime_UTR	LOC_Os03g55970
3	31860850	C	T	five_prime_UTR	LOC_Os03g55970
3	31869466	C	T	five_prime_UTR	LOC_Os03g55990
3	31885077	C	T	five_prime_UTR	LOC_Os03g56010
3	31921969	G	C	five_prime_UTR	LOC_Os03g56050
3	31922016	A	G	five_prime_UTR	LOC_Os03g56050
3	31930892	C	T	five_prime_UTR	LOC_Os03g56060
3	31931092	C	T	five_prime_UTR	LOC_Os03g56060
3	31942617	C	T	five_prime_UTR	LOC_Os03g56070
3	31953099	T	C	five_prime_UTR	LOC_Os03g56090
3	31953118	A	T	five_prime_UTR	LOC_Os03g56090
3	31964587	T	C	five_prime_UTR	LOC_Os03g56110
3	31964627	A	G	five_prime_UTR	LOC_Os03g56110
3	32019631	C	A	five_prime_UTR	LOC_Os03g56200
3	32027900	A	G	five_prime_UTR	LOC_Os03g56220
3	32027953	C	T	five_prime_UTR	LOC_Os03g56220
3	32028160	C	T	five_prime_UTR	LOC_Os03g56220
3	32034991	G	C	five_prime_UTR	LOC_Os03g56234
3	32035111	C	G	five_prime_UTR	LOC_Os03g56234
3	32035158	C	A	five_prime_UTR	LOC_Os03g56234
3	32035212	C	G	five_prime_UTR	LOC_Os03g56234
3	32035229	C	T	five_prime_UTR	LOC_Os03g56234
3	32035276	T	C	five_prime_UTR	LOC_Os03g56234
3	32043913	T	C	five_prime_UTR	LOC_Os03g56250
3	32044159	T	C	five_prime_UTR	LOC_Os03g56250
3	32092375	A	G	five_prime_UTR	LOC_Os03g56300
3	32096868	T	C	five_prime_UTR	LOC_Os03g56310
3	32136893	C	T	five_prime_UTR	LOC_Os03g56370
3	32153940	T	C	five_prime_UTR	LOC_Os03g56410
3	32164881	C	T	five_prime_UTR	LOC_Os03g56430
3	32182704	C	T	five_prime_UTR	LOC_Os03g56470
3	32182724	C	T	five_prime_UTR	LOC_Os03g56470
3	32182752	C	T	five_prime_UTR	LOC_Os03g56470
3	32182765	T	C	five_prime_UTR	LOC_Os03g56470
3	32182829	T	C	five_prime_UTR	LOC_Os03g56470
3	32193350	C	T	five_prime_UTR	LOC_Os03g56500
3	32193372	C	T	five_prime_UTR	LOC_Os03g56500
3	32193394	C	T	five_prime_UTR	LOC_Os03g56500
3	32193402	G	T	five_prime_UTR	LOC_Os03g56500
3	32193431	T	C	five_prime_UTR	LOC_Os03g56500
3	32193466	C	G	five_prime_UTR	LOC_Os03g56500
3	32234425	G	A	five_prime_UTR	LOC_Os03g56580
3	32250894	G	T	five_prime_UTR	LOC_Os03g56630
3	32251315	C	A	five_prime_UTR	LOC_Os03g56630
3	32251368	A	G	five_prime_UTR	LOC_Os03g56630
3	32251396	T	C	five_prime_UTR	LOC_Os03g56630
3	32251816	A	G	five_prime_UTR	LOC_Os03g56630
3	32251842	C	T	five_prime_UTR	LOC_Os03g56630
3	32252003	A	C	five_prime_UTR	LOC_Os03g56630
3	32252004	A	C	five_prime_UTR	LOC_Os03g56630
3	32388986	A	T	five_prime_UTR	LOC_Os03g56850
3	32440965	T	C	five_prime_UTR	LOC_Os03g56960
3	32440974	A	C	five_prime_UTR	LOC_Os03g56960
3	32441496	T	C	five_prime_UTR	LOC_Os03g56960
3	32551028	T	A	five_prime_UTR	LOC_Os03g57090
3	32560317	A	T	five_prime_UTR	LOC_Os03g57110
3	32560587	T	C	five_prime_UTR	LOC_Os03g57110
3	32560659	T	G	five_prime_UTR	LOC_Os03g57110
3	32566671	T	C	five_prime_UTR	LOC_Os03g57120
3	32590205	C	A	five_prime_UTR	LOC_Os03g57149
3	32619300	G	C	five_prime_UTR	LOC_Os03g57200
3	32619377	A	G	five_prime_UTR	LOC_Os03g57200
3	32624700	G	C	five_prime_UTR	LOC_Os03g57210
3	32645469	A	T	five_prime_UTR	LOC_Os03g57240
3	32645584	A	T	five_prime_UTR	LOC_Os03g57240
3	32645787	C	G	five_prime_UTR	LOC_Os03g57240
3	32645936	G	A	five_prime_UTR	LOC_Os03g57240
3	32662291	C	G	five_prime_UTR	LOC_Os03g57270
3	32694688	C	T	five_prime_UTR	LOC_Os03g57310
3	32736211	C	A	five_prime_UTR	LOC_Os03g57410
3	32736239	G	A	five_prime_UTR	LOC_Os03g57410
3	32736309	C	T	five_prime_UTR	LOC_Os03g57410
3	32751940	G	T	five_prime_UTR	LOC_Os03g57450
3	32752328	T	G	five_prime_UTR	LOC_Os03g57450
3	32757146	A	T	five_prime_UTR	LOC_Os03g57460
3	32783624	G	T	five_prime_UTR	LOC_Os03g57500
3	32814767	A	T	five_prime_UTR	LOC_Os03g57560
3	32814829	C	G	five_prime_UTR	LOC_Os03g57560
3	32826734	G	C	five_prime_UTR	LOC_Os03g57569
3	32826917	G	A	five_prime_UTR	LOC_Os03g57569
3	32827023	G	C	five_prime_UTR	LOC_Os03g57569
3	32829954	G	A	five_prime_UTR	LOC_Os03g57580
3	32830251	C	T	five_prime_UTR	LOC_Os03g57580
3	32832675	T	C	five_prime_UTR	LOC_Os03g57600
3	32911245	C	G	five_prime_UTR	LOC_Os03g57760
3	32919547	C	T	five_prime_UTR	LOC_Os03g57770
3	32919587	C	T	five_prime_UTR	LOC_Os03g57770
3	32919598	T	G	five_prime_UTR	LOC_Os03g57770
3	32919614	A	G	five_prime_UTR	LOC_Os03g57770
3	32919623	G	A	five_prime_UTR	LOC_Os03g57770
3	32926134	G	T	five_prime_UTR	LOC_Os03g57780
3	32926244	T	G	five_prime_UTR	LOC_Os03g57780
3	32929991	C	T	five_prime_UTR	LOC_Os03g57790
3	32930055	T	A	five_prime_UTR	LOC_Os03g57790
3	32930410	A	G	five_prime_UTR	LOC_Os03g57790
3	32964216	T	A	five_prime_UTR	LOC_Os03g57870
3	32964534	G	A	five_prime_UTR	LOC_Os03g57870
3	32964558	C	T	five_prime_UTR	LOC_Os03g57870
3	32974513	T	A	five_prime_UTR	LOC_Os03g57890
3	32982053	A	G	five_prime_UTR	LOC_Os03g57900
3	32982323	A	T	five_prime_UTR	LOC_Os03g57900
3	32982357	C	T	five_prime_UTR	LOC_Os03g57900
3	32984714	A	G	five_prime_UTR	LOC_Os03g57910
3	32984718	C	T	five_prime_UTR	LOC_Os03g57910
3	33028029	G	T	five_prime_UTR	LOC_Os03g57990
3	33049371	G	C	five_prime_UTR	LOC_Os03g58060
3	33049471	T	G	five_prime_UTR	LOC_Os03g58060
3	33049472	T	G	five_prime_UTR	LOC_Os03g58060
3	33049543	A	T	five_prime_UTR	LOC_Os03g58060
3	33061361	C	T	five_prime_UTR	LOC_Os03g58070
3	33065731	G	T	five_prime_UTR	LOC_Os03g58080
3	33065778	T	A	five_prime_UTR	LOC_Os03g58080
3	33071915	G	A	five_prime_UTR	LOC_Os03g58090
3	33072076	A	T	five_prime_UTR	LOC_Os03g58090
3	33072097	G	A	five_prime_UTR	LOC_Os03g58090
3	33072187	A	G	five_prime_UTR	LOC_Os03g58090
3	33078799	T	C	five_prime_UTR	LOC_Os03g58100
3	33099087	G	A	five_prime_UTR	LOC_Os03g58140
3	33099095	C	T	five_prime_UTR	LOC_Os03g58140
3	33099284	G	A	five_prime_UTR	LOC_Os03g58140
3	33099298	T	C	five_prime_UTR	LOC_Os03g58140
3	33099441	A	G	five_prime_UTR	LOC_Os03g58140
3	33106321	A	T	five_prime_UTR	LOC_Os03g58160
3	33138851	G	A	five_prime_UTR	LOC_Os03g58190
3	33143726	C	A	five_prime_UTR	LOC_Os03g58204
3	33169957	G	C	five_prime_UTR	LOC_Os03g58230
3	33170060	C	G	five_prime_UTR	LOC_Os03g58230
3	33187371	A	G	five_prime_UTR	LOC_Os03g58250
3	33187389	G	A	five_prime_UTR	LOC_Os03g58250
3	33194500	A	C	five_prime_UTR	LOC_Os03g58260
3	33194768	G	A	five_prime_UTR	LOC_Os03g58260
3	33207653	G	A	five_prime_UTR	LOC_Os03g58290
3	33207668	C	T	five_prime_UTR	LOC_Os03g58290
3	33207886	C	T	five_prime_UTR	LOC_Os03g58290
3	33207997	C	T	five_prime_UTR	LOC_Os03g58290
3	33208016	A	G	five_prime_UTR	LOC_Os03g58290
3	33226521	C	G	five_prime_UTR	LOC_Os03g58320
3	33226553	G	C	five_prime_UTR	LOC_Os03g58320
3	33246152	A	G	five_prime_UTR	LOC_Os03g58350
3	33253749	G	T	five_prime_UTR	LOC_Os03g58372
3	33253774	G	T	five_prime_UTR	LOC_Os03g58372
3	33253936	T	C	five_prime_UTR	LOC_Os03g58372
3	33253964	A	G	five_prime_UTR	LOC_Os03g58372
3	33253979	G	A	five_prime_UTR	LOC_Os03g58372
3	33254046	C	T	five_prime_UTR	LOC_Os03g58372
3	33254073	A	G	five_prime_UTR	LOC_Os03g58372
3	33254087	G	A	five_prime_UTR	LOC_Os03g58372
3	33254088	T	G	five_prime_UTR	LOC_Os03g58372
3	33254145	G	A	five_prime_UTR	LOC_Os03g58372
3	33254163	C	T	five_prime_UTR	LOC_Os03g58372
3	33254176	T	A	five_prime_UTR	LOC_Os03g58372
3	33254353	T	C	five_prime_UTR	LOC_Os03g58372
3	33254366	A	G	five_prime_UTR	LOC_Os03g58372
3	33254402	C	T	five_prime_UTR	LOC_Os03g58372
3	33254446	C	T	five_prime_UTR	LOC_Os03g58372
3	33254654	A	T	five_prime_UTR	LOC_Os03g58372
3	33254721	A	G	five_prime_UTR	LOC_Os03g58372
3	33254884	C	T	five_prime_UTR	LOC_Os03g58372
3	33254893	C	T	five_prime_UTR	LOC_Os03g58372
3	33254904	T	G	five_prime_UTR	LOC_Os03g58372
3	33254931	C	T	five_prime_UTR	LOC_Os03g58372
3	33254955	A	G	five_prime_UTR	LOC_Os03g58372
3	33254996	A	T	five_prime_UTR	LOC_Os03g58372
3	33255164	C	T	five_prime_UTR	LOC_Os03g58372
3	33255265	G	T	five_prime_UTR	LOC_Os03g58372
3	33255279	C	T	five_prime_UTR	LOC_Os03g58372
3	33255345	T	C	five_prime_UTR	LOC_Os03g58372
3	33255393	T	G	five_prime_UTR	LOC_Os03g58372
3	33255635	G	A	five_prime_UTR	LOC_Os03g58372
3	33255839	G	C	five_prime_UTR	LOC_Os03g58372
3	33259285	C	T	five_prime_UTR	LOC_Os03g58380
3	33259446	T	C	five_prime_UTR	LOC_Os03g58380
3	33259475	T	A	five_prime_UTR	LOC_Os03g58380
3	33304565	G	C	five_prime_UTR	LOC_Os03g58470
3	33326199	C	G	five_prime_UTR	LOC_Os03g58520
3	33346192	C	G	five_prime_UTR	LOC_Os03g58570
3	25291599	T	C	five_prime_UTR	LOC_Os03g44835
3	33371406	C	A	five_prime_UTR	LOC_Os03g58600
3	33371428	C	T	five_prime_UTR	LOC_Os03g58600
3	33371520	T	C	five_prime_UTR	LOC_Os03g58600
3	33385094	T	G	five_prime_UTR	LOC_Os03g58610
3	33385236	A	T	five_prime_UTR	LOC_Os03g58610
3	33388115	T	C	five_prime_UTR	LOC_Os03g58620
3	33391419	A	G	five_prime_UTR	LOC_Os03g58630
3	33394265	A	C	five_prime_UTR	LOC_Os03g58640
3	33394303	C	T	five_prime_UTR	LOC_Os03g58640
3	33394561	G	A	five_prime_UTR	LOC_Os03g58640
3	33421656	A	G	five_prime_UTR	LOC_Os03g58690
3	33421659	A	G	five_prime_UTR	LOC_Os03g58690
3	33421671	C	A	five_prime_UTR	LOC_Os03g58690
3	33421672	C	T	five_prime_UTR	LOC_Os03g58690
3	33425059	A	C	five_prime_UTR	LOC_Os03g58700
3	33433409	T	C	five_prime_UTR	LOC_Os03g58710
3	33433877	G	A	five_prime_UTR	LOC_Os03g58710
3	25147775	C	G	five_prime_UTR	LOC_Os03g44670
3	25147605	C	A	five_prime_UTR	LOC_Os03g44670
3	25139574	A	T	five_prime_UTR	LOC_Os03g44650
3	25130689	G	C	five_prime_UTR	LOC_Os03g44630
3	25130518	G	A	five_prime_UTR	LOC_Os03g44630
3	33513088	C	A	five_prime_UTR	LOC_Os03g58850
3	33513127	T	G	five_prime_UTR	LOC_Os03g58850
3	33513184	A	G	five_prime_UTR	LOC_Os03g58850
3	33519921	T	A	five_prime_UTR	LOC_Os03g58880
3	25116172	T	C	five_prime_UTR	LOC_Os03g44610
3	25092976	A	T	five_prime_UTR	LOC_Os03g44560
3	25062831	T	G	five_prime_UTR	LOC_Os03g44530
3	25062789	T	C	five_prime_UTR	LOC_Os03g44530
3	25061420	G	A	five_prime_UTR	LOC_Os03g44520
3	25042854	A	T	five_prime_UTR	LOC_Os03g44500
3	25042825	G	T	five_prime_UTR	LOC_Os03g44500
3	25042757	G	A	five_prime_UTR	LOC_Os03g44500
3	25042622	A	T	five_prime_UTR	LOC_Os03g44500
3	25042371	A	G	five_prime_UTR	LOC_Os03g44500
3	25033645	C	A	five_prime_UTR	LOC_Os03g44484
3	25033633	C	G	five_prime_UTR	LOC_Os03g44484
3	25033601	T	G	five_prime_UTR	LOC_Os03g44484
3	25009522	C	T	five_prime_UTR	LOC_Os03g44450
3	25001894	A	C	five_prime_UTR	LOC_Os03g44430
3	25001885	C	G	five_prime_UTR	LOC_Os03g44430
3	33805851	A	T	five_prime_UTR	LOC_Os03g59390
3	33834858	C	T	five_prime_UTR	LOC_Os03g59440
3	33845996	A	G	five_prime_UTR	LOC_Os03g59470
3	33846030	C	T	five_prime_UTR	LOC_Os03g59470
3	33850004	G	A	five_prime_UTR	LOC_Os03g59480
3	33850097	A	G	five_prime_UTR	LOC_Os03g59480
3	33886836	A	C	five_prime_UTR	LOC_Os03g59530
3	33905899	G	A	five_prime_UTR	LOC_Os03g59570
3	33916829	C	G	five_prime_UTR	LOC_Os03g59580
3	33917175	C	T	five_prime_UTR	LOC_Os03g59580
3	33927614	A	C	five_prime_UTR	LOC_Os03g59590
3	33927794	C	T	five_prime_UTR	LOC_Os03g59590
3	33941803	G	A	five_prime_UTR	LOC_Os03g59620
3	33941860	G	A	five_prime_UTR	LOC_Os03g59620
3	33962396	C	A	five_prime_UTR	LOC_Os03g59650
3	33969253	C	T	five_prime_UTR	LOC_Os03g59660
3	24638281	C	T	five_prime_UTR	LOC_Os03g43910
3	24632566	A	G	five_prime_UTR	LOC_Os03g43900
3	24632561	C	T	five_prime_UTR	LOC_Os03g43900
3	24632543	C	T	five_prime_UTR	LOC_Os03g43900
3	24632454	G	A	five_prime_UTR	LOC_Os03g43900
3	24632335	A	C	five_prime_UTR	LOC_Os03g43900
3	24632103	A	G	five_prime_UTR	LOC_Os03g43900
3	24574702	A	G	five_prime_UTR	LOC_Os03g43840
3	24574550	T	C	five_prime_UTR	LOC_Os03g43840
3	24574481	G	C	five_prime_UTR	LOC_Os03g43840
3	34088941	G	A	five_prime_UTR	LOC_Os03g59880
3	34088961	C	T	five_prime_UTR	LOC_Os03g59880
3	24487949	T	G	five_prime_UTR	LOC_Os03g43770
3	24476662	T	C	five_prime_UTR	LOC_Os03g43760
3	34167851	G	T	five_prime_UTR	LOC_Os03g60090
3	24471653	G	A	five_prime_UTR	LOC_Os03g43750
3	24471490	T	C	five_prime_UTR	LOC_Os03g43750
3	24471489	A	T	five_prime_UTR	LOC_Os03g43750
3	24471479	C	T	five_prime_UTR	LOC_Os03g43750
3	24471343	G	A	five_prime_UTR	LOC_Os03g43750
3	34192533	C	G	five_prime_UTR	LOC_Os03g60120
3	34194946	T	C	five_prime_UTR	LOC_Os03g60130
3	34194949	T	A	five_prime_UTR	LOC_Os03g60130
3	34195215	C	A	five_prime_UTR	LOC_Os03g60130
3	34195254	T	C	five_prime_UTR	LOC_Os03g60130
3	24426984	C	T	five_prime_UTR	LOC_Os03g43684
3	24426748	A	C	five_prime_UTR	LOC_Os03g43684
3	34227717	A	C	five_prime_UTR	LOC_Os03g60180
3	34234688	C	T	five_prime_UTR	LOC_Os03g60190
3	34235127	G	T	five_prime_UTR	LOC_Os03g60190
3	34235192	G	A	five_prime_UTR	LOC_Os03g60190
3	34235332	G	T	five_prime_UTR	LOC_Os03g60190
3	34238656	G	A	five_prime_UTR	LOC_Os03g60200
3	24401076	T	C	five_prime_UTR	LOC_Os03g43650
3	34245100	C	A	five_prime_UTR	LOC_Os03g60220
3	34245163	A	G	five_prime_UTR	LOC_Os03g60220
3	34245252	G	A	five_prime_UTR	LOC_Os03g60220
3	34267523	C	T	five_prime_UTR	LOC_Os03g60250
3	34271344	A	G	five_prime_UTR	LOC_Os03g60260
3	24351755	G	C	five_prime_UTR	LOC_Os03g43590
3	24351696	C	G	five_prime_UTR	LOC_Os03g43590
3	24351618	C	A	five_prime_UTR	LOC_Os03g43590
3	34289869	T	G	five_prime_UTR	LOC_Os03g60300
3	34289876	A	G	five_prime_UTR	LOC_Os03g60300
3	24341857	G	T	five_prime_UTR	LOC_Os03g43570
3	24341272	T	C	five_prime_UTR	LOC_Os03g43570
3	24341244	T	C	five_prime_UTR	LOC_Os03g43570
3	34311264	G	C	five_prime_UTR	LOC_Os03g60340
3	34320469	C	T	five_prime_UTR	LOC_Os03g60350
3	34320480	G	A	five_prime_UTR	LOC_Os03g60350
3	34320490	T	C	five_prime_UTR	LOC_Os03g60350
3	34320491	G	A	five_prime_UTR	LOC_Os03g60350
3	34320651	C	T	five_prime_UTR	LOC_Os03g60350
3	34320702	C	A	five_prime_UTR	LOC_Os03g60350
3	34334807	G	A	five_prime_UTR	LOC_Os03g60370
3	34334808	A	G	five_prime_UTR	LOC_Os03g60370
3	34343207	T	A	five_prime_UTR	LOC_Os03g60390
3	34343333	T	C	five_prime_UTR	LOC_Os03g60390
3	34354525	T	C	five_prime_UTR	LOC_Os03g60419
3	34354526	T	C	five_prime_UTR	LOC_Os03g60419
3	34354683	C	T	five_prime_UTR	LOC_Os03g60419
3	34354745	C	T	five_prime_UTR	LOC_Os03g60419
3	34358273	G	C	five_prime_UTR	LOC_Os03g60430
3	34358487	G	A	five_prime_UTR	LOC_Os03g60430
3	24271739	C	A	five_prime_UTR	LOC_Os03g43510
3	24271467	A	C	five_prime_UTR	LOC_Os03g43510
3	24271463	C	A	five_prime_UTR	LOC_Os03g43510
3	34378173	C	T	five_prime_UTR	LOC_Os03g60460
3	34385992	G	A	five_prime_UTR	LOC_Os03g60480
3	34386019	A	T	five_prime_UTR	LOC_Os03g60480
3	34386072	A	G	five_prime_UTR	LOC_Os03g60480
3	34386079	T	C	five_prime_UTR	LOC_Os03g60480
3	34386104	G	A	five_prime_UTR	LOC_Os03g60480
3	34386105	C	T	five_prime_UTR	LOC_Os03g60480
3	34386440	G	A	five_prime_UTR	LOC_Os03g60480
3	34386539	C	A	five_prime_UTR	LOC_Os03g60480
3	34397037	C	A	five_prime_UTR	LOC_Os03g60520
3	34397098	C	G	five_prime_UTR	LOC_Os03g60520
3	34397131	A	G	five_prime_UTR	LOC_Os03g60520
3	34412897	G	A	five_prime_UTR	LOC_Os03g60550
3	24226471	A	G	five_prime_UTR	LOC_Os03g43440
3	24226421	G	A	five_prime_UTR	LOC_Os03g43440
3	34435100	T	A	five_prime_UTR	LOC_Os03g60600
3	34439462	G	A	five_prime_UTR	LOC_Os03g60610
3	34439881	G	A	five_prime_UTR	LOC_Os03g60610
3	34439886	C	T	five_prime_UTR	LOC_Os03g60610
3	34439907	C	G	five_prime_UTR	LOC_Os03g60610
3	24198825	A	G	five_prime_UTR	LOC_Os03g43400
3	34464366	G	C	five_prime_UTR	LOC_Os03g60639
3	24168770	A	G	five_prime_UTR	LOC_Os03g43350
3	34493321	C	T	five_prime_UTR	LOC_Os03g60690
3	34493445	G	A	five_prime_UTR	LOC_Os03g60690
3	34493459	T	C	five_prime_UTR	LOC_Os03g60690
3	34503127	A	G	five_prime_UTR	LOC_Os03g60710
3	34503279	T	G	five_prime_UTR	LOC_Os03g60710
3	34508303	C	G	five_prime_UTR	LOC_Os03g60720
3	34508623	A	T	five_prime_UTR	LOC_Os03g60720
3	34508628	T	C	five_prime_UTR	LOC_Os03g60720
3	34508731	T	C	five_prime_UTR	LOC_Os03g60720
3	34526623	C	A	five_prime_UTR	LOC_Os03g60740
3	34529247	G	T	five_prime_UTR	LOC_Os03g60750
3	34536385	G	T	five_prime_UTR	LOC_Os03g60780
3	34539544	C	A	five_prime_UTR	LOC_Os03g60790
3	34554812	C	A	five_prime_UTR	LOC_Os03g60820
3	34567361	A	G	five_prime_UTR	LOC_Os03g60840
3	24050572	T	C	five_prime_UTR	LOC_Os03g43114
3	24050290	A	C	five_prime_UTR	LOC_Os03g43114
3	24050283	A	T	five_prime_UTR	LOC_Os03g43114
3	34593323	A	T	five_prime_UTR	LOC_Os03g60870
3	24046277	T	C	five_prime_UTR	LOC_Os03g43100
3	34602654	G	A	five_prime_UTR	LOC_Os03g60890
3	34602672	C	A	five_prime_UTR	LOC_Os03g60890
3	34602718	A	G	five_prime_UTR	LOC_Os03g60890
3	34602843	C	G	five_prime_UTR	LOC_Os03g60890
3	34607536	C	T	five_prime_UTR	LOC_Os03g60900
3	34607612	G	A	five_prime_UTR	LOC_Os03g60900
3	34607652	T	C	five_prime_UTR	LOC_Os03g60900
3	34609998	T	A	five_prime_UTR	LOC_Os03g60910
3	34610173	A	G	five_prime_UTR	LOC_Os03g60910
3	34614572	C	A	five_prime_UTR	LOC_Os03g60920
3	34614574	A	C	five_prime_UTR	LOC_Os03g60920
3	34630805	G	C	five_prime_UTR	LOC_Os03g60939
3	34630834	C	G	five_prime_UTR	LOC_Os03g60939
3	34630846	A	G	five_prime_UTR	LOC_Os03g60939
3	34630879	G	T	five_prime_UTR	LOC_Os03g60939
3	34630910	G	A	five_prime_UTR	LOC_Os03g60939
3	34630931	G	T	five_prime_UTR	LOC_Os03g60939
3	34630948	C	G	five_prime_UTR	LOC_Os03g60939
3	34633684	C	T	five_prime_UTR	LOC_Os03g60950
3	34633920	A	C	five_prime_UTR	LOC_Os03g60950
3	34633923	A	T	five_prime_UTR	LOC_Os03g60950
3	34633969	C	G	five_prime_UTR	LOC_Os03g60950
3	34633999	C	A	five_prime_UTR	LOC_Os03g60950
3	34634023	A	T	five_prime_UTR	LOC_Os03g60950
3	34634029	T	A	five_prime_UTR	LOC_Os03g60950
3	34634058	A	G	five_prime_UTR	LOC_Os03g60950
3	34634097	A	T	five_prime_UTR	LOC_Os03g60950
3	34634214	G	C	five_prime_UTR	LOC_Os03g60950
3	34634229	A	G	five_prime_UTR	LOC_Os03g60950
3	34634262	T	C	five_prime_UTR	LOC_Os03g60950
3	34634338	G	C	five_prime_UTR	LOC_Os03g60950
3	34634358	G	T	five_prime_UTR	LOC_Os03g60950
3	34634398	T	A	five_prime_UTR	LOC_Os03g60950
3	34634419	C	A	five_prime_UTR	LOC_Os03g60950
3	34634443	C	G	five_prime_UTR	LOC_Os03g60950
3	34634490	T	G	five_prime_UTR	LOC_Os03g60950
3	34634505	T	C	five_prime_UTR	LOC_Os03g60950
3	34634560	A	G	five_prime_UTR	LOC_Os03g60950
3	34634579	C	T	five_prime_UTR	LOC_Os03g60950
3	34634614	A	G	five_prime_UTR	LOC_Os03g60950
3	34634617	A	T	five_prime_UTR	LOC_Os03g60950
3	34669062	C	T	five_prime_UTR	LOC_Os03g61019
3	34675001	T	C	five_prime_UTR	LOC_Os03g61040
3	34688295	A	G	five_prime_UTR	LOC_Os03g61060
3	34692999	T	C	five_prime_UTR	LOC_Os03g61070
3	34712861	C	T	five_prime_UTR	LOC_Os03g61110
3	34712873	T	C	five_prime_UTR	LOC_Os03g61110
3	34715479	C	T	five_prime_UTR	LOC_Os03g61120
3	34715637	C	T	five_prime_UTR	LOC_Os03g61120
3	34715638	A	T	five_prime_UTR	LOC_Os03g61120
3	34728291	A	C	five_prime_UTR	LOC_Os03g61140
3	34728530	G	T	five_prime_UTR	LOC_Os03g61140
3	23911168	A	G	five_prime_UTR	LOC_Os03g42880
3	23911108	T	C	five_prime_UTR	LOC_Os03g42880
3	23910437	G	A	five_prime_UTR	LOC_Os03g42880
3	23910362	T	C	five_prime_UTR	LOC_Os03g42880
3	34733549	A	C	five_prime_UTR	LOC_Os03g61150
3	34733759	G	A	five_prime_UTR	LOC_Os03g61150
3	34756031	C	T	five_prime_UTR	LOC_Os03g61200
3	34778679	C	T	five_prime_UTR	LOC_Os03g61240
3	34785480	T	C	five_prime_UTR	LOC_Os03g61260
3	34785500	A	G	five_prime_UTR	LOC_Os03g61260
3	23850063	A	G	five_prime_UTR	LOC_Os03g42810
3	23850062	C	T	five_prime_UTR	LOC_Os03g42810
3	34792564	A	G	five_prime_UTR	LOC_Os03g61270
3	34792567	T	C	five_prime_UTR	LOC_Os03g61270
3	34792609	T	C	five_prime_UTR	LOC_Os03g61270
3	34792740	G	A	five_prime_UTR	LOC_Os03g61270
3	34792785	C	G	five_prime_UTR	LOC_Os03g61270
3	34792806	C	G	five_prime_UTR	LOC_Os03g61270
3	34792874	C	G	five_prime_UTR	LOC_Os03g61270
3	34798422	G	A	five_prime_UTR	LOC_Os03g61280
3	34798444	C	T	five_prime_UTR	LOC_Os03g61280
3	34798721	A	T	five_prime_UTR	LOC_Os03g61280
3	34798746	G	A	five_prime_UTR	LOC_Os03g61280
3	34798812	T	A	five_prime_UTR	LOC_Os03g61280
3	34798890	A	G	five_prime_UTR	LOC_Os03g61280
3	34799055	C	G	five_prime_UTR	LOC_Os03g61280
3	34799082	A	C	five_prime_UTR	LOC_Os03g61280
3	34810187	A	T	five_prime_UTR	LOC_Os03g61310
3	34817187	C	T	five_prime_UTR	LOC_Os03g61330
3	34817220	T	C	five_prime_UTR	LOC_Os03g61330
3	34817263	C	T	five_prime_UTR	LOC_Os03g61330
3	34817271	C	G	five_prime_UTR	LOC_Os03g61330
3	34817276	C	T	five_prime_UTR	LOC_Os03g61330
3	34817343	G	A	five_prime_UTR	LOC_Os03g61330
3	34817388	A	T	five_prime_UTR	LOC_Os03g61330
3	34820710	C	T	five_prime_UTR	LOC_Os03g61340
3	34820792	G	A	five_prime_UTR	LOC_Os03g61340
3	34820799	A	T	five_prime_UTR	LOC_Os03g61340
3	34820821	C	G	five_prime_UTR	LOC_Os03g61340
3	34820879	A	G	five_prime_UTR	LOC_Os03g61340
3	23817825	A	G	five_prime_UTR	LOC_Os03g42770
3	34825556	A	G	five_prime_UTR	LOC_Os03g61360
3	34825563	T	C	five_prime_UTR	LOC_Os03g61360
3	34825567	T	C	five_prime_UTR	LOC_Os03g61360
3	34825591	G	A	five_prime_UTR	LOC_Os03g61360
3	23797384	T	C	five_prime_UTR	LOC_Os03g42750
3	23797223	C	G	five_prime_UTR	LOC_Os03g42750
3	23797192	T	A	five_prime_UTR	LOC_Os03g42750
3	34851606	G	A	five_prime_UTR	LOC_Os03g61410
3	34851639	T	A	five_prime_UTR	LOC_Os03g61410
3	34851788	C	G	five_prime_UTR	LOC_Os03g61410
3	34851804	A	T	five_prime_UTR	LOC_Os03g61410
3	23781122	A	C	five_prime_UTR	LOC_Os03g42710
3	23740497	T	C	five_prime_UTR	LOC_Os03g42650
3	23694384	G	A	five_prime_UTR	LOC_Os03g42569
3	23623693	C	G	five_prime_UTR	LOC_Os03g42464
3	23623623	T	C	five_prime_UTR	LOC_Os03g42464
3	23614012	T	C	five_prime_UTR	LOC_Os03g42430
3	23578198	G	A	five_prime_UTR	LOC_Os03g42380
3	23578124	C	T	five_prime_UTR	LOC_Os03g42380
3	23578046	T	C	five_prime_UTR	LOC_Os03g42380
3	23556251	A	C	five_prime_UTR	LOC_Os03g42350
3	23556222	T	C	five_prime_UTR	LOC_Os03g42350
3	23524803	A	G	five_prime_UTR	LOC_Os03g42280
3	23524613	T	C	five_prime_UTR	LOC_Os03g42280
3	23524597	G	A	five_prime_UTR	LOC_Os03g42280
3	23524381	C	G	five_prime_UTR	LOC_Os03g42280
3	23523940	T	C	five_prime_UTR	LOC_Os03g42280
3	23523645	G	A	five_prime_UTR	LOC_Os03g42280
3	23512934	A	G	five_prime_UTR	LOC_Os03g42259
3	23512697	A	G	five_prime_UTR	LOC_Os03g42259
3	23450292	G	T	five_prime_UTR	LOC_Os03g42130
3	35219338	C	T	five_prime_UTR	LOC_Os03g62180
3	23410736	C	A	five_prime_UTR	LOC_Os03g42070
3	35238276	T	C	five_prime_UTR	LOC_Os03g62200
3	35238298	G	A	five_prime_UTR	LOC_Os03g62200
3	35259291	T	C	five_prime_UTR	LOC_Os03g62260
3	35259339	G	A	five_prime_UTR	LOC_Os03g62260
3	35259411	C	A	five_prime_UTR	LOC_Os03g62260
3	35259446	A	G	five_prime_UTR	LOC_Os03g62260
3	35259488	G	C	five_prime_UTR	LOC_Os03g62260
3	35259535	G	C	five_prime_UTR	LOC_Os03g62260
3	35259600	T	C	five_prime_UTR	LOC_Os03g62260
3	35259636	G	A	five_prime_UTR	LOC_Os03g62260
3	35259637	G	C	five_prime_UTR	LOC_Os03g62260
3	35259658	A	G	five_prime_UTR	LOC_Os03g62260
3	35259710	C	A	five_prime_UTR	LOC_Os03g62260
3	35286690	G	T	five_prime_UTR	LOC_Os03g62280
3	35288723	C	T	five_prime_UTR	LOC_Os03g62290
3	35288767	C	T	five_prime_UTR	LOC_Os03g62290
3	23351131	A	C	five_prime_UTR	LOC_Os03g42030
3	35310014	C	T	five_prime_UTR	LOC_Os03g62330
3	35310070	A	C	five_prime_UTR	LOC_Os03g62330
3	35310293	A	G	five_prime_UTR	LOC_Os03g62330
3	35310303	G	A	five_prime_UTR	LOC_Os03g62330
3	35332128	T	A	five_prime_UTR	LOC_Os03g62370
3	35350233	G	A	five_prime_UTR	LOC_Os03g62410
3	23282769	T	G	five_prime_UTR	LOC_Os03g41920
3	23282632	G	A	five_prime_UTR	LOC_Os03g41920
3	23282229	C	T	five_prime_UTR	LOC_Os03g41920
3	23282197	G	C	five_prime_UTR	LOC_Os03g41920
3	23282118	A	T	five_prime_UTR	LOC_Os03g41920
3	23281735	A	G	five_prime_UTR	LOC_Os03g41920
3	23281620	A	T	five_prime_UTR	LOC_Os03g41920
3	23281502	T	C	five_prime_UTR	LOC_Os03g41920
3	23281344	C	T	five_prime_UTR	LOC_Os03g41920
3	35360736	T	A	five_prime_UTR	LOC_Os03g62430
3	35360872	G	A	five_prime_UTR	LOC_Os03g62430
3	35380238	A	G	five_prime_UTR	LOC_Os03g62480
3	35380281	G	A	five_prime_UTR	LOC_Os03g62480
3	35380297	T	C	five_prime_UTR	LOC_Os03g62480
3	35380418	G	A	five_prime_UTR	LOC_Os03g62480
3	35380419	C	A	five_prime_UTR	LOC_Os03g62480
3	35380429	T	A	five_prime_UTR	LOC_Os03g62480
3	35380542	C	T	five_prime_UTR	LOC_Os03g62480
3	35382723	T	A	five_prime_UTR	LOC_Os03g62490
3	35382851	G	T	five_prime_UTR	LOC_Os03g62490
3	35382856	A	T	five_prime_UTR	LOC_Os03g62490
3	35382879	A	T	five_prime_UTR	LOC_Os03g62490
3	35382904	C	T	five_prime_UTR	LOC_Os03g62490
3	35383082	T	A	five_prime_UTR	LOC_Os03g62490
3	35383113	A	G	five_prime_UTR	LOC_Os03g62490
3	35383125	T	C	five_prime_UTR	LOC_Os03g62490
3	35383141	T	C	five_prime_UTR	LOC_Os03g62490
3	35386108	T	C	five_prime_UTR	LOC_Os03g62500
3	35428703	C	G	five_prime_UTR	LOC_Os03g62590
3	35494077	C	T	five_prime_UTR	LOC_Os03g62720
3	35494105	T	C	five_prime_UTR	LOC_Os03g62720
3	35503080	C	T	five_prime_UTR	LOC_Os03g62740
3	35503483	G	A	five_prime_UTR	LOC_Os03g62740
3	35511333	C	T	five_prime_UTR	LOC_Os03g62750
3	35517006	C	T	five_prime_UTR	LOC_Os03g62760
3	35517007	A	G	five_prime_UTR	LOC_Os03g62760
3	35517389	G	T	five_prime_UTR	LOC_Os03g62760
3	35524271	C	T	five_prime_UTR	LOC_Os03g62790
3	35543790	A	G	five_prime_UTR	LOC_Os03g62830
3	35549249	T	C	five_prime_UTR	LOC_Os03g62850
3	35562760	G	A	five_prime_UTR	LOC_Os03g62870
3	35562856	G	C	five_prime_UTR	LOC_Os03g62870
3	23069026	C	T	five_prime_UTR	LOC_Os03g41460
3	23068946	G	A	five_prime_UTR	LOC_Os03g41460
3	23068873	T	G	five_prime_UTR	LOC_Os03g41460
3	23036495	G	A	five_prime_UTR	LOC_Os03g41390
3	23036281	A	G	five_prime_UTR	LOC_Os03g41390
3	23021120	A	T	five_prime_UTR	LOC_Os03g41380
3	23021117	T	C	five_prime_UTR	LOC_Os03g41380
3	35625647	G	A	five_prime_UTR	LOC_Os03g63010
3	35625953	A	G	five_prime_UTR	LOC_Os03g63010
3	35625985	C	T	five_prime_UTR	LOC_Os03g63010
3	35626016	C	T	five_prime_UTR	LOC_Os03g63010
3	35634502	T	G	five_prime_UTR	LOC_Os03g63020
3	35647779	C	T	five_prime_UTR	LOC_Os03g63040
3	35659975	C	G	five_prime_UTR	LOC_Os03g63074
3	22977138	A	T	five_prime_UTR	LOC_Os03g41330
3	22977039	T	C	five_prime_UTR	LOC_Os03g41330
3	35673598	T	C	five_prime_UTR	LOC_Os03g63110
3	35673693	A	G	five_prime_UTR	LOC_Os03g63110
3	22949143	C	G	five_prime_UTR	LOC_Os03g41280
3	22948606	T	A	five_prime_UTR	LOC_Os03g41280
3	35693288	C	T	five_prime_UTR	LOC_Os03g63150
3	35693306	T	C	five_prime_UTR	LOC_Os03g63150
3	35693316	G	A	five_prime_UTR	LOC_Os03g63150
3	35693334	C	T	five_prime_UTR	LOC_Os03g63150
3	35693411	A	G	five_prime_UTR	LOC_Os03g63150
3	35693426	A	G	five_prime_UTR	LOC_Os03g63150
3	35693462	A	C	five_prime_UTR	LOC_Os03g63150
3	35753320	G	C	five_prime_UTR	LOC_Os03g63270
3	35753345	T	C	five_prime_UTR	LOC_Os03g63270
3	35753479	G	C	five_prime_UTR	LOC_Os03g63270
3	22863575	A	T	five_prime_UTR	LOC_Os03g41130
3	22856844	G	A	five_prime_UTR	LOC_Os03g41120
3	22856732	A	G	five_prime_UTR	LOC_Os03g41120
3	35785506	G	A	five_prime_UTR	LOC_Os03g63320
3	22851069	T	C	five_prime_UTR	LOC_Os03g41110
3	22851034	G	A	five_prime_UTR	LOC_Os03g41110
3	35806056	A	C	five_prime_UTR	LOC_Os03g63360
3	35809978	T	C	five_prime_UTR	LOC_Os03g63370
3	35810181	A	G	five_prime_UTR	LOC_Os03g63370
3	35820846	C	T	five_prime_UTR	LOC_Os03g63390
3	35826272	C	A	five_prime_UTR	LOC_Os03g63410
3	35834022	C	T	five_prime_UTR	LOC_Os03g63430
3	35846452	T	A	five_prime_UTR	LOC_Os03g63450
3	35846516	T	C	five_prime_UTR	LOC_Os03g63450
3	35883671	C	T	five_prime_UTR	LOC_Os03g63520
3	35883815	A	G	five_prime_UTR	LOC_Os03g63520
3	22744833	G	A	five_prime_UTR	LOC_Os03g40930
3	22744651	C	G	five_prime_UTR	LOC_Os03g40930
3	22744604	A	G	five_prime_UTR	LOC_Os03g40930
3	22744557	T	G	five_prime_UTR	LOC_Os03g40930
3	22744361	A	G	five_prime_UTR	LOC_Os03g40930
3	35895712	C	A	five_prime_UTR	LOC_Os03g63540
3	35895994	T	A	five_prime_UTR	LOC_Os03g63540
3	35896063	A	G	five_prime_UTR	LOC_Os03g63540
3	35897274	T	G	five_prime_UTR	LOC_Os03g63550
3	35897419	T	C	five_prime_UTR	LOC_Os03g63550
3	35906767	A	G	five_prime_UTR	LOC_Os03g63580
3	35906768	G	A	five_prime_UTR	LOC_Os03g63580
3	35908964	G	A	five_prime_UTR	LOC_Os03g63590
3	35955626	C	A	five_prime_UTR	LOC_Os03g63660
3	35956051	A	T	five_prime_UTR	LOC_Os03g63660
3	35965017	G	A	five_prime_UTR	LOC_Os03g63670
3	22670993	A	G	five_prime_UTR	LOC_Os03g40780
3	22670653	A	C	five_prime_UTR	LOC_Os03g40780
3	22670535	A	T	five_prime_UTR	LOC_Os03g40780
3	35973583	G	A	five_prime_UTR	LOC_Os03g63700
3	35975337	G	A	five_prime_UTR	LOC_Os03g63710
3	35975367	A	C	five_prime_UTR	LOC_Os03g63710
3	35975467	G	T	five_prime_UTR	LOC_Os03g63710
3	22661245	G	A	five_prime_UTR	LOC_Os03g40725
3	22661226	A	T	five_prime_UTR	LOC_Os03g40725
3	22661214	T	A	five_prime_UTR	LOC_Os03g40725
3	22661161	A	G	five_prime_UTR	LOC_Os03g40725
3	22660967	C	T	five_prime_UTR	LOC_Os03g40725
3	22660962	C	T	five_prime_UTR	LOC_Os03g40725
3	22660948	T	C	five_prime_UTR	LOC_Os03g40725
3	22660947	A	G	five_prime_UTR	LOC_Os03g40725
3	22660559	T	A	five_prime_UTR	LOC_Os03g40725
3	22660523	A	G	five_prime_UTR	LOC_Os03g40725
3	22660468	C	T	five_prime_UTR	LOC_Os03g40725
3	35979857	G	T	five_prime_UTR	LOC_Os03g63720
3	22660014	A	G	five_prime_UTR	LOC_Os03g40725
3	22660004	G	A	five_prime_UTR	LOC_Os03g40725
3	22659946	T	C	five_prime_UTR	LOC_Os03g40725
3	22659873	G	A	five_prime_UTR	LOC_Os03g40725
3	22659459	A	C	five_prime_UTR	LOC_Os03g40725
3	22659451	C	A	five_prime_UTR	LOC_Os03g40725
3	35986173	T	A	five_prime_UTR	LOC_Os03g63740
3	35989036	G	T	five_prime_UTR	LOC_Os03g63750
3	35989046	C	T	five_prime_UTR	LOC_Os03g63750
3	35994406	A	T	five_prime_UTR	LOC_Os03g63760
3	36001977	A	T	five_prime_UTR	LOC_Os03g63770
3	22628825	C	T	five_prime_UTR	LOC_Os03g40700
3	22596429	G	C	five_prime_UTR	LOC_Os03g40650
3	22596319	A	G	five_prime_UTR	LOC_Os03g40650
3	22596093	A	C	five_prime_UTR	LOC_Os03g40650
3	22595830	A	G	five_prime_UTR	LOC_Os03g40650
3	22567887	T	C	five_prime_UTR	LOC_Os03g40600
3	36074972	G	C	five_prime_UTR	LOC_Os03g63860
3	36150762	A	C	five_prime_UTR	LOC_Os03g63970
3	36150781	G	A	five_prime_UTR	LOC_Os03g63970
3	36171940	A	C	five_prime_UTR	LOC_Os03g63999
3	36174851	C	T	five_prime_UTR	LOC_Os03g64010
3	36174885	A	C	five_prime_UTR	LOC_Os03g64010
3	22443626	G	A	five_prime_UTR	LOC_Os03g40390
3	22443544	G	C	five_prime_UTR	LOC_Os03g40390
3	22443502	A	G	five_prime_UTR	LOC_Os03g40390
3	36224277	C	T	five_prime_UTR	LOC_Os03g64100
3	36224283	T	C	five_prime_UTR	LOC_Os03g64100
3	36224374	A	G	five_prime_UTR	LOC_Os03g64100
3	36239094	C	G	five_prime_UTR	LOC_Os03g64130
3	36239180	A	C	five_prime_UTR	LOC_Os03g64130
3	36239210	A	G	five_prime_UTR	LOC_Os03g64130
3	36239290	T	A	five_prime_UTR	LOC_Os03g64130
3	36239292	C	G	five_prime_UTR	LOC_Os03g64130
3	36243123	G	T	five_prime_UTR	LOC_Os03g64140
3	36256037	G	A	five_prime_UTR	LOC_Os03g64170
3	36256048	G	C	five_prime_UTR	LOC_Os03g64170
3	36256075	C	T	five_prime_UTR	LOC_Os03g64170
3	36256088	A	G	five_prime_UTR	LOC_Os03g64170
3	36256113	C	T	five_prime_UTR	LOC_Os03g64170
3	22381585	A	T	five_prime_UTR	LOC_Os03g40270
3	22381426	T	G	five_prime_UTR	LOC_Os03g40270
3	36265527	G	A	five_prime_UTR	LOC_Os03g64190
3	36265820	G	A	five_prime_UTR	LOC_Os03g64190
3	22369382	T	A	five_prime_UTR	LOC_Os03g40250
3	22369348	A	G	five_prime_UTR	LOC_Os03g40250
3	36273432	G	A	five_prime_UTR	LOC_Os03g64200
3	36273438	A	C	five_prime_UTR	LOC_Os03g64200
3	36273610	G	A	five_prime_UTR	LOC_Os03g64200
3	36281354	A	C	five_prime_UTR	LOC_Os03g64210
3	22354017	G	A	five_prime_UTR	LOC_Os03g40210
3	36292160	A	G	five_prime_UTR	LOC_Os03g64230
3	22347833	C	T	five_prime_UTR	LOC_Os03g40194
3	22332964	A	G	five_prime_UTR	LOC_Os03g40170
3	22332896	G	A	five_prime_UTR	LOC_Os03g40170
3	36318380	C	T	five_prime_UTR	LOC_Os03g64280
3	36340325	T	C	five_prime_UTR	LOC_Os03g64300
3	36345586	G	A	five_prime_UTR	LOC_Os03g64310
3	36345674	T	C	five_prime_UTR	LOC_Os03g64310
3	36345905	A	C	five_prime_UTR	LOC_Os03g64310
3	36346537	A	G	five_prime_UTR	LOC_Os03g64310
3	22285969	G	A	five_prime_UTR	LOC_Os03g40110
3	22255396	G	A	five_prime_UTR	LOC_Os03g40070
3	36402849	C	T	five_prime_UTR	LOC_Os03g64415
3	36402855	G	T	five_prime_UTR	LOC_Os03g64415
3	36402891	A	G	five_prime_UTR	LOC_Os03g64415
3	36403050	A	C	five_prime_UTR	LOC_Os03g64415
3	36403051	T	A	five_prime_UTR	LOC_Os03g64415
3	36403052	T	A	five_prime_UTR	LOC_Os03g64415
3	22235516	T	A	five_prime_UTR	LOC_Os03g40020
3	22235451	G	T	five_prime_UTR	LOC_Os03g40020
3	22235405	T	C	five_prime_UTR	LOC_Os03g40020
3	22234531	A	G	five_prime_UTR	LOC_Os03g40020
3	22234490	C	T	five_prime_UTR	LOC_Os03g40020
3	22234448	T	C	five_prime_UTR	LOC_Os03g40020
3	22234437	A	G	five_prime_UTR	LOC_Os03g40020
3	22234309	G	A	five_prime_UTR	LOC_Os03g40020
3	22234147	A	G	five_prime_UTR	LOC_Os03g40020
3	22234019	G	A	five_prime_UTR	LOC_Os03g40020
3	22233671	C	T	five_prime_UTR	LOC_Os03g40020
3	22233595	A	T	five_prime_UTR	LOC_Os03g40020
3	22233537	G	T	five_prime_UTR	LOC_Os03g40020
3	22233278	T	A	five_prime_UTR	LOC_Os03g40020
3	22219463	T	G	five_prime_UTR	LOC_Os03g40010
3	22204986	A	T	five_prime_UTR	LOC_Os03g39960
3	22204797	A	G	five_prime_UTR	LOC_Os03g39960
3	22204746	C	T	five_prime_UTR	LOC_Os03g39960
3	22204671	C	T	five_prime_UTR	LOC_Os03g39960
3	22184388	C	T	five_prime_UTR	LOC_Os03g39910
3	22184366	G	C	five_prime_UTR	LOC_Os03g39910
3	22160425	A	C	five_prime_UTR	LOC_Os03g39850
3	22160320	A	G	five_prime_UTR	LOC_Os03g39850
3	22150653	C	A	five_prime_UTR	LOC_Os03g39830
3	22110797	T	C	five_prime_UTR	LOC_Os03g39740
3	22083339	T	G	five_prime_UTR	LOC_Os03g39690
3	21999948	C	T	five_prime_UTR	LOC_Os03g39610
3	21902008	G	T	five_prime_UTR	LOC_Os03g39407
3	21901998	A	T	five_prime_UTR	LOC_Os03g39407
3	21901571	G	T	five_prime_UTR	LOC_Os03g39407
3	21901499	A	G	five_prime_UTR	LOC_Os03g39407
3	21782267	A	G	five_prime_UTR	LOC_Os03g39220
3	21748596	G	C	five_prime_UTR	LOC_Os03g39160
3	21733022	A	G	five_prime_UTR	LOC_Os03g39129
3	21728791	C	T	five_prime_UTR	LOC_Os03g39110
3	21728588	G	A	five_prime_UTR	LOC_Os03g39110
3	21728559	C	T	five_prime_UTR	LOC_Os03g39110
3	21665502	C	T	five_prime_UTR	LOC_Os03g38980
3	21637746	T	A	five_prime_UTR	LOC_Os03g38960
3	21637745	T	A	five_prime_UTR	LOC_Os03g38960
3	21637544	T	C	five_prime_UTR	LOC_Os03g38960
3	21631080	C	T	five_prime_UTR	LOC_Os03g38940
3	21416332	G	A	five_prime_UTR	LOC_Os03g38590
3	21409135	A	T	five_prime_UTR	LOC_Os03g38580
3	21378179	A	T	five_prime_UTR	LOC_Os03g38520
3	21363950	A	G	five_prime_UTR	LOC_Os03g38490
3	21335772	A	G	five_prime_UTR	LOC_Os03g38440
3	21335429	G	A	five_prime_UTR	LOC_Os03g38440
3	21306901	T	A	five_prime_UTR	LOC_Os03g38390
3	21306716	G	T	five_prime_UTR	LOC_Os03g38390
3	21288749	A	G	five_prime_UTR	LOC_Os03g38359
3	21288545	T	C	five_prime_UTR	LOC_Os03g38359
3	21288520	T	C	five_prime_UTR	LOC_Os03g38359
3	21275608	G	T	five_prime_UTR	LOC_Os03g38350
3	21275479	T	A	five_prime_UTR	LOC_Os03g38350
3	21238722	T	A	five_prime_UTR	LOC_Os03g38260
3	21224563	G	A	five_prime_UTR	LOC_Os03g38230
3	21224467	T	C	five_prime_UTR	LOC_Os03g38230
3	21224386	C	T	five_prime_UTR	LOC_Os03g38230
3	21224241	G	T	five_prime_UTR	LOC_Os03g38230
3	21224232	G	T	five_prime_UTR	LOC_Os03g38230
3	21118359	G	T	five_prime_UTR	LOC_Os03g38050
3	21118286	A	G	five_prime_UTR	LOC_Os03g38050
3	21102197	T	A	five_prime_UTR	LOC_Os03g38010
3	21097736	G	T	five_prime_UTR	LOC_Os03g38000
3	21097698	A	C	five_prime_UTR	LOC_Os03g38000
3	21097689	A	C	five_prime_UTR	LOC_Os03g38000
3	21097615	T	A	five_prime_UTR	LOC_Os03g38000
3	21097595	C	T	five_prime_UTR	LOC_Os03g38000
3	21092062	G	A	five_prime_UTR	LOC_Os03g37984
3	21081392	C	T	five_prime_UTR	LOC_Os03g37954
3	21079320	T	G	five_prime_UTR	LOC_Os03g37950
3	21060630	C	T	five_prime_UTR	LOC_Os03g37930
3	21056987	A	C	five_prime_UTR	LOC_Os03g37920
3	21056949	C	T	five_prime_UTR	LOC_Os03g37920
3	21053786	T	C	five_prime_UTR	LOC_Os03g37915
3	21037390	C	T	five_prime_UTR	LOC_Os03g37878
3	21037331	T	G	five_prime_UTR	LOC_Os03g37878
3	21037226	A	G	five_prime_UTR	LOC_Os03g37878
3	21030579	C	T	five_prime_UTR	LOC_Os03g37864
3	21030531	C	G	five_prime_UTR	LOC_Os03g37864
3	21002933	G	A	five_prime_UTR	LOC_Os03g37840
3	21002832	T	C	five_prime_UTR	LOC_Os03g37840
3	20978868	T	A	five_prime_UTR	LOC_Os03g37830
3	20978840	G	A	five_prime_UTR	LOC_Os03g37830
3	20978751	A	T	five_prime_UTR	LOC_Os03g37830
3	20978717	C	A	five_prime_UTR	LOC_Os03g37830
3	20978662	A	G	five_prime_UTR	LOC_Os03g37830
3	20961423	C	G	five_prime_UTR	LOC_Os03g37810
3	20891553	C	T	five_prime_UTR	LOC_Os03g37670
3	20868370	C	T	five_prime_UTR	LOC_Os03g37640
3	20842358	A	G	five_prime_UTR	LOC_Os03g37580
3	20842274	A	G	five_prime_UTR	LOC_Os03g37580
3	20838030	C	A	five_prime_UTR	LOC_Os03g37570
3	20793305	T	C	five_prime_UTR	LOC_Os03g37490
3	20793270	G	A	five_prime_UTR	LOC_Os03g37490
3	20725467	T	C	five_prime_UTR	LOC_Os03g37411
3	20725445	C	A	five_prime_UTR	LOC_Os03g37411
3	20690772	T	A	five_prime_UTR	LOC_Os03g37330
3	20690693	C	A	five_prime_UTR	LOC_Os03g37330
3	20666024	G	C	five_prime_UTR	LOC_Os03g37290
3	20650272	T	C	five_prime_UTR	LOC_Os03g37260
3	20584465	T	C	five_prime_UTR	LOC_Os03g37140
3	20584455	C	A	five_prime_UTR	LOC_Os03g37140
3	20574431	A	T	five_prime_UTR	LOC_Os03g37130
3	20574397	G	A	five_prime_UTR	LOC_Os03g37130
3	20574288	T	C	five_prime_UTR	LOC_Os03g37130
3	20569546	C	T	five_prime_UTR	LOC_Os03g37120
3	20487593	A	G	five_prime_UTR	LOC_Os03g36920
3	20486972	T	A	five_prime_UTR	LOC_Os03g36920
3	20420768	A	C	five_prime_UTR	LOC_Os03g36790
3	20391674	G	A	five_prime_UTR	LOC_Os03g36760
3	20375600	T	C	five_prime_UTR	LOC_Os03g36740
3	20289113	A	G	five_prime_UTR	LOC_Os03g36590
3	20264123	C	A	five_prime_UTR	LOC_Os03g36560
3	20248307	A	G	five_prime_UTR	LOC_Os03g36540
3	20248274	C	A	five_prime_UTR	LOC_Os03g36540
3	20248216	C	T	five_prime_UTR	LOC_Os03g36540
3	20210246	C	T	five_prime_UTR	LOC_Os03g36490
3	20210143	C	T	five_prime_UTR	LOC_Os03g36490
3	20210129	A	G	five_prime_UTR	LOC_Os03g36490
3	20210124	A	G	five_prime_UTR	LOC_Os03g36490
3	20210028	T	C	five_prime_UTR	LOC_Os03g36490
3	20209995	T	C	five_prime_UTR	LOC_Os03g36490
3	20124272	A	G	five_prime_UTR	LOC_Os03g36279
3	20124257	C	A	five_prime_UTR	LOC_Os03g36279
3	20124242	T	G	five_prime_UTR	LOC_Os03g36279
3	20124238	C	T	five_prime_UTR	LOC_Os03g36279
3	20123738	A	T	five_prime_UTR	LOC_Os03g36279
3	20043239	C	A	five_prime_UTR	LOC_Os03g36130
3	20043225	G	T	five_prime_UTR	LOC_Os03g36130
3	20030282	A	C	five_prime_UTR	LOC_Os03g36110
3	20018667	A	G	five_prime_UTR	LOC_Os03g36080
3	19947431	C	T	five_prime_UTR	LOC_Os03g35950
3	19907516	G	A	five_prime_UTR	LOC_Os03g35886
3	19907449	G	A	five_prime_UTR	LOC_Os03g35886
3	19906601	T	G	five_prime_UTR	LOC_Os03g35886
3	19905964	C	T	five_prime_UTR	LOC_Os03g35886
3	19905393	A	T	five_prime_UTR	LOC_Os03g35886
3	19905352	A	T	five_prime_UTR	LOC_Os03g35886
3	19905168	A	C	five_prime_UTR	LOC_Os03g35886
3	19905095	T	G	five_prime_UTR	LOC_Os03g35886
3	19905094	A	G	five_prime_UTR	LOC_Os03g35886
3	19904959	C	T	five_prime_UTR	LOC_Os03g35886
3	19904915	T	G	five_prime_UTR	LOC_Os03g35886
3	19904753	A	G	five_prime_UTR	LOC_Os03g35886
3	19904621	T	C	five_prime_UTR	LOC_Os03g35886
3	19904262	A	G	five_prime_UTR	LOC_Os03g35886
3	19865204	T	A	five_prime_UTR	LOC_Os03g35849
3	19865092	C	T	five_prime_UTR	LOC_Os03g35849
3	19864812	G	A	five_prime_UTR	LOC_Os03g35849
3	19864804	C	T	five_prime_UTR	LOC_Os03g35849
3	19726762	G	C	five_prime_UTR	LOC_Os03g35600
3	19585619	A	C	five_prime_UTR	LOC_Os03g35340
3	19519060	T	C	five_prime_UTR	LOC_Os03g34300
3	19518895	G	A	five_prime_UTR	LOC_Os03g34300
3	19511888	C	T	five_prime_UTR	LOC_Os03g34280
3	19511749	G	C	five_prime_UTR	LOC_Os03g34280
3	19413255	G	A	five_prime_UTR	LOC_Os03g34040
3	19413047	C	A	five_prime_UTR	LOC_Os03g34040
3	19184222	G	A	five_prime_UTR	LOC_Os03g33580
3	19183876	C	T	five_prime_UTR	LOC_Os03g33580
3	18935324	T	C	five_prime_UTR	LOC_Os03g33090
3	18769389	G	C	five_prime_UTR	LOC_Os03g32790
3	18769137	G	T	five_prime_UTR	LOC_Os03g32790
3	18769099	A	T	five_prime_UTR	LOC_Os03g32790
3	18687058	G	A	five_prime_UTR	LOC_Os03g32630
3	18678556	C	T	five_prime_UTR	LOC_Os03g32620
3	18678286	T	G	five_prime_UTR	LOC_Os03g32620
3	18579754	A	C	five_prime_UTR	LOC_Os03g32499
3	18575566	G	A	five_prime_UTR	LOC_Os03g32490
3	18559650	T	G	five_prime_UTR	LOC_Os03g32460
3	18559268	T	G	five_prime_UTR	LOC_Os03g32460
3	18559170	G	A	five_prime_UTR	LOC_Os03g32460
3	18550008	T	C	five_prime_UTR	LOC_Os03g32440
3	18549944	G	A	five_prime_UTR	LOC_Os03g32440
3	18549900	T	C	five_prime_UTR	LOC_Os03g32440
3	18549890	C	T	five_prime_UTR	LOC_Os03g32440
3	18549794	G	A	five_prime_UTR	LOC_Os03g32440
3	18549767	C	T	five_prime_UTR	LOC_Os03g32440
3	18530619	T	G	five_prime_UTR	LOC_Os03g32400
3	18530587	T	A	five_prime_UTR	LOC_Os03g32400
3	18496084	C	A	five_prime_UTR	LOC_Os03g32330
3	18485927	C	T	five_prime_UTR	LOC_Os03g32314
3	18482889	A	C	five_prime_UTR	LOC_Os03g32302
3	18482872	C	G	five_prime_UTR	LOC_Os03g32302
3	18436186	G	A	five_prime_UTR	LOC_Os03g32230
3	18325336	A	C	five_prime_UTR	LOC_Os03g32050
3	18238579	T	A	five_prime_UTR	LOC_Os03g31880
3	18167231	C	T	five_prime_UTR	LOC_Os03g31760
3	18167178	G	A	five_prime_UTR	LOC_Os03g31760
3	18167168	G	A	five_prime_UTR	LOC_Os03g31760
3	18167165	A	G	five_prime_UTR	LOC_Os03g31760
3	18167062	A	G	five_prime_UTR	LOC_Os03g31760
3	18167000	A	G	five_prime_UTR	LOC_Os03g31760
3	18166950	A	G	five_prime_UTR	LOC_Os03g31760
3	18166941	G	T	five_prime_UTR	LOC_Os03g31760
3	18166880	A	G	five_prime_UTR	LOC_Os03g31760
3	18166571	T	C	five_prime_UTR	LOC_Os03g31760
3	18166568	T	C	five_prime_UTR	LOC_Os03g31760
3	18166512	G	T	five_prime_UTR	LOC_Os03g31760
3	18153454	C	A	five_prime_UTR	LOC_Os03g31750
3	18153245	A	G	five_prime_UTR	LOC_Os03g31750
3	18085728	G	A	five_prime_UTR	LOC_Os03g31679
3	17985741	A	G	five_prime_UTR	LOC_Os03g31550
3	17985713	A	G	five_prime_UTR	LOC_Os03g31550
3	17939626	G	T	five_prime_UTR	LOC_Os03g31490
3	17884921	A	C	five_prime_UTR	LOC_Os03g31400
3	17824520	G	A	five_prime_UTR	LOC_Os03g31290
3	17787528	C	A	five_prime_UTR	LOC_Os03g31240
3	17787344	T	A	five_prime_UTR	LOC_Os03g31240
3	17745574	C	A	five_prime_UTR	LOC_Os03g31170
3	17745561	T	C	five_prime_UTR	LOC_Os03g31170
3	17738067	C	G	five_prime_UTR	LOC_Os03g31150
3	17719230	T	C	five_prime_UTR	LOC_Os03g31110
3	17702867	A	T	five_prime_UTR	LOC_Os03g31070
3	17702708	T	A	five_prime_UTR	LOC_Os03g31070
3	17681671	A	T	five_prime_UTR	LOC_Os03g31044
3	17681120	C	T	five_prime_UTR	LOC_Os03g31044
3	17681010	C	A	five_prime_UTR	LOC_Os03g31044
3	17676653	C	T	five_prime_UTR	LOC_Os03g31026
3	17676443	G	C	five_prime_UTR	LOC_Os03g31026
3	17676214	A	G	five_prime_UTR	LOC_Os03g31026
3	17676203	G	A	five_prime_UTR	LOC_Os03g31026
3	17623721	A	C	five_prime_UTR	LOC_Os03g30950
3	17623511	G	A	five_prime_UTR	LOC_Os03g30950
3	17616434	G	A	five_prime_UTR	LOC_Os03g30934
3	17612735	G	A	five_prime_UTR	LOC_Os03g30920
3	17576336	A	G	five_prime_UTR	LOC_Os03g30840
3	17570056	G	A	five_prime_UTR	LOC_Os03g30830
3	17551157	G	C	five_prime_UTR	LOC_Os03g30790
3	17453295	C	A	five_prime_UTR	LOC_Os03g30580
3	17449546	A	G	five_prime_UTR	LOC_Os03g30570
3	17422278	G	A	five_prime_UTR	LOC_Os03g30530
3	17411943	G	A	five_prime_UTR	LOC_Os03g30519
3	17411802	T	C	five_prime_UTR	LOC_Os03g30519
3	17410965	C	A	five_prime_UTR	LOC_Os03g30519
3	17410934	T	G	five_prime_UTR	LOC_Os03g30519
3	17410825	A	T	five_prime_UTR	LOC_Os03g30519
3	17410605	G	A	five_prime_UTR	LOC_Os03g30519
3	17410405	A	T	five_prime_UTR	LOC_Os03g30519
3	17410367	C	T	five_prime_UTR	LOC_Os03g30519
3	17410151	A	T	five_prime_UTR	LOC_Os03g30519
3	17376770	C	A	five_prime_UTR	LOC_Os03g30460
3	17376535	T	A	five_prime_UTR	LOC_Os03g30460
3	17376513	C	T	five_prime_UTR	LOC_Os03g30460
3	17340507	G	T	five_prime_UTR	LOC_Os03g30420
3	17288134	T	A	five_prime_UTR	LOC_Os03g30300
3	17275994	G	A	five_prime_UTR	LOC_Os03g30270
3	17275991	G	A	five_prime_UTR	LOC_Os03g30270
3	17262204	A	G	five_prime_UTR	LOC_Os03g30260
3	17207477	G	T	five_prime_UTR	LOC_Os03g30130
3	17172471	C	A	five_prime_UTR	LOC_Os03g30092
3	17039376	C	T	five_prime_UTR	LOC_Os03g29910
3	17039367	T	A	five_prime_UTR	LOC_Os03g29910
3	16974950	T	C	five_prime_UTR	LOC_Os03g29770
3	16974874	A	C	five_prime_UTR	LOC_Os03g29770
3	16941151	G	T	five_prime_UTR	LOC_Os03g29740
3	16937781	G	A	five_prime_UTR	LOC_Os03g29730
3	16920326	C	A	five_prime_UTR	LOC_Os03g29680
3	16920319	G	A	five_prime_UTR	LOC_Os03g29680
3	16920011	T	A	five_prime_UTR	LOC_Os03g29680
3	16879736	G	C	five_prime_UTR	LOC_Os03g29614
3	16836628	G	T	five_prime_UTR	LOC_Os03g29540
3	16749454	C	T	five_prime_UTR	LOC_Os03g29410
3	16749354	G	A	five_prime_UTR	LOC_Os03g29410
3	16696465	G	A	five_prime_UTR	LOC_Os03g29350
3	16692988	A	G	five_prime_UTR	LOC_Os03g29340
3	16151243	T	C	five_prime_UTR	LOC_Os03g28090
3	16051423	G	T	five_prime_UTR	LOC_Os03g27950
3	15967354	A	T	five_prime_UTR	LOC_Os03g27830
3	15967116	T	C	five_prime_UTR	LOC_Os03g27830
3	15967085	T	C	five_prime_UTR	LOC_Os03g27830
3	15932869	G	A	five_prime_UTR	LOC_Os03g27780
3	15932633	A	C	five_prime_UTR	LOC_Os03g27780
3	15924549	C	G	five_prime_UTR	LOC_Os03g27770
3	15924361	A	T	five_prime_UTR	LOC_Os03g27770
3	15924102	T	C	five_prime_UTR	LOC_Os03g27770
3	15923992	G	A	five_prime_UTR	LOC_Os03g27770
3	15824185	A	G	five_prime_UTR	LOC_Os03g27590
3	15824128	C	T	five_prime_UTR	LOC_Os03g27590
3	15754816	A	G	five_prime_UTR	LOC_Os03g27460
3	15754654	G	T	five_prime_UTR	LOC_Os03g27460
3	15754383	A	G	five_prime_UTR	LOC_Os03g27460
3	15686307	G	A	five_prime_UTR	LOC_Os03g27390
3	15686242	A	G	five_prime_UTR	LOC_Os03g27390
3	15662299	T	C	five_prime_UTR	LOC_Os03g27350
3	15660366	G	A	five_prime_UTR	LOC_Os03g27340
3	15660356	A	G	five_prime_UTR	LOC_Os03g27340
3	15660354	C	A	five_prime_UTR	LOC_Os03g27340
3	15660293	T	C	five_prime_UTR	LOC_Os03g27340
3	15660279	G	A	five_prime_UTR	LOC_Os03g27340
3	15660246	C	T	five_prime_UTR	LOC_Os03g27340
3	15660220	T	C	five_prime_UTR	LOC_Os03g27340
3	15660214	C	G	five_prime_UTR	LOC_Os03g27340
3	15660206	T	A	five_prime_UTR	LOC_Os03g27340
3	15660155	T	C	five_prime_UTR	LOC_Os03g27340
3	15660094	A	G	five_prime_UTR	LOC_Os03g27340
3	15660087	G	T	five_prime_UTR	LOC_Os03g27340
3	15660068	T	A	five_prime_UTR	LOC_Os03g27340
3	15659924	A	G	five_prime_UTR	LOC_Os03g27340
3	15659876	A	G	five_prime_UTR	LOC_Os03g27340
3	15659862	T	G	five_prime_UTR	LOC_Os03g27340
3	15645679	A	G	five_prime_UTR	LOC_Os03g27310
3	15645622	T	C	five_prime_UTR	LOC_Os03g27310
3	15637880	T	C	five_prime_UTR	LOC_Os03g27290
3	15628395	T	C	five_prime_UTR	LOC_Os03g27280
3	15628349	T	C	five_prime_UTR	LOC_Os03g27280
3	15628266	T	G	five_prime_UTR	LOC_Os03g27280
3	15628234	C	G	five_prime_UTR	LOC_Os03g27280
3	15628196	C	A	five_prime_UTR	LOC_Os03g27280
3	15628128	A	T	five_prime_UTR	LOC_Os03g27280
3	15622377	C	T	five_prime_UTR	LOC_Os03g27260
3	15622351	T	A	five_prime_UTR	LOC_Os03g27260
3	15584898	T	G	five_prime_UTR	LOC_Os03g27210
3	15568241	T	C	five_prime_UTR	LOC_Os03g27190
3	15568234	A	G	five_prime_UTR	LOC_Os03g27190
3	15568050	A	G	five_prime_UTR	LOC_Os03g27190
3	15530939	C	A	five_prime_UTR	LOC_Os03g27120
3	15530704	C	T	five_prime_UTR	LOC_Os03g27120
3	15475587	C	A	five_prime_UTR	LOC_Os03g27030
3	15460862	G	T	five_prime_UTR	LOC_Os03g27010
3	15460808	C	G	five_prime_UTR	LOC_Os03g27010
3	15322453	G	A	five_prime_UTR	LOC_Os03g26860
3	15322403	T	A	five_prime_UTR	LOC_Os03g26860
3	15322393	A	G	five_prime_UTR	LOC_Os03g26860
3	15322392	C	T	five_prime_UTR	LOC_Os03g26860
3	15322329	A	G	five_prime_UTR	LOC_Os03g26860
3	15322285	A	C	five_prime_UTR	LOC_Os03g26860
3	15322265	A	C	five_prime_UTR	LOC_Os03g26860
3	15322262	G	T	five_prime_UTR	LOC_Os03g26860
3	15322231	C	T	five_prime_UTR	LOC_Os03g26860
3	15322227	A	G	five_prime_UTR	LOC_Os03g26860
3	15322010	C	T	five_prime_UTR	LOC_Os03g26860
3	15321946	A	T	five_prime_UTR	LOC_Os03g26860
3	15321911	T	C	five_prime_UTR	LOC_Os03g26860
3	15321907	A	C	five_prime_UTR	LOC_Os03g26860
3	15321862	G	T	five_prime_UTR	LOC_Os03g26860
3	15214520	A	G	five_prime_UTR	LOC_Os03g26630
3	15214368	A	G	five_prime_UTR	LOC_Os03g26630
3	15214354	G	C	five_prime_UTR	LOC_Os03g26630
3	15214343	A	T	five_prime_UTR	LOC_Os03g26630
3	15214245	A	C	five_prime_UTR	LOC_Os03g26630
3	15194431	T	C	five_prime_UTR	LOC_Os03g26590
3	15194367	C	T	five_prime_UTR	LOC_Os03g26590
3	15118670	C	T	five_prime_UTR	LOC_Os03g26460
3	15118628	A	G	five_prime_UTR	LOC_Os03g26460
3	15100569	T	C	five_prime_UTR	LOC_Os03g26430
3	15070950	T	C	five_prime_UTR	LOC_Os03g26360
3	15070908	T	A	five_prime_UTR	LOC_Os03g26360
3	15070902	T	C	five_prime_UTR	LOC_Os03g26360
3	14926578	A	G	five_prime_UTR	LOC_Os03g26044
3	14926505	T	C	five_prime_UTR	LOC_Os03g26044
3	14925960	A	C	five_prime_UTR	LOC_Os03g26044
3	14925921	C	A	five_prime_UTR	LOC_Os03g26044
3	14925793	C	A	five_prime_UTR	LOC_Os03g26044
3	14925628	A	G	five_prime_UTR	LOC_Os03g26044
3	14925325	A	G	five_prime_UTR	LOC_Os03g26044
3	14907655	C	T	five_prime_UTR	LOC_Os03g26010
3	14878806	A	T	five_prime_UTR	LOC_Os03g25980
3	14872395	C	G	five_prime_UTR	LOC_Os03g25970
3	14866719	C	T	five_prime_UTR	LOC_Os03g25960
3	14866714	C	T	five_prime_UTR	LOC_Os03g25960
3	14858013	T	A	five_prime_UTR	LOC_Os03g25945
3	14670854	T	A	five_prime_UTR	LOC_Os03g25620
3	14480558	G	C	five_prime_UTR	LOC_Os03g25340
3	14445511	G	A	five_prime_UTR	LOC_Os03g25300
3	14436207	C	G	five_prime_UTR	LOC_Os03g25280
3	14436150	A	G	five_prime_UTR	LOC_Os03g25280
3	14436126	C	T	five_prime_UTR	LOC_Os03g25280
3	14433086	G	A	five_prime_UTR	LOC_Os03g25270
3	14433081	T	G	five_prime_UTR	LOC_Os03g25270
3	14359497	C	T	five_prime_UTR	LOC_Os03g25140
3	14359478	A	G	five_prime_UTR	LOC_Os03g25140
3	14358228	C	A	five_prime_UTR	LOC_Os03g25130
3	14358182	C	T	five_prime_UTR	LOC_Os03g25130
3	14324160	G	T	five_prime_UTR	LOC_Os03g25080
3	14324159	C	T	five_prime_UTR	LOC_Os03g25080
3	14323986	T	A	five_prime_UTR	LOC_Os03g25080
3	14323862	T	C	five_prime_UTR	LOC_Os03g25080
3	14323841	T	C	five_prime_UTR	LOC_Os03g25080
3	14323817	C	T	five_prime_UTR	LOC_Os03g25080
3	14316446	T	C	five_prime_UTR	LOC_Os03g25070
3	14316434	A	C	five_prime_UTR	LOC_Os03g25070
3	14302349	T	G	five_prime_UTR	LOC_Os03g25060
3	14298607	A	G	five_prime_UTR	LOC_Os03g25050
3	14298489	A	T	five_prime_UTR	LOC_Os03g25050
3	14289604	A	G	five_prime_UTR	LOC_Os03g25030
3	14234284	A	G	five_prime_UTR	LOC_Os03g24950
3	14213390	G	A	five_prime_UTR	LOC_Os03g24940
3	14213248	G	A	five_prime_UTR	LOC_Os03g24940
3	14183745	C	T	five_prime_UTR	LOC_Os03g24900
3	14165741	C	A	five_prime_UTR	LOC_Os03g24870
3	14151308	C	A	five_prime_UTR	LOC_Os03g24844
3	14151255	T	A	five_prime_UTR	LOC_Os03g24844
3	14151221	A	G	five_prime_UTR	LOC_Os03g24844
3	14150892	G	A	five_prime_UTR	LOC_Os03g24844
3	14150885	T	C	five_prime_UTR	LOC_Os03g24844
3	14150813	A	G	five_prime_UTR	LOC_Os03g24844
3	14150571	G	A	five_prime_UTR	LOC_Os03g24844
3	14150504	A	T	five_prime_UTR	LOC_Os03g24844
3	14000565	G	A	five_prime_UTR	LOC_Os03g24580
3	13995875	C	T	five_prime_UTR	LOC_Os03g24560
3	13927520	A	G	five_prime_UTR	LOC_Os03g24450
3	13927499	T	C	five_prime_UTR	LOC_Os03g24450
3	13700552	A	G	five_prime_UTR	LOC_Os03g24130
3	13700514	G	A	five_prime_UTR	LOC_Os03g24130
3	13700474	C	T	five_prime_UTR	LOC_Os03g24130
3	13700459	T	C	five_prime_UTR	LOC_Os03g24130
3	13700441	C	T	five_prime_UTR	LOC_Os03g24130
3	13700347	C	T	five_prime_UTR	LOC_Os03g24130
3	13700333	G	A	five_prime_UTR	LOC_Os03g24130
3	13700328	T	G	five_prime_UTR	LOC_Os03g24130
3	13659749	C	T	five_prime_UTR	LOC_Os03g24060
3	13659666	A	C	five_prime_UTR	LOC_Os03g24060
3	13659575	G	A	five_prime_UTR	LOC_Os03g24060
3	13659574	T	C	five_prime_UTR	LOC_Os03g24060
3	13659443	C	T	five_prime_UTR	LOC_Os03g24060
3	13659432	G	A	five_prime_UTR	LOC_Os03g24060
3	13659431	T	C	five_prime_UTR	LOC_Os03g24060
3	13633791	T	A	five_prime_UTR	LOC_Os03g24040
3	13609007	C	T	five_prime_UTR	LOC_Os03g23980
3	13320477	C	A	five_prime_UTR	LOC_Os03g23050
3	13218106	C	A	five_prime_UTR	LOC_Os03g22870
3	13199130	T	C	five_prime_UTR	LOC_Os03g22830
3	12823674	T	A	five_prime_UTR	LOC_Os03g22400
3	12618267	T	C	five_prime_UTR	LOC_Os03g22020
3	12618133	A	G	five_prime_UTR	LOC_Os03g22020
3	12606399	T	C	five_prime_UTR	LOC_Os03g21999
3	12569785	T	C	five_prime_UTR	LOC_Os03g21964
3	12569319	T	C	five_prime_UTR	LOC_Os03g21964
3	12569230	G	C	five_prime_UTR	LOC_Os03g21964
3	12569021	C	T	five_prime_UTR	LOC_Os03g21964
3	12556942	T	C	five_prime_UTR	LOC_Os03g21960
3	12546240	T	C	five_prime_UTR	LOC_Os03g21950
3	12542412	C	T	five_prime_UTR	LOC_Os03g21940
3	12542277	C	T	five_prime_UTR	LOC_Os03g21940
3	12542251	C	T	five_prime_UTR	LOC_Os03g21940
3	12533840	A	G	five_prime_UTR	LOC_Os03g21914
3	12509713	C	A	five_prime_UTR	LOC_Os03g21870
3	12480949	A	G	five_prime_UTR	LOC_Os03g21840
3	12480771	C	T	five_prime_UTR	LOC_Os03g21840
3	12422656	G	A	five_prime_UTR	LOC_Os03g21740
3	12422644	C	T	five_prime_UTR	LOC_Os03g21740
3	12422632	C	A	five_prime_UTR	LOC_Os03g21740
3	12422630	T	C	five_prime_UTR	LOC_Os03g21740
3	12422567	A	C	five_prime_UTR	LOC_Os03g21740
3	12422516	A	G	five_prime_UTR	LOC_Os03g21740
3	12402111	G	T	five_prime_UTR	LOC_Os03g21720
3	12390077	A	G	five_prime_UTR	LOC_Os03g21700
3	12380400	T	C	five_prime_UTR	LOC_Os03g21690
3	12347585	T	C	five_prime_UTR	LOC_Os03g21630
3	12334857	C	T	five_prime_UTR	LOC_Os03g21600
3	12334630	A	G	five_prime_UTR	LOC_Os03g21600
3	12308732	T	C	five_prime_UTR	LOC_Os03g21540
3	12297134	G	A	five_prime_UTR	LOC_Os03g21530
3	12291961	A	C	five_prime_UTR	LOC_Os03g21520
3	12276446	T	A	five_prime_UTR	LOC_Os03g21490
3	12271413	A	C	five_prime_UTR	LOC_Os03g21480
3	12263582	A	G	five_prime_UTR	LOC_Os03g21460
3	12243764	C	T	five_prime_UTR	LOC_Os03g21419
3	12225415	G	C	five_prime_UTR	LOC_Os03g21380
3	12225268	G	T	five_prime_UTR	LOC_Os03g21380
3	12224922	T	C	five_prime_UTR	LOC_Os03g21380
3	12224186	A	C	five_prime_UTR	LOC_Os03g21380
3	12151491	G	T	five_prime_UTR	LOC_Os03g21270
3	12151259	A	C	five_prime_UTR	LOC_Os03g21270
3	12133480	C	G	five_prime_UTR	LOC_Os03g21250
3	12127573	C	T	five_prime_UTR	LOC_Os03g21240
3	12118098	T	C	five_prime_UTR	LOC_Os03g21230
3	12117937	G	C	five_prime_UTR	LOC_Os03g21230
3	12104148	C	T	five_prime_UTR	LOC_Os03g21210
3	12068255	A	C	five_prime_UTR	LOC_Os03g21160
3	12047143	G	A	five_prime_UTR	LOC_Os03g21140
3	12021824	A	T	five_prime_UTR	LOC_Os03g21120
3	12008364	C	T	five_prime_UTR	LOC_Os03g21090
3	12008233	A	T	five_prime_UTR	LOC_Os03g21090
3	11974043	G	A	five_prime_UTR	LOC_Os03g21060
3	11974033	T	A	five_prime_UTR	LOC_Os03g21060
3	11919299	T	A	five_prime_UTR	LOC_Os03g21000
3	11902849	T	C	five_prime_UTR	LOC_Os03g20980
3	11883926	A	G	five_prime_UTR	LOC_Os03g20949
3	11839127	A	G	five_prime_UTR	LOC_Os03g20900
3	11808640	C	T	five_prime_UTR	LOC_Os03g20860
3	11808506	A	G	five_prime_UTR	LOC_Os03g20860
3	11808448	G	C	five_prime_UTR	LOC_Os03g20860
3	11808404	A	C	five_prime_UTR	LOC_Os03g20860
3	11805267	G	T	five_prime_UTR	LOC_Os03g20850
3	11798091	C	T	five_prime_UTR	LOC_Os03g20840
3	11725156	G	A	five_prime_UTR	LOC_Os03g20720
3	11699310	C	T	five_prime_UTR	LOC_Os03g20680
3	11677890	G	C	five_prime_UTR	LOC_Os03g20640
3	11667542	G	C	five_prime_UTR	LOC_Os03g20600
3	11650910	G	C	five_prime_UTR	LOC_Os03g20550
3	11629758	C	T	five_prime_UTR	LOC_Os03g20530
3	11613252	A	G	five_prime_UTR	LOC_Os03g20500
3	11599878	T	G	five_prime_UTR	LOC_Os03g20470
3	11585769	C	T	five_prime_UTR	LOC_Os03g20450
3	11585725	C	T	five_prime_UTR	LOC_Os03g20450
3	11546579	T	C	five_prime_UTR	LOC_Os03g20410
3	11546450	C	T	five_prime_UTR	LOC_Os03g20410
3	11522805	A	C	five_prime_UTR	LOC_Os03g20370
3	11497877	G	A	five_prime_UTR	LOC_Os03g20330
3	11476163	T	A	five_prime_UTR	LOC_Os03g20310
3	11476006	A	G	five_prime_UTR	LOC_Os03g20310
3	11475900	A	G	five_prime_UTR	LOC_Os03g20310
3	11475899	G	A	five_prime_UTR	LOC_Os03g20310
3	11403972	A	G	five_prime_UTR	LOC_Os03g20180
3	11403926	C	T	five_prime_UTR	LOC_Os03g20180
3	11403767	A	G	five_prime_UTR	LOC_Os03g20180
3	11403328	T	C	five_prime_UTR	LOC_Os03g20180
3	11403303	T	A	five_prime_UTR	LOC_Os03g20180
3	11403271	C	T	five_prime_UTR	LOC_Os03g20180
3	11402925	A	G	five_prime_UTR	LOC_Os03g20180
3	11396007	C	T	five_prime_UTR	LOC_Os03g20170
3	11351660	A	G	five_prime_UTR	LOC_Os03g20100
3	11326336	T	C	five_prime_UTR	LOC_Os03g20090
3	11326248	A	G	five_prime_UTR	LOC_Os03g20090
3	11326099	C	T	five_prime_UTR	LOC_Os03g20090
3	11283471	C	A	five_prime_UTR	LOC_Os03g20020
3	11283460	G	A	five_prime_UTR	LOC_Os03g20020
3	11266878	T	G	five_prime_UTR	LOC_Os03g19990
3	11252383	G	A	five_prime_UTR	LOC_Os03g19980
3	11242623	A	G	five_prime_UTR	LOC_Os03g19970
3	11242380	G	T	five_prime_UTR	LOC_Os03g19970
3	11218033	G	A	five_prime_UTR	LOC_Os03g19940
3	11217870	G	A	five_prime_UTR	LOC_Os03g19940
3	11199461	C	T	five_prime_UTR	LOC_Os03g19920
3	11184504	G	T	five_prime_UTR	LOC_Os03g19900
3	11184330	C	T	five_prime_UTR	LOC_Os03g19900
3	11181112	T	C	five_prime_UTR	LOC_Os03g19890
3	11181065	G	T	five_prime_UTR	LOC_Os03g19890
3	11170675	C	T	five_prime_UTR	LOC_Os03g19860
3	11170341	G	A	five_prime_UTR	LOC_Os03g19860
3	11170089	G	A	five_prime_UTR	LOC_Os03g19860
3	11169863	A	T	five_prime_UTR	LOC_Os03g19860
3	11161289	C	G	five_prime_UTR	LOC_Os03g19840
3	11161050	T	G	five_prime_UTR	LOC_Os03g19840
3	11090219	T	C	five_prime_UTR	LOC_Os03g19709
3	11081580	G	T	five_prime_UTR	LOC_Os03g19700
3	11060026	C	T	five_prime_UTR	LOC_Os03g19670
3	11059776	C	A	five_prime_UTR	LOC_Os03g19670
3	11033610	A	T	five_prime_UTR	LOC_Os03g19610
3	11033597	C	G	five_prime_UTR	LOC_Os03g19610
3	11007694	G	A	five_prime_UTR	LOC_Os03g19580
3	10992964	T	A	five_prime_UTR	LOC_Os03g19560
3	10984247	G	C	five_prime_UTR	LOC_Os03g19530
3	10952283	C	G	five_prime_UTR	LOC_Os03g19480
3	10952272	T	C	five_prime_UTR	LOC_Os03g19480
3	10952259	A	G	five_prime_UTR	LOC_Os03g19480
3	10952248	G	A	five_prime_UTR	LOC_Os03g19480
3	10952218	G	A	five_prime_UTR	LOC_Os03g19480
3	10952176	A	G	five_prime_UTR	LOC_Os03g19480
3	10952168	T	C	five_prime_UTR	LOC_Os03g19480
3	10949500	T	G	five_prime_UTR	LOC_Os03g19470
3	10939201	T	C	five_prime_UTR	LOC_Os03g19452
3	10929789	G	A	five_prime_UTR	LOC_Os03g19427
3	10929771	C	T	five_prime_UTR	LOC_Os03g19427
3	10929660	T	C	five_prime_UTR	LOC_Os03g19427
3	10929520	T	G	five_prime_UTR	LOC_Os03g19427
3	10929508	T	A	five_prime_UTR	LOC_Os03g19427
3	10913891	T	G	five_prime_UTR	LOC_Os03g19400
3	10911833	G	A	five_prime_UTR	LOC_Os03g19390
3	10906116	C	T	five_prime_UTR	LOC_Os03g19370
3	10854209	C	T	five_prime_UTR	LOC_Os03g19310
3	10854046	A	G	five_prime_UTR	LOC_Os03g19310
3	10839820	C	T	five_prime_UTR	LOC_Os03g19270
3	10839619	A	T	five_prime_UTR	LOC_Os03g19270
3	10839487	G	A	five_prime_UTR	LOC_Os03g19270
3	10824197	A	G	five_prime_UTR	LOC_Os03g19250
3	10824165	C	T	five_prime_UTR	LOC_Os03g19250
3	10824095	C	A	five_prime_UTR	LOC_Os03g19250
3	10816092	T	C	five_prime_UTR	LOC_Os03g19240
3	10804223	A	G	five_prime_UTR	LOC_Os03g19220
3	10772749	A	C	five_prime_UTR	LOC_Os03g19200
3	10772472	A	T	five_prime_UTR	LOC_Os03g19200
3	10692350	C	A	five_prime_UTR	LOC_Os03g19090
3	10684683	C	T	five_prime_UTR	LOC_Os03g19080
3	10684682	G	A	five_prime_UTR	LOC_Os03g19080
3	10677883	T	A	five_prime_UTR	LOC_Os03g19070
3	10651578	T	G	five_prime_UTR	LOC_Os03g19020
3	10622016	G	A	five_prime_UTR	LOC_Os03g18970
3	10621768	C	T	five_prime_UTR	LOC_Os03g18970
3	10591543	A	G	five_prime_UTR	LOC_Os03g18900
3	10591494	A	G	five_prime_UTR	LOC_Os03g18900
3	10575605	C	T	five_prime_UTR	LOC_Os03g18880
3	10571829	G	A	five_prime_UTR	LOC_Os03g18870
3	10562231	A	T	five_prime_UTR	LOC_Os03g18850
3	10547192	A	G	five_prime_UTR	LOC_Os03g18820
3	10547124	A	G	five_prime_UTR	LOC_Os03g18820
3	10526203	A	G	five_prime_UTR	LOC_Os03g18790
3	10526101	C	T	five_prime_UTR	LOC_Os03g18790
3	10525821	C	T	five_prime_UTR	LOC_Os03g18790
3	10525758	G	A	five_prime_UTR	LOC_Os03g18790
3	10519137	T	C	five_prime_UTR	LOC_Os03g18779
3	10519087	A	G	five_prime_UTR	LOC_Os03g18779
3	10519083	C	A	five_prime_UTR	LOC_Os03g18779
3	10519056	T	G	five_prime_UTR	LOC_Os03g18779
3	10519052	A	G	five_prime_UTR	LOC_Os03g18779
3	10519014	A	G	five_prime_UTR	LOC_Os03g18779
3	10518981	C	T	five_prime_UTR	LOC_Os03g18779
3	10518977	C	G	five_prime_UTR	LOC_Os03g18779
3	10517319	A	G	five_prime_UTR	LOC_Os03g18770
3	10478582	A	G	five_prime_UTR	LOC_Os03g18720
3	10478431	A	T	five_prime_UTR	LOC_Os03g18720
3	10478312	C	A	five_prime_UTR	LOC_Os03g18720
3	10471011	T	G	five_prime_UTR	LOC_Os03g18710
3	10470782	T	C	five_prime_UTR	LOC_Os03g18710
3	10467593	G	A	five_prime_UTR	LOC_Os03g18700
3	10418955	G	A	five_prime_UTR	LOC_Os03g18600
3	10418796	C	T	five_prime_UTR	LOC_Os03g18600
3	10400826	T	C	five_prime_UTR	LOC_Os03g18590
3	10391799	T	C	five_prime_UTR	LOC_Os03g18560
3	10372990	C	T	five_prime_UTR	LOC_Os03g18510
3	10369211	G	C	five_prime_UTR	LOC_Os03g18500
3	10369175	C	G	five_prime_UTR	LOC_Os03g18500
3	10355734	C	T	five_prime_UTR	LOC_Os03g18454
3	10355575	C	T	five_prime_UTR	LOC_Os03g18454
3	10355093	T	C	five_prime_UTR	LOC_Os03g18454
3	10354958	T	G	five_prime_UTR	LOC_Os03g18454
3	10354892	A	G	five_prime_UTR	LOC_Os03g18454
3	10345027	C	T	five_prime_UTR	LOC_Os03g18440
3	10320378	G	A	five_prime_UTR	LOC_Os03g18410
3	10299240	A	G	five_prime_UTR	LOC_Os03g18380
3	10292487	G	A	five_prime_UTR	LOC_Os03g18370
3	10280141	G	A	five_prime_UTR	LOC_Os03g18350
3	10280049	A	G	five_prime_UTR	LOC_Os03g18350
3	10279840	T	C	five_prime_UTR	LOC_Os03g18350
3	10279826	A	G	five_prime_UTR	LOC_Os03g18350
3	10279794	C	T	five_prime_UTR	LOC_Os03g18350
3	10258655	C	A	five_prime_UTR	LOC_Os03g18310
3	10252599	T	C	five_prime_UTR	LOC_Os03g18290
3	10252324	A	C	five_prime_UTR	LOC_Os03g18290
3	10252322	A	T	five_prime_UTR	LOC_Os03g18290
3	10252238	A	C	five_prime_UTR	LOC_Os03g18290
3	10236708	A	T	five_prime_UTR	LOC_Os03g18264
3	10236585	A	T	five_prime_UTR	LOC_Os03g18264
3	10236552	C	A	five_prime_UTR	LOC_Os03g18264
3	10236317	C	A	five_prime_UTR	LOC_Os03g18264
3	10236307	C	A	five_prime_UTR	LOC_Os03g18264
3	10224235	A	C	five_prime_UTR	LOC_Os03g18230
3	10163450	A	G	five_prime_UTR	LOC_Os03g18150
3	10148431	C	A	five_prime_UTR	LOC_Os03g18140
3	10148041	G	C	five_prime_UTR	LOC_Os03g18140
3	10120597	C	G	five_prime_UTR	LOC_Os03g18130
3	10120511	C	A	five_prime_UTR	LOC_Os03g18130
3	10039416	C	T	five_prime_UTR	LOC_Os03g18030
3	10039410	C	T	five_prime_UTR	LOC_Os03g18030
3	10039327	A	G	five_prime_UTR	LOC_Os03g18030
3	10039010	T	C	five_prime_UTR	LOC_Os03g18030
3	10038924	G	A	five_prime_UTR	LOC_Os03g18030
3	10007493	C	G	five_prime_UTR	LOC_Os03g17980
3	10007232	T	C	five_prime_UTR	LOC_Os03g17980
3	10007214	A	T	five_prime_UTR	LOC_Os03g17980
3	10007036	G	T	five_prime_UTR	LOC_Os03g17980
3	9990568	A	C	five_prime_UTR	LOC_Os03g17940
3	9990567	T	A	five_prime_UTR	LOC_Os03g17940
3	9990552	C	T	five_prime_UTR	LOC_Os03g17940
3	9990537	C	T	five_prime_UTR	LOC_Os03g17940
3	9990531	T	C	five_prime_UTR	LOC_Os03g17940
3	9987205	A	G	five_prime_UTR	LOC_Os03g17930
3	9981292	C	A	five_prime_UTR	LOC_Os03g17920
3	9972596	A	G	five_prime_UTR	LOC_Os03g17900
3	9952821	T	A	five_prime_UTR	LOC_Os03g17860
3	9935014	C	T	five_prime_UTR	LOC_Os03g17840
3	9904766	A	T	five_prime_UTR	LOC_Os03g17800
3	9904477	G	A	five_prime_UTR	LOC_Os03g17800
3	9904447	C	G	five_prime_UTR	LOC_Os03g17800
3	9899945	A	C	five_prime_UTR	LOC_Os03g17790
3	9899939	G	A	five_prime_UTR	LOC_Os03g17790
3	9852935	C	A	five_prime_UTR	LOC_Os03g17710
3	9822873	C	A	five_prime_UTR	LOC_Os03g17660
3	9822776	C	A	five_prime_UTR	LOC_Os03g17660
3	9799564	C	T	five_prime_UTR	LOC_Os03g17634
3	9799553	G	A	five_prime_UTR	LOC_Os03g17634
3	9799414	T	C	five_prime_UTR	LOC_Os03g17634
3	9557857	A	G	five_prime_UTR	LOC_Os03g17180
3	9557503	A	G	five_prime_UTR	LOC_Os03g17180
3	9557500	C	T	five_prime_UTR	LOC_Os03g17180
3	9557469	A	G	five_prime_UTR	LOC_Os03g17180
3	9553260	T	G	five_prime_UTR	LOC_Os03g17170
3	9513470	T	C	five_prime_UTR	LOC_Os03g17130
3	9506892	G	A	five_prime_UTR	LOC_Os03g17120
3	9499108	A	G	five_prime_UTR	LOC_Os03g17100
3	9499076	A	G	five_prime_UTR	LOC_Os03g17100
3	9491588	G	C	five_prime_UTR	LOC_Os03g17070
3	9491414	T	A	five_prime_UTR	LOC_Os03g17070
3	9478720	A	G	five_prime_UTR	LOC_Os03g17040
3	9478624	C	T	five_prime_UTR	LOC_Os03g17040
3	9455929	C	T	five_prime_UTR	LOC_Os03g17020
3	9450082	G	T	five_prime_UTR	LOC_Os03g17010
3	9449651	C	A	five_prime_UTR	LOC_Os03g17010
3	9449642	G	A	five_prime_UTR	LOC_Os03g17010
3	9449452	T	C	five_prime_UTR	LOC_Os03g17010
3	9449450	C	T	five_prime_UTR	LOC_Os03g17010
3	9425774	A	G	five_prime_UTR	LOC_Os03g16960
3	9425762	G	A	five_prime_UTR	LOC_Os03g16960
3	9421861	A	T	five_prime_UTR	LOC_Os03g16950
3	9421857	G	A	five_prime_UTR	LOC_Os03g16950
3	9421694	G	T	five_prime_UTR	LOC_Os03g16950
3	9421693	T	A	five_prime_UTR	LOC_Os03g16950
3	9419014	A	G	five_prime_UTR	LOC_Os03g16940
3	9418866	G	T	five_prime_UTR	LOC_Os03g16940
3	9403007	G	C	five_prime_UTR	LOC_Os03g16910
3	9378013	G	A	five_prime_UTR	LOC_Os03g16880
3	9378012	A	C	five_prime_UTR	LOC_Os03g16880
3	9373442	A	G	five_prime_UTR	LOC_Os03g16870
3	9370268	A	G	five_prime_UTR	LOC_Os03g16860
3	9370187	T	C	five_prime_UTR	LOC_Os03g16860
3	9370186	A	C	five_prime_UTR	LOC_Os03g16860
3	9313706	A	G	five_prime_UTR	LOC_Os03g16800
3	9307755	A	G	five_prime_UTR	LOC_Os03g16790
3	9307615	C	A	five_prime_UTR	LOC_Os03g16790
3	9039579	G	A	five_prime_UTR	LOC_Os03g16390
3	8789250	A	C	five_prime_UTR	LOC_Os03g15920
3	8789042	C	T	five_prime_UTR	LOC_Os03g15920
3	8763756	A	G	five_prime_UTR	LOC_Os03g15880
3	8763735	A	G	five_prime_UTR	LOC_Os03g15880
3	8763734	A	G	five_prime_UTR	LOC_Os03g15880
3	8763688	C	T	five_prime_UTR	LOC_Os03g15880
3	8763653	T	C	five_prime_UTR	LOC_Os03g15880
3	8742594	C	T	five_prime_UTR	LOC_Os03g15850
3	8742546	T	G	five_prime_UTR	LOC_Os03g15850
3	8742181	G	A	five_prime_UTR	LOC_Os03g15850
3	8742124	A	C	five_prime_UTR	LOC_Os03g15850
3	8702940	A	G	five_prime_UTR	LOC_Os03g15780
3	8683642	A	G	five_prime_UTR	LOC_Os03g15750
3	8683554	A	G	five_prime_UTR	LOC_Os03g15750
3	8668198	G	A	five_prime_UTR	LOC_Os03g15720
3	8664252	G	A	five_prime_UTR	LOC_Os03g15710
3	8664146	C	T	five_prime_UTR	LOC_Os03g15710
3	8664071	T	C	five_prime_UTR	LOC_Os03g15710
3	8660220	C	T	five_prime_UTR	LOC_Os03g15700
3	8623349	C	G	five_prime_UTR	LOC_Os03g15630
3	8605180	T	A	five_prime_UTR	LOC_Os03g15600
3	8605154	A	T	five_prime_UTR	LOC_Os03g15600
3	8605009	G	A	five_prime_UTR	LOC_Os03g15600
3	8605003	G	A	five_prime_UTR	LOC_Os03g15600
3	8604870	G	A	five_prime_UTR	LOC_Os03g15600
3	8604858	A	G	five_prime_UTR	LOC_Os03g15600
3	8604742	A	C	five_prime_UTR	LOC_Os03g15600
3	8603958	A	G	five_prime_UTR	LOC_Os03g15600
3	8581685	T	C	five_prime_UTR	LOC_Os03g15580
3	8573187	G	C	five_prime_UTR	LOC_Os03g15570
3	8573136	T	C	five_prime_UTR	LOC_Os03g15570
3	8547189	T	C	five_prime_UTR	LOC_Os03g15540
3	8531137	A	C	five_prime_UTR	LOC_Os03g15530
3	8531081	G	A	five_prime_UTR	LOC_Os03g15530
3	8437410	T	C	five_prime_UTR	LOC_Os03g15430
3	8429480	A	G	five_prime_UTR	LOC_Os03g15410
3	8410002	T	G	five_prime_UTR	LOC_Os03g15370
3	8352131	A	C	five_prime_UTR	LOC_Os03g15270
3	8329427	A	G	five_prime_UTR	LOC_Os03g15230
3	8329361	T	A	five_prime_UTR	LOC_Os03g15230
3	8329313	T	C	five_prime_UTR	LOC_Os03g15230
3	8329311	A	G	five_prime_UTR	LOC_Os03g15230
3	8329277	A	G	five_prime_UTR	LOC_Os03g15230
3	8329256	C	T	five_prime_UTR	LOC_Os03g15230
3	8329252	T	C	five_prime_UTR	LOC_Os03g15230
3	8327396	C	T	five_prime_UTR	LOC_Os03g15220
3	8327290	A	T	five_prime_UTR	LOC_Os03g15220
3	8327284	G	A	five_prime_UTR	LOC_Os03g15220
3	8255586	C	T	five_prime_UTR	LOC_Os03g15120
3	8241600	C	A	five_prime_UTR	LOC_Os03g15080
3	8237775	G	A	five_prime_UTR	LOC_Os03g15070
3	8218985	G	A	five_prime_UTR	LOC_Os03g15050
3	8207841	C	T	five_prime_UTR	LOC_Os03g15033
3	8207675	T	C	five_prime_UTR	LOC_Os03g15033
3	8207664	C	T	five_prime_UTR	LOC_Os03g15033
3	8207656	A	C	five_prime_UTR	LOC_Os03g15033
3	8207639	C	T	five_prime_UTR	LOC_Os03g15033
3	8196438	C	T	five_prime_UTR	LOC_Os03g15020
3	8182298	A	G	five_prime_UTR	LOC_Os03g15000
3	8166107	A	G	five_prime_UTR	LOC_Os03g14980
3	8166100	C	T	five_prime_UTR	LOC_Os03g14980
3	8165831	A	G	five_prime_UTR	LOC_Os03g14980
3	8152832	G	A	five_prime_UTR	LOC_Os03g14950
3	8122258	A	G	five_prime_UTR	LOC_Os03g14900
3	8112142	A	G	five_prime_UTR	LOC_Os03g14890
3	8112138	T	A	five_prime_UTR	LOC_Os03g14890
3	8112057	C	A	five_prime_UTR	LOC_Os03g14890
3	8106991	G	T	five_prime_UTR	LOC_Os03g14880
3	8106914	C	T	five_prime_UTR	LOC_Os03g14880
3	8106394	G	C	five_prime_UTR	LOC_Os03g14880
3	8047477	A	G	five_prime_UTR	LOC_Os03g14800
3	8047437	T	G	five_prime_UTR	LOC_Os03g14800
3	8047432	T	G	five_prime_UTR	LOC_Os03g14800
3	8047342	A	T	five_prime_UTR	LOC_Os03g14800
3	8011465	A	G	five_prime_UTR	LOC_Os03g14730
3	8011446	C	A	five_prime_UTR	LOC_Os03g14730
3	8011413	A	G	five_prime_UTR	LOC_Os03g14730
3	8011261	T	A	five_prime_UTR	LOC_Os03g14730
3	8011052	T	A	five_prime_UTR	LOC_Os03g14730
3	8010883	T	C	five_prime_UTR	LOC_Os03g14730
3	7982409	G	A	five_prime_UTR	LOC_Os03g14690
3	7965224	A	C	five_prime_UTR	LOC_Os03g14654
3	7965215	T	C	five_prime_UTR	LOC_Os03g14654
3	7959378	A	T	five_prime_UTR	LOC_Os03g14642
3	7959306	C	A	five_prime_UTR	LOC_Os03g14642
3	7884825	A	G	five_prime_UTR	LOC_Os03g14530
3	7881299	C	T	five_prime_UTR	LOC_Os03g14520
3	7881261	G	A	five_prime_UTR	LOC_Os03g14520
3	7848048	T	C	five_prime_UTR	LOC_Os03g14450
3	7840842	T	C	five_prime_UTR	LOC_Os03g14420
3	7832083	G	T	five_prime_UTR	LOC_Os03g14400
3	7831906	A	G	five_prime_UTR	LOC_Os03g14400
3	7800756	G	A	five_prime_UTR	LOC_Os03g14334
3	7800662	A	T	five_prime_UTR	LOC_Os03g14334
3	7800421	C	A	five_prime_UTR	LOC_Os03g14334
3	7796405	T	C	five_prime_UTR	LOC_Os03g14320
3	7796372	G	A	five_prime_UTR	LOC_Os03g14320
3	7774053	T	C	five_prime_UTR	LOC_Os03g14280
3	7773888	T	G	five_prime_UTR	LOC_Os03g14280
3	7754979	T	G	five_prime_UTR	LOC_Os03g14260
3	7750877	G	A	five_prime_UTR	LOC_Os03g14254
3	7750757	G	T	five_prime_UTR	LOC_Os03g14254
3	7750726	T	C	five_prime_UTR	LOC_Os03g14254
3	7750642	G	A	five_prime_UTR	LOC_Os03g14254
3	7750635	A	T	five_prime_UTR	LOC_Os03g14254
3	7707886	C	A	five_prime_UTR	LOC_Os03g14210
3	7697047	T	C	five_prime_UTR	LOC_Os03g14180
3	7697046	T	G	five_prime_UTR	LOC_Os03g14180
3	7677762	C	T	five_prime_UTR	LOC_Os03g14140
3	7677746	G	A	five_prime_UTR	LOC_Os03g14140
3	7626503	A	G	five_prime_UTR	LOC_Os03g14050
3	7611584	T	C	five_prime_UTR	LOC_Os03g14030
3	7611581	C	T	five_prime_UTR	LOC_Os03g14030
3	7579595	G	A	five_prime_UTR	LOC_Os03g13970
3	7579542	A	C	five_prime_UTR	LOC_Os03g13970
3	7579453	A	G	five_prime_UTR	LOC_Os03g13970
3	7565702	G	A	five_prime_UTR	LOC_Os03g13950
3	7565687	G	C	five_prime_UTR	LOC_Os03g13950
3	7559516	A	G	five_prime_UTR	LOC_Os03g13930
3	7559316	A	T	five_prime_UTR	LOC_Os03g13930
3	7519871	A	G	five_prime_UTR	LOC_Os03g13870
3	7519809	A	T	five_prime_UTR	LOC_Os03g13870
3	7514223	A	G	five_prime_UTR	LOC_Os03g13860
3	7514212	T	C	five_prime_UTR	LOC_Os03g13860
3	7500426	T	G	five_prime_UTR	LOC_Os03g13840
3	7483465	T	A	five_prime_UTR	LOC_Os03g13820
3	7453915	T	C	five_prime_UTR	LOC_Os03g13770
3	7449905	A	G	five_prime_UTR	LOC_Os03g13760
3	7449904	G	A	five_prime_UTR	LOC_Os03g13760
3	7446321	A	G	five_prime_UTR	LOC_Os03g13750
3	7446237	C	A	five_prime_UTR	LOC_Os03g13750
3	7430684	C	T	five_prime_UTR	LOC_Os03g13720
3	7347627	A	C	five_prime_UTR	LOC_Os03g13590
3	7347598	C	T	five_prime_UTR	LOC_Os03g13590
3	7324417	A	G	five_prime_UTR	LOC_Os03g13550
3	7324223	A	C	five_prime_UTR	LOC_Os03g13550
3	7293766	A	C	five_prime_UTR	LOC_Os03g13490
3	7293695	A	T	five_prime_UTR	LOC_Os03g13490
3	7277394	C	A	five_prime_UTR	LOC_Os03g13460
3	7181150	G	A	five_prime_UTR	LOC_Os03g13300
3	7181121	C	A	five_prime_UTR	LOC_Os03g13300
3	7163404	T	C	five_prime_UTR	LOC_Os03g13274
3	7139212	A	T	five_prime_UTR	LOC_Os03g13240
3	7139171	A	G	five_prime_UTR	LOC_Os03g13240
3	7128550	A	G	five_prime_UTR	LOC_Os03g13210
3	7124851	T	A	five_prime_UTR	LOC_Os03g13200
3	7111149	G	A	five_prime_UTR	LOC_Os03g13190
3	7107217	A	G	five_prime_UTR	LOC_Os03g13180
3	7107136	G	A	five_prime_UTR	LOC_Os03g13180
3	7102335	T	C	five_prime_UTR	LOC_Os03g13170
3	7102254	G	T	five_prime_UTR	LOC_Os03g13170
3	7102136	T	A	five_prime_UTR	LOC_Os03g13170
3	7100123	C	T	five_prime_UTR	LOC_Os03g13160
3	7074930	C	G	five_prime_UTR	LOC_Os03g13100
3	7061824	G	A	five_prime_UTR	LOC_Os03g13050
3	7029356	C	T	five_prime_UTR	LOC_Os03g13010
3	7018391	G	C	five_prime_UTR	LOC_Os03g12990
3	6992983	C	A	five_prime_UTR	LOC_Os03g12950
3	6980841	C	T	five_prime_UTR	LOC_Os03g12940
3	6980827	T	C	five_prime_UTR	LOC_Os03g12940
3	6980724	T	C	five_prime_UTR	LOC_Os03g12940
3	6980643	A	G	five_prime_UTR	LOC_Os03g12940
3	6902257	C	T	five_prime_UTR	LOC_Os03g12840
3	6804840	G	T	five_prime_UTR	LOC_Os03g12730
3	6804556	T	C	five_prime_UTR	LOC_Os03g12730
3	6804520	C	T	five_prime_UTR	LOC_Os03g12730
3	6786847	A	T	five_prime_UTR	LOC_Os03g12720
3	6776535	C	T	five_prime_UTR	LOC_Os03g12700
3	6755001	T	A	five_prime_UTR	LOC_Os03g12670
3	6754989	A	C	five_prime_UTR	LOC_Os03g12670
3	6754984	A	G	five_prime_UTR	LOC_Os03g12670
3	6754901	T	C	five_prime_UTR	LOC_Os03g12670
3	6754708	T	C	five_prime_UTR	LOC_Os03g12670
3	6716420	T	C	five_prime_UTR	LOC_Os03g12630
3	6716419	A	C	five_prime_UTR	LOC_Os03g12630
3	6706343	T	C	five_prime_UTR	LOC_Os03g12620
3	6706185	A	G	five_prime_UTR	LOC_Os03g12620
3	6698433	G	A	five_prime_UTR	LOC_Os03g12610
3	6698316	C	A	five_prime_UTR	LOC_Os03g12610
3	6698282	G	C	five_prime_UTR	LOC_Os03g12610
3	6657805	C	A	five_prime_UTR	LOC_Os03g12570
3	6636642	C	A	five_prime_UTR	LOC_Os03g12530
3	6636624	A	G	five_prime_UTR	LOC_Os03g12530
3	6608662	A	G	five_prime_UTR	LOC_Os03g12500
3	6573272	C	T	five_prime_UTR	LOC_Os03g12450
3	6573216	C	G	five_prime_UTR	LOC_Os03g12450
3	6556762	T	C	five_prime_UTR	LOC_Os03g12414
3	6556760	T	C	five_prime_UTR	LOC_Os03g12414
3	6545208	G	A	five_prime_UTR	LOC_Os03g12390
3	6519115	T	A	five_prime_UTR	LOC_Os03g12360
3	6275958	C	T	five_prime_UTR	LOC_Os03g11970
3	6275859	A	G	five_prime_UTR	LOC_Os03g11970
3	6272243	C	T	five_prime_UTR	LOC_Os03g11960
3	6272140	G	C	five_prime_UTR	LOC_Os03g11960
3	6272098	T	C	five_prime_UTR	LOC_Os03g11960
3	6244324	A	G	five_prime_UTR	LOC_Os03g11910
3	6244197	T	G	five_prime_UTR	LOC_Os03g11910
3	6244145	T	C	five_prime_UTR	LOC_Os03g11910
3	6243994	T	C	five_prime_UTR	LOC_Os03g11910
3	6233531	C	T	five_prime_UTR	LOC_Os03g11900
3	6227380	G	C	five_prime_UTR	LOC_Os03g11890
3	6218096	A	G	five_prime_UTR	LOC_Os03g11874
3	6167015	T	G	five_prime_UTR	LOC_Os03g11790
3	6099239	A	G	five_prime_UTR	LOC_Os03g11680
3	6098561	G	T	five_prime_UTR	LOC_Os03g11680
3	6079409	A	G	five_prime_UTR	LOC_Os03g11650
3	6013186	T	G	five_prime_UTR	LOC_Os03g11590
3	6007073	G	A	five_prime_UTR	LOC_Os03g11580
3	5994383	G	A	five_prime_UTR	LOC_Os03g11560
3	5994357	A	G	five_prime_UTR	LOC_Os03g11560
3	5994216	C	A	five_prime_UTR	LOC_Os03g11560
3	5974031	G	T	five_prime_UTR	LOC_Os03g11530
3	5946483	T	A	five_prime_UTR	LOC_Os03g11490
3	5920347	G	T	five_prime_UTR	LOC_Os03g11470
3	5920301	G	A	five_prime_UTR	LOC_Os03g11470
3	5876487	C	G	five_prime_UTR	LOC_Os03g11420
3	5876338	G	A	five_prime_UTR	LOC_Os03g11420
3	5876335	T	C	five_prime_UTR	LOC_Os03g11420
3	5876283	A	G	five_prime_UTR	LOC_Os03g11420
3	5865746	A	C	five_prime_UTR	LOC_Os03g11400
3	5862085	C	T	five_prime_UTR	LOC_Os03g11380
3	5853984	C	A	five_prime_UTR	LOC_Os03g11360
3	5853923	T	C	five_prime_UTR	LOC_Os03g11360
3	5829258	T	C	five_prime_UTR	LOC_Os03g11330
3	5818027	A	G	five_prime_UTR	LOC_Os03g11310
3	5817947	G	A	five_prime_UTR	LOC_Os03g11310
3	5814284	T	C	five_prime_UTR	LOC_Os03g11300
3	5814210	G	A	five_prime_UTR	LOC_Os03g11300
3	5796182	G	C	five_prime_UTR	LOC_Os03g11250
3	5796118	C	T	five_prime_UTR	LOC_Os03g11250
3	5796111	C	T	five_prime_UTR	LOC_Os03g11250
3	5796092	T	C	five_prime_UTR	LOC_Os03g11250
3	5795614	A	C	five_prime_UTR	LOC_Os03g11250
3	5760928	T	C	five_prime_UTR	LOC_Os03g11200
3	5736442	A	C	five_prime_UTR	LOC_Os03g11140
3	5698319	T	C	five_prime_UTR	LOC_Os03g11080
3	5680844	G	A	five_prime_UTR	LOC_Os03g11050
3	5680802	T	G	five_prime_UTR	LOC_Os03g11050
3	5655205	A	G	five_prime_UTR	LOC_Os03g11010
3	5646291	A	G	five_prime_UTR	LOC_Os03g10990
3	5616113	A	C	five_prime_UTR	LOC_Os03g10940
3	5610295	A	G	five_prime_UTR	LOC_Os03g10920
3	5593986	T	C	five_prime_UTR	LOC_Os03g10890
3	5589594	C	T	five_prime_UTR	LOC_Os03g10880
3	5582062	C	A	five_prime_UTR	LOC_Os03g10860
3	5547077	A	C	five_prime_UTR	LOC_Os03g10820
3	5547057	A	G	five_prime_UTR	LOC_Os03g10820
3	5530992	T	C	five_prime_UTR	LOC_Os03g10800
3	5530741	A	G	five_prime_UTR	LOC_Os03g10800
3	5467205	G	C	five_prime_UTR	LOC_Os03g10700
3	5467186	G	C	five_prime_UTR	LOC_Os03g10700
3	5467000	G	C	five_prime_UTR	LOC_Os03g10700
3	5466973	T	C	five_prime_UTR	LOC_Os03g10700
3	5458165	T	A	five_prime_UTR	LOC_Os03g10680
3	5441921	A	T	five_prime_UTR	LOC_Os03g10650
3	5434020	A	C	five_prime_UTR	LOC_Os03g10640
3	5394050	G	A	five_prime_UTR	LOC_Os03g10590
3	5373006	C	T	five_prime_UTR	LOC_Os03g10540
3	5352932	A	C	five_prime_UTR	LOC_Os03g10520
3	5341233	A	C	five_prime_UTR	LOC_Os03g10500
3	5331284	G	T	five_prime_UTR	LOC_Os03g10478
3	5331283	T	G	five_prime_UTR	LOC_Os03g10478
3	5331238	A	C	five_prime_UTR	LOC_Os03g10478
3	5331211	A	G	five_prime_UTR	LOC_Os03g10478
3	5331114	G	T	five_prime_UTR	LOC_Os03g10478
3	5326960	T	C	five_prime_UTR	LOC_Os03g10469
[truncated: 584 more rows]

## Sheet: Chr4
Chromosome	Ref. position	Ref. Nucleotide	Variation Nucleotide	Type of Variation	Locus Name
4	15888845	G	A	five_prime_UTR	LOC_Os04g26870
4	15915643	C	T	five_prime_UTR	LOC_Os04g26910
4	15924307	C	T	five_prime_UTR	LOC_Os04g26920
4	15924347	A	G	five_prime_UTR	LOC_Os04g26920
4	15444862	C	T	five_prime_UTR	LOC_Os04g26490
4	16332611	C	T	five_prime_UTR	LOC_Os04g27630
4	16553185	A	G	five_prime_UTR	LOC_Os04g28040
4	16945225	C	G	five_prime_UTR	LOC_Os04g28620
4	13672801	A	T	five_prime_UTR	LOC_Os04g23910
4	13672773	C	T	five_prime_UTR	LOC_Os04g23910
4	13641870	A	G	five_prime_UTR	LOC_Os04g23890
4	13618897	T	G	five_prime_UTR	LOC_Os04g23849
4	13607959	A	T	five_prime_UTR	LOC_Os04g23820
4	18099175	A	G	five_prime_UTR	LOC_Os04g30330
4	18099178	C	T	five_prime_UTR	LOC_Os04g30330
4	18099199	A	G	five_prime_UTR	LOC_Os04g30330
4	18099240	A	C	five_prime_UTR	LOC_Os04g30330
4	18099248	G	A	five_prime_UTR	LOC_Os04g30330
4	18099255	A	G	five_prime_UTR	LOC_Os04g30330
4	18099335	C	A	five_prime_UTR	LOC_Os04g30330
4	18099343	T	G	five_prime_UTR	LOC_Os04g30330
4	18099405	T	C	five_prime_UTR	LOC_Os04g30330
4	18099414	T	C	five_prime_UTR	LOC_Os04g30330
4	18099436	C	T	five_prime_UTR	LOC_Os04g30330
4	18099488	G	A	five_prime_UTR	LOC_Os04g30330
4	18099535	A	G	five_prime_UTR	LOC_Os04g30330
4	18099547	G	A	five_prime_UTR	LOC_Os04g30330
4	18099549	T	C	five_prime_UTR	LOC_Os04g30330
4	18212832	C	A	five_prime_UTR	LOC_Os04g30490
4	18212874	A	T	five_prime_UTR	LOC_Os04g30490
4	18213036	G	T	five_prime_UTR	LOC_Os04g30490
4	18361365	T	A	five_prime_UTR	LOC_Os04g30720
4	18361381	T	C	five_prime_UTR	LOC_Os04g30720
4	18361404	C	T	five_prime_UTR	LOC_Os04g30720
4	18361425	C	T	five_prime_UTR	LOC_Os04g30720
4	18361434	A	T	five_prime_UTR	LOC_Os04g30720
4	18371824	A	G	five_prime_UTR	LOC_Os04g30740
4	18371873	C	T	five_prime_UTR	LOC_Os04g30740
4	18371887	G	T	five_prime_UTR	LOC_Os04g30740
4	18371893	C	G	five_prime_UTR	LOC_Os04g30740
4	18382688	G	T	five_prime_UTR	LOC_Os04g30760
4	18382697	C	G	five_prime_UTR	LOC_Os04g30760
4	18382878	G	A	five_prime_UTR	LOC_Os04g30760
4	18392732	T	C	five_prime_UTR	LOC_Os04g30770
4	18407440	T	A	five_prime_UTR	LOC_Os04g30790
4	18415335	T	C	five_prime_UTR	LOC_Os04g30800
4	18457682	T	C	five_prime_UTR	LOC_Os04g30890
4	18457764	G	A	five_prime_UTR	LOC_Os04g30890
4	18458057	T	C	five_prime_UTR	LOC_Os04g30890
4	18520478	G	A	five_prime_UTR	LOC_Os04g31000
4	18520482	C	T	five_prime_UTR	LOC_Os04g31000
4	18535109	C	G	five_prime_UTR	LOC_Os04g31010
4	18535152	T	A	five_prime_UTR	LOC_Os04g31010
4	18547326	G	A	five_prime_UTR	LOC_Os04g31030
4	18547373	C	G	five_prime_UTR	LOC_Os04g31030
4	18547376	C	T	five_prime_UTR	LOC_Os04g31030
4	18547424	G	A	five_prime_UTR	LOC_Os04g31030
4	18547454	G	A	five_prime_UTR	LOC_Os04g31030
4	18547455	T	G	five_prime_UTR	LOC_Os04g31030
4	18547478	C	T	five_prime_UTR	LOC_Os04g31030
4	18547483	A	G	five_prime_UTR	LOC_Os04g31030
4	18547530	T	G	five_prime_UTR	LOC_Os04g31030
4	18547532	G	T	five_prime_UTR	LOC_Os04g31030
4	18547536	C	T	five_prime_UTR	LOC_Os04g31030
4	18547538	T	G	five_prime_UTR	LOC_Os04g31030
4	18547573	C	G	five_prime_UTR	LOC_Os04g31030
4	18547581	A	G	five_prime_UTR	LOC_Os04g31030
4	18547586	C	T	five_prime_UTR	LOC_Os04g31030
4	18547647	T	C	five_prime_UTR	LOC_Os04g31030
4	18547664	A	G	five_prime_UTR	LOC_Os04g31030
4	18547696	G	A	five_prime_UTR	LOC_Os04g31030
4	18547743	A	G	five_prime_UTR	LOC_Os04g31030
4	18547749	G	A	five_prime_UTR	LOC_Os04g31030
4	18547768	G	A	five_prime_UTR	LOC_Os04g31030
4	18547853	G	T	five_prime_UTR	LOC_Os04g31030
4	18547944	G	C	five_prime_UTR	LOC_Os04g31030
4	18547982	C	G	five_prime_UTR	LOC_Os04g31030
4	18548028	C	A	five_prime_UTR	LOC_Os04g31030
4	18551336	G	C	five_prime_UTR	LOC_Os04g31040
4	18551343	A	T	five_prime_UTR	LOC_Os04g31040
4	18551361	C	A	five_prime_UTR	LOC_Os04g31040
4	18551371	A	G	five_prime_UTR	LOC_Os04g31040
4	18551509	G	A	five_prime_UTR	LOC_Os04g31040
4	18551520	T	C	five_prime_UTR	LOC_Os04g31040
4	18551549	T	G	five_prime_UTR	LOC_Os04g31040
4	18551574	T	A	five_prime_UTR	LOC_Os04g31040
4	18560217	T	C	five_prime_UTR	LOC_Os04g31070
4	18560247	C	T	five_prime_UTR	LOC_Os04g31070
4	18560249	G	C	five_prime_UTR	LOC_Os04g31070
4	18560285	G	T	five_prime_UTR	LOC_Os04g31070
4	18560298	C	T	five_prime_UTR	LOC_Os04g31070
4	18560549	T	C	five_prime_UTR	LOC_Os04g31070
4	18602876	T	C	five_prime_UTR	LOC_Os04g31120
4	18602946	A	C	five_prime_UTR	LOC_Os04g31120
4	18602951	T	C	five_prime_UTR	LOC_Os04g31120
4	18602973	C	T	five_prime_UTR	LOC_Os04g31120
4	18602982	T	C	five_prime_UTR	LOC_Os04g31120
4	18637427	C	A	five_prime_UTR	LOC_Os04g31170
4	18637438	A	T	five_prime_UTR	LOC_Os04g31170
4	18656133	G	T	five_prime_UTR	LOC_Os04g31180
4	18659765	C	T	five_prime_UTR	LOC_Os04g31190
4	18746908	T	C	five_prime_UTR	LOC_Os04g31340
4	18746958	A	G	five_prime_UTR	LOC_Os04g31340
4	18747093	G	A	five_prime_UTR	LOC_Os04g31340
4	18757744	G	A	five_prime_UTR	LOC_Os04g31350
4	18825894	C	T	five_prime_UTR	LOC_Os04g31470
4	18869489	T	G	five_prime_UTR	LOC_Os04g31550
4	18869594	C	T	five_prime_UTR	LOC_Os04g31550
4	18877322	G	A	five_prime_UTR	LOC_Os04g31580
4	18877550	C	A	five_prime_UTR	LOC_Os04g31580
4	18877558	C	T	five_prime_UTR	LOC_Os04g31580
4	18877754	A	C	five_prime_UTR	LOC_Os04g31580
4	18877762	G	T	five_prime_UTR	LOC_Os04g31580
4	18877792	T	G	five_prime_UTR	LOC_Os04g31580
4	18877896	A	G	five_prime_UTR	LOC_Os04g31580
4	18934483	T	C	five_prime_UTR	LOC_Os04g31620
4	18934753	C	T	five_prime_UTR	LOC_Os04g31620
4	18987810	C	A	five_prime_UTR	LOC_Os04g31700
4	18988091	G	A	five_prime_UTR	LOC_Os04g31700
4	12645921	G	C	five_prime_UTR	LOC_Os04g22360
4	12645820	A	C	five_prime_UTR	LOC_Os04g22360
4	19004950	G	A	five_prime_UTR	LOC_Os04g31760
4	19035985	A	T	five_prime_UTR	LOC_Os04g31790
4	19036063	G	C	five_prime_UTR	LOC_Os04g31790
4	19042724	A	G	five_prime_UTR	LOC_Os04g31804
4	19042871	G	T	five_prime_UTR	LOC_Os04g31804
4	19106180	C	A	five_prime_UTR	LOC_Os04g31900
4	19113898	A	G	five_prime_UTR	LOC_Os04g31910
4	19113947	A	T	five_prime_UTR	LOC_Os04g31910
4	19114196	C	A	five_prime_UTR	LOC_Os04g31910
4	19122658	C	G	five_prime_UTR	LOC_Os04g31924
4	19122746	T	C	five_prime_UTR	LOC_Os04g31924
4	19134546	G	C	five_prime_UTR	LOC_Os04g31950
4	19169159	C	G	five_prime_UTR	LOC_Os04g32010
4	19176597	G	A	five_prime_UTR	LOC_Os04g32020
4	19176608	G	A	five_prime_UTR	LOC_Os04g32020
4	19229730	G	T	five_prime_UTR	LOC_Os04g32060
4	19233152	A	C	five_prime_UTR	LOC_Os04g32070
4	19233155	C	G	five_prime_UTR	LOC_Os04g32070
4	19240518	A	G	five_prime_UTR	LOC_Os04g32090
4	12385646	G	A	five_prime_UTR	LOC_Os04g21860
4	12366495	G	C	five_prime_UTR	LOC_Os04g21820
4	12366485	T	C	five_prime_UTR	LOC_Os04g21820
4	12366483	T	C	five_prime_UTR	LOC_Os04g21820
4	19294332	A	T	five_prime_UTR	LOC_Os04g32180
4	19334654	C	T	five_prime_UTR	LOC_Os04g32270
4	19334788	T	C	five_prime_UTR	LOC_Os04g32270
4	12279440	T	G	five_prime_UTR	LOC_Os04g21710
4	12279378	T	C	five_prime_UTR	LOC_Os04g21710
4	19383597	G	A	five_prime_UTR	LOC_Os04g32340
4	12252688	C	G	five_prime_UTR	LOC_Os04g21660
4	12252649	A	T	five_prime_UTR	LOC_Os04g21660
4	12247081	T	C	five_prime_UTR	LOC_Os04g21650
4	12246894	A	G	five_prime_UTR	LOC_Os04g21650
4	12246696	T	C	five_prime_UTR	LOC_Os04g21650
4	19411589	T	C	five_prime_UTR	LOC_Os04g32370
4	19430080	C	A	five_prime_UTR	LOC_Os04g32404
4	19453740	T	C	five_prime_UTR	LOC_Os04g32460
4	19454098	A	G	five_prime_UTR	LOC_Os04g32460
4	19480003	C	A	five_prime_UTR	LOC_Os04g32470
4	19480037	C	T	five_prime_UTR	LOC_Os04g32470
4	19480048	G	T	five_prime_UTR	LOC_Os04g32470
4	19591903	G	A	five_prime_UTR	LOC_Os04g32540
4	12047191	A	T	five_prime_UTR	LOC_Os04g21340
4	12047086	T	C	five_prime_UTR	LOC_Os04g21340
4	12047082	T	G	five_prime_UTR	LOC_Os04g21340
4	19599302	C	G	five_prime_UTR	LOC_Os04g32550
4	19601384	T	A	five_prime_UTR	LOC_Os04g32560
4	19601548	T	G	five_prime_UTR	LOC_Os04g32560
4	12027046	A	C	five_prime_UTR	LOC_Os04g21320
4	12027006	C	T	five_prime_UTR	LOC_Os04g21320
4	19627290	T	G	five_prime_UTR	LOC_Os04g32600
4	19651665	G	T	five_prime_UTR	LOC_Os04g32620
4	19652067	A	G	five_prime_UTR	LOC_Os04g32620
4	19684961	C	T	five_prime_UTR	LOC_Os04g32660
4	19684971	G	A	five_prime_UTR	LOC_Os04g32660
4	19684990	C	T	five_prime_UTR	LOC_Os04g32660
4	19685003	T	G	five_prime_UTR	LOC_Os04g32660
4	19685062	C	T	five_prime_UTR	LOC_Os04g32660
4	19685076	C	T	five_prime_UTR	LOC_Os04g32660
4	19685142	T	C	five_prime_UTR	LOC_Os04g32660
4	19685359	T	G	five_prime_UTR	LOC_Os04g32660
4	19695372	G	C	five_prime_UTR	LOC_Os04g32690
4	19695430	T	A	five_prime_UTR	LOC_Os04g32690
4	19695473	A	G	five_prime_UTR	LOC_Os04g32690
4	19695567	G	A	five_prime_UTR	LOC_Os04g32690
4	19695636	T	C	five_prime_UTR	LOC_Os04g32690
4	19711091	C	G	five_prime_UTR	LOC_Os04g32700
4	11888144	A	T	five_prime_UTR	LOC_Os04g21120
4	11888121	C	T	five_prime_UTR	LOC_Os04g21120
4	11888098	A	G	five_prime_UTR	LOC_Os04g21120
4	11887903	C	G	five_prime_UTR	LOC_Os04g21120
4	11887880	T	G	five_prime_UTR	LOC_Os04g21120
4	19760809	G	A	five_prime_UTR	LOC_Os04g32760
4	19760810	C	T	five_prime_UTR	LOC_Os04g32760
4	19760832	G	A	five_prime_UTR	LOC_Os04g32760
4	19760996	C	T	five_prime_UTR	LOC_Os04g32760
4	19761001	G	A	five_prime_UTR	LOC_Os04g32760
4	19761008	A	G	five_prime_UTR	LOC_Os04g32760
4	19761054	T	C	five_prime_UTR	LOC_Os04g32760
4	19761056	C	T	five_prime_UTR	LOC_Os04g32760
4	19761090	T	C	five_prime_UTR	LOC_Os04g32760
4	19826382	G	C	five_prime_UTR	LOC_Os04g32840
4	19826412	C	T	five_prime_UTR	LOC_Os04g32840
4	19835486	A	G	five_prime_UTR	LOC_Os04g32850
4	11801277	A	T	five_prime_UTR	LOC_Os04g20990
4	19841566	T	C	five_prime_UTR	LOC_Os04g32860
4	19841727	G	T	five_prime_UTR	LOC_Os04g32860
4	19865700	C	T	five_prime_UTR	LOC_Os04g32890
4	19893628	C	G	five_prime_UTR	LOC_Os04g32930
4	19893636	A	T	five_prime_UTR	LOC_Os04g32930
4	19893675	G	T	five_prime_UTR	LOC_Os04g32930
4	19893692	C	T	five_prime_UTR	LOC_Os04g32930
4	19893720	G	A	five_prime_UTR	LOC_Os04g32930
4	11743992	T	C	five_prime_UTR	LOC_Os04g20920
4	19900129	G	A	five_prime_UTR	LOC_Os04g32940
4	19900252	T	C	five_prime_UTR	LOC_Os04g32940
4	19900253	A	T	five_prime_UTR	LOC_Os04g32940
4	19900465	A	G	five_prime_UTR	LOC_Os04g32940
4	19920994	T	A	five_prime_UTR	LOC_Os04g32960
4	20021258	T	A	five_prime_UTR	LOC_Os04g33080
4	20065221	T	C	five_prime_UTR	LOC_Os04g33150
4	20065366	G	A	five_prime_UTR	LOC_Os04g33150
4	11569588	G	C	five_prime_UTR	LOC_Os04g20680
4	11569520	T	G	five_prime_UTR	LOC_Os04g20680
4	11569519	A	G	five_prime_UTR	LOC_Os04g20680
4	11569429	G	A	five_prime_UTR	LOC_Os04g20680
4	20077925	G	C	five_prime_UTR	LOC_Os04g33190
4	20077928	G	A	five_prime_UTR	LOC_Os04g33190
4	20078033	G	A	five_prime_UTR	LOC_Os04g33190
4	20078034	C	A	five_prime_UTR	LOC_Os04g33190
4	20083986	G	A	five_prime_UTR	LOC_Os04g33200
4	20099643	G	A	five_prime_UTR	LOC_Os04g33220
4	20099739	C	T	five_prime_UTR	LOC_Os04g33220
4	20100182	A	G	five_prime_UTR	LOC_Os04g33220
4	20100284	G	A	five_prime_UTR	LOC_Os04g33220
4	20100410	G	C	five_prime_UTR	LOC_Os04g33220
4	20109642	G	A	five_prime_UTR	LOC_Os04g33240
4	20109646	A	T	five_prime_UTR	LOC_Os04g33240
4	20124630	C	G	five_prime_UTR	LOC_Os04g33280
4	20124721	A	C	five_prime_UTR	LOC_Os04g33280
4	20124733	A	C	five_prime_UTR	LOC_Os04g33280
4	20124786	T	C	five_prime_UTR	LOC_Os04g33280
4	20125120	A	G	five_prime_UTR	LOC_Os04g33280
4	11510878	G	A	five_prime_UTR	LOC_Os04g20590
4	20139034	C	G	five_prime_UTR	LOC_Os04g33300
4	11478091	A	C	five_prime_UTR	LOC_Os04g20560
4	11454103	T	A	five_prime_UTR	LOC_Os04g20474
4	11454098	A	G	five_prime_UTR	LOC_Os04g20474
4	11453817	T	C	five_prime_UTR	LOC_Os04g20474
4	11453657	A	T	five_prime_UTR	LOC_Os04g20474
4	11453604	G	A	five_prime_UTR	LOC_Os04g20474
4	11453593	A	G	five_prime_UTR	LOC_Os04g20474
4	11453574	C	T	five_prime_UTR	LOC_Os04g20474
4	11453570	C	T	five_prime_UTR	LOC_Os04g20474
4	11453482	T	C	five_prime_UTR	LOC_Os04g20474
4	11453085	C	T	five_prime_UTR	LOC_Os04g20474
4	11452177	C	T	five_prime_UTR	LOC_Os04g20474
4	20200176	C	T	five_prime_UTR	LOC_Os04g33360
4	20200208	A	G	five_prime_UTR	LOC_Os04g33360
4	20200497	C	T	five_prime_UTR	LOC_Os04g33360
4	11425828	C	A	five_prime_UTR	LOC_Os04g20424
4	11425740	A	G	five_prime_UTR	LOC_Os04g20424
4	11425639	A	C	five_prime_UTR	LOC_Os04g20424
4	20221323	T	A	five_prime_UTR	LOC_Os04g33450
4	11408926	C	T	five_prime_UTR	LOC_Os04g20400
4	11408558	C	T	five_prime_UTR	LOC_Os04g20400
4	11408524	C	T	five_prime_UTR	LOC_Os04g20400
4	20236376	A	G	five_prime_UTR	LOC_Os04g33400
4	20245368	A	G	five_prime_UTR	LOC_Os04g33470
4	20250230	C	G	five_prime_UTR	LOC_Os04g33480
4	20250252	T	C	five_prime_UTR	LOC_Os04g33480
4	11375491	A	T	five_prime_UTR	LOC_Os04g20330
4	11375368	C	T	five_prime_UTR	LOC_Os04g20330
4	11375358	G	A	five_prime_UTR	LOC_Os04g20330
4	20280397	C	T	five_prime_UTR	LOC_Os04g33520
4	20283573	G	A	five_prime_UTR	LOC_Os04g33530
4	11336046	T	C	five_prime_UTR	LOC_Os04g20280
4	11336034	A	T	five_prime_UTR	LOC_Os04g20280
4	20319162	A	G	five_prime_UTR	LOC_Os04g33570
4	20319692	G	A	five_prime_UTR	LOC_Os04g33570
4	11316500	T	C	five_prime_UTR	LOC_Os04g20270
4	11316471	C	T	five_prime_UTR	LOC_Os04g20270
4	11316332	G	C	five_prime_UTR	LOC_Os04g20270
4	20348488	G	A	five_prime_UTR	LOC_Os04g33600
4	20358396	T	C	five_prime_UTR	LOC_Os04g33610
4	11272527	C	A	five_prime_UTR	LOC_Os04g20220
4	20373110	A	G	five_prime_UTR	LOC_Os04g33640
4	11264530	C	A	five_prime_UTR	LOC_Os04g20210
4	11264526	A	C	five_prime_UTR	LOC_Os04g20210
4	11264513	A	G	five_prime_UTR	LOC_Os04g20210
4	11264474	A	C	five_prime_UTR	LOC_Os04g20210
4	11264434	G	A	five_prime_UTR	LOC_Os04g20210
4	11264405	C	A	five_prime_UTR	LOC_Os04g20210
4	11264164	A	C	five_prime_UTR	LOC_Os04g20210
4	20398153	C	G	five_prime_UTR	LOC_Os04g33690
4	20398162	A	G	five_prime_UTR	LOC_Os04g33690
4	11237092	A	C	five_prime_UTR	LOC_Os04g20164
4	11236636	G	A	five_prime_UTR	LOC_Os04g20164
4	11236613	T	C	five_prime_UTR	LOC_Os04g20164
4	20457923	G	C	five_prime_UTR	LOC_Os04g33780
4	20457962	T	C	five_prime_UTR	LOC_Os04g33780
4	20458118	T	C	five_prime_UTR	LOC_Os04g33780
4	20485915	G	T	five_prime_UTR	LOC_Os04g33820
4	20496089	A	G	five_prime_UTR	LOC_Os04g33830
4	20528906	T	C	five_prime_UTR	LOC_Os04g33885
4	20528945	T	C	five_prime_UTR	LOC_Os04g33885
4	20528963	T	C	five_prime_UTR	LOC_Os04g33885
4	20529068	G	T	five_prime_UTR	LOC_Os04g33885
4	20529151	G	A	five_prime_UTR	LOC_Os04g33885
4	20543504	G	A	five_prime_UTR	LOC_Os04g33920
4	20550129	G	T	five_prime_UTR	LOC_Os04g33950
4	11082840	G	A	five_prime_UTR	LOC_Os04g19870
4	11082831	A	G	five_prime_UTR	LOC_Os04g19870
4	11082821	G	T	five_prime_UTR	LOC_Os04g19870
4	11082806	C	T	five_prime_UTR	LOC_Os04g19870
4	11082754	A	G	five_prime_UTR	LOC_Os04g19870
4	11082658	A	G	five_prime_UTR	LOC_Os04g19870
4	11082638	G	A	five_prime_UTR	LOC_Os04g19870
4	11082541	C	T	five_prime_UTR	LOC_Os04g19870
4	11082494	T	C	five_prime_UTR	LOC_Os04g19870
4	11082438	C	G	five_prime_UTR	LOC_Os04g19870
4	11082424	T	C	five_prime_UTR	LOC_Os04g19870
4	11082358	C	T	five_prime_UTR	LOC_Os04g19870
4	11082337	G	T	five_prime_UTR	LOC_Os04g19870
4	11082291	C	T	five_prime_UTR	LOC_Os04g19870
4	11082287	C	T	five_prime_UTR	LOC_Os04g19870
4	11082100	T	C	five_prime_UTR	LOC_Os04g19870
4	11082084	G	T	five_prime_UTR	LOC_Os04g19870
4	11081938	C	T	five_prime_UTR	LOC_Os04g19870
4	11081924	C	T	five_prime_UTR	LOC_Os04g19870
4	11081916	A	G	five_prime_UTR	LOC_Os04g19870
4	11081886	T	C	five_prime_UTR	LOC_Os04g19870
4	11081834	G	A	five_prime_UTR	LOC_Os04g19870
4	11081771	C	T	five_prime_UTR	LOC_Os04g19870
4	11081757	A	G	five_prime_UTR	LOC_Os04g19870
4	11081652	A	G	five_prime_UTR	LOC_Os04g19870
4	11081616	G	A	five_prime_UTR	LOC_Os04g19870
4	11081588	G	A	five_prime_UTR	LOC_Os04g19870
4	11081528	T	G	five_prime_UTR	LOC_Os04g19870
4	11081522	T	C	five_prime_UTR	LOC_Os04g19870
4	20560855	T	C	five_prime_UTR	LOC_Os04g33970
4	20560925	G	A	five_prime_UTR	LOC_Os04g33970
4	11060566	A	G	five_prime_UTR	LOC_Os04g19800
4	11060441	C	A	five_prime_UTR	LOC_Os04g19800
4	11033385	C	T	five_prime_UTR	LOC_Os04g19750
4	20640401	C	T	five_prime_UTR	LOC_Os04g34080
4	20640441	A	G	five_prime_UTR	LOC_Os04g34080
4	20640667	G	C	five_prime_UTR	LOC_Os04g34080
4	20690903	T	C	five_prime_UTR	LOC_Os04g34140
4	20738834	T	C	five_prime_UTR	LOC_Os04g34240
4	20738848	G	A	five_prime_UTR	LOC_Os04g34240
4	20738855	C	G	five_prime_UTR	LOC_Os04g34240
4	20738933	C	A	five_prime_UTR	LOC_Os04g34240
4	20738939	T	A	five_prime_UTR	LOC_Os04g34240
4	20739137	A	C	five_prime_UTR	LOC_Os04g34240
4	20739186	G	A	five_prime_UTR	LOC_Os04g34240
4	20739187	T	C	five_prime_UTR	LOC_Os04g34240
4	20739215	G	T	five_prime_UTR	LOC_Os04g34240
4	20739307	T	G	five_prime_UTR	LOC_Os04g34240
4	20739329	C	A	five_prime_UTR	LOC_Os04g34240
4	20757846	C	T	five_prime_UTR	LOC_Os04g34270
4	20757932	T	A	five_prime_UTR	LOC_Os04g34270
4	20757933	A	C	five_prime_UTR	LOC_Os04g34270
4	20757943	G	A	five_prime_UTR	LOC_Os04g34270
4	20758027	G	C	five_prime_UTR	LOC_Os04g34270
4	20758065	A	T	five_prime_UTR	LOC_Os04g34270
4	20758225	A	C	five_prime_UTR	LOC_Os04g34270
4	20758303	G	A	five_prime_UTR	LOC_Os04g34270
4	20758343	A	G	five_prime_UTR	LOC_Os04g34270
4	20758360	T	G	five_prime_UTR	LOC_Os04g34270
4	20817982	C	T	five_prime_UTR	LOC_Os04g34370
4	20852204	A	T	five_prime_UTR	LOC_Os04g34440
4	20862614	C	T	five_prime_UTR	LOC_Os04g34450
4	20862622	C	T	five_prime_UTR	LOC_Os04g34450
4	20873411	C	T	five_prime_UTR	LOC_Os04g34460
4	20873458	C	T	five_prime_UTR	LOC_Os04g34460
4	20882452	C	A	five_prime_UTR	LOC_Os04g34490
4	20941575	C	T	five_prime_UTR	LOC_Os04g34610
4	10680464	T	C	five_prime_UTR	LOC_Os04g19230
4	10680452	T	C	five_prime_UTR	LOC_Os04g19230
4	10624964	G	T	five_prime_UTR	LOC_Os04g19140
4	21227235	T	G	five_prime_UTR	LOC_Os04g34930
4	21227379	T	A	five_prime_UTR	LOC_Os04g34930
4	21273033	G	A	five_prime_UTR	LOC_Os04g35000
4	21281740	A	G	five_prime_UTR	LOC_Os04g35020
4	21288730	C	T	five_prime_UTR	LOC_Os04g35030
4	21288760	T	C	five_prime_UTR	LOC_Os04g35030
4	21332440	G	A	five_prime_UTR	LOC_Os04g35100
4	21539457	G	T	five_prime_UTR	LOC_Os04g35410
4	21547064	A	G	five_prime_UTR	LOC_Os04g35420
4	21547337	T	G	five_prime_UTR	LOC_Os04g35420
4	21559284	T	C	five_prime_UTR	LOC_Os04g35430
4	21600709	A	C	five_prime_UTR	LOC_Os04g35500
4	21600841	A	G	five_prime_UTR	LOC_Os04g35500
4	21600853	T	C	five_prime_UTR	LOC_Os04g35500
4	21623005	G	A	five_prime_UTR	LOC_Os04g35520
4	21637894	C	A	five_prime_UTR	LOC_Os04g35540
4	9993571	G	A	five_prime_UTR	LOC_Os04g18090
4	9939773	C	T	five_prime_UTR	LOC_Os04g18030
4	9939765	C	T	five_prime_UTR	LOC_Os04g18030
4	9939684	A	T	five_prime_UTR	LOC_Os04g18030
4	9928141	C	T	five_prime_UTR	LOC_Os04g18020
4	9928128	T	C	five_prime_UTR	LOC_Os04g18020
4	9928097	G	A	five_prime_UTR	LOC_Os04g18020
4	9928055	C	T	five_prime_UTR	LOC_Os04g18020
4	9928003	C	T	five_prime_UTR	LOC_Os04g18020
4	9927906	C	A	five_prime_UTR	LOC_Os04g18020
4	9927836	A	T	five_prime_UTR	LOC_Os04g18020
4	9927789	G	C	five_prime_UTR	LOC_Os04g18020
4	9927716	A	T	five_prime_UTR	LOC_Os04g18020
4	9927697	G	A	five_prime_UTR	LOC_Os04g18020
4	9927623	G	C	five_prime_UTR	LOC_Os04g18020
4	9927593	G	A	five_prime_UTR	LOC_Os04g18020
4	9927567	C	T	five_prime_UTR	LOC_Os04g18020
4	9927555	A	G	five_prime_UTR	LOC_Os04g18020
4	9927524	T	C	five_prime_UTR	LOC_Os04g18020
4	9927494	A	G	five_prime_UTR	LOC_Os04g18020
4	9927298	A	C	five_prime_UTR	LOC_Os04g18020
4	9927114	G	A	five_prime_UTR	LOC_Os04g18020
4	21791537	T	A	five_prime_UTR	LOC_Os04g35750
4	21791566	A	G	five_prime_UTR	LOC_Os04g35750
4	21791736	A	G	five_prime_UTR	LOC_Os04g35750
4	21799287	A	G	five_prime_UTR	LOC_Os04g35780
4	21799444	T	C	five_prime_UTR	LOC_Os04g35780
4	21799487	G	A	five_prime_UTR	LOC_Os04g35780
4	21817580	G	C	five_prime_UTR	LOC_Os04g35800
4	9687554	T	C	five_prime_UTR	LOC_Os04g17680
4	22143803	T	C	five_prime_UTR	LOC_Os04g36650
4	22158479	T	C	five_prime_UTR	LOC_Os04g36670
4	22182604	C	G	five_prime_UTR	LOC_Os04g36720
4	22189047	C	T	five_prime_UTR	LOC_Os04g36730
4	22189166	T	C	five_prime_UTR	LOC_Os04g36730
4	22189169	T	C	five_prime_UTR	LOC_Os04g36730
4	22189232	G	T	five_prime_UTR	LOC_Os04g36730
4	22201057	T	C	five_prime_UTR	LOC_Os04g36750
4	22230006	G	A	five_prime_UTR	LOC_Os04g36820
4	22230011	T	A	five_prime_UTR	LOC_Os04g36820
4	22231308	C	T	five_prime_UTR	LOC_Os04g36830
4	22231328	T	C	five_prime_UTR	LOC_Os04g36830
4	22231332	C	T	five_prime_UTR	LOC_Os04g36830
4	22231423	C	T	five_prime_UTR	LOC_Os04g36830
4	22232389	G	A	five_prime_UTR	LOC_Os04g36830
4	22232439	G	C	five_prime_UTR	LOC_Os04g36830
4	22232592	T	C	five_prime_UTR	LOC_Os04g36830
4	22232669	G	C	five_prime_UTR	LOC_Os04g36830
4	22232751	A	C	five_prime_UTR	LOC_Os04g36830
4	22232874	C	G	five_prime_UTR	LOC_Os04g36830
4	22233139	C	T	five_prime_UTR	LOC_Os04g36830
4	22233194	A	G	five_prime_UTR	LOC_Os04g36830
4	22233218	G	A	five_prime_UTR	LOC_Os04g36830
4	22233246	A	C	five_prime_UTR	LOC_Os04g36830
4	22233453	A	G	five_prime_UTR	LOC_Os04g36830
4	22233555	A	G	five_prime_UTR	LOC_Os04g36830
4	22234190	T	G	five_prime_UTR	LOC_Os04g36830
4	22234267	A	G	five_prime_UTR	LOC_Os04g36830
4	22234357	T	C	five_prime_UTR	LOC_Os04g36830
4	22234727	C	G	five_prime_UTR	LOC_Os04g36830
4	22234918	T	C	five_prime_UTR	LOC_Os04g36830
4	22235123	T	C	five_prime_UTR	LOC_Os04g36830
4	22235608	A	G	five_prime_UTR	LOC_Os04g36830
4	22235662	G	A	five_prime_UTR	LOC_Os04g36830
4	22235716	G	A	five_prime_UTR	LOC_Os04g36830
4	22235835	C	T	five_prime_UTR	LOC_Os04g36830
4	22235886	T	G	five_prime_UTR	LOC_Os04g36830
4	22236513	C	T	five_prime_UTR	LOC_Os04g36830
4	22239240	G	A	five_prime_UTR	LOC_Os04g36840
4	22239284	A	C	five_prime_UTR	LOC_Os04g36840
4	22239344	T	A	five_prime_UTR	LOC_Os04g36840
4	22239467	C	G	five_prime_UTR	LOC_Os04g36840
4	22246682	C	A	five_prime_UTR	LOC_Os04g36859
4	22246690	T	C	five_prime_UTR	LOC_Os04g36859
4	22246698	A	G	five_prime_UTR	LOC_Os04g36859
4	22246723	T	C	five_prime_UTR	LOC_Os04g36859
4	22246834	T	C	five_prime_UTR	LOC_Os04g36859
4	22246951	T	C	five_prime_UTR	LOC_Os04g36859
4	22258296	T	C	five_prime_UTR	LOC_Os04g36890
4	22258313	C	T	five_prime_UTR	LOC_Os04g36890
4	22258354	C	A	five_prime_UTR	LOC_Os04g36890
4	9368222	T	C	five_prime_UTR	LOC_Os04g17100
4	9368084	C	T	five_prime_UTR	LOC_Os04g17100
4	22466751	A	T	five_prime_UTR	LOC_Os04g37790
4	22531005	T	G	five_prime_UTR	LOC_Os04g37880
4	22534493	C	G	five_prime_UTR	LOC_Os04g37904
4	22534586	G	A	five_prime_UTR	LOC_Os04g37904
4	22534720	C	A	five_prime_UTR	LOC_Os04g37904
4	22628259	T	C	five_prime_UTR	LOC_Os04g38026
4	22645343	A	T	five_prime_UTR	LOC_Os04g38042
4	8948346	A	C	five_prime_UTR	LOC_Os04g16450
4	8948286	A	G	five_prime_UTR	LOC_Os04g16450
4	22893831	G	T	five_prime_UTR	LOC_Os04g38530
4	22908543	A	G	five_prime_UTR	LOC_Os04g38550
4	8637508	G	A	five_prime_UTR	LOC_Os04g15920
4	8637294	T	C	five_prime_UTR	LOC_Os04g15920
4	8637167	G	A	five_prime_UTR	LOC_Os04g15920
4	8637164	G	A	five_prime_UTR	LOC_Os04g15920
4	8637122	G	A	five_prime_UTR	LOC_Os04g15920
4	8637102	T	C	five_prime_UTR	LOC_Os04g15920
4	8637041	G	A	five_prime_UTR	LOC_Os04g15920
4	23024048	T	A	five_prime_UTR	LOC_Os04g38740
4	8591357	G	T	five_prime_UTR	LOC_Os04g15820
4	8591278	T	A	five_prime_UTR	LOC_Os04g15820
4	8586364	C	T	five_prime_UTR	LOC_Os04g15800
4	8586257	C	G	five_prime_UTR	LOC_Os04g15800
4	8579067	C	T	five_prime_UTR	LOC_Os04g15790
4	8528536	T	G	five_prime_UTR	LOC_Os04g15690
4	8508540	A	G	five_prime_UTR	LOC_Os04g15650
4	8508425	G	C	five_prime_UTR	LOC_Os04g15650
4	8508387	C	T	five_prime_UTR	LOC_Os04g15650
4	8508267	G	A	five_prime_UTR	LOC_Os04g15650
4	8508190	C	G	five_prime_UTR	LOC_Os04g15650
4	8508122	G	A	five_prime_UTR	LOC_Os04g15650
4	8508073	C	T	five_prime_UTR	LOC_Os04g15650
4	8508070	C	T	five_prime_UTR	LOC_Os04g15650
4	23171522	G	T	five_prime_UTR	LOC_Os04g39020
4	23212336	A	G	five_prime_UTR	LOC_Os04g39060
4	23226267	C	T	five_prime_UTR	LOC_Os04g39080
4	23228959	C	A	five_prime_UTR	LOC_Os04g39090
4	23229121	G	C	five_prime_UTR	LOC_Os04g39090
4	23235858	T	C	five_prime_UTR	LOC_Os04g39100
4	23235936	C	A	five_prime_UTR	LOC_Os04g39100
4	23235952	G	T	five_prime_UTR	LOC_Os04g39100
4	23236030	G	A	five_prime_UTR	LOC_Os04g39100
4	23236061	G	A	five_prime_UTR	LOC_Os04g39100
4	23242285	G	A	five_prime_UTR	LOC_Os04g39110
4	23242373	A	G	five_prime_UTR	LOC_Os04g39110
4	23278475	A	C	five_prime_UTR	LOC_Os04g39150
4	23291434	T	C	five_prime_UTR	LOC_Os04g39170
4	8320602	T	C	five_prime_UTR	LOC_Os04g14810
4	8307224	G	A	five_prime_UTR	LOC_Os04g14790
4	8280356	T	A	five_prime_UTR	LOC_Os04g14760
4	8280319	A	T	five_prime_UTR	LOC_Os04g14760
4	8263151	G	T	five_prime_UTR	LOC_Os04g14710
4	8263107	T	A	five_prime_UTR	LOC_Os04g14710
4	8263095	T	C	five_prime_UTR	LOC_Os04g14710
4	8243908	G	C	five_prime_UTR	LOC_Os04g14690
4	8243832	A	G	five_prime_UTR	LOC_Os04g14690
4	8243702	G	T	five_prime_UTR	LOC_Os04g14690
4	8239312	C	A	five_prime_UTR	LOC_Os04g14680
4	8239305	C	T	five_prime_UTR	LOC_Os04g14680
4	8216681	C	A	five_prime_UTR	LOC_Os04g14654
4	8216595	T	C	five_prime_UTR	LOC_Os04g14654
4	23493143	A	T	five_prime_UTR	LOC_Os04g39440
4	23493144	A	C	five_prime_UTR	LOC_Os04g39440
4	8117540	A	C	five_prime_UTR	LOC_Os04g14510
4	8085839	T	C	five_prime_UTR	LOC_Os04g14450
4	8064930	G	C	five_prime_UTR	LOC_Os04g14410
4	8064912	T	A	five_prime_UTR	LOC_Os04g14410
4	8064651	G	A	five_prime_UTR	LOC_Os04g14410
4	23599557	T	G	five_prime_UTR	LOC_Os04g39600
4	23599684	T	C	five_prime_UTR	LOC_Os04g39600
4	23599731	C	T	five_prime_UTR	LOC_Os04g39600
4	23599798	G	A	five_prime_UTR	LOC_Os04g39600
4	23606669	C	T	five_prime_UTR	LOC_Os04g39610
4	23606672	T	G	five_prime_UTR	LOC_Os04g39610
4	23606700	T	C	five_prime_UTR	LOC_Os04g39610
4	23606818	A	C	five_prime_UTR	LOC_Os04g39610
4	23660882	C	A	five_prime_UTR	LOC_Os04g39700
4	7913928	G	A	five_prime_UTR	LOC_Os04g14150
4	7913883	G	T	five_prime_UTR	LOC_Os04g14150
4	7913880	G	C	five_prime_UTR	LOC_Os04g14150
4	7913871	C	G	five_prime_UTR	LOC_Os04g14150
4	23728218	A	C	five_prime_UTR	LOC_Os04g39840
4	23762701	T	G	five_prime_UTR	LOC_Os04g39900
4	23785659	C	T	five_prime_UTR	LOC_Os04g39950
4	23785663	G	A	five_prime_UTR	LOC_Os04g39950
4	23786316	A	T	five_prime_UTR	LOC_Os04g39950
4	23786363	A	C	five_prime_UTR	LOC_Os04g39950
4	23787046	G	A	five_prime_UTR	LOC_Os04g39950
4	23790995	T	C	five_prime_UTR	LOC_Os04g39970
4	23795671	T	C	five_prime_UTR	LOC_Os04g39980
4	23795865	C	T	five_prime_UTR	LOC_Os04g39980
4	23818604	C	A	five_prime_UTR	LOC_Os04g40020
4	23818717	T	C	five_prime_UTR	LOC_Os04g40020
4	23818761	C	T	five_prime_UTR	LOC_Os04g40020
4	23829882	A	G	five_prime_UTR	LOC_Os04g40040
4	23850916	T	C	five_prime_UTR	LOC_Os04g40060
4	23864231	A	C	five_prime_UTR	LOC_Os04g40080
4	23864392	T	C	five_prime_UTR	LOC_Os04g40080
4	23867825	A	G	five_prime_UTR	LOC_Os04g40090
4	23867865	C	T	five_prime_UTR	LOC_Os04g40090
4	23876381	T	C	five_prime_UTR	LOC_Os04g40100
4	23876400	G	A	five_prime_UTR	LOC_Os04g40100
4	23876401	C	A	five_prime_UTR	LOC_Os04g40100
4	23876402	G	C	five_prime_UTR	LOC_Os04g40100
4	23882796	A	T	five_prime_UTR	LOC_Os04g40130
4	23882960	C	T	five_prime_UTR	LOC_Os04g40130
4	23883185	T	C	five_prime_UTR	LOC_Os04g40130
4	23883255	A	C	five_prime_UTR	LOC_Os04g40130
4	23892693	C	A	five_prime_UTR	LOC_Os04g40150
4	23893150	A	C	five_prime_UTR	LOC_Os04g40150
4	23893836	C	T	five_prime_UTR	LOC_Os04g40150
4	23893852	C	A	five_prime_UTR	LOC_Os04g40150
4	23955518	C	A	five_prime_UTR	LOC_Os04g40290
4	23960113	G	A	five_prime_UTR	LOC_Os04g40300
4	23960170	A	G	five_prime_UTR	LOC_Os04g40300
4	23960290	T	C	five_prime_UTR	LOC_Os04g40300
4	23960317	T	G	five_prime_UTR	LOC_Os04g40300
4	23964229	T	G	five_prime_UTR	LOC_Os04g40310
4	23964250	A	G	five_prime_UTR	LOC_Os04g40310
4	23964295	A	T	five_prime_UTR	LOC_Os04g40310
4	23968317	C	T	five_prime_UTR	LOC_Os04g40320
4	23968403	A	C	five_prime_UTR	LOC_Os04g40320
4	23968408	G	T	five_prime_UTR	LOC_Os04g40320
4	7668524	A	G	five_prime_UTR	LOC_Os04g13750
4	23976088	T	C	five_prime_UTR	LOC_Os04g40330
4	23976098	T	C	five_prime_UTR	LOC_Os04g40330
4	23976103	A	C	five_prime_UTR	LOC_Os04g40330
4	23976128	C	A	five_prime_UTR	LOC_Os04g40330
4	23976169	G	T	five_prime_UTR	LOC_Os04g40330
4	23976221	C	T	five_prime_UTR	LOC_Os04g40330
4	23976275	C	T	five_prime_UTR	LOC_Os04g40330
4	23976650	T	G	five_prime_UTR	LOC_Os04g40330
4	23998852	C	T	five_prime_UTR	LOC_Os04g40370
4	23998900	C	T	five_prime_UTR	LOC_Os04g40370
4	23999001	G	A	five_prime_UTR	LOC_Os04g40370
4	23999039	A	G	five_prime_UTR	LOC_Os04g40370
4	24018422	A	G	five_prime_UTR	LOC_Os04g40410
4	24049112	A	G	five_prime_UTR	LOC_Os04g40470
4	24049168	C	A	five_prime_UTR	LOC_Os04g40470
4	24086547	A	C	five_prime_UTR	LOC_Os04g40560
4	24086572	G	A	five_prime_UTR	LOC_Os04g40560
4	24086577	C	T	five_prime_UTR	LOC_Os04g40560
4	24101153	G	T	five_prime_UTR	LOC_Os04g40590
4	24103035	G	T	five_prime_UTR	LOC_Os04g40600
4	24103053	T	A	five_prime_UTR	LOC_Os04g40600
4	24103106	A	C	five_prime_UTR	LOC_Os04g40600
4	24125704	A	T	five_prime_UTR	LOC_Os04g40640
4	24139535	T	A	five_prime_UTR	LOC_Os04g40670
4	24180915	C	T	five_prime_UTR	LOC_Os04g40740
4	24237263	G	A	five_prime_UTR	LOC_Os04g40840
4	24244057	G	T	five_prime_UTR	LOC_Os04g40860
4	24279666	A	G	five_prime_UTR	LOC_Os04g40910
4	24279760	G	T	five_prime_UTR	LOC_Os04g40910
4	7351689	T	C	five_prime_UTR	LOC_Os04g13260
4	24294112	A	G	five_prime_UTR	LOC_Os04g40920
4	24301736	C	A	five_prime_UTR	LOC_Os04g40940
4	7327218	A	T	five_prime_UTR	LOC_Os04g13230
4	24325861	A	T	five_prime_UTR	LOC_Os04g40990
4	24331082	G	A	five_prime_UTR	LOC_Os04g41000
4	24331131	T	C	five_prime_UTR	LOC_Os04g41000
4	24331290	G	C	five_prime_UTR	LOC_Os04g41000
4	24331293	T	G	five_prime_UTR	LOC_Os04g41000
4	24331464	A	G	five_prime_UTR	LOC_Os04g41000
4	24331467	A	C	five_prime_UTR	LOC_Os04g41000
4	24331486	C	T	five_prime_UTR	LOC_Os04g41000
4	24331525	T	G	five_prime_UTR	LOC_Os04g41000
4	24331978	G	C	five_prime_UTR	LOC_Os04g41000
4	24332147	C	T	five_prime_UTR	LOC_Os04g41000
4	24332324	A	G	five_prime_UTR	LOC_Os04g41000
4	24332395	G	T	five_prime_UTR	LOC_Os04g41000
4	24332510	A	G	five_prime_UTR	LOC_Os04g41000
4	24332584	A	T	five_prime_UTR	LOC_Os04g41000
4	24332767	T	G	five_prime_UTR	LOC_Os04g41000
4	24332878	T	C	five_prime_UTR	LOC_Os04g41000
4	24333123	A	C	five_prime_UTR	LOC_Os04g41000
4	24333779	A	G	five_prime_UTR	LOC_Os04g41000
4	24333899	G	A	five_prime_UTR	LOC_Os04g41000
4	7254886	A	G	five_prime_UTR	LOC_Os04g13150
4	7254781	C	G	five_prime_UTR	LOC_Os04g13150
4	7254778	G	A	five_prime_UTR	LOC_Os04g13150
4	24431650	C	T	five_prime_UTR	LOC_Os04g41200
4	24472529	T	C	five_prime_UTR	LOC_Os04g41238
4	24472547	G	A	five_prime_UTR	LOC_Os04g41238
4	24472604	A	C	five_prime_UTR	LOC_Os04g41238
4	24472775	C	T	five_prime_UTR	LOC_Os04g41238
4	24472806	A	G	five_prime_UTR	LOC_Os04g41238
4	24472810	T	C	five_prime_UTR	LOC_Os04g41238
4	24472898	A	G	five_prime_UTR	LOC_Os04g41238
4	24472968	G	A	five_prime_UTR	LOC_Os04g41238
4	24472978	C	T	five_prime_UTR	LOC_Os04g41238
4	24473075	G	A	five_prime_UTR	LOC_Os04g41238
4	24473084	G	T	five_prime_UTR	LOC_Os04g41238
4	24473146	A	G	five_prime_UTR	LOC_Os04g41238
4	24480792	T	C	five_prime_UTR	LOC_Os04g41260
4	7156903	T	C	five_prime_UTR	LOC_Os04g12970
4	24505660	C	A	five_prime_UTR	LOC_Os04g41300
4	24515261	T	C	five_prime_UTR	LOC_Os04g41320
4	24515267	G	A	five_prime_UTR	LOC_Os04g41320
4	24515629	G	A	five_prime_UTR	LOC_Os04g41320
4	24515679	A	C	five_prime_UTR	LOC_Os04g41320
4	24525330	G	A	five_prime_UTR	LOC_Os04g41330
4	24546434	C	G	five_prime_UTR	LOC_Os04g41400
4	24546687	T	C	five_prime_UTR	LOC_Os04g41400
4	24550575	C	T	five_prime_UTR	LOC_Os04g41410
4	24593270	T	C	five_prime_UTR	LOC_Os04g41490
4	24593462	A	T	five_prime_UTR	LOC_Os04g41490
4	24615742	A	C	five_prime_UTR	LOC_Os04g41510
4	24644173	C	A	five_prime_UTR	LOC_Os04g41550
4	24644181	G	A	five_prime_UTR	LOC_Os04g41550
4	24655105	T	C	five_prime_UTR	LOC_Os04g41570
4	24667276	T	C	five_prime_UTR	LOC_Os04g41580
4	24667494	A	G	five_prime_UTR	LOC_Os04g41580
4	24667643	C	T	five_prime_UTR	LOC_Os04g41580
4	24687747	T	C	five_prime_UTR	LOC_Os04g41620
4	24687785	A	G	five_prime_UTR	LOC_Os04g41620
4	24687806	A	T	five_prime_UTR	LOC_Os04g41620
4	24687838	T	C	five_prime_UTR	LOC_Os04g41620
4	24687865	A	G	five_prime_UTR	LOC_Os04g41620
4	24687887	G	T	five_prime_UTR	LOC_Os04g41620
4	24687897	G	A	five_prime_UTR	LOC_Os04g41620
4	24687912	T	A	five_prime_UTR	LOC_Os04g41620
4	24688048	A	G	five_prime_UTR	LOC_Os04g41620
4	24708822	G	A	five_prime_UTR	LOC_Os04g41680
4	24719647	T	C	five_prime_UTR	LOC_Os04g41700
4	24719737	T	A	five_prime_UTR	LOC_Os04g41700
4	24726029	G	T	five_prime_UTR	LOC_Os04g41710
4	6913309	C	A	five_prime_UTR	LOC_Os04g12499
4	24740725	G	A	five_prime_UTR	LOC_Os04g41740
4	24741072	T	C	five_prime_UTR	LOC_Os04g41740
4	24766312	C	T	five_prime_UTR	LOC_Os04g41810
4	6870777	T	A	five_prime_UTR	LOC_Os04g12430
4	6870761	C	T	five_prime_UTR	LOC_Os04g12430
4	24810353	C	A	five_prime_UTR	LOC_Os04g41870
4	24830359	C	G	five_prime_UTR	LOC_Os04g41900
4	24830469	C	T	five_prime_UTR	LOC_Os04g41900
4	24841432	C	A	five_prime_UTR	LOC_Os04g41920
4	24841546	A	C	five_prime_UTR	LOC_Os04g41920
4	24858151	T	C	five_prime_UTR	LOC_Os04g41960
4	24864004	T	A	five_prime_UTR	LOC_Os04g41970
4	24878301	G	A	five_prime_UTR	LOC_Os04g42000
4	24882802	T	C	five_prime_UTR	LOC_Os04g42010
4	24882925	A	G	five_prime_UTR	LOC_Os04g42010
4	24920455	G	A	five_prime_UTR	LOC_Os04g42100
4	24920586	T	A	five_prime_UTR	LOC_Os04g42100
4	24920589	T	G	five_prime_UTR	LOC_Os04g42100
4	24932136	C	A	five_prime_UTR	LOC_Os04g42110
4	24932227	T	C	five_prime_UTR	LOC_Os04g42110
4	24932253	C	T	five_prime_UTR	LOC_Os04g42110
4	24936131	C	G	five_prime_UTR	LOC_Os04g42120
4	24936146	T	C	five_prime_UTR	LOC_Os04g42120
4	24943205	G	A	five_prime_UTR	LOC_Os04g42134
4	24943210	A	C	five_prime_UTR	LOC_Os04g42134
4	24943240	A	G	five_prime_UTR	LOC_Os04g42134
4	24943271	G	A	five_prime_UTR	LOC_Os04g42134
4	24943276	A	G	five_prime_UTR	LOC_Os04g42134
4	24943320	C	T	five_prime_UTR	LOC_Os04g42134
4	24946103	A	G	five_prime_UTR	LOC_Os04g42140
4	24946621	A	G	five_prime_UTR	LOC_Os04g42140
4	24946629	G	T	five_prime_UTR	LOC_Os04g42140
4	24946639	G	A	five_prime_UTR	LOC_Os04g42140
4	24962878	T	C	five_prime_UTR	LOC_Os04g42174
4	24962889	A	G	five_prime_UTR	LOC_Os04g42174
4	24962905	G	A	five_prime_UTR	LOC_Os04g42174
4	24963056	T	C	five_prime_UTR	LOC_Os04g42174
4	24982083	A	G	five_prime_UTR	LOC_Os04g42240
4	24982108	G	T	five_prime_UTR	LOC_Os04g42240
4	6654489	C	T	five_prime_UTR	LOC_Os04g12090
4	6654459	G	C	five_prime_UTR	LOC_Os04g12090
4	25003604	C	T	five_prime_UTR	LOC_Os04g42260
4	6634358	C	G	five_prime_UTR	LOC_Os04g12080
4	6634311	C	A	five_prime_UTR	LOC_Os04g12080
4	6634261	C	T	five_prime_UTR	LOC_Os04g12080
4	6634165	T	C	five_prime_UTR	LOC_Os04g12080
4	25017245	T	C	five_prime_UTR	LOC_Os04g42290
4	25017530	T	A	five_prime_UTR	LOC_Os04g42290
4	25017609	A	G	five_prime_UTR	LOC_Os04g42290
4	25039030	A	T	five_prime_UTR	LOC_Os04g42320
4	25039230	C	T	five_prime_UTR	LOC_Os04g42320
4	25048464	T	C	five_prime_UTR	LOC_Os04g42330
4	25064071	T	A	five_prime_UTR	LOC_Os04g42360
4	25064074	A	T	five_prime_UTR	LOC_Os04g42360
4	25102290	C	T	five_prime_UTR	LOC_Os04g42420
4	25117997	G	A	five_prime_UTR	LOC_Os04g42444
4	25117998	C	T	five_prime_UTR	LOC_Os04g42444
4	25118057	G	T	five_prime_UTR	LOC_Os04g42444
4	25118108	A	G	five_prime_UTR	LOC_Os04g42444
4	6520573	T	C	five_prime_UTR	LOC_Os04g11890
4	25126765	A	T	five_prime_UTR	LOC_Os04g42470
4	25126941	C	T	five_prime_UTR	LOC_Os04g42470
4	25143194	T	C	five_prime_UTR	LOC_Os04g42480
4	25143346	T	C	five_prime_UTR	LOC_Os04g42480
4	25143496	G	A	five_prime_UTR	LOC_Os04g42480
4	6494465	G	A	five_prime_UTR	LOC_Os04g11830
4	6494438	G	A	five_prime_UTR	LOC_Os04g11830
4	6494345	G	A	five_prime_UTR	LOC_Os04g11830
4	6494291	G	T	five_prime_UTR	LOC_Os04g11830
4	25145879	G	A	five_prime_UTR	LOC_Os04g42490
4	6493928	T	C	five_prime_UTR	LOC_Os04g11830
4	6493800	G	A	five_prime_UTR	LOC_Os04g11830
4	6493791	C	A	five_prime_UTR	LOC_Os04g11830
4	6493790	C	A	five_prime_UTR	LOC_Os04g11830
4	6493644	A	T	five_prime_UTR	LOC_Os04g11830
4	6493585	C	A	five_prime_UTR	LOC_Os04g11830
4	6493563	C	T	five_prime_UTR	LOC_Os04g11830
4	6493047	G	A	five_prime_UTR	LOC_Os04g11830
4	6492643	G	A	five_prime_UTR	LOC_Os04g11830
4	6492443	T	C	five_prime_UTR	LOC_Os04g11830
4	6491938	A	G	five_prime_UTR	LOC_Os04g11830
4	6491879	A	C	five_prime_UTR	LOC_Os04g11830
4	6491746	A	G	five_prime_UTR	LOC_Os04g11830
4	6491744	A	T	five_prime_UTR	LOC_Os04g11830
4	6491077	A	G	five_prime_UTR	LOC_Os04g11830
4	6475447	T	A	five_prime_UTR	LOC_Os04g11820
4	6475384	C	T	five_prime_UTR	LOC_Os04g11820
4	25165799	T	C	five_prime_UTR	LOC_Os04g42520
4	25174936	G	A	five_prime_UTR	LOC_Os04g42540
4	25182233	C	A	five_prime_UTR	LOC_Os04g42570
4	25182283	T	G	five_prime_UTR	LOC_Os04g42570
4	6454629	A	G	five_prime_UTR	LOC_Os04g11790
4	25191270	G	C	five_prime_UTR	LOC_Os04g42590
4	25191598	A	C	five_prime_UTR	LOC_Os04g42590
4	25191611	C	T	five_prime_UTR	LOC_Os04g42590
4	25194032	C	T	five_prime_UTR	LOC_Os04g42600
4	25194065	T	C	five_prime_UTR	LOC_Os04g42600
4	25194265	G	A	five_prime_UTR	LOC_Os04g42600
4	25194306	T	C	five_prime_UTR	LOC_Os04g42600
4	25194310	C	T	five_prime_UTR	LOC_Os04g42600
4	25194357	T	C	five_prime_UTR	LOC_Os04g42600
4	25194361	A	G	five_prime_UTR	LOC_Os04g42600
4	25194368	C	T	five_prime_UTR	LOC_Os04g42600
4	25194638	C	G	five_prime_UTR	LOC_Os04g42600
4	6437698	T	C	five_prime_UTR	LOC_Os04g11750
4	6437689	G	A	five_prime_UTR	LOC_Os04g11750
4	25232482	G	T	five_prime_UTR	LOC_Os04g42650
4	25251416	T	C	five_prime_UTR	LOC_Os04g42690
4	25314536	C	A	five_prime_UTR	LOC_Os04g42770
4	6262723	A	T	five_prime_UTR	LOC_Os04g11450
4	6262689	C	A	five_prime_UTR	LOC_Os04g11450
4	6262612	T	A	five_prime_UTR	LOC_Os04g11450
4	6262585	T	G	five_prime_UTR	LOC_Os04g11450
4	6256285	T	C	five_prime_UTR	LOC_Os04g11440
4	6256208	A	C	five_prime_UTR	LOC_Os04g11440
4	6256077	T	C	five_prime_UTR	LOC_Os04g11440
4	25548915	A	G	five_prime_UTR	LOC_Os04g43160
4	25548975	A	T	five_prime_UTR	LOC_Os04g43160
4	25549190	T	G	five_prime_UTR	LOC_Os04g43160
4	25599310	C	G	five_prime_UTR	LOC_Os04g43270
4	5931244	A	C	five_prime_UTR	LOC_Os04g10940
4	5785702	C	T	five_prime_UTR	LOC_Os04g10650
4	5785660	T	C	five_prime_UTR	LOC_Os04g10650
4	5785635	G	A	five_prime_UTR	LOC_Os04g10650
4	25898378	C	A	five_prime_UTR	LOC_Os04g43750
4	5728190	T	G	five_prime_UTR	LOC_Os04g10530
4	5728159	G	A	five_prime_UTR	LOC_Os04g10530
4	5669946	A	G	five_prime_UTR	LOC_Os04g10434
4	5669337	T	C	five_prime_UTR	LOC_Os04g10434
4	5656118	G	C	five_prime_UTR	LOC_Os04g10420
4	5656113	G	T	five_prime_UTR	LOC_Os04g10420
4	5655903	A	C	five_prime_UTR	LOC_Os04g10420
4	5636791	C	T	five_prime_UTR	LOC_Os04g10400
4	5636784	T	C	five_prime_UTR	LOC_Os04g10400
4	5636775	C	T	five_prime_UTR	LOC_Os04g10400
4	5596680	C	T	five_prime_UTR	LOC_Os04g10360
4	5527119	G	T	five_prime_UTR	LOC_Os04g10240
4	5526924	T	C	five_prime_UTR	LOC_Os04g10240
4	5526923	G	A	five_prime_UTR	LOC_Os04g10240
4	5526884	T	C	five_prime_UTR	LOC_Os04g10240
4	5521948	C	T	five_prime_UTR	LOC_Os04g10214
4	5483828	A	G	five_prime_UTR	LOC_Os04g10150
4	5483804	C	T	five_prime_UTR	LOC_Os04g10150
4	5483667	T	C	five_prime_UTR	LOC_Os04g10150
4	5483632	G	A	five_prime_UTR	LOC_Os04g10150
4	5483576	A	G	five_prime_UTR	LOC_Os04g10150
4	5428507	G	T	five_prime_UTR	LOC_Os04g10060
4	5428486	A	T	five_prime_UTR	LOC_Os04g10060
4	5428453	G	A	five_prime_UTR	LOC_Os04g10060
4	5428423	C	G	five_prime_UTR	LOC_Os04g10060
4	5428358	G	C	five_prime_UTR	LOC_Os04g10060
4	5428351	C	T	five_prime_UTR	LOC_Os04g10060
4	5386011	T	A	five_prime_UTR	LOC_Os04g10010
4	5385996	G	A	five_prime_UTR	LOC_Os04g10010
4	5385945	A	T	five_prime_UTR	LOC_Os04g10010
4	5385908	C	T	five_prime_UTR	LOC_Os04g10010
4	5385757	C	A	five_prime_UTR	LOC_Os04g10010
4	5385738	A	T	five_prime_UTR	LOC_Os04g10010
4	5380234	A	G	five_prime_UTR	LOC_Os04g10000
4	5380138	T	C	five_prime_UTR	LOC_Os04g10000
4	26299859	G	A	five_prime_UTR	LOC_Os04g44430
4	5332531	C	T	five_prime_UTR	LOC_Os04g09920
4	5332403	A	G	five_prime_UTR	LOC_Os04g09920
4	5318082	T	G	five_prime_UTR	LOC_Os04g09900
4	5189872	A	G	five_prime_UTR	LOC_Os04g09670
4	5178470	T	C	five_prime_UTR	LOC_Os04g09654
4	5169020	A	G	five_prime_UTR	LOC_Os04g09620
4	5167857	C	T	five_prime_UTR	LOC_Os04g09620
4	5161964	G	A	five_prime_UTR	LOC_Os04g09604
4	5140102	C	A	five_prime_UTR	LOC_Os04g09580
4	5140062	C	G	five_prime_UTR	LOC_Os04g09580
4	5139847	G	A	five_prime_UTR	LOC_Os04g09580
4	5139694	T	C	five_prime_UTR	LOC_Os04g09580
4	5139263	G	T	five_prime_UTR	LOC_Os04g09580
4	5139114	T	C	five_prime_UTR	LOC_Os04g09580
4	5138960	A	C	five_prime_UTR	LOC_Os04g09580
4	5138956	C	T	five_prime_UTR	LOC_Os04g09580
4	5138954	T	C	five_prime_UTR	LOC_Os04g09580
4	5138863	T	C	five_prime_UTR	LOC_Os04g09580
4	5138823	G	A	five_prime_UTR	LOC_Os04g09580
4	5138808	G	A	five_prime_UTR	LOC_Os04g09580
4	5138803	C	T	five_prime_UTR	LOC_Os04g09580
4	5138773	T	C	five_prime_UTR	LOC_Os04g09580
4	5138699	C	T	five_prime_UTR	LOC_Os04g09580
4	5138665	C	T	five_prime_UTR	LOC_Os04g09580
4	5138627	C	T	five_prime_UTR	LOC_Os04g09580
4	5138625	A	G	five_prime_UTR	LOC_Os04g09580
4	5138606	A	G	five_prime_UTR	LOC_Os04g09580
4	5138543	G	A	five_prime_UTR	LOC_Os04g09580
4	5138532	C	A	five_prime_UTR	LOC_Os04g09580
4	5138001	T	C	five_prime_UTR	LOC_Os04g09580
4	5137963	G	A	five_prime_UTR	LOC_Os04g09580
4	5137954	C	T	five_prime_UTR	LOC_Os04g09580
4	5137895	G	A	five_prime_UTR	LOC_Os04g09580
4	5137887	C	T	five_prime_UTR	LOC_Os04g09580
4	5137526	C	G	five_prime_UTR	LOC_Os04g09580
4	5137460	G	A	five_prime_UTR	LOC_Os04g09580
4	5137440	C	T	five_prime_UTR	LOC_Os04g09580
4	5137401	A	G	five_prime_UTR	LOC_Os04g09580
4	5137380	C	T	five_prime_UTR	LOC_Os04g09580
4	5136982	T	A	five_prime_UTR	LOC_Os04g09580
4	5136961	G	A	five_prime_UTR	LOC_Os04g09580
4	5136834	T	C	five_prime_UTR	LOC_Os04g09580
4	5136419	T	C	five_prime_UTR	LOC_Os04g09580
4	5136360	G	A	five_prime_UTR	LOC_Os04g09580
4	5136209	G	A	five_prime_UTR	LOC_Os04g09580
4	5136124	G	A	five_prime_UTR	LOC_Os04g09580
4	5135619	G	C	five_prime_UTR	LOC_Os04g09580
4	5135590	T	C	five_prime_UTR	LOC_Os04g09580
4	5121094	A	C	five_prime_UTR	LOC_Os04g09540
4	5121058	C	G	five_prime_UTR	LOC_Os04g09540
4	5111960	C	T	five_prime_UTR	LOC_Os04g09530
4	5111831	A	T	five_prime_UTR	LOC_Os04g09530
4	5111806	A	G	five_prime_UTR	LOC_Os04g09530
4	5041021	G	C	five_prime_UTR	LOC_Os04g09430
4	5040742	T	A	five_prime_UTR	LOC_Os04g09430
4	5005293	C	A	five_prime_UTR	LOC_Os04g09390
4	5005281	C	T	five_prime_UTR	LOC_Os04g09390
4	4924133	G	A	five_prime_UTR	LOC_Os04g09260
4	4923966	T	C	five_prime_UTR	LOC_Os04g09260
4	4923944	G	A	five_prime_UTR	LOC_Os04g09260
4	4923914	G	A	five_prime_UTR	LOC_Os04g09260
4	4923899	C	T	five_prime_UTR	LOC_Os04g09260
4	4923858	G	A	five_prime_UTR	LOC_Os04g09260
4	4923841	A	G	five_prime_UTR	LOC_Os04g09260
4	4875490	C	T	five_prime_UTR	LOC_Os04g08828
4	4875476	G	T	five_prime_UTR	LOC_Os04g08828
4	4875395	A	C	five_prime_UTR	LOC_Os04g08828
4	4875380	G	A	five_prime_UTR	LOC_Os04g08828
4	4875343	C	T	five_prime_UTR	LOC_Os04g08828
4	4875234	A	G	five_prime_UTR	LOC_Os04g08828
4	4874418	C	A	five_prime_UTR	LOC_Os04g08828
4	4816950	C	T	five_prime_UTR	LOC_Os04g08800
4	4816824	A	T	five_prime_UTR	LOC_Os04g08800
4	4816764	A	G	five_prime_UTR	LOC_Os04g08800
4	4816711	A	T	five_prime_UTR	LOC_Os04g08800
4	4769965	G	A	five_prime_UTR	LOC_Os04g08764
4	4688410	T	C	five_prime_UTR	LOC_Os04g08630
4	4688356	C	T	five_prime_UTR	LOC_Os04g08630
4	26961906	G	A	five_prime_UTR	LOC_Os04g45580
4	4651801	T	C	five_prime_UTR	LOC_Os04g08570
4	4651768	C	G	five_prime_UTR	LOC_Os04g08570
4	4651648	T	G	five_prime_UTR	LOC_Os04g08570
4	4638335	A	G	five_prime_UTR	LOC_Os04g08550
4	4638296	A	G	five_prime_UTR	LOC_Os04g08550
4	4638288	T	C	five_prime_UTR	LOC_Os04g08550
4	4638281	G	A	five_prime_UTR	LOC_Os04g08550
4	4638276	A	G	five_prime_UTR	LOC_Os04g08550
4	4638265	A	G	five_prime_UTR	LOC_Os04g08550
4	4638219	C	G	five_prime_UTR	LOC_Os04g08550
4	4638195	C	T	five_prime_UTR	LOC_Os04g08550
4	4638188	T	C	five_prime_UTR	LOC_Os04g08550
4	4638109	T	C	five_prime_UTR	LOC_Os04g08550
4	4638089	C	T	five_prime_UTR	LOC_Os04g08550
4	27044235	G	C	five_prime_UTR	LOC_Os04g45720
4	4520823	A	G	five_prime_UTR	LOC_Os04g08415
4	4508893	G	A	five_prime_UTR	LOC_Os04g08410
4	27154447	C	A	five_prime_UTR	LOC_Os04g45860
4	27154503	G	C	five_prime_UTR	LOC_Os04g45860
4	27154633	T	C	five_prime_UTR	LOC_Os04g45860
4	4485001	T	G	five_prime_UTR	LOC_Os04g08390
4	4463139	G	A	five_prime_UTR	LOC_Os04g08360
4	27183907	C	A	five_prime_UTR	LOC_Os04g45900
4	27183912	T	G	five_prime_UTR	LOC_Os04g45900
4	27183996	G	T	five_prime_UTR	LOC_Os04g45900
4	27194589	C	T	five_prime_UTR	LOC_Os04g45920
4	27194777	C	G	five_prime_UTR	LOC_Os04g45920
4	27194815	A	C	five_prime_UTR	LOC_Os04g45920
4	4441922	A	G	five_prime_UTR	LOC_Os04g08320
4	4426299	G	C	five_prime_UTR	LOC_Os04g08290
4	4426258	A	G	five_prime_UTR	LOC_Os04g08290
4	4426254	T	C	five_prime_UTR	LOC_Os04g08290
4	4426231	A	G	five_prime_UTR	LOC_Os04g08290
4	4425854	C	A	five_prime_UTR	LOC_Os04g08290
4	27214250	T	C	five_prime_UTR	LOC_Os04g45950
4	27214279	G	A	five_prime_UTR	LOC_Os04g45950
4	4425474	C	A	five_prime_UTR	LOC_Os04g08290
4	4425463	A	T	five_prime_UTR	LOC_Os04g08290
4	4425178	A	G	five_prime_UTR	LOC_Os04g08290
4	4424944	A	G	five_prime_UTR	LOC_Os04g08290
4	4424924	T	A	five_prime_UTR	LOC_Os04g08290
4	27251867	G	A	five_prime_UTR	LOC_Os04g46000
4	27252050	T	C	five_prime_UTR	LOC_Os04g46000
4	27256472	A	G	five_prime_UTR	LOC_Os04g46010
4	27256496	T	C	five_prime_UTR	LOC_Os04g46010
4	27260414	T	G	five_prime_UTR	LOC_Os04g46020
4	27275499	A	G	five_prime_UTR	LOC_Os04g46050
4	27275504	A	G	five_prime_UTR	LOC_Os04g46050
4	27300833	T	C	five_prime_UTR	LOC_Os04g46079
4	4318983	C	T	five_prime_UTR	LOC_Os04g08080
4	4308970	C	T	five_prime_UTR	LOC_Os04g08070
4	4308896	C	A	five_prime_UTR	LOC_Os04g08070
4	4308726	G	A	five_prime_UTR	LOC_Os04g08070
4	4308634	A	G	five_prime_UTR	LOC_Os04g08070
4	4308455	G	A	five_prime_UTR	LOC_Os04g08070
4	4308454	G	C	five_prime_UTR	LOC_Os04g08070
4	27333787	A	G	five_prime_UTR	LOC_Os04g46130
4	27341453	T	A	five_prime_UTR	LOC_Os04g46160
4	27341494	T	A	five_prime_UTR	LOC_Os04g46160
4	27354504	A	G	five_prime_UTR	LOC_Os04g46180
4	27362246	T	C	five_prime_UTR	LOC_Os04g46200
4	27371032	C	T	five_prime_UTR	LOC_Os04g46220
4	27371276	T	C	five_prime_UTR	LOC_Os04g46220
4	27371529	C	G	five_prime_UTR	LOC_Os04g46220
4	27477610	A	G	five_prime_UTR	LOC_Os04g46350
4	4162146	G	A	five_prime_UTR	LOC_Os04g07789
4	27477912	A	C	five_prime_UTR	LOC_Os04g46350
4	27478130	A	C	five_prime_UTR	LOC_Os04g46350
4	27478215	C	T	five_prime_UTR	LOC_Os04g46350
4	27494512	C	T	five_prime_UTR	LOC_Os04g46370
4	27494558	T	G	five_prime_UTR	LOC_Os04g46370
4	27544497	G	C	five_prime_UTR	LOC_Os04g46444
4	27551436	G	A	five_prime_UTR	LOC_Os04g46450
4	27551656	A	T	five_prime_UTR	LOC_Os04g46450
4	27570368	G	A	five_prime_UTR	LOC_Os04g46480
4	27570657	G	A	five_prime_UTR	LOC_Os04g46480
4	27608853	T	C	five_prime_UTR	LOC_Os04g46570
4	27608872	A	T	five_prime_UTR	LOC_Os04g46570
4	27608952	A	T	five_prime_UTR	LOC_Os04g46570
4	27627428	A	G	five_prime_UTR	LOC_Os04g46600
4	27627647	A	T	five_prime_UTR	LOC_Os04g46600
4	27633282	T	G	five_prime_UTR	LOC_Os04g46610
4	27633283	C	A	five_prime_UTR	LOC_Os04g46610
4	27638083	A	G	five_prime_UTR	LOC_Os04g46620
4	27655677	C	G	five_prime_UTR	LOC_Os04g46650
4	27655683	C	A	five_prime_UTR	LOC_Os04g46650
4	27655701	A	G	five_prime_UTR	LOC_Os04g46650
4	27661775	C	G	five_prime_UTR	LOC_Os04g46660
4	27661799	A	T	five_prime_UTR	LOC_Os04g46660
4	27661808	T	C	five_prime_UTR	LOC_Os04g46660
4	27700926	A	C	five_prime_UTR	LOC_Os04g46730
4	27720192	G	A	five_prime_UTR	LOC_Os04g46750
4	27720347	G	T	five_prime_UTR	LOC_Os04g46750
4	27783959	A	G	five_prime_UTR	LOC_Os04g46880
4	27795530	G	A	five_prime_UTR	LOC_Os04g46892
4	27795869	T	C	five_prime_UTR	LOC_Os04g46892
4	27819272	G	A	five_prime_UTR	LOC_Os04g46910
4	27819387	A	T	five_prime_UTR	LOC_Os04g46910
4	27836612	T	C	five_prime_UTR	LOC_Os04g46950
4	27837084	T	C	five_prime_UTR	LOC_Os04g46950
4	27843472	A	T	five_prime_UTR	LOC_Os04g46970
4	27843504	G	A	five_prime_UTR	LOC_Os04g46970
4	27843881	G	A	five_prime_UTR	LOC_Os04g46970
4	27843943	A	G	five_prime_UTR	LOC_Os04g46970
4	27843949	C	T	five_prime_UTR	LOC_Os04g46970
4	27843952	A	G	five_prime_UTR	LOC_Os04g46970
4	27844016	C	T	five_prime_UTR	LOC_Os04g46970
4	27844027	A	C	five_prime_UTR	LOC_Os04g46970
4	27844032	C	T	five_prime_UTR	LOC_Os04g46970
4	27844034	C	T	five_prime_UTR	LOC_Os04g46970
4	27844224	A	T	five_prime_UTR	LOC_Os04g46970
4	27844256	A	C	five_prime_UTR	LOC_Os04g46970
4	27844408	T	C	five_prime_UTR	LOC_Os04g46970
4	27848582	T	C	five_prime_UTR	LOC_Os04g46980
4	27848630	G	A	five_prime_UTR	LOC_Os04g46980
4	27848633	T	C	five_prime_UTR	LOC_Os04g46980
4	27848655	T	C	five_prime_UTR	LOC_Os04g46980
4	27848709	C	T	five_prime_UTR	LOC_Os04g46980
4	27848727	C	T	five_prime_UTR	LOC_Os04g46980
4	27848731	G	A	five_prime_UTR	LOC_Os04g46980
4	27848813	C	A	five_prime_UTR	LOC_Os04g46980
4	27848844	T	G	five_prime_UTR	LOC_Os04g46980
4	27853348	T	C	five_prime_UTR	LOC_Os04g46990
4	27853461	T	A	five_prime_UTR	LOC_Os04g46990
4	3766192	C	A	five_prime_UTR	LOC_Os04g07110
4	27915619	T	C	five_prime_UTR	LOC_Os04g47059
4	27915673	T	C	five_prime_UTR	LOC_Os04g47059
4	27915705	G	A	five_prime_UTR	LOC_Os04g47059
4	27915915	T	A	five_prime_UTR	LOC_Os04g47059
4	27949487	G	C	five_prime_UTR	LOC_Os04g47080
4	27949545	A	G	five_prime_UTR	LOC_Os04g47080
4	27984118	T	C	five_prime_UTR	LOC_Os04g47120
4	27990870	T	G	five_prime_UTR	LOC_Os04g47130
4	27994953	A	G	five_prime_UTR	LOC_Os04g47140
4	27995041	T	A	five_prime_UTR	LOC_Os04g47140
4	27995056	T	A	five_prime_UTR	LOC_Os04g47140
4	27995179	G	A	five_prime_UTR	LOC_Os04g47140
4	27995204	A	C	five_prime_UTR	LOC_Os04g47140
4	27995370	G	A	five_prime_UTR	LOC_Os04g47140
4	3635309	A	C	five_prime_UTR	LOC_Os04g06900
4	3635234	A	C	five_prime_UTR	LOC_Os04g06900
4	3635233	A	T	five_prime_UTR	LOC_Os04g06900
4	3635173	C	T	five_prime_UTR	LOC_Os04g06900
4	28015756	G	A	five_prime_UTR	LOC_Os04g47180
4	28026507	A	T	five_prime_UTR	LOC_Os04g47190
4	3609130	G	A	five_prime_UTR	LOC_Os04g06850
4	3609091	C	T	five_prime_UTR	LOC_Os04g06850
4	28049331	T	A	five_prime_UTR	LOC_Os04g47240
4	28049452	G	C	five_prime_UTR	LOC_Os04g47240
4	28049692	T	C	five_prime_UTR	LOC_Os04g47240
4	28061681	C	G	five_prime_UTR	LOC_Os04g47250
4	3575736	G	C	five_prime_UTR	LOC_Os04g06790
4	3575702	T	G	five_prime_UTR	LOC_Os04g06790
4	3575309	G	T	five_prime_UTR	LOC_Os04g06790
4	28067348	G	A	five_prime_UTR	LOC_Os04g47270
4	28067414	T	C	five_prime_UTR	LOC_Os04g47270
4	28079524	T	G	five_prime_UTR	LOC_Os04g47300
4	28079526	A	T	five_prime_UTR	LOC_Os04g47300
4	28079605	G	A	five_prime_UTR	LOC_Os04g47300
4	28084266	G	T	five_prime_UTR	LOC_Os04g47310
4	3555721	A	G	five_prime_UTR	LOC_Os04g06770
4	3555710	C	T	five_prime_UTR	LOC_Os04g06770
4	3555695	C	T	five_prime_UTR	LOC_Os04g06770
4	3555689	C	G	five_prime_UTR	LOC_Os04g06770
4	3555675	A	G	five_prime_UTR	LOC_Os04g06770
4	3555659	T	G	five_prime_UTR	LOC_Os04g06770
4	3555646	G	T	five_prime_UTR	LOC_Os04g06770
4	3555380	A	C	five_prime_UTR	LOC_Os04g06770
4	3555359	A	G	five_prime_UTR	LOC_Os04g06770
4	3555350	T	C	five_prime_UTR	LOC_Os04g06770
4	3555309	A	G	five_prime_UTR	LOC_Os04g06770
4	28108849	T	C	five_prime_UTR	LOC_Os04g47360
4	28117984	T	A	five_prime_UTR	LOC_Os04g47380
4	28118300	A	C	five_prime_UTR	LOC_Os04g47380
4	28126897	A	C	five_prime_UTR	LOC_Os04g47400
4	28126959	A	G	five_prime_UTR	LOC_Os04g47400
4	28131158	C	A	five_prime_UTR	LOC_Os04g47410
4	28131172	C	T	five_prime_UTR	LOC_Os04g47410
4	28170554	C	T	five_prime_UTR	LOC_Os04g47480
4	28192207	C	A	five_prime_UTR	LOC_Os04g47530
4	28192247	A	T	five_prime_UTR	LOC_Os04g47530
4	28197698	C	T	five_prime_UTR	LOC_Os04g47550
4	28197905	T	C	five_prime_UTR	LOC_Os04g47550
4	28197922	A	T	five_prime_UTR	LOC_Os04g47550
4	28198014	C	A	five_prime_UTR	LOC_Os04g47550
4	28198397	C	T	five_prime_UTR	LOC_Os04g47550
4	28198783	T	C	five_prime_UTR	LOC_Os04g47550
4	28199071	T	C	five_prime_UTR	LOC_Os04g47550
4	28199120	T	C	five_prime_UTR	LOC_Os04g47550
4	28218993	T	G	five_prime_UTR	LOC_Os04g47580
4	28224593	T	C	five_prime_UTR	LOC_Os04g47590
4	3410813	C	G	five_prime_UTR	LOC_Os04g06520
4	28262769	T	C	five_prime_UTR	LOC_Os04g47620
4	28296571	C	T	five_prime_UTR	LOC_Os04g47700
4	28296715	G	A	five_prime_UTR	LOC_Os04g47700
4	28336637	A	C	five_prime_UTR	LOC_Os04g47770
4	28341697	C	T	five_prime_UTR	LOC_Os04g47780
4	28369373	A	G	five_prime_UTR	LOC_Os04g47810
4	28369446	C	T	five_prime_UTR	LOC_Os04g47810
4	28369469	T	C	five_prime_UTR	LOC_Os04g47810
4	28369470	A	G	five_prime_UTR	LOC_Os04g47810
4	28369525	A	G	five_prime_UTR	LOC_Os04g47810
4	28369534	T	C	five_prime_UTR	LOC_Os04g47810
4	28393842	T	G	five_prime_UTR	LOC_Os04g47840
4	28409560	C	A	five_prime_UTR	LOC_Os04g47860
4	28426528	T	C	five_prime_UTR	LOC_Os04g47870
4	28426729	G	A	five_prime_UTR	LOC_Os04g47870
4	28500128	C	A	five_prime_UTR	LOC_Os04g47930
4	28522104	T	G	five_prime_UTR	LOC_Os04g47970
4	28534750	G	C	five_prime_UTR	LOC_Os04g47990
4	28534860	C	T	five_prime_UTR	LOC_Os04g47990
4	28535026	G	A	five_prime_UTR	LOC_Os04g47990
4	28564659	C	T	five_prime_UTR	LOC_Os04g48010
4	28583490	T	C	five_prime_UTR	LOC_Os04g48040
4	28583772	G	A	five_prime_UTR	LOC_Os04g48040
4	28583970	C	T	five_prime_UTR	LOC_Os04g48040
4	28592262	G	A	five_prime_UTR	LOC_Os04g48050
4	28601130	G	A	five_prime_UTR	LOC_Os04g48070
4	28601155	T	C	five_prime_UTR	LOC_Os04g48070
4	28672833	T	C	five_prime_UTR	LOC_Os04g48170
4	28672960	T	C	five_prime_UTR	LOC_Os04g48170
4	28673087	A	G	five_prime_UTR	LOC_Os04g48170
4	28704010	A	G	five_prime_UTR	LOC_Os04g48200
4	28715433	T	C	five_prime_UTR	LOC_Os04g48210
4	28715465	A	G	five_prime_UTR	LOC_Os04g48210
4	28715597	T	C	five_prime_UTR	LOC_Os04g48210
4	28715615	A	G	five_prime_UTR	LOC_Os04g48210
4	28715652	T	C	five_prime_UTR	LOC_Os04g48210
4	28722899	A	C	five_prime_UTR	LOC_Os04g48230
4	28751101	G	C	five_prime_UTR	LOC_Os04g48270
4	28751251	A	G	five_prime_UTR	LOC_Os04g48270
4	28772467	G	A	five_prime_UTR	LOC_Os04g48290
4	28772673	T	C	five_prime_UTR	LOC_Os04g48290
4	2826197	C	G	five_prime_UTR	LOC_Os04g05580
4	28900789	T	A	five_prime_UTR	LOC_Os04g48480
4	28903236	T	C	five_prime_UTR	LOC_Os04g48484
4	28903394	T	C	five_prime_UTR	LOC_Os04g48484
4	28903417	C	T	five_prime_UTR	LOC_Os04g48484
4	28903424	T	C	five_prime_UTR	LOC_Os04g48484
4	28903435	C	T	five_prime_UTR	LOC_Os04g48484
4	28903458	A	G	five_prime_UTR	LOC_Os04g48484
4	28925019	A	G	five_prime_UTR	LOC_Os04g48520
4	28929801	T	A	five_prime_UTR	LOC_Os04g48530
4	28929903	T	C	five_prime_UTR	LOC_Os04g48530
4	29065882	T	G	five_prime_UTR	LOC_Os04g48730
4	29072629	C	A	five_prime_UTR	LOC_Os04g48750
4	29115058	C	G	five_prime_UTR	LOC_Os04g48820
4	29115070	A	T	five_prime_UTR	LOC_Os04g48820
4	2501725	C	A	five_prime_UTR	LOC_Os04g05070
4	2501684	G	T	five_prime_UTR	LOC_Os04g05070
4	29152987	C	G	five_prime_UTR	LOC_Os04g48870
4	29178927	C	A	five_prime_UTR	LOC_Os04g48930
4	29179016	G	A	five_prime_UTR	LOC_Os04g48930
4	29188227	A	T	five_prime_UTR	LOC_Os04g48940
4	2445582	C	T	five_prime_UTR	LOC_Os04g05030
4	2445580	T	G	five_prime_UTR	LOC_Os04g05030
4	2445572	C	T	five_prime_UTR	LOC_Os04g05030
4	29194597	T	A	five_prime_UTR	LOC_Os04g48950
4	2427182	G	T	five_prime_UTR	LOC_Os04g05010
4	2427014	C	A	five_prime_UTR	LOC_Os04g05010
4	2426993	G	C	five_prime_UTR	LOC_Os04g05010
4	2426985	C	T	five_prime_UTR	LOC_Os04g05010
4	2426902	C	T	five_prime_UTR	LOC_Os04g05010
4	2426845	C	A	five_prime_UTR	LOC_Os04g05010
4	2426841	G	A	five_prime_UTR	LOC_Os04g05010
4	2426812	A	G	five_prime_UTR	LOC_Os04g05010
4	29289328	G	T	five_prime_UTR	LOC_Os04g49130
4	29289332	A	T	five_prime_UTR	LOC_Os04g49130
4	29289333	C	G	five_prime_UTR	LOC_Os04g49130
4	29317222	G	A	five_prime_UTR	LOC_Os04g49160
4	29317288	T	C	five_prime_UTR	LOC_Os04g49160
4	29317322	T	C	five_prime_UTR	LOC_Os04g49160
4	29317372	G	A	five_prime_UTR	LOC_Os04g49160
4	29317417	A	G	five_prime_UTR	LOC_Os04g49160
4	29317460	A	C	five_prime_UTR	LOC_Os04g49160
4	29317483	T	C	five_prime_UTR	LOC_Os04g49160
4	29317484	G	A	five_prime_UTR	LOC_Os04g49160
4	29317546	C	T	five_prime_UTR	LOC_Os04g49160
4	29317557	C	T	five_prime_UTR	LOC_Os04g49160
4	29317573	G	A	five_prime_UTR	LOC_Os04g49160
4	29317587	C	T	five_prime_UTR	LOC_Os04g49160
4	29317604	T	C	five_prime_UTR	LOC_Os04g49160
4	29331599	G	C	five_prime_UTR	LOC_Os04g49194
4	29339077	A	T	five_prime_UTR	LOC_Os04g49210
4	29339115	C	T	five_prime_UTR	LOC_Os04g49210
4	29339124	A	G	five_prime_UTR	LOC_Os04g49210
4	29339463	C	A	five_prime_UTR	LOC_Os04g49210
4	29366633	G	A	five_prime_UTR	LOC_Os04g49230
4	29366649	T	A	five_prime_UTR	LOC_Os04g49230
4	29391126	T	G	five_prime_UTR	LOC_Os04g49250
4	29391177	T	C	five_prime_UTR	LOC_Os04g49250
4	29391206	G	A	five_prime_UTR	LOC_Os04g49250
4	2221092	G	C	five_prime_UTR	LOC_Os04g04640
4	2221038	A	G	five_prime_UTR	LOC_Os04g04640
4	2220965	C	T	five_prime_UTR	LOC_Os04g04640
4	2220929	T	C	five_prime_UTR	LOC_Os04g04640
4	29431072	A	G	five_prime_UTR	LOC_Os04g49310
4	29431076	A	G	five_prime_UTR	LOC_Os04g49310
4	29465583	G	A	five_prime_UTR	LOC_Os04g49370
4	29465638	G	A	five_prime_UTR	LOC_Os04g49370
4	29465718	C	A	five_prime_UTR	LOC_Os04g49370
4	29465787	C	T	five_prime_UTR	LOC_Os04g49370
4	29465805	G	A	five_prime_UTR	LOC_Os04g49370
4	29466069	C	A	five_prime_UTR	LOC_Os04g49370
4	29489058	A	G	five_prime_UTR	LOC_Os04g49420
4	29501217	A	G	five_prime_UTR	LOC_Os04g49450
4	29531400	C	A	five_prime_UTR	LOC_Os04g49510
4	29531521	T	C	five_prime_UTR	LOC_Os04g49510
4	29531573	C	G	five_prime_UTR	LOC_Os04g49510
4	29535255	C	G	five_prime_UTR	LOC_Os04g49520
4	29535683	T	C	five_prime_UTR	LOC_Os04g49520
4	29535810	A	G	five_prime_UTR	LOC_Os04g49520
4	29535845	A	G	five_prime_UTR	LOC_Os04g49520
4	29541883	C	A	five_prime_UTR	LOC_Os04g49540
4	29542088	T	A	five_prime_UTR	LOC_Os04g49540
4	29542187	C	T	five_prime_UTR	LOC_Os04g49540
4	29542358	A	T	five_prime_UTR	LOC_Os04g49540
4	29565792	T	C	five_prime_UTR	LOC_Os04g49570
4	2071206	G	A	five_prime_UTR	LOC_Os04g04390
4	2071181	C	A	five_prime_UTR	LOC_Os04g04390
4	2071148	G	C	five_prime_UTR	LOC_Os04g04390
4	2071098	C	T	five_prime_UTR	LOC_Os04g04390
4	29571882	G	T	five_prime_UTR	LOC_Os04g49580
4	29571898	T	C	five_prime_UTR	LOC_Os04g49580
4	29578297	C	G	five_prime_UTR	LOC_Os04g49590
4	29583900	A	T	five_prime_UTR	LOC_Os04g49610
4	2054655	C	A	five_prime_UTR	LOC_Os04g04360
4	29588374	C	A	five_prime_UTR	LOC_Os04g49620
4	2034538	T	C	five_prime_UTR	LOC_Os04g04330
4	29605921	T	G	five_prime_UTR	LOC_Os04g49650
4	29610297	C	A	five_prime_UTR	LOC_Os04g49660
4	29636251	T	A	five_prime_UTR	LOC_Os04g49690
4	29636275	A	C	five_prime_UTR	LOC_Os04g49690
4	1986022	C	T	five_prime_UTR	LOC_Os04g04254
4	1985805	T	A	five_prime_UTR	LOC_Os04g04254
4	29743888	T	C	five_prime_UTR	LOC_Os04g49890
4	29744144	T	C	five_prime_UTR	LOC_Os04g49890
4	1874572	T	C	five_prime_UTR	LOC_Os04g04060
4	1874281	G	A	five_prime_UTR	LOC_Os04g04060
4	1874210	C	T	five_prime_UTR	LOC_Os04g04060
4	1874208	G	T	five_prime_UTR	LOC_Os04g04060
4	1874164	C	T	five_prime_UTR	LOC_Os04g04060
4	1874083	G	A	five_prime_UTR	LOC_Os04g04060
4	1874027	C	A	five_prime_UTR	LOC_Os04g04060
4	1874026	G	T	five_prime_UTR	LOC_Os04g04060
4	1873952	A	G	five_prime_UTR	LOC_Os04g04060
4	1873921	C	T	five_prime_UTR	LOC_Os04g04060
4	1873911	C	T	five_prime_UTR	LOC_Os04g04060
4	1848932	G	C	five_prime_UTR	LOC_Os04g04010
4	1848850	C	T	five_prime_UTR	LOC_Os04g04010
4	1843121	G	A	five_prime_UTR	LOC_Os04g04000
4	1814170	T	C	five_prime_UTR	LOC_Os04g03980
4	1814127	A	C	five_prime_UTR	LOC_Os04g03980
4	1814125	C	A	five_prime_UTR	LOC_Os04g03980
4	29858036	C	T	five_prime_UTR	LOC_Os04g50060
4	1775785	T	C	five_prime_UTR	LOC_Os04g03884
4	29895170	C	T	five_prime_UTR	LOC_Os04g50120
4	30052763	A	G	five_prime_UTR	LOC_Os04g50800
4	30077624	G	C	five_prime_UTR	LOC_Os04g50860
4	30077753	G	A	five_prime_UTR	LOC_Os04g50860
4	30081272	G	A	five_prime_UTR	LOC_Os04g50864
4	30107231	C	G	five_prime_UTR	LOC_Os04g50880
4	30110261	A	G	five_prime_UTR	LOC_Os04g50890
4	30182639	T	A	five_prime_UTR	LOC_Os04g51000
4	30195952	A	G	five_prime_UTR	LOC_Os04g51009
4	30196211	C	T	five_prime_UTR	LOC_Os04g51009
4	30196348	A	C	five_prime_UTR	LOC_Os04g51009
4	30225078	T	G	five_prime_UTR	LOC_Os04g51060
4	30235622	C	A	five_prime_UTR	LOC_Os04g51070
4	30254912	A	G	five_prime_UTR	LOC_Os04g51090
4	30268240	G	A	five_prime_UTR	LOC_Os04g51110
4	1330924	G	T	five_prime_UTR	LOC_Os04g03180
4	1330842	G	T	five_prime_UTR	LOC_Os04g03180
4	1330816	A	G	five_prime_UTR	LOC_Os04g03180
4	1330764	A	G	five_prime_UTR	LOC_Os04g03180
4	1330754	G	A	five_prime_UTR	LOC_Os04g03180
4	1330753	A	T	five_prime_UTR	LOC_Os04g03180
4	1330685	G	A	five_prime_UTR	LOC_Os04g03180
4	1330630	G	A	five_prime_UTR	LOC_Os04g03180
4	1330620	T	C	five_prime_UTR	LOC_Os04g03180
4	1330470	T	C	five_prime_UTR	LOC_Os04g03180
4	1330446	A	G	five_prime_UTR	LOC_Os04g03180
4	1330060	T	A	five_prime_UTR	LOC_Os04g03180
4	1330028	C	T	five_prime_UTR	LOC_Os04g03180
4	1329773	A	C	five_prime_UTR	LOC_Os04g03180
4	1329693	C	A	five_prime_UTR	LOC_Os04g03180
4	30361976	C	T	five_prime_UTR	LOC_Os04g51240
4	30362053	A	C	five_prime_UTR	LOC_Os04g51240
4	30362182	C	T	five_prime_UTR	LOC_Os04g51240
4	30362192	A	G	five_prime_UTR	LOC_Os04g51240
4	30366149	T	C	five_prime_UTR	LOC_Os04g51250
4	30374734	A	G	five_prime_UTR	LOC_Os04g51270
4	30442759	T	C	five_prime_UTR	LOC_Os04g51404
4	30446852	G	A	five_prime_UTR	LOC_Os04g51410
4	30464042	A	G	five_prime_UTR	LOC_Os04g51440
4	1165421	T	C	five_prime_UTR	LOC_Os04g02920
4	1165114	C	T	five_prime_UTR	LOC_Os04g02920
4	30477926	C	T	five_prime_UTR	LOC_Os04g51454
4	30482142	A	T	five_prime_UTR	LOC_Os04g51460
4	30510604	A	G	five_prime_UTR	LOC_Os04g51500
4	30510701	C	T	five_prime_UTR	LOC_Os04g51500
4	30510774	A	G	five_prime_UTR	LOC_Os04g51500
4	30510824	T	C	five_prime_UTR	LOC_Os04g51500
4	1125943	C	G	five_prime_UTR	LOC_Os04g02880
4	1120853	A	G	five_prime_UTR	LOC_Os04g02870
4	30608767	A	G	five_prime_UTR	LOC_Os04g51660
4	30608828	A	G	five_prime_UTR	LOC_Os04g51660
4	1024182	C	G	five_prime_UTR	LOC_Os04g02690
4	1015811	G	A	five_prime_UTR	LOC_Os04g02680
4	1015786	T	A	five_prime_UTR	LOC_Os04g02680
4	1015760	A	G	five_prime_UTR	LOC_Os04g02680
4	1015617	T	C	five_prime_UTR	LOC_Os04g02680
4	1015391	C	T	five_prime_UTR	LOC_Os04g02680
4	30629804	G	A	five_prime_UTR	LOC_Os04g51700
4	30642451	T	C	five_prime_UTR	LOC_Os04g51710
4	997314	G	T	five_prime_UTR	LOC_Os04g02640
4	968162	A	C	five_prime_UTR	LOC_Os04g02580
4	968161	C	G	five_prime_UTR	LOC_Os04g02580
4	968159	A	G	five_prime_UTR	LOC_Os04g02580
4	30682194	A	G	five_prime_UTR	LOC_Os04g51780
4	30690740	C	A	five_prime_UTR	LOC_Os04g51794
4	30690751	G	A	five_prime_UTR	LOC_Os04g51794
4	30724381	G	T	five_prime_UTR	LOC_Os04g51820
4	30724432	T	C	five_prime_UTR	LOC_Os04g51820
4	30724462	C	T	five_prime_UTR	LOC_Os04g51820
4	913916	A	C	five_prime_UTR	LOC_Os04g02510
4	30734275	A	T	five_prime_UTR	LOC_Os04g51830
4	30734656	T	C	five_prime_UTR	LOC_Os04g51830
4	30764583	T	C	five_prime_UTR	LOC_Os04g51880
4	30764620	T	C	five_prime_UTR	LOC_Os04g51880
4	30764636	G	A	five_prime_UTR	LOC_Os04g51880
4	30798805	T	G	five_prime_UTR	LOC_Os04g51910
4	30825776	G	T	five_prime_UTR	LOC_Os04g51950
4	793581	C	A	five_prime_UTR	LOC_Os04g02280
4	30920683	G	T	five_prime_UTR	LOC_Os04g52060
4	30939192	G	A	five_prime_UTR	LOC_Os04g52090
4	692901	G	A	five_prime_UTR	LOC_Os04g02120
4	682575	A	T	five_prime_UTR	LOC_Os04g02110
4	682465	A	G	five_prime_UTR	LOC_Os04g02110
4	682125	A	G	five_prime_UTR	LOC_Os04g02110
4	682121	A	G	five_prime_UTR	LOC_Os04g02110
4	682113	G	A	five_prime_UTR	LOC_Os04g02110
4	682110	G	A	five_prime_UTR	LOC_Os04g02110
4	682010	G	A	five_prime_UTR	LOC_Os04g02110
4	681984	G	A	five_prime_UTR	LOC_Os04g02110
4	681849	T	A	five_prime_UTR	LOC_Os04g02110
4	681848	G	A	five_prime_UTR	LOC_Os04g02110
4	681671	C	A	five_prime_UTR	LOC_Os04g02110
4	681531	T	C	five_prime_UTR	LOC_Os04g02110
4	681487	G	A	five_prime_UTR	LOC_Os04g02110
4	681473	C	A	five_prime_UTR	LOC_Os04g02110
4	681463	C	A	five_prime_UTR	LOC_Os04g02110
4	681457	T	C	five_prime_UTR	LOC_Os04g02110
4	681313	G	A	five_prime_UTR	LOC_Os04g02110
4	681305	G	A	five_prime_UTR	LOC_Os04g02110
4	681180	A	C	five_prime_UTR	LOC_Os04g02110
4	681170	T	C	five_prime_UTR	LOC_Os04g02110
4	681164	C	T	five_prime_UTR	LOC_Os04g02110
4	661313	C	T	five_prime_UTR	LOC_Os04g02070
4	646259	C	T	five_prime_UTR	LOC_Os04g02050
4	646256	T	C	five_prime_UTR	LOC_Os04g02050
4	646231	G	C	five_prime_UTR	LOC_Os04g02050
4	646198	G	A	five_prime_UTR	LOC_Os04g02050
4	646158	A	G	five_prime_UTR	LOC_Os04g02050
4	31003843	C	T	five_prime_UTR	LOC_Os04g52190
4	617884	C	G	five_prime_UTR	LOC_Os04g02000
4	617877	T	C	five_prime_UTR	LOC_Os04g02000
4	617874	C	T	five_prime_UTR	LOC_Os04g02000
4	617840	G	A	five_prime_UTR	LOC_Os04g02000
4	617815	A	G	five_prime_UTR	LOC_Os04g02000
4	617735	A	C	five_prime_UTR	LOC_Os04g02000
4	617720	C	T	five_prime_UTR	LOC_Os04g02000
4	617719	G	A	five_prime_UTR	LOC_Os04g02000
4	617636	A	G	five_prime_UTR	LOC_Os04g02000
4	617501	T	G	five_prime_UTR	LOC_Os04g02000
4	614443	G	A	five_prime_UTR	LOC_Os04g01990
4	614427	C	T	five_prime_UTR	LOC_Os04g01990
4	614344	C	T	five_prime_UTR	LOC_Os04g01990
4	614313	C	T	five_prime_UTR	LOC_Os04g01990
4	614239	C	T	five_prime_UTR	LOC_Os04g01990
4	614236	T	A	five_prime_UTR	LOC_Os04g01990
4	614047	T	C	five_prime_UTR	LOC_Os04g01990
4	31026734	A	C	five_prime_UTR	LOC_Os04g52230
4	31026740	T	C	five_prime_UTR	LOC_Os04g52230
4	593480	C	T	five_prime_UTR	LOC_Os04g01950
4	568954	T	C	five_prime_UTR	LOC_Os04g01910
4	31073688	C	T	five_prime_UTR	LOC_Os04g52290
4	31078210	T	C	five_prime_UTR	LOC_Os04g52310
4	31078214	G	C	five_prime_UTR	LOC_Os04g52310
4	31078382	C	T	five_prime_UTR	LOC_Os04g52310
4	31095645	C	T	five_prime_UTR	LOC_Os04g52330
4	31095652	T	G	five_prime_UTR	LOC_Os04g52330
4	31095702	A	G	five_prime_UTR	LOC_Os04g52330
4	31095822	G	A	five_prime_UTR	LOC_Os04g52330
4	31095850	T	A	five_prime_UTR	LOC_Os04g52330
4	31095951	G	A	five_prime_UTR	LOC_Os04g52330
4	31095955	C	G	five_prime_UTR	LOC_Os04g52330
4	31096014	T	C	five_prime_UTR	LOC_Os04g52330
4	31098719	T	C	five_prime_UTR	LOC_Os04g52340
4	31108952	T	C	five_prime_UTR	LOC_Os04g52370
4	483338	A	G	five_prime_UTR	LOC_Os04g01740
4	483325	A	G	five_prime_UTR	LOC_Os04g01740
4	471311	A	G	five_prime_UTR	LOC_Os04g01710
4	453573	C	T	five_prime_UTR	LOC_Os04g01674
4	453476	G	A	five_prime_UTR	LOC_Os04g01674
4	453456	T	C	five_prime_UTR	LOC_Os04g01674
4	31215223	T	C	five_prime_UTR	LOC_Os04g52500
4	31215525	A	G	five_prime_UTR	LOC_Os04g52500
4	31226247	C	T	five_prime_UTR	LOC_Os04g52520
4	31226398	C	T	five_prime_UTR	LOC_Os04g52520
4	31249690	A	C	five_prime_UTR	LOC_Os04g52560
4	31249773	T	C	five_prime_UTR	LOC_Os04g52560
4	31249851	T	G	five_prime_UTR	LOC_Os04g52560
4	31250082	C	A	five_prime_UTR	LOC_Os04g52560
4	31263451	A	G	five_prime_UTR	LOC_Os04g52590
4	31263518	A	G	five_prime_UTR	LOC_Os04g52590
4	31263521	A	G	five_prime_UTR	LOC_Os04g52590
4	370778	C	T	five_prime_UTR	LOC_Os04g01540
4	31274579	A	T	five_prime_UTR	LOC_Os04g52600
4	31274604	C	G	five_prime_UTR	LOC_Os04g52600
4	31274611	G	A	five_prime_UTR	LOC_Os04g52600
4	31274673	T	C	five_prime_UTR	LOC_Os04g52600
4	31274689	C	A	five_prime_UTR	LOC_Os04g52600
4	364274	A	G	five_prime_UTR	LOC_Os04g01530
4	364240	G	A	five_prime_UTR	LOC_Os04g01530
4	357938	A	G	five_prime_UTR	LOC_Os04g01520
4	357804	T	A	five_prime_UTR	LOC_Os04g01520
4	357751	A	G	five_prime_UTR	LOC_Os04g01520
4	346754	C	T	five_prime_UTR	LOC_Os04g01500
4	346663	T	G	five_prime_UTR	LOC_Os04g01500
4	346652	T	C	five_prime_UTR	LOC_Os04g01500
4	31299788	A	C	five_prime_UTR	LOC_Os04g52614
4	31299798	G	T	five_prime_UTR	LOC_Os04g52614
4	31299836	G	A	five_prime_UTR	LOC_Os04g52614
4	333974	C	T	five_prime_UTR	LOC_Os04g01490
4	31317647	A	C	five_prime_UTR	LOC_Os04g52640
4	31317867	C	T	five_prime_UTR	LOC_Os04g52640
4	31317958	C	T	five_prime_UTR	LOC_Os04g52640
4	31318074	C	T	five_prime_UTR	LOC_Os04g52640
4	31318286	C	T	five_prime_UTR	LOC_Os04g52640
4	31318293	A	G	five_prime_UTR	LOC_Os04g52640
4	31318324	G	T	five_prime_UTR	LOC_Os04g52640
4	31318348	A	G	five_prime_UTR	LOC_Os04g52640
4	31318394	T	C	five_prime_UTR	LOC_Os04g52640
4	31318431	A	G	five_prime_UTR	LOC_Os04g52640
4	31318468	G	A	five_prime_UTR	LOC_Os04g52640
4	31318531	T	C	five_prime_UTR	LOC_Os04g52640
4	31318538	G	A	five_prime_UTR	LOC_Os04g52640
4	31318556	C	A	five_prime_UTR	LOC_Os04g52640
4	31318609	C	T	five_prime_UTR	LOC_Os04g52640
4	31318633	C	T	five_prime_UTR	LOC_Os04g52640
4	321297	A	T	five_prime_UTR	LOC_Os04g01480
4	321287	T	C	five_prime_UTR	LOC_Os04g01480
4	31340187	G	A	five_prime_UTR	LOC_Os04g52660
4	31340250	G	T	five_prime_UTR	LOC_Os04g52660
4	31364410	T	G	five_prime_UTR	LOC_Os04g52690
4	31379307	A	G	five_prime_UTR	LOC_Os04g52700
4	258995	T	C	five_prime_UTR	LOC_Os04g01354
4	258922	G	A	five_prime_UTR	LOC_Os04g01354
4	31393008	A	G	five_prime_UTR	LOC_Os04g52720
4	31393009	G	T	five_prime_UTR	LOC_Os04g52720
4	31393069	C	T	five_prime_UTR	LOC_Os04g52720
4	31393070	T	G	five_prime_UTR	LOC_Os04g52720
4	31393217	G	A	five_prime_UTR	LOC_Os04g52720
4	31393240	C	A	five_prime_UTR	LOC_Os04g52720
4	31393344	A	C	five_prime_UTR	LOC_Os04g52720
4	246633	T	C	five_prime_UTR	LOC_Os04g01320
4	246631	G	A	five_prime_UTR	LOC_Os04g01320
4	31393555	C	A	five_prime_UTR	LOC_Os04g52720
4	240551	C	G	five_prime_UTR	LOC_Os04g01310
4	219843	A	G	five_prime_UTR	LOC_Os04g01290
4	219526	T	C	five_prime_UTR	LOC_Os04g01290
4	31420772	T	A	five_prime_UTR	LOC_Os04g52780
4	31420778	A	G	five_prime_UTR	LOC_Os04g52780
4	31420814	C	T	five_prime_UTR	LOC_Os04g52780
4	31420829	A	G	five_prime_UTR	LOC_Os04g52780
4	31420870	T	G	five_prime_UTR	LOC_Os04g52780
4	31421075	T	C	five_prime_UTR	LOC_Os04g52780
4	216165	T	A	five_prime_UTR	LOC_Os04g01280
4	31439613	G	C	five_prime_UTR	LOC_Os04g52810
4	31439687	A	G	five_prime_UTR	LOC_Os04g52810
4	31439692	A	G	five_prime_UTR	LOC_Os04g52810
4	31439755	T	A	five_prime_UTR	LOC_Os04g52810
4	31439803	A	T	five_prime_UTR	LOC_Os04g52810
4	31439832	T	C	five_prime_UTR	LOC_Os04g52810
4	31439833	A	T	five_prime_UTR	LOC_Os04g52810
4	187795	A	G	five_prime_UTR	LOC_Os04g01250
4	187786	A	G	five_prime_UTR	LOC_Os04g01250
4	187785	G	A	five_prime_UTR	LOC_Os04g01250
4	177356	G	C	five_prime_UTR	LOC_Os04g01230
4	31478271	T	C	five_prime_UTR	LOC_Os04g52860
4	31485371	C	T	five_prime_UTR	LOC_Os04g52870
4	31485778	A	G	five_prime_UTR	LOC_Os04g52870
4	31497471	G	C	five_prime_UTR	LOC_Os04g52890
4	31503234	G	A	five_prime_UTR	LOC_Os04g52900
4	31503237	A	G	five_prime_UTR	LOC_Os04g52900
4	31503239	A	T	five_prime_UTR	LOC_Os04g52900
4	31524658	G	A	five_prime_UTR	LOC_Os04g52920
4	31524671	T	C	five_prime_UTR	LOC_Os04g52920
4	99927	G	T	five_prime_UTR	LOC_Os04g01140
4	99785	T	A	five_prime_UTR	LOC_Os04g01140
4	57551	T	C	five_prime_UTR	LOC_Os04g01070
4	31588355	T	C	five_prime_UTR	LOC_Os04g53040
4	31588475	T	G	five_prime_UTR	LOC_Os04g53040
4	31666266	G	C	five_prime_UTR	LOC_Os04g53180
4	31666286	T	C	five_prime_UTR	LOC_Os04g53180
4	31666309	A	G	five_prime_UTR	LOC_Os04g53180
4	31666444	T	C	five_prime_UTR	LOC_Os04g53180
4	31669071	C	T	five_prime_UTR	LOC_Os04g53190
4	31669212	A	T	five_prime_UTR	LOC_Os04g53190
4	31669472	A	G	five_prime_UTR	LOC_Os04g53190
4	31679266	C	T	five_prime_UTR	LOC_Os04g53200
4	31716387	A	C	five_prime_UTR	LOC_Os04g53240
4	31716425	C	T	five_prime_UTR	LOC_Os04g53240
4	31751501	T	A	five_prime_UTR	LOC_Os04g53310
4	31751621	T	G	five_prime_UTR	LOC_Os04g53310
4	31751669	A	G	five_prime_UTR	LOC_Os04g53310
4	31751737	C	T	five_prime_UTR	LOC_Os04g53310
4	31751801	C	T	five_prime_UTR	LOC_Os04g53310
4	31762866	C	T	five_prime_UTR	LOC_Os04g53320
4	31769038	T	A	five_prime_UTR	LOC_Os04g53350
4	31769137	A	C	five_prime_UTR	LOC_Os04g53350
4	31769278	A	G	five_prime_UTR	LOC_Os04g53350
4	31777314	A	G	five_prime_UTR	LOC_Os04g53360
4	31786637	A	G	five_prime_UTR	LOC_Os04g53370
4	31819462	T	G	five_prime_UTR	LOC_Os04g53440
4	31824132	A	C	five_prime_UTR	LOC_Os04g53450
4	31824137	A	C	five_prime_UTR	LOC_Os04g53450
4	31831489	A	G	five_prime_UTR	LOC_Os04g53460
4	31875967	C	T	five_prime_UTR	LOC_Os04g53510
4	31876357	T	C	five_prime_UTR	LOC_Os04g53510
4	31880525	A	C	five_prime_UTR	LOC_Os04g53520
4	31900601	A	G	five_prime_UTR	LOC_Os04g53540
4	31959689	A	C	five_prime_UTR	LOC_Os04g53612
4	31959692	T	C	five_prime_UTR	LOC_Os04g53612
4	31959764	A	T	five_prime_UTR	LOC_Os04g53612
4	31962574	G	A	five_prime_UTR	LOC_Os04g53620
4	31963020	G	T	five_prime_UTR	LOC_Os04g53620
4	31963134	G	A	five_prime_UTR	LOC_Os04g53620
4	31963171	T	C	five_prime_UTR	LOC_Os04g53620
4	31963198	A	T	five_prime_UTR	LOC_Os04g53620
4	31963470	T	C	five_prime_UTR	LOC_Os04g53620
4	31963520	T	C	five_prime_UTR	LOC_Os04g53620
4	31963650	T	A	five_prime_UTR	LOC_Os04g53620
4	31963668	T	C	five_prime_UTR	LOC_Os04g53620
4	31963682	G	A	five_prime_UTR	LOC_Os04g53620
4	31982475	A	C	five_prime_UTR	LOC_Os04g53670
4	31999446	T	C	five_prime_UTR	LOC_Os04g53690
4	31999532	T	C	five_prime_UTR	LOC_Os04g53690
4	32002919	A	T	five_prime_UTR	LOC_Os04g53700
4	32008511	C	A	five_prime_UTR	LOC_Os04g53710
4	32019382	A	C	five_prime_UTR	LOC_Os04g53740
4	32019456	T	C	five_prime_UTR	LOC_Os04g53740
4	32019457	A	T	five_prime_UTR	LOC_Os04g53740
4	32019469	G	A	five_prime_UTR	LOC_Os04g53740
4	32019487	T	A	five_prime_UTR	LOC_Os04g53740
4	32019499	T	C	five_prime_UTR	LOC_Os04g53740
4	32019553	T	C	five_prime_UTR	LOC_Os04g53740
4	32034115	C	G	five_prime_UTR	LOC_Os04g53760
4	32043537	G	A	five_prime_UTR	LOC_Os04g53770
4	32059548	T	C	five_prime_UTR	LOC_Os04g53800
4	32063752	T	C	five_prime_UTR	LOC_Os04g53810
4	32063758	G	A	five_prime_UTR	LOC_Os04g53810
4	32166738	C	T	five_prime_UTR	LOC_Os04g53990
4	32178174	C	T	five_prime_UTR	LOC_Os04g53998
4	32178265	G	A	five_prime_UTR	LOC_Os04g53998
4	32189893	T	C	five_prime_UTR	LOC_Os04g54002
4	32254124	C	T	five_prime_UTR	LOC_Os04g54140
4	32254157	T	C	five_prime_UTR	LOC_Os04g54140
4	32297576	T	A	five_prime_UTR	LOC_Os04g54230
4	32297617	A	G	five_prime_UTR	LOC_Os04g54230
4	32297627	C	A	five_prime_UTR	LOC_Os04g54230
4	32297640	C	A	five_prime_UTR	LOC_Os04g54230
4	32297641	G	T	five_prime_UTR	LOC_Os04g54230
4	32297726	G	T	five_prime_UTR	LOC_Os04g54230
4	32301638	A	G	five_prime_UTR	LOC_Os04g54240
4	32301849	G	T	five_prime_UTR	LOC_Os04g54240
4	32333458	G	T	five_prime_UTR	LOC_Os04g54300
4	32333519	A	G	five_prime_UTR	LOC_Os04g54300
4	32333536	A	G	five_prime_UTR	LOC_Os04g54300
4	32338441	G	T	five_prime_UTR	LOC_Os04g54320
4	32338480	G	A	five_prime_UTR	LOC_Os04g54320
4	32339616	T	C	five_prime_UTR	LOC_Os04g54330
4	32348512	G	C	five_prime_UTR	LOC_Os04g54350
4	32356172	A	G	five_prime_UTR	LOC_Os04g54370
4	32356426	A	T	five_prime_UTR	LOC_Os04g54370
4	32356432	A	G	five_prime_UTR	LOC_Os04g54370
4	32359316	T	A	five_prime_UTR	LOC_Os04g54380
4	32359551	A	T	five_prime_UTR	LOC_Os04g54380
4	32365719	T	C	five_prime_UTR	LOC_Os04g54400
4	32365738	C	T	five_prime_UTR	LOC_Os04g54400
4	32365847	T	G	five_prime_UTR	LOC_Os04g54400
4	32365848	T	C	five_prime_UTR	LOC_Os04g54400
4	32365853	T	G	five_prime_UTR	LOC_Os04g54400
4	32365892	G	C	five_prime_UTR	LOC_Os04g54400
4	32378725	T	G	five_prime_UTR	LOC_Os04g54420
4	32379103	G	A	five_prime_UTR	LOC_Os04g54420
4	32384126	T	G	five_prime_UTR	LOC_Os04g54430
4	32389387	A	G	five_prime_UTR	LOC_Os04g54440
4	32389498	A	G	five_prime_UTR	LOC_Os04g54440
4	32389524	C	G	five_prime_UTR	LOC_Os04g54440
4	32390811	C	T	five_prime_UTR	LOC_Os04g54440
4	32448618	T	C	five_prime_UTR	LOC_Os04g54560
4	32448637	G	A	five_prime_UTR	LOC_Os04g54560
4	32448649	C	T	five_prime_UTR	LOC_Os04g54560
4	32448659	A	T	five_prime_UTR	LOC_Os04g54560
4	32600334	C	T	five_prime_UTR	LOC_Os04g54820
4	32600416	A	G	five_prime_UTR	LOC_Os04g54820
4	32606246	G	T	five_prime_UTR	LOC_Os04g54830
4	32606254	T	C	five_prime_UTR	LOC_Os04g54830
4	32606278	C	G	five_prime_UTR	LOC_Os04g54830
4	32606339	G	A	five_prime_UTR	LOC_Os04g54830
4	32606414	C	T	five_prime_UTR	LOC_Os04g54830
4	32606462	A	T	five_prime_UTR	LOC_Os04g54830
4	32672143	G	A	five_prime_UTR	LOC_Os04g54930
4	32684589	G	A	five_prime_UTR	LOC_Os04g54940
4	32758925	G	C	five_prime_UTR	LOC_Os04g55090
4	32758961	T	G	five_prime_UTR	LOC_Os04g55090
4	32777700	T	G	five_prime_UTR	LOC_Os04g55130
4	32777715	G	A	five_prime_UTR	LOC_Os04g55130
4	32777744	G	A	five_prime_UTR	LOC_Os04g55130
4	32792391	A	G	five_prime_UTR	LOC_Os04g55159
4	32792465	C	T	five_prime_UTR	LOC_Os04g55159
4	32792659	A	G	five_prime_UTR	LOC_Os04g55159
4	32801115	A	C	five_prime_UTR	LOC_Os04g55180
4	32818202	T	C	five_prime_UTR	LOC_Os04g55200
4	32933564	G	A	five_prime_UTR	LOC_Os04g55360
4	32933674	G	A	five_prime_UTR	LOC_Os04g55360
4	32955723	T	C	five_prime_UTR	LOC_Os04g55410
4	32955868	C	T	five_prime_UTR	LOC_Os04g55410
4	32955904	T	C	five_prime_UTR	LOC_Os04g55410
4	32955989	G	A	five_prime_UTR	LOC_Os04g55410
4	32955992	T	C	five_prime_UTR	LOC_Os04g55410
4	32956006	A	G	five_prime_UTR	LOC_Os04g55410
4	32963515	A	C	five_prime_UTR	LOC_Os04g55420
4	32963538	T	C	five_prime_UTR	LOC_Os04g55420
4	32963612	T	C	five_prime_UTR	LOC_Os04g55420
4	32994374	C	T	five_prime_UTR	LOC_Os04g55480
4	32994380	A	T	five_prime_UTR	LOC_Os04g55480
4	32994395	A	G	five_prime_UTR	LOC_Os04g55480
4	32994441	A	C	five_prime_UTR	LOC_Os04g55480
4	32994464	C	T	five_prime_UTR	LOC_Os04g55480
4	32994467	T	C	five_prime_UTR	LOC_Os04g55480
4	32994486	T	A	five_prime_UTR	LOC_Os04g55480
4	32994533	A	G	five_prime_UTR	LOC_Os04g55480
4	33006416	C	T	five_prime_UTR	LOC_Os04g55500
4	33006431	C	T	five_prime_UTR	LOC_Os04g55500
4	33006433	G	A	five_prime_UTR	LOC_Os04g55500
4	33030943	A	G	five_prime_UTR	LOC_Os04g55520
4	33063600	C	T	five_prime_UTR	LOC_Os04g55555
4	33063622	A	T	five_prime_UTR	LOC_Os04g55555
4	33063638	C	G	five_prime_UTR	LOC_Os04g55555
4	33063640	G	A	five_prime_UTR	LOC_Os04g55555
4	33063802	T	G	five_prime_UTR	LOC_Os04g55555
4	33063808	C	T	five_prime_UTR	LOC_Os04g55555
4	33101531	T	G	five_prime_UTR	LOC_Os04g55600
4	33137367	A	C	five_prime_UTR	LOC_Os04g55670
4	33137429	G	A	five_prime_UTR	LOC_Os04g55670
4	33149532	T	G	five_prime_UTR	LOC_Os04g55700
4	33149581	G	A	five_prime_UTR	LOC_Os04g55700
4	33149813	C	A	five_prime_UTR	LOC_Os04g55700
4	33150016	A	T	five_prime_UTR	LOC_Os04g55700
4	33161584	T	G	five_prime_UTR	LOC_Os04g55710
4	33167065	T	G	five_prime_UTR	LOC_Os04g55720
4	33258736	T	C	five_prime_UTR	LOC_Os04g55860
4	33258753	A	T	five_prime_UTR	LOC_Os04g55860
4	33258768	G	C	five_prime_UTR	LOC_Os04g55860
4	33258770	G	T	five_prime_UTR	LOC_Os04g55860
4	33258783	G	A	five_prime_UTR	LOC_Os04g55860
4	33258794	C	T	five_prime_UTR	LOC_Os04g55860
4	33258842	T	C	five_prime_UTR	LOC_Os04g55860
4	33306467	G	T	five_prime_UTR	LOC_Os04g55920
4	33306490	C	T	five_prime_UTR	LOC_Os04g55920
4	33306552	A	G	five_prime_UTR	LOC_Os04g55920
4	33306559	C	A	five_prime_UTR	LOC_Os04g55920
4	33311019	G	A	five_prime_UTR	LOC_Os04g55930
4	33311029	A	T	five_prime_UTR	LOC_Os04g55930
4	33311182	G	A	five_prime_UTR	LOC_Os04g55930
4	33311196	C	A	five_prime_UTR	LOC_Os04g55930
4	33311254	A	G	five_prime_UTR	LOC_Os04g55930
4	33311320	T	C	five_prime_UTR	LOC_Os04g55930
4	33351847	C	T	five_prime_UTR	LOC_Os04g56000
4	33352049	A	G	five_prime_UTR	LOC_Os04g56000
4	33374365	T	A	five_prime_UTR	LOC_Os04g56030
4	33374367	A	T	five_prime_UTR	LOC_Os04g56030
4	33386700	C	T	five_prime_UTR	LOC_Os04g56060
4	33386801	C	T	five_prime_UTR	LOC_Os04g56060
4	33386937	G	T	five_prime_UTR	LOC_Os04g56060
4	33415366	T	C	five_prime_UTR	LOC_Os04g56100
4	33415374	A	T	five_prime_UTR	LOC_Os04g56100
4	33415437	G	A	five_prime_UTR	LOC_Os04g56100
4	33419566	A	C	five_prime_UTR	LOC_Os04g56110
4	33421597	A	T	five_prime_UTR	LOC_Os04g56120
4	33421663	C	T	five_prime_UTR	LOC_Os04g56120
4	33421900	G	A	five_prime_UTR	LOC_Os04g56120
4	33488921	A	T	five_prime_UTR	LOC_Os04g56170
4	33488927	A	T	five_prime_UTR	LOC_Os04g56170
4	33488928	A	C	five_prime_UTR	LOC_Os04g56170
4	33524832	A	T	five_prime_UTR	LOC_Os04g56230
4	33524935	T	C	five_prime_UTR	LOC_Os04g56230
4	33530279	C	T	five_prime_UTR	LOC_Os04g56240
4	33557317	T	G	five_prime_UTR	LOC_Os04g56290
4	33566358	C	T	five_prime_UTR	LOC_Os04g56300
4	33569962	G	A	five_prime_UTR	LOC_Os04g56309
4	33575290	C	T	five_prime_UTR	LOC_Os04g56320
4	33635915	G	A	five_prime_UTR	LOC_Os04g56420
4	33635958	T	C	five_prime_UTR	LOC_Os04g56420
4	33636261	G	C	five_prime_UTR	LOC_Os04g56420
4	33636566	G	A	five_prime_UTR	LOC_Os04g56420
4	33637238	T	C	five_prime_UTR	LOC_Os04g56420
4	33637249	G	A	five_prime_UTR	LOC_Os04g56420
4	33637315	T	G	five_prime_UTR	LOC_Os04g56420
4	33637335	T	C	five_prime_UTR	LOC_Os04g56420
4	33637374	G	A	five_prime_UTR	LOC_Os04g56420
4	33637518	G	A	five_prime_UTR	LOC_Os04g56420
4	33637539	T	C	five_prime_UTR	LOC_Os04g56420
4	33637541	T	C	five_prime_UTR	LOC_Os04g56420
4	33637687	C	T	five_prime_UTR	LOC_Os04g56420
4	33637711	A	G	five_prime_UTR	LOC_Os04g56420
4	33649667	A	T	five_prime_UTR	LOC_Os04g56450
4	33649679	A	G	five_prime_UTR	LOC_Os04g56450
4	33649686	C	T	five_prime_UTR	LOC_Os04g56450
4	33649855	T	C	five_prime_UTR	LOC_Os04g56450
4	33665181	C	T	five_prime_UTR	LOC_Os04g56480
4	33677225	G	A	five_prime_UTR	LOC_Os04g56500
4	33677304	C	G	five_prime_UTR	LOC_Os04g56500
4	33677524	C	G	five_prime_UTR	LOC_Os04g56500
4	33677719	T	A	five_prime_UTR	LOC_Os04g56500
4	33677805	C	A	five_prime_UTR	LOC_Os04g56500
4	33677831	A	C	five_prime_UTR	LOC_Os04g56500
4	33678271	A	G	five_prime_UTR	LOC_Os04g56500
4	33678310	A	G	five_prime_UTR	LOC_Os04g56500
4	33678337	G	A	five_prime_UTR	LOC_Os04g56500
4	33678603	A	G	five_prime_UTR	LOC_Os04g56500
4	33678743	G	A	five_prime_UTR	LOC_Os04g56500
4	33678919	G	A	five_prime_UTR	LOC_Os04g56500
4	33679584	A	G	five_prime_UTR	LOC_Os04g56500
4	33679596	C	T	five_prime_UTR	LOC_Os04g56500
4	33679736	T	C	five_prime_UTR	LOC_Os04g56500
4	33679760	C	T	five_prime_UTR	LOC_Os04g56500
4	33679771	T	C	five_prime_UTR	LOC_Os04g56500
4	33680165	C	A	five_prime_UTR	LOC_Os04g56500
4	33680870	A	G	five_prime_UTR	LOC_Os04g56500
4	33681329	C	T	five_prime_UTR	LOC_Os04g56500
4	33697967	T	C	five_prime_UTR	LOC_Os04g56510
4	33698169	A	T	five_prime_UTR	LOC_Os04g56510
4	33774467	C	T	five_prime_UTR	LOC_Os04g56640
4	33777598	G	T	five_prime_UTR	LOC_Os04g56646
4	33784560	C	A	five_prime_UTR	LOC_Os04g56670
4	33789668	T	C	five_prime_UTR	LOC_Os04g56680
4	33804423	T	A	five_prime_UTR	LOC_Os04g56690
4	33804846	G	T	five_prime_UTR	LOC_Os04g56690
4	33809454	T	A	five_prime_UTR	LOC_Os04g56700
4	33814230	G	A	five_prime_UTR	LOC_Os04g56710
4	33814296	T	C	five_prime_UTR	LOC_Os04g56710
4	33814548	G	A	five_prime_UTR	LOC_Os04g56710
4	33854433	C	T	five_prime_UTR	LOC_Os04g56760
4	33854494	C	A	five_prime_UTR	LOC_Os04g56760
4	33940944	A	G	five_prime_UTR	LOC_Os04g56920
4	33981951	C	T	five_prime_UTR	LOC_Os04g56995
4	34059088	G	A	five_prime_UTR	LOC_Os04g57154
4	34074056	A	C	five_prime_UTR	LOC_Os04g57190
4	34080697	A	C	five_prime_UTR	LOC_Os04g57200
4	34087768	C	G	five_prime_UTR	LOC_Os04g57220
4	34088075	A	C	five_prime_UTR	LOC_Os04g57220
4	34267815	G	A	five_prime_UTR	LOC_Os04g57590
4	34272846	T	A	five_prime_UTR	LOC_Os04g57600
4	34299049	G	A	five_prime_UTR	LOC_Os04g57630
4	34314157	C	A	five_prime_UTR	LOC_Os04g57640
4	34314223	C	T	five_prime_UTR	LOC_Os04g57640
4	34314345	G	T	five_prime_UTR	LOC_Os04g57640
4	34314370	G	A	five_prime_UTR	LOC_Os04g57640
4	34314478	C	T	five_prime_UTR	LOC_Os04g57640
4	34314545	C	T	five_prime_UTR	LOC_Os04g57640
4	34321550	C	T	five_prime_UTR	LOC_Os04g57650
4	34321563	A	C	five_prime_UTR	LOC_Os04g57650
4	34333536	G	A	five_prime_UTR	LOC_Os04g57670
4	34333730	C	T	five_prime_UTR	LOC_Os04g57670
4	34333790	C	T	five_prime_UTR	LOC_Os04g57670
4	34333820	C	T	five_prime_UTR	LOC_Os04g57670
4	34334026	T	A	five_prime_UTR	LOC_Os04g57670
4	34334040	A	C	five_prime_UTR	LOC_Os04g57670
4	34334207	G	A	five_prime_UTR	LOC_Os04g57670
4	34334333	C	T	five_prime_UTR	LOC_Os04g57670
4	34338522	T	C	five_prime_UTR	LOC_Os04g57680
4	34338530	T	C	five_prime_UTR	LOC_Os04g57680
4	34347054	C	G	five_prime_UTR	LOC_Os04g57700
4	34347104	T	C	five_prime_UTR	LOC_Os04g57700
4	34383666	T	C	five_prime_UTR	LOC_Os04g57730
4	34383804	T	A	five_prime_UTR	LOC_Os04g57730
4	34393203	G	T	five_prime_UTR	LOC_Os04g57739
4	34393314	A	G	five_prime_UTR	LOC_Os04g57739
4	34393453	C	T	five_prime_UTR	LOC_Os04g57739
4	34393597	T	G	five_prime_UTR	LOC_Os04g57739
4	34397190	G	A	five_prime_UTR	LOC_Os04g57750
4	34397221	T	A	five_prime_UTR	LOC_Os04g57750
4	34400173	G	T	five_prime_UTR	LOC_Os04g57760
4	34400249	T	C	five_prime_UTR	LOC_Os04g57760
4	34400280	G	A	five_prime_UTR	LOC_Os04g57760
4	34406750	G	A	five_prime_UTR	LOC_Os04g57770
4	34406763	A	C	five_prime_UTR	LOC_Os04g57770
4	34406772	T	C	five_prime_UTR	LOC_Os04g57770
4	34410495	C	G	five_prime_UTR	LOC_Os04g57780
4	34410654	T	C	five_prime_UTR	LOC_Os04g57780
4	34429250	T	C	five_prime_UTR	LOC_Os04g57819
4	34437030	T	C	five_prime_UTR	LOC_Os04g57830
4	34437097	A	G	five_prime_UTR	LOC_Os04g57830
4	34440291	G	C	five_prime_UTR	LOC_Os04g57840
4	34440452	A	G	five_prime_UTR	LOC_Os04g57840
4	34440504	T	C	five_prime_UTR	LOC_Os04g57840
4	34440566	T	C	five_prime_UTR	LOC_Os04g57840
4	34444667	C	T	five_prime_UTR	LOC_Os04g57850
4	34444674	T	C	five_prime_UTR	LOC_Os04g57850
4	34444684	G	A	five_prime_UTR	LOC_Os04g57850
4	34444728	C	T	five_prime_UTR	LOC_Os04g57850
4	34444732	A	T	five_prime_UTR	LOC_Os04g57850
4	34444740	T	A	five_prime_UTR	LOC_Os04g57850
4	34444873	A	G	five_prime_UTR	LOC_Os04g57850
4	34444935	C	A	five_prime_UTR	LOC_Os04g57850
4	34450598	G	C	five_prime_UTR	LOC_Os04g57860
4	34450605	T	A	five_prime_UTR	LOC_Os04g57860
4	34457682	G	A	five_prime_UTR	LOC_Os04g57870
4	34457791	T	C	five_prime_UTR	LOC_Os04g57870
4	34492247	C	G	five_prime_UTR	LOC_Os04g57890
4	34492406	G	T	five_prime_UTR	LOC_Os04g57890
4	34492567	G	C	five_prime_UTR	LOC_Os04g57890
4	34498571	C	T	five_prime_UTR	LOC_Os04g57900
4	34498613	C	T	five_prime_UTR	LOC_Os04g57900
4	34498745	C	A	five_prime_UTR	LOC_Os04g57900
4	34513624	C	A	five_prime_UTR	LOC_Os04g57930
4	34541348	T	A	five_prime_UTR	LOC_Os04g58000
4	34555551	T	C	five_prime_UTR	LOC_Os04g58020
4	34573839	A	G	five_prime_UTR	LOC_Os04g58050
4	34573897	T	C	five_prime_UTR	LOC_Os04g58050
4	34573951	A	G	five_prime_UTR	LOC_Os04g58050
4	34579373	A	G	five_prime_UTR	LOC_Os04g58055
4	34579403	A	G	five_prime_UTR	LOC_Os04g58055
4	34579409	T	C	five_prime_UTR	LOC_Os04g58055
4	34586534	T	C	five_prime_UTR	LOC_Os04g58070
4	34586547	G	A	five_prime_UTR	LOC_Os04g58070
4	34586757	G	C	five_prime_UTR	LOC_Os04g58070
4	34595510	C	A	five_prime_UTR	LOC_Os04g58080
4	34597845	C	T	five_prime_UTR	LOC_Os04g58090
4	34597851	C	T	five_prime_UTR	LOC_Os04g58090
4	34605202	G	A	five_prime_UTR	LOC_Os04g58110
4	34605280	A	G	five_prime_UTR	LOC_Os04g58110
4	34605330	A	G	five_prime_UTR	LOC_Os04g58110
4	34613745	T	G	five_prime_UTR	LOC_Os04g58130
4	34613811	C	T	five_prime_UTR	LOC_Os04g58130
4	34614124	C	G	five_prime_UTR	LOC_Os04g58130
4	34626404	T	C	five_prime_UTR	LOC_Os04g58140
4	34639734	A	G	five_prime_UTR	LOC_Os04g58160
4	34655468	G	A	five_prime_UTR	LOC_Os04g58190
4	34681380	A	G	five_prime_UTR	LOC_Os04g58250
4	34681608	T	C	five_prime_UTR	LOC_Os04g58250
4	34694519	C	A	five_prime_UTR	LOC_Os04g58280
4	34694626	G	A	five_prime_UTR	LOC_Os04g58280
4	34695154	A	T	five_prime_UTR	LOC_Os04g58280
4	34695160	A	G	five_prime_UTR	LOC_Os04g58280
4	34695164	G	A	five_prime_UTR	LOC_Os04g58280
4	34717841	T	C	five_prime_UTR	LOC_Os04g58330
4	34780687	T	A	five_prime_UTR	LOC_Os04g58470
4	34787467	A	G	five_prime_UTR	LOC_Os04g58480
4	34824425	A	G	five_prime_UTR	LOC_Os04g58570
4	34828298	C	T	five_prime_UTR	LOC_Os04g58580
4	34828399	C	T	five_prime_UTR	LOC_Os04g58580
4	34828436	A	G	five_prime_UTR	LOC_Os04g58580
4	34832096	T	C	five_prime_UTR	LOC_Os04g58590
4	34853093	G	A	five_prime_UTR	LOC_Os04g58610
4	34853273	A	G	five_prime_UTR	LOC_Os04g58610
4	34853358	A	T	five_prime_UTR	LOC_Os04g58610
4	34853441	C	T	five_prime_UTR	LOC_Os04g58610
4	34860468	T	A	five_prime_UTR	LOC_Os04g58620
4	34860651	A	T	five_prime_UTR	LOC_Os04g58620
4	34860682	G	A	five_prime_UTR	LOC_Os04g58620
4	34860738	A	G	five_prime_UTR	LOC_Os04g58620
4	34877925	C	G	five_prime_UTR	LOC_Os04g58640
4	34892934	A	G	five_prime_UTR	LOC_Os04g58690
4	34892943	G	A	five_prime_UTR	LOC_Os04g58690
4	34892961	A	G	five_prime_UTR	LOC_Os04g58690
4	34892962	G	A	five_prime_UTR	LOC_Os04g58690
4	34901671	C	A	five_prime_UTR	LOC_Os04g58700
4	34901756	A	C	five_prime_UTR	LOC_Os04g58700
4	34930386	T	G	five_prime_UTR	LOC_Os04g58734
4	34930530	T	C	five_prime_UTR	LOC_Os04g58734
4	34944960	T	C	five_prime_UTR	LOC_Os04g58750
4	34975677	T	C	five_prime_UTR	LOC_Os04g58800
4	34980614	C	A	five_prime_UTR	LOC_Os04g58810
4	34988926	A	G	five_prime_UTR	LOC_Os04g58820
4	34988969	G	T	five_prime_UTR	LOC_Os04g58820
4	34988989	G	A	five_prime_UTR	LOC_Os04g58820
4	34989090	T	C	five_prime_UTR	LOC_Os04g58820
4	34992254	A	T	five_prime_UTR	LOC_Os04g58830
4	35001118	C	T	five_prime_UTR	LOC_Os04g58850
4	35001189	A	G	five_prime_UTR	LOC_Os04g58850
4	35011208	T	C	five_prime_UTR	LOC_Os04g58860
4	35021723	G	T	five_prime_UTR	LOC_Os04g58880
4	35021796	G	A	five_prime_UTR	LOC_Os04g58880
4	35021945	C	T	five_prime_UTR	LOC_Os04g58880
4	35021955	C	A	five_prime_UTR	LOC_Os04g58880
4	35022369	G	T	five_prime_UTR	LOC_Os04g58880
4	35031482	T	C	five_prime_UTR	LOC_Os04g58890
4	35054514	T	G	five_prime_UTR	LOC_Os04g58920
4	35054527	A	G	five_prime_UTR	LOC_Os04g58920
4	35067403	C	T	five_prime_UTR	LOC_Os04g58960
4	35067574	T	C	five_prime_UTR	LOC_Os04g58960
4	35089384	T	A	five_prime_UTR	LOC_Os04g58990
4	35089434	A	G	five_prime_UTR	LOC_Os04g58990
4	35120854	A	T	five_prime_UTR	LOC_Os04g59040
4	35120931	T	C	five_prime_UTR	LOC_Os04g59040
4	35128631	G	A	five_prime_UTR	LOC_Os04g59060
4	35128919	A	G	five_prime_UTR	LOC_Os04g59060
4	35167839	A	T	five_prime_UTR	LOC_Os04g59120
4	35176636	C	T	five_prime_UTR	LOC_Os04g59130
4	35182098	A	C	five_prime_UTR	LOC_Os04g59140
4	35187467	T	C	five_prime_UTR	LOC_Os04g59150
4	35207076	C	T	five_prime_UTR	LOC_Os04g59190
4	35207175	A	G	five_prime_UTR	LOC_Os04g59190
4	35207256	G	A	five_prime_UTR	LOC_Os04g59190
4	35221783	T	C	five_prime_UTR	LOC_Os04g59210
4	35221815	A	G	five_prime_UTR	LOC_Os04g59210
4	35221909	T	G	five_prime_UTR	LOC_Os04g59210
4	35222054	C	T	five_prime_UTR	LOC_Os04g59210
4	35222119	T	G	five_prime_UTR	LOC_Os04g59210
4	35222266	T	C	five_prime_UTR	LOC_Os04g59210
4	35222283	A	C	five_prime_UTR	LOC_Os04g59210
4	35222529	G	A	five_prime_UTR	LOC_Os04g59210
4	35222575	C	T	five_prime_UTR	LOC_Os04g59210
4	35222823	G	C	five_prime_UTR	LOC_Os04g59210
4	35245239	G	T	five_prime_UTR	LOC_Os04g59260
4	35245329	C	T	five_prime_UTR	LOC_Os04g59260
4	35267236	C	A	five_prime_UTR	LOC_Os04g59310
4	35271059	T	C	five_prime_UTR	LOC_Os04g59320
4	35271085	A	G	five_prime_UTR	LOC_Os04g59320
4	35280668	T	G	five_prime_UTR	LOC_Os04g59340
4	35280780	T	C	five_prime_UTR	LOC_Os04g59340
4	35280927	A	T	five_prime_UTR	LOC_Os04g59340
4	35280929	T	G	five_prime_UTR	LOC_Os04g59340
4	35297708	C	T	five_prime_UTR	LOC_Os04g59380
4	35297750	C	T	five_prime_UTR	LOC_Os04g59380
4	35310305	C	A	five_prime_UTR	LOC_Os04g59394
4	35317757	T	C	five_prime_UTR	LOC_Os04g59400
4	35327320	A	T	five_prime_UTR	LOC_Os04g59420
4	35329551	A	G	five_prime_UTR	LOC_Os04g59430
4	35344364	T	C	five_prime_UTR	LOC_Os04g59450
4	35347201	G	A	five_prime_UTR	LOC_Os04g59460
4	35360240	A	T	five_prime_UTR	LOC_Os04g59480
4	35383196	A	T	five_prime_UTR	LOC_Os04g59510
4	35383209	G	T	five_prime_UTR	LOC_Os04g59510
4	35383228	A	T	five_prime_UTR	LOC_Os04g59510
4	35383261	A	T	five_prime_UTR	LOC_Os04g59510
[truncated: 17 more rows]

## Sheet: Chr5
Chromosome	Ref. position	Ref. Nucleotide	Variation Nucleotide	Type of Variation	Locus Name
5	23617549	T	C	five_prime_UTR	LOC_Os05g40212
5	23617509	A	G	five_prime_UTR	LOC_Os05g40212
5	23617483	T	C	five_prime_UTR	LOC_Os05g40212
5	23617465	A	G	five_prime_UTR	LOC_Os05g40212
5	23662692	A	C	five_prime_UTR	LOC_Os05g40280
5	23671614	C	G	five_prime_UTR	LOC_Os05g40285
5	23671695	G	A	five_prime_UTR	LOC_Os05g40285
5	23601231	A	T	five_prime_UTR	LOC_Os05g40190
5	23593174	G	A	five_prime_UTR	LOC_Os05g40170
5	23593170	T	C	five_prime_UTR	LOC_Os05g40170
5	23593076	T	C	five_prime_UTR	LOC_Os05g40170
5	23743499	C	T	five_prime_UTR	LOC_Os05g40410
5	23515318	A	C	five_prime_UTR	LOC_Os05g40040
5	23515136	G	A	five_prime_UTR	LOC_Os05g40040
5	23502822	A	G	five_prime_UTR	LOC_Os05g40000
5	23502758	T	G	five_prime_UTR	LOC_Os05g40000
5	23495691	T	A	five_prime_UTR	LOC_Os05g39990
5	23488288	G	T	five_prime_UTR	LOC_Os05g39980
5	23487878	A	G	five_prime_UTR	LOC_Os05g39980
5	23483542	A	G	five_prime_UTR	LOC_Os05g39960
5	23463271	G	A	five_prime_UTR	LOC_Os05g39930
5	23825614	A	G	five_prime_UTR	LOC_Os05g40630
5	23865803	C	T	five_prime_UTR	LOC_Os05g40700
5	23865817	C	A	five_prime_UTR	LOC_Os05g40700
5	23883526	A	C	five_prime_UTR	LOC_Os05g40740
5	23931472	G	A	five_prime_UTR	LOC_Os05g40810
5	23931482	G	A	five_prime_UTR	LOC_Os05g40810
5	23931512	A	G	five_prime_UTR	LOC_Os05g40810
5	23939977	G	A	five_prime_UTR	LOC_Os05g40820
5	23940115	G	T	five_prime_UTR	LOC_Os05g40820
5	23990682	G	A	five_prime_UTR	LOC_Os05g40900
5	23990977	T	A	five_prime_UTR	LOC_Os05g40900
5	23991500	A	C	five_prime_UTR	LOC_Os05g40900
5	23996151	G	A	five_prime_UTR	LOC_Os05g40910
5	23273604	T	A	five_prime_UTR	LOC_Os05g39650
5	23273404	C	T	five_prime_UTR	LOC_Os05g39650
5	24024096	G	A	five_prime_UTR	LOC_Os05g40980
5	23255173	A	T	five_prime_UTR	LOC_Os05g39610
5	23255115	G	C	five_prime_UTR	LOC_Os05g39610
5	23255091	G	C	five_prime_UTR	LOC_Os05g39610
5	23254944	C	A	five_prime_UTR	LOC_Os05g39610
5	23254943	G	A	five_prime_UTR	LOC_Os05g39610
5	24027885	C	G	five_prime_UTR	LOC_Os05g40990
5	23239930	G	A	five_prime_UTR	LOC_Os05g39580
5	23239256	T	G	five_prime_UTR	LOC_Os05g39580
5	23239222	T	A	five_prime_UTR	LOC_Os05g39580
5	24041138	T	C	five_prime_UTR	LOC_Os05g41010
5	24041186	A	C	five_prime_UTR	LOC_Os05g41010
5	24045803	C	A	five_prime_UTR	LOC_Os05g41030
5	24063160	G	A	five_prime_UTR	LOC_Os05g41070
5	24063165	C	T	five_prime_UTR	LOC_Os05g41070
5	24067759	C	T	five_prime_UTR	LOC_Os05g41080
5	24067783	C	T	five_prime_UTR	LOC_Os05g41080
5	24067800	A	G	five_prime_UTR	LOC_Os05g41080
5	24078102	A	C	five_prime_UTR	LOC_Os05g41110
5	23196257	G	A	five_prime_UTR	LOC_Os05g39530
5	23196156	C	T	five_prime_UTR	LOC_Os05g39530
5	23190682	G	C	five_prime_UTR	LOC_Os05g39520
5	23190646	A	G	five_prime_UTR	LOC_Os05g39520
5	23190645	C	T	five_prime_UTR	LOC_Os05g39520
5	24089941	T	C	five_prime_UTR	LOC_Os05g41130
5	24103708	C	A	five_prime_UTR	LOC_Os05g41150
5	24103981	C	T	five_prime_UTR	LOC_Os05g41150
5	24104069	G	A	five_prime_UTR	LOC_Os05g41150
5	24111000	A	G	five_prime_UTR	LOC_Os05g41166
5	24122561	C	A	five_prime_UTR	LOC_Os05g41180
5	24127178	G	T	five_prime_UTR	LOC_Os05g41190
5	24127190	A	G	five_prime_UTR	LOC_Os05g41190
5	24127205	T	C	five_prime_UTR	LOC_Os05g41190
5	24127220	T	C	five_prime_UTR	LOC_Os05g41190
5	24127324	A	G	five_prime_UTR	LOC_Os05g41190
5	24127682	A	T	five_prime_UTR	LOC_Os05g41190
5	24132531	T	A	five_prime_UTR	LOC_Os05g41210
5	24132712	G	T	five_prime_UTR	LOC_Os05g41210
5	24137737	A	G	five_prime_UTR	LOC_Os05g41220
5	24137762	T	G	five_prime_UTR	LOC_Os05g41220
5	24153780	A	C	five_prime_UTR	LOC_Os05g41240
5	24153863	A	C	five_prime_UTR	LOC_Os05g41240
5	24154303	G	A	five_prime_UTR	LOC_Os05g41240
5	24154307	A	C	five_prime_UTR	LOC_Os05g41240
5	23105580	G	C	five_prime_UTR	LOC_Os05g39390
5	23105279	C	T	five_prime_UTR	LOC_Os05g39390
5	23105257	G	A	five_prime_UTR	LOC_Os05g39390
5	24175531	A	G	five_prime_UTR	LOC_Os05g41270
5	24175790	A	C	five_prime_UTR	LOC_Os05g41270
5	23101709	A	T	five_prime_UTR	LOC_Os05g39380
5	23096870	A	G	five_prime_UTR	LOC_Os05g39374
5	23096831	G	C	five_prime_UTR	LOC_Os05g39374
5	24184528	G	A	five_prime_UTR	LOC_Os05g41290
5	23081130	G	T	five_prime_UTR	LOC_Os05g39350
5	23081075	A	G	five_prime_UTR	LOC_Os05g39350
5	23081071	A	G	five_prime_UTR	LOC_Os05g39350
5	23080976	A	T	five_prime_UTR	LOC_Os05g39350
5	23079428	T	C	five_prime_UTR	LOC_Os05g39340
5	23079403	A	G	five_prime_UTR	LOC_Os05g39340
5	23079328	A	G	five_prime_UTR	LOC_Os05g39340
5	23079099	A	G	five_prime_UTR	LOC_Os05g39340
5	23078916	A	G	five_prime_UTR	LOC_Os05g39340
5	24240472	C	T	five_prime_UTR	LOC_Os05g41390
5	24240552	T	A	five_prime_UTR	LOC_Os05g41390
5	23009246	T	C	five_prime_UTR	LOC_Os05g39240
5	24280474	A	G	five_prime_UTR	LOC_Os05g41460
5	24280680	T	C	five_prime_UTR	LOC_Os05g41460
5	22996915	T	C	five_prime_UTR	LOC_Os05g39230
5	22996914	A	C	five_prime_UTR	LOC_Os05g39230
5	22992661	A	G	five_prime_UTR	LOC_Os05g39220
5	24291658	T	C	five_prime_UTR	LOC_Os05g41490
5	24291707	A	G	five_prime_UTR	LOC_Os05g41490
5	22988273	A	C	five_prime_UTR	LOC_Os05g39210
5	24291867	T	A	five_prime_UTR	LOC_Os05g41490
5	24298196	A	G	five_prime_UTR	LOC_Os05g41500
5	24301599	A	C	five_prime_UTR	LOC_Os05g41510
5	24309859	T	C	five_prime_UTR	LOC_Os05g41520
5	24309874	G	A	five_prime_UTR	LOC_Os05g41520
5	24313062	A	G	five_prime_UTR	LOC_Os05g41530
5	22961364	A	C	five_prime_UTR	LOC_Os05g39150
5	22955448	C	T	five_prime_UTR	LOC_Os05g39140
5	24358129	G	C	five_prime_UTR	LOC_Os05g41590
5	24358364	T	G	five_prime_UTR	LOC_Os05g41590
5	22911042	T	C	five_prime_UTR	LOC_Os05g39080
5	22911022	G	T	five_prime_UTR	LOC_Os05g39080
5	24371218	G	A	five_prime_UTR	LOC_Os05g41610
5	24371232	G	C	five_prime_UTR	LOC_Os05g41610
5	22904518	T	A	five_prime_UTR	LOC_Os05g39060
5	24377051	A	G	five_prime_UTR	LOC_Os05g41630
5	24378799	G	A	five_prime_UTR	LOC_Os05g41640
5	24385036	C	G	five_prime_UTR	LOC_Os05g41670
5	22878705	G	A	five_prime_UTR	LOC_Os05g39000
5	22878704	G	C	five_prime_UTR	LOC_Os05g39000
5	22854139	T	A	five_prime_UTR	LOC_Os05g38960
5	22853936	C	T	five_prime_UTR	LOC_Os05g38960
5	22853933	A	G	five_prime_UTR	LOC_Os05g38960
5	22853911	A	G	five_prime_UTR	LOC_Os05g38960
5	22853892	T	A	five_prime_UTR	LOC_Os05g38960
5	24427941	G	A	five_prime_UTR	LOC_Os05g41760
5	24444331	T	G	five_prime_UTR	LOC_Os05g41780
5	22835071	T	G	five_prime_UTR	LOC_Os05g38950
5	22811928	T	A	five_prime_UTR	LOC_Os05g38890
5	22807378	C	T	five_prime_UTR	LOC_Os05g38880
5	24473188	T	C	five_prime_UTR	LOC_Os05g41795
5	24483783	T	C	five_prime_UTR	LOC_Os05g41810
5	24492459	G	A	five_prime_UTR	LOC_Os05g41820
5	24492576	C	T	five_prime_UTR	LOC_Os05g41820
5	22776286	T	A	five_prime_UTR	LOC_Os05g38830
5	24518933	T	C	five_prime_UTR	LOC_Os05g41870
5	24518962	C	A	five_prime_UTR	LOC_Os05g41870
5	24519007	T	C	five_prime_UTR	LOC_Os05g41870
5	22759362	C	G	five_prime_UTR	LOC_Os05g38800
5	22759083	T	C	five_prime_UTR	LOC_Os05g38800
5	24523102	G	C	five_prime_UTR	LOC_Os05g41880
5	22756064	C	T	five_prime_UTR	LOC_Os05g38790
5	22745124	G	A	five_prime_UTR	LOC_Os05g38770
5	22736722	T	C	five_prime_UTR	LOC_Os05g38740
5	22736699	T	C	five_prime_UTR	LOC_Os05g38740
5	24552635	T	C	five_prime_UTR	LOC_Os05g41930
5	22725653	A	T	five_prime_UTR	LOC_Os05g38730
5	24587148	G	T	five_prime_UTR	LOC_Os05g42000
5	24587185	G	A	five_prime_UTR	LOC_Os05g42000
5	24587275	C	T	five_prime_UTR	LOC_Os05g42000
5	22678241	A	T	five_prime_UTR	LOC_Os05g38680
5	22678016	C	A	five_prime_UTR	LOC_Os05g38680
5	24605815	A	G	five_prime_UTR	LOC_Os05g42040
5	24605840	T	C	five_prime_UTR	LOC_Os05g42040
5	22657313	T	C	five_prime_UTR	LOC_Os05g38640
5	22657298	A	C	five_prime_UTR	LOC_Os05g38640
5	22657010	G	C	five_prime_UTR	LOC_Os05g38640
5	24623324	G	A	five_prime_UTR	LOC_Os05g42100
5	24623387	T	C	five_prime_UTR	LOC_Os05g42100
5	24627228	T	C	five_prime_UTR	LOC_Os05g42120
5	22649600	G	A	five_prime_UTR	LOC_Os05g38630
5	24643713	G	C	five_prime_UTR	LOC_Os05g42150
5	22633208	T	C	five_prime_UTR	LOC_Os05g38590
5	22625721	G	T	five_prime_UTR	LOC_Os05g38570
5	22625672	G	A	five_prime_UTR	LOC_Os05g38570
5	22625284	C	T	five_prime_UTR	LOC_Os05g38570
5	22625281	C	T	five_prime_UTR	LOC_Os05g38570
5	22625275	A	G	five_prime_UTR	LOC_Os05g38570
5	24674786	A	G	five_prime_UTR	LOC_Os05g42200
5	24674792	A	G	five_prime_UTR	LOC_Os05g42200
5	24674842	C	T	five_prime_UTR	LOC_Os05g42200
5	24674852	G	A	five_prime_UTR	LOC_Os05g42200
5	24674858	A	G	five_prime_UTR	LOC_Os05g42200
5	24676792	C	A	five_prime_UTR	LOC_Os05g42210
5	22574155	G	T	five_prime_UTR	LOC_Os05g38480
5	24725250	G	A	five_prime_UTR	LOC_Os05g42270
5	24725286	A	G	five_prime_UTR	LOC_Os05g42270
5	22553404	T	G	five_prime_UTR	LOC_Os05g38460
5	22553318	C	A	five_prime_UTR	LOC_Os05g38460
5	24738666	A	T	five_prime_UTR	LOC_Os05g42300
5	22518366	T	C	five_prime_UTR	LOC_Os05g38400
5	24762500	T	C	five_prime_UTR	LOC_Os05g42330
5	24777388	C	T	five_prime_UTR	LOC_Os05g42350
5	24777694	T	A	five_prime_UTR	LOC_Os05g42350
5	22492403	T	A	five_prime_UTR	LOC_Os05g38370
5	22492402	T	G	five_prime_UTR	LOC_Os05g38370
5	22481675	C	A	five_prime_UTR	LOC_Os05g38350
5	22468006	C	T	five_prime_UTR	LOC_Os05g38330
5	22450718	C	A	five_prime_UTR	LOC_Os05g38290
5	22448610	C	T	five_prime_UTR	LOC_Os05g38280
5	22448543	G	T	five_prime_UTR	LOC_Os05g38280
5	22448455	C	T	five_prime_UTR	LOC_Os05g38280
5	22448277	C	T	five_prime_UTR	LOC_Os05g38280
5	22440691	G	T	five_prime_UTR	LOC_Os05g38270
5	22440640	T	G	five_prime_UTR	LOC_Os05g38270
5	22436624	C	A	five_prime_UTR	LOC_Os05g38264
5	22436477	C	T	five_prime_UTR	LOC_Os05g38264
5	22436450	G	C	five_prime_UTR	LOC_Os05g38264
5	22425557	T	G	five_prime_UTR	LOC_Os05g38250
5	22425364	A	C	five_prime_UTR	LOC_Os05g38250
5	24862489	T	C	five_prime_UTR	LOC_Os05g42424
5	24862498	G	A	five_prime_UTR	LOC_Os05g42424
5	22410177	C	T	five_prime_UTR	LOC_Os05g38230
5	22406907	C	T	five_prime_UTR	LOC_Os05g38219
5	22393940	C	A	five_prime_UTR	LOC_Os05g38180
5	22388281	T	G	five_prime_UTR	LOC_Os05g38170
5	22384324	T	C	five_prime_UTR	LOC_Os05g38160
5	22303425	A	G	five_prime_UTR	LOC_Os05g38040
5	22303399	G	A	five_prime_UTR	LOC_Os05g38040
5	24987036	A	C	five_prime_UTR	LOC_Os05g43030
5	24987957	A	G	five_prime_UTR	LOC_Os05g43030
5	24988011	C	T	five_prime_UTR	LOC_Os05g43030
5	22263168	G	T	five_prime_UTR	LOC_Os05g37950
5	22263106	G	A	five_prime_UTR	LOC_Os05g37950
5	25036202	G	C	five_prime_UTR	LOC_Os05g43120
5	22239623	A	G	five_prime_UTR	LOC_Os05g37930
5	22239349	G	A	five_prime_UTR	LOC_Os05g37930
5	22239319	A	G	five_prime_UTR	LOC_Os05g37930
5	22239222	T	C	five_prime_UTR	LOC_Os05g37930
5	22239174	G	T	five_prime_UTR	LOC_Os05g37930
5	22239160	A	G	five_prime_UTR	LOC_Os05g37930
5	22239068	A	G	five_prime_UTR	LOC_Os05g37930
5	25041553	A	T	five_prime_UTR	LOC_Os05g43130
5	25041606	C	T	five_prime_UTR	LOC_Os05g43130
5	25041610	A	G	five_prime_UTR	LOC_Os05g43130
5	25041611	A	G	five_prime_UTR	LOC_Os05g43130
5	25041612	C	T	five_prime_UTR	LOC_Os05g43130
5	25041677	A	T	five_prime_UTR	LOC_Os05g43130
5	25041716	C	A	five_prime_UTR	LOC_Os05g43130
5	25041732	G	A	five_prime_UTR	LOC_Os05g43130
5	25041763	A	T	five_prime_UTR	LOC_Os05g43130
5	25041783	T	A	five_prime_UTR	LOC_Os05g43130
5	25041800	T	A	five_prime_UTR	LOC_Os05g43130
5	25041866	A	C	five_prime_UTR	LOC_Os05g43130
5	25044639	A	T	five_prime_UTR	LOC_Os05g43140
5	25063440	C	T	five_prime_UTR	LOC_Os05g43174
5	22214623	A	T	five_prime_UTR	LOC_Os05g37910
5	22160415	G	T	five_prime_UTR	LOC_Os05g37830
5	25153935	A	G	five_prime_UTR	LOC_Os05g43230
5	25154187	T	A	five_prime_UTR	LOC_Os05g43230
5	25166367	A	T	five_prime_UTR	LOC_Os05g43252
5	25166435	A	C	five_prime_UTR	LOC_Os05g43252
5	25166512	T	C	five_prime_UTR	LOC_Os05g43252
5	25166622	G	A	five_prime_UTR	LOC_Os05g43252
5	25193501	A	G	five_prime_UTR	LOC_Os05g43310
5	22081847	C	T	five_prime_UTR	LOC_Os05g37730
5	22081799	T	C	five_prime_UTR	LOC_Os05g37730
5	22081477	A	G	five_prime_UTR	LOC_Os05g37730
5	22060899	A	G	five_prime_UTR	LOC_Os05g37690
5	22040160	C	G	five_prime_UTR	LOC_Os05g37660
5	22040116	C	A	five_prime_UTR	LOC_Os05g37660
5	22038216	C	T	five_prime_UTR	LOC_Os05g37650
5	22038210	G	A	five_prime_UTR	LOC_Os05g37650
5	22038151	G	A	five_prime_UTR	LOC_Os05g37650
5	25255065	C	T	five_prime_UTR	LOC_Os05g43440
5	25266286	A	C	five_prime_UTR	LOC_Os05g43460
5	25268141	G	A	five_prime_UTR	LOC_Os05g43470
5	25291179	T	A	five_prime_UTR	LOC_Os05g43510
5	21963929	A	C	five_prime_UTR	LOC_Os05g37520
5	21943118	A	G	five_prime_UTR	LOC_Os05g37500
5	21943071	C	T	five_prime_UTR	LOC_Os05g37500
5	25346738	A	G	five_prime_UTR	LOC_Os05g43582
5	25346745	A	T	five_prime_UTR	LOC_Os05g43582
5	21926911	A	T	five_prime_UTR	LOC_Os05g37470
5	21926832	G	A	five_prime_UTR	LOC_Os05g37470
5	21926820	T	C	five_prime_UTR	LOC_Os05g37470
5	21926815	G	A	five_prime_UTR	LOC_Os05g37470
5	25357249	A	C	five_prime_UTR	LOC_Os05g43610
5	21915033	G	A	five_prime_UTR	LOC_Os05g37450
5	21914877	T	A	five_prime_UTR	LOC_Os05g37450
5	25382324	C	G	five_prime_UTR	LOC_Os05g43650
5	25387347	G	A	five_prime_UTR	LOC_Os05g43660
5	25393072	C	A	five_prime_UTR	LOC_Os05g43680
5	21882097	C	T	five_prime_UTR	LOC_Os05g37400
5	21881894	C	T	five_prime_UTR	LOC_Os05g37400
5	25399367	C	A	five_prime_UTR	LOC_Os05g43690
5	25458753	A	C	five_prime_UTR	LOC_Os05g43790
5	25464334	G	A	five_prime_UTR	LOC_Os05g43800
5	25464380	T	C	five_prime_UTR	LOC_Os05g43800
5	25464443	T	G	five_prime_UTR	LOC_Os05g43800
5	25464740	G	A	five_prime_UTR	LOC_Os05g43800
5	25464872	C	T	five_prime_UTR	LOC_Os05g43800
5	25464896	C	T	five_prime_UTR	LOC_Os05g43800
5	25476789	G	A	five_prime_UTR	LOC_Os05g43830
5	21790890	A	G	five_prime_UTR	LOC_Os05g37250
5	21790863	C	T	five_prime_UTR	LOC_Os05g37250
5	25503272	G	A	five_prime_UTR	LOC_Os05g43860
5	25503357	T	G	five_prime_UTR	LOC_Os05g43860
5	21762028	C	T	five_prime_UTR	LOC_Os05g37225
5	21761831	A	G	five_prime_UTR	LOC_Os05g37225
5	21750810	T	G	five_prime_UTR	LOC_Os05g37200
5	21750724	T	C	five_prime_UTR	LOC_Os05g37200
5	21737495	T	G	five_prime_UTR	LOC_Os05g37190
5	21737406	G	C	five_prime_UTR	LOC_Os05g37190
5	21737275	A	G	five_prime_UTR	LOC_Os05g37190
5	25555963	T	C	five_prime_UTR	LOC_Os05g43920
5	25569152	C	T	five_prime_UTR	LOC_Os05g43940
5	21705870	A	G	five_prime_UTR	LOC_Os05g37140
5	21705760	A	G	five_prime_UTR	LOC_Os05g37140
5	21705683	G	A	five_prime_UTR	LOC_Os05g37140
5	25575644	T	C	five_prime_UTR	LOC_Os05g43950
5	21701208	C	T	five_prime_UTR	LOC_Os05g37130
5	21701202	T	C	five_prime_UTR	LOC_Os05g37130
5	21701153	C	T	five_prime_UTR	LOC_Os05g37130
5	21701108	C	G	five_prime_UTR	LOC_Os05g37130
5	21701087	G	A	five_prime_UTR	LOC_Os05g37130
5	21701038	G	A	five_prime_UTR	LOC_Os05g37130
5	21700995	A	G	five_prime_UTR	LOC_Os05g37130
5	21700985	G	A	five_prime_UTR	LOC_Os05g37130
5	21700983	T	C	five_prime_UTR	LOC_Os05g37130
5	21700755	C	G	five_prime_UTR	LOC_Os05g37130
5	21700522	T	C	five_prime_UTR	LOC_Os05g37130
5	21700351	A	G	five_prime_UTR	LOC_Os05g37130
5	21699936	C	T	five_prime_UTR	LOC_Os05g37130
5	21699926	G	A	five_prime_UTR	LOC_Os05g37130
5	21699827	T	C	five_prime_UTR	LOC_Os05g37130
5	21699612	G	A	five_prime_UTR	LOC_Os05g37130
5	25625142	T	G	five_prime_UTR	LOC_Os05g44070
5	21654441	C	T	five_prime_UTR	LOC_Os05g37060
5	21654380	T	C	five_prime_UTR	LOC_Os05g37060
5	21654321	A	G	five_prime_UTR	LOC_Os05g37060
5	21641011	G	A	five_prime_UTR	LOC_Os05g37030
5	25641595	G	A	five_prime_UTR	LOC_Os05g44100
5	25650426	G	A	five_prime_UTR	LOC_Os05g44120
5	25650601	A	G	five_prime_UTR	LOC_Os05g44120
5	25650767	A	G	five_prime_UTR	LOC_Os05g44120
5	25653231	T	A	five_prime_UTR	LOC_Os05g44130
5	25653377	G	A	five_prime_UTR	LOC_Os05g44130
5	25666162	T	C	five_prime_UTR	LOC_Os05g44170
5	21613645	C	T	five_prime_UTR	LOC_Os05g36994
5	21613636	C	T	five_prime_UTR	LOC_Os05g36994
5	25682868	A	G	five_prime_UTR	LOC_Os05g44200
5	25683099	C	G	five_prime_UTR	LOC_Os05g44200
5	21587960	G	A	five_prime_UTR	LOC_Os05g36960
5	21587730	T	G	five_prime_UTR	LOC_Os05g36960
5	21567300	A	T	five_prime_UTR	LOC_Os05g36930
5	21567283	C	A	five_prime_UTR	LOC_Os05g36930
5	21557491	G	A	five_prime_UTR	LOC_Os05g36910
5	21514541	C	T	five_prime_UTR	LOC_Os05g36340
5	21509723	C	T	five_prime_UTR	LOC_Os05g36310
5	21509630	C	T	five_prime_UTR	LOC_Os05g36310
5	21509567	G	A	five_prime_UTR	LOC_Os05g36310
5	21499493	C	T	five_prime_UTR	LOC_Os05g36280
5	25781809	A	C	five_prime_UTR	LOC_Os05g44310
5	25781846	G	C	five_prime_UTR	LOC_Os05g44310
5	21494029	T	C	five_prime_UTR	LOC_Os05g36270
5	21491922	G	C	five_prime_UTR	LOC_Os05g36260
5	21491828	C	A	five_prime_UTR	LOC_Os05g36260
5	21491799	A	G	five_prime_UTR	LOC_Os05g36260
5	25789150	C	T	five_prime_UTR	LOC_Os05g44320
5	25797666	G	A	five_prime_UTR	LOC_Os05g44330
5	25803738	A	C	five_prime_UTR	LOC_Os05g44340
5	21473967	G	A	five_prime_UTR	LOC_Os05g36210
5	21473966	T	C	five_prime_UTR	LOC_Os05g36210
5	25811198	G	A	five_prime_UTR	LOC_Os05g44360
5	25811252	C	T	five_prime_UTR	LOC_Os05g44360
5	21460280	T	A	five_prime_UTR	LOC_Os05g36190
5	25820410	C	T	five_prime_UTR	LOC_Os05g44380
5	25823731	C	T	five_prime_UTR	LOC_Os05g44390
5	25824066	C	T	five_prime_UTR	LOC_Os05g44390
5	21451833	T	C	five_prime_UTR	LOC_Os05g36184
5	21451683	C	G	five_prime_UTR	LOC_Os05g36184
5	21451652	C	T	five_prime_UTR	LOC_Os05g36184
5	25854314	A	G	five_prime_UTR	LOC_Os05g44420
5	25854369	C	T	five_prime_UTR	LOC_Os05g44420
5	21404639	G	T	five_prime_UTR	LOC_Os05g36100
5	25918486	A	G	five_prime_UTR	LOC_Os05g44560
5	25928134	C	T	five_prime_UTR	LOC_Os05g44570
5	25928192	G	A	five_prime_UTR	LOC_Os05g44570
5	25937422	A	T	five_prime_UTR	LOC_Os05g44580
5	25937453	T	A	five_prime_UTR	LOC_Os05g44580
5	21342286	A	G	five_prime_UTR	LOC_Os05g36050
5	21342223	C	A	five_prime_UTR	LOC_Os05g36050
5	25937918	A	G	five_prime_UTR	LOC_Os05g44580
5	25953180	A	G	five_prime_UTR	LOC_Os05g44610
5	21325649	G	A	five_prime_UTR	LOC_Os05g36010
5	21317777	C	G	five_prime_UTR	LOC_Os05g35980
5	25962297	G	C	five_prime_UTR	LOC_Os05g44630
5	21317646	T	C	five_prime_UTR	LOC_Os05g35980
5	21316470	T	A	five_prime_UTR	LOC_Os05g35980
5	21315927	A	C	five_prime_UTR	LOC_Os05g35980
5	21313331	A	C	five_prime_UTR	LOC_Os05g35970
5	21214835	G	T	five_prime_UTR	LOC_Os05g35740
5	21202020	C	G	five_prime_UTR	LOC_Os05g35710
5	26094675	G	C	five_prime_UTR	LOC_Os05g44900
5	26094695	C	T	five_prime_UTR	LOC_Os05g44900
5	26094815	T	C	five_prime_UTR	LOC_Os05g44900
5	26096120	A	G	five_prime_UTR	LOC_Os05g44910
5	26113300	C	G	five_prime_UTR	LOC_Os05g44930
5	26113310	T	C	five_prime_UTR	LOC_Os05g44930
5	21144406	A	G	five_prime_UTR	LOC_Os05g35594
5	21135636	T	C	five_prime_UTR	LOC_Os05g35570
5	21127110	G	A	five_prime_UTR	LOC_Os05g35540
5	21127109	T	A	five_prime_UTR	LOC_Os05g35540
5	21126968	A	G	five_prime_UTR	LOC_Os05g35540
5	21121242	G	T	five_prime_UTR	LOC_Os05g35530
5	21121207	G	T	five_prime_UTR	LOC_Os05g35530
5	21112591	C	A	five_prime_UTR	LOC_Os05g35520
5	26171177	C	T	five_prime_UTR	LOC_Os05g45020
5	26177435	C	T	five_prime_UTR	LOC_Os05g45040
5	26177440	C	T	five_prime_UTR	LOC_Os05g45040
5	26180173	C	T	five_prime_UTR	LOC_Os05g45050
5	26180197	C	A	five_prime_UTR	LOC_Os05g45050
5	26180243	C	T	five_prime_UTR	LOC_Os05g45050
5	26180270	A	T	five_prime_UTR	LOC_Os05g45050
5	26180406	G	A	five_prime_UTR	LOC_Os05g45050
5	26180420	T	G	five_prime_UTR	LOC_Os05g45050
5	26189664	T	C	five_prime_UTR	LOC_Os05g45070
5	26189788	G	A	five_prime_UTR	LOC_Os05g45070
5	26189789	C	A	five_prime_UTR	LOC_Os05g45070
5	26189821	A	G	five_prime_UTR	LOC_Os05g45070
5	26198405	G	A	five_prime_UTR	LOC_Os05g45100
5	26198474	G	A	five_prime_UTR	LOC_Os05g45100
5	26198547	A	G	five_prime_UTR	LOC_Os05g45100
5	21081305	G	A	five_prime_UTR	LOC_Os05g35480
5	26201244	G	A	five_prime_UTR	LOC_Os05g45110
5	26201255	A	T	five_prime_UTR	LOC_Os05g45110
5	26201257	C	G	five_prime_UTR	LOC_Os05g45110
5	26201261	G	C	five_prime_UTR	LOC_Os05g45110
5	26201314	G	A	five_prime_UTR	LOC_Os05g45110
5	26201329	C	T	five_prime_UTR	LOC_Os05g45110
5	26206000	G	A	five_prime_UTR	LOC_Os05g45120
5	26206057	A	T	five_prime_UTR	LOC_Os05g45120
5	26206081	G	T	five_prime_UTR	LOC_Os05g45120
5	21056106	T	C	five_prime_UTR	LOC_Os05g35444
5	21055580	T	C	five_prime_UTR	LOC_Os05g35444
5	21055559	G	A	five_prime_UTR	LOC_Os05g35444
5	21055558	G	A	five_prime_UTR	LOC_Os05g35444
5	21055377	C	T	five_prime_UTR	LOC_Os05g35444
5	21039524	A	T	five_prime_UTR	LOC_Os05g35410
5	26276618	G	A	five_prime_UTR	LOC_Os05g45270
5	26279605	G	A	five_prime_UTR	LOC_Os05g45280
5	26279747	C	T	five_prime_UTR	LOC_Os05g45280
5	26285892	A	G	five_prime_UTR	LOC_Os05g45300
5	20978730	G	A	five_prime_UTR	LOC_Os05g35340
5	26322643	C	A	five_prime_UTR	LOC_Os05g45370
5	26322730	G	A	five_prime_UTR	LOC_Os05g45370
5	26334072	A	G	five_prime_UTR	LOC_Os05g45400
5	26334129	C	A	five_prime_UTR	LOC_Os05g45400
5	26347053	G	T	five_prime_UTR	LOC_Os05g45420
5	26356708	G	T	five_prime_UTR	LOC_Os05g45430
5	26356711	G	A	five_prime_UTR	LOC_Os05g45430
5	26356784	G	A	five_prime_UTR	LOC_Os05g45430
5	26356789	T	C	five_prime_UTR	LOC_Os05g45430
5	26356823	G	A	five_prime_UTR	LOC_Os05g45430
5	26371505	C	G	five_prime_UTR	LOC_Os05g45460
5	26371512	G	T	five_prime_UTR	LOC_Os05g45460
5	26371563	G	C	five_prime_UTR	LOC_Os05g45460
5	26371591	G	C	five_prime_UTR	LOC_Os05g45460
5	26371635	G	A	five_prime_UTR	LOC_Os05g45460
5	26371646	G	A	five_prime_UTR	LOC_Os05g45460
5	26377227	T	G	five_prime_UTR	LOC_Os05g45480
5	26379877	G	A	five_prime_UTR	LOC_Os05g45490
5	26380171	A	G	five_prime_UTR	LOC_Os05g45490
5	26385985	C	T	five_prime_UTR	LOC_Os05g45510
5	26386027	T	C	five_prime_UTR	LOC_Os05g45510
5	20880675	G	A	five_prime_UTR	LOC_Os05g35170
5	20880514	A	G	five_prime_UTR	LOC_Os05g35170
5	20880398	T	C	five_prime_UTR	LOC_Os05g35170
5	20870135	G	A	five_prime_UTR	LOC_Os05g35140
5	26413664	C	T	five_prime_UTR	LOC_Os05g45580
5	26413683	G	A	five_prime_UTR	LOC_Os05g45580
5	26413699	C	T	five_prime_UTR	LOC_Os05g45580
5	26413722	A	G	five_prime_UTR	LOC_Os05g45580
5	26413724	A	T	five_prime_UTR	LOC_Os05g45580
5	26413774	C	A	five_prime_UTR	LOC_Os05g45580
5	26413903	C	G	five_prime_UTR	LOC_Os05g45580
5	26413994	A	G	five_prime_UTR	LOC_Os05g45580
5	26414039	G	A	five_prime_UTR	LOC_Os05g45580
5	26414074	T	C	five_prime_UTR	LOC_Os05g45580
5	26418660	A	C	five_prime_UTR	LOC_Os05g45590
5	26418857	G	A	five_prime_UTR	LOC_Os05g45590
5	26418885	C	T	five_prime_UTR	LOC_Os05g45590
5	20807265	T	A	five_prime_UTR	LOC_Os05g35060
5	20807184	T	C	five_prime_UTR	LOC_Os05g35060
5	26480139	A	C	five_prime_UTR	LOC_Os05g45710
5	20792525	G	A	five_prime_UTR	LOC_Os05g35010
5	26494570	T	C	five_prime_UTR	LOC_Os05g45730
5	26494591	A	G	five_prime_UTR	LOC_Os05g45730
5	26504471	T	C	five_prime_UTR	LOC_Os05g45760
5	26538086	G	A	five_prime_UTR	LOC_Os05g45820
5	26538187	C	T	five_prime_UTR	LOC_Os05g45820
5	26538256	G	A	five_prime_UTR	LOC_Os05g45820
5	26538292	A	G	five_prime_UTR	LOC_Os05g45820
5	26538317	A	G	five_prime_UTR	LOC_Os05g45820
5	26538394	A	T	five_prime_UTR	LOC_Os05g45820
5	26538406	T	C	five_prime_UTR	LOC_Os05g45820
5	26538431	C	T	five_prime_UTR	LOC_Os05g45820
5	26538458	T	C	five_prime_UTR	LOC_Os05g45820
5	26538473	T	A	five_prime_UTR	LOC_Os05g45820
5	26538478	C	T	five_prime_UTR	LOC_Os05g45820
5	26538500	A	G	five_prime_UTR	LOC_Os05g45820
5	26538522	G	T	five_prime_UTR	LOC_Os05g45820
5	26538637	A	G	five_prime_UTR	LOC_Os05g45820
5	20738366	C	T	five_prime_UTR	LOC_Os05g34914
5	20738220	C	T	five_prime_UTR	LOC_Os05g34914
5	20738193	T	C	five_prime_UTR	LOC_Os05g34914
5	20737978	T	C	five_prime_UTR	LOC_Os05g34914
5	26545006	C	T	five_prime_UTR	LOC_Os05g45830
5	20721692	C	T	five_prime_UTR	LOC_Os05g34880
5	26560944	C	A	five_prime_UTR	LOC_Os05g45850
5	26560960	G	C	five_prime_UTR	LOC_Os05g45850
5	26570426	G	A	five_prime_UTR	LOC_Os05g45860
5	26570615	A	T	five_prime_UTR	LOC_Os05g45860
5	26570654	G	A	five_prime_UTR	LOC_Os05g45860
5	26570854	C	T	five_prime_UTR	LOC_Os05g45860
5	26580190	C	T	five_prime_UTR	LOC_Os05g45875
5	26596288	C	T	five_prime_UTR	LOC_Os05g45900
5	20649725	G	A	five_prime_UTR	LOC_Os05g34800
5	20649701	G	A	five_prime_UTR	LOC_Os05g34800
5	20649699	G	A	five_prime_UTR	LOC_Os05g34800
5	20649641	G	A	five_prime_UTR	LOC_Os05g34800
5	20649615	T	C	five_prime_UTR	LOC_Os05g34800
5	20649361	T	C	five_prime_UTR	LOC_Os05g34800
5	20623901	C	T	five_prime_UTR	LOC_Os05g34760
5	26682587	T	C	five_prime_UTR	LOC_Os05g46020
5	20595685	T	C	five_prime_UTR	LOC_Os05g34720
5	26686122	A	T	five_prime_UTR	LOC_Os05g46030
5	26686190	C	T	five_prime_UTR	LOC_Os05g46030
5	20591360	G	A	five_prime_UTR	LOC_Os05g34710
5	20591346	A	G	five_prime_UTR	LOC_Os05g34710
5	20542377	T	C	five_prime_UTR	LOC_Os05g34640
5	20516436	C	T	five_prime_UTR	LOC_Os05g34600
5	26794423	A	T	five_prime_UTR	LOC_Os05g46200
5	20485378	C	T	five_prime_UTR	LOC_Os05g34550
5	20485366	T	A	five_prime_UTR	LOC_Os05g34550
5	20485258	A	G	five_prime_UTR	LOC_Os05g34550
5	20477403	T	G	five_prime_UTR	LOC_Os05g34540
5	20477229	T	C	five_prime_UTR	LOC_Os05g34540
5	26808797	T	C	five_prime_UTR	LOC_Os05g46230
5	26808973	G	A	five_prime_UTR	LOC_Os05g46230
5	26809140	A	G	five_prime_UTR	LOC_Os05g46230
5	26835805	C	G	five_prime_UTR	LOC_Os05g46290
5	26835806	A	G	five_prime_UTR	LOC_Os05g46290
5	26835889	T	C	five_prime_UTR	LOC_Os05g46290
5	20442899	G	C	five_prime_UTR	LOC_Os05g34480
5	20442738	T	A	five_prime_UTR	LOC_Os05g34480
5	26849856	A	G	five_prime_UTR	LOC_Os05g46330
5	20415071	G	A	five_prime_UTR	LOC_Os05g34450
5	20414865	T	C	five_prime_UTR	LOC_Os05g34450
5	26868429	A	G	five_prime_UTR	LOC_Os05g46360
5	26900484	T	C	five_prime_UTR	LOC_Os05g46420
5	26900538	T	C	five_prime_UTR	LOC_Os05g46420
5	26900663	C	A	five_prime_UTR	LOC_Os05g46420
5	26900700	C	T	five_prime_UTR	LOC_Os05g46420
5	26900777	T	C	five_prime_UTR	LOC_Os05g46420
5	26900877	G	A	five_prime_UTR	LOC_Os05g46420
5	26900894	C	T	five_prime_UTR	LOC_Os05g46420
5	26900910	C	T	five_prime_UTR	LOC_Os05g46420
5	26902015	A	C	five_prime_UTR	LOC_Os05g46430
5	26902074	C	A	five_prime_UTR	LOC_Os05g46430
5	26907755	G	A	five_prime_UTR	LOC_Os05g46450
5	26907831	C	A	five_prime_UTR	LOC_Os05g46450
5	26908070	G	A	five_prime_UTR	LOC_Os05g46450
5	26927610	G	A	five_prime_UTR	LOC_Os05g46480
5	26930497	G	A	five_prime_UTR	LOC_Os05g46490
5	26930519	A	C	five_prime_UTR	LOC_Os05g46490
5	26937472	T	A	five_prime_UTR	LOC_Os05g46500
5	26952621	G	T	five_prime_UTR	LOC_Os05g46550
5	26952633	T	C	five_prime_UTR	LOC_Os05g46550
5	26952831	G	T	five_prime_UTR	LOC_Os05g46550
5	26966665	T	C	five_prime_UTR	LOC_Os05g46580
5	20308609	A	G	five_prime_UTR	LOC_Os05g34310
5	20308543	A	C	five_prime_UTR	LOC_Os05g34310
5	20308433	G	A	five_prime_UTR	LOC_Os05g34310
5	20308374	A	C	five_prime_UTR	LOC_Os05g34310
5	26987391	A	G	five_prime_UTR	LOC_Os05g46610
5	26987474	G	A	five_prime_UTR	LOC_Os05g46610
5	26987493	T	C	five_prime_UTR	LOC_Os05g46610
5	26987516	T	C	five_prime_UTR	LOC_Os05g46610
5	26987574	G	C	five_prime_UTR	LOC_Os05g46610
5	26991434	C	A	five_prime_UTR	LOC_Os05g46620
5	20283599	C	T	five_prime_UTR	LOC_Os05g34270
5	20283488	T	A	five_prime_UTR	LOC_Os05g34270
5	20277306	T	C	five_prime_UTR	LOC_Os05g34260
5	20277216	A	C	five_prime_UTR	LOC_Os05g34260
5	20267873	G	A	five_prime_UTR	LOC_Os05g34240
5	20267715	C	T	five_prime_UTR	LOC_Os05g34240
5	20264183	T	A	five_prime_UTR	LOC_Os05g34230
5	20263971	G	C	five_prime_UTR	LOC_Os05g34230
5	20263930	C	T	five_prime_UTR	LOC_Os05g34230
5	20263802	A	G	five_prime_UTR	LOC_Os05g34230
5	20244121	C	A	five_prime_UTR	LOC_Os05g34210
5	27057669	T	C	five_prime_UTR	LOC_Os05g46740
5	20196934	A	T	five_prime_UTR	LOC_Os05g34160
5	20192442	C	G	five_prime_UTR	LOC_Os05g34150
5	20178275	G	T	five_prime_UTR	LOC_Os05g34130
5	20178239	G	A	five_prime_UTR	LOC_Os05g34130
5	27124234	C	G	five_prime_UTR	LOC_Os05g46845
5	27124268	A	C	five_prime_UTR	LOC_Os05g46845
5	27124273	G	A	five_prime_UTR	LOC_Os05g46845
5	27124285	G	A	five_prime_UTR	LOC_Os05g46845
5	27124292	G	A	five_prime_UTR	LOC_Os05g46845
5	20154819	A	G	five_prime_UTR	LOC_Os05g34110
5	20154780	C	G	five_prime_UTR	LOC_Os05g34110
5	20154393	A	C	five_prime_UTR	LOC_Os05g34110
5	20113061	T	G	five_prime_UTR	LOC_Os05g34050
5	20112936	A	C	five_prime_UTR	LOC_Os05g34050
5	20102993	C	A	five_prime_UTR	LOC_Os05g34040
5	20102732	G	A	five_prime_UTR	LOC_Os05g34040
5	27179619	G	A	five_prime_UTR	LOC_Os05g47446
5	20087136	T	A	five_prime_UTR	LOC_Os05g34010
5	20087101	G	A	five_prime_UTR	LOC_Os05g34010
5	20087080	T	G	five_prime_UTR	LOC_Os05g34010
5	27201142	T	A	five_prime_UTR	LOC_Os05g47480
5	27201144	A	T	five_prime_UTR	LOC_Os05g47480
5	27201152	A	G	five_prime_UTR	LOC_Os05g47480
5	27201153	T	C	five_prime_UTR	LOC_Os05g47480
5	27201181	C	T	five_prime_UTR	LOC_Os05g47480
5	27201212	A	C	five_prime_UTR	LOC_Os05g47480
5	27201225	C	G	five_prime_UTR	LOC_Os05g47480
5	27201230	T	C	five_prime_UTR	LOC_Os05g47480
5	27201259	T	G	five_prime_UTR	LOC_Os05g47480
5	27201263	A	C	five_prime_UTR	LOC_Os05g47480
5	27201283	G	A	five_prime_UTR	LOC_Os05g47480
5	27201322	C	T	five_prime_UTR	LOC_Os05g47480
5	27201345	A	G	five_prime_UTR	LOC_Os05g47480
5	27201346	T	C	five_prime_UTR	LOC_Os05g47480
5	27201465	A	C	five_prime_UTR	LOC_Os05g47480
5	27201531	C	T	five_prime_UTR	LOC_Os05g47480
5	27224833	G	T	five_prime_UTR	LOC_Os05g47530
5	20045312	C	A	five_prime_UTR	LOC_Os05g33960
5	20038036	A	T	five_prime_UTR	LOC_Os05g33940
5	27245321	G	T	five_prime_UTR	LOC_Os05g47560
5	27245405	C	G	five_prime_UTR	LOC_Os05g47560
5	19988893	C	T	five_prime_UTR	LOC_Os05g33890
5	19968877	A	G	five_prime_UTR	LOC_Os05g33850
5	19957306	A	G	five_prime_UTR	LOC_Os05g33840
5	19934805	T	C	five_prime_UTR	LOC_Os05g33820
5	19934794	T	C	five_prime_UTR	LOC_Os05g33820
5	19934698	A	C	five_prime_UTR	LOC_Os05g33820
5	19868544	T	C	five_prime_UTR	LOC_Os05g33730
5	19868534	G	C	five_prime_UTR	LOC_Os05g33730
5	27413299	G	C	five_prime_UTR	LOC_Os05g47820
5	27423250	A	G	five_prime_UTR	LOC_Os05g47840
5	27441026	G	T	five_prime_UTR	LOC_Os05g47850
5	19838623	C	T	five_prime_UTR	LOC_Os05g33710
5	19838534	G	T	five_prime_UTR	LOC_Os05g33710
5	19838394	T	G	five_prime_UTR	LOC_Os05g33710
5	19838099	G	A	five_prime_UTR	LOC_Os05g33710
5	19837896	T	G	five_prime_UTR	LOC_Os05g33710
5	27446931	C	T	five_prime_UTR	LOC_Os05g47860
5	27449348	T	C	five_prime_UTR	LOC_Os05g47870
5	27449371	A	G	five_prime_UTR	LOC_Os05g47870
5	27449408	G	A	five_prime_UTR	LOC_Os05g47870
5	27449475	G	T	five_prime_UTR	LOC_Os05g47870
5	27449485	C	T	five_prime_UTR	LOC_Os05g47870
5	27449531	A	G	five_prime_UTR	LOC_Os05g47870
5	27449569	C	T	five_prime_UTR	LOC_Os05g47870
5	27449649	C	A	five_prime_UTR	LOC_Os05g47870
5	19828971	T	A	five_prime_UTR	LOC_Os05g33690
5	19828752	A	C	five_prime_UTR	LOC_Os05g33690
5	27457655	G	C	five_prime_UTR	LOC_Os05g47880
5	27459502	T	C	five_prime_UTR	LOC_Os05g47890
5	27474362	C	T	five_prime_UTR	LOC_Os05g47930
5	27485760	C	T	five_prime_UTR	LOC_Os05g47950
5	27485788	G	A	five_prime_UTR	LOC_Os05g47950
5	27498918	T	A	five_prime_UTR	LOC_Os05g47960
5	19780307	A	G	five_prime_UTR	LOC_Os05g33630
5	27505114	C	T	five_prime_UTR	LOC_Os05g47970
5	27509951	G	A	five_prime_UTR	LOC_Os05g47980
5	27534427	A	C	five_prime_UTR	LOC_Os05g48030
5	19739917	G	C	five_prime_UTR	LOC_Os05g33580
5	27542146	T	G	five_prime_UTR	LOC_Os05g48040
5	27547257	G	T	five_prime_UTR	LOC_Os05g48050
5	27553130	C	T	five_prime_UTR	LOC_Os05g48060
5	27553152	A	C	five_prime_UTR	LOC_Os05g48060
5	27559523	T	C	five_prime_UTR	LOC_Os05g48070
5	27559682	T	G	five_prime_UTR	LOC_Os05g48070
5	27559886	A	G	five_prime_UTR	LOC_Os05g48070
5	27560343	T	G	five_prime_UTR	LOC_Os05g48070
5	27560368	T	C	five_prime_UTR	LOC_Os05g48070
5	27560606	G	A	five_prime_UTR	LOC_Os05g48070
5	19705498	A	G	five_prime_UTR	LOC_Os05g33554
5	19691531	A	G	five_prime_UTR	LOC_Os05g33520
5	27594484	T	C	five_prime_UTR	LOC_Os05g48140
5	27594839	T	C	five_prime_UTR	LOC_Os05g48140
5	27595166	C	T	five_prime_UTR	LOC_Os05g48140
5	27595224	C	T	five_prime_UTR	LOC_Os05g48140
5	27595492	A	G	five_prime_UTR	LOC_Os05g48140
5	19658560	C	T	five_prime_UTR	LOC_Os05g33460
5	19658317	A	C	five_prime_UTR	LOC_Os05g33460
5	19649734	T	C	five_prime_UTR	LOC_Os05g33440
5	27643211	A	G	five_prime_UTR	LOC_Os05g48230
5	27643337	T	A	five_prime_UTR	LOC_Os05g48230
5	19634476	A	C	five_prime_UTR	LOC_Os05g33410
5	27647984	G	A	five_prime_UTR	LOC_Os05g48240
5	27648352	C	T	five_prime_UTR	LOC_Os05g48240
5	19609648	A	G	five_prime_UTR	LOC_Os05g33390
5	19609608	G	A	five_prime_UTR	LOC_Os05g33390
5	19606839	A	T	five_prime_UTR	LOC_Os05g33380
5	19588590	G	A	five_prime_UTR	LOC_Os05g33360
5	19588566	C	T	five_prime_UTR	LOC_Os05g33360
5	27695340	A	G	five_prime_UTR	LOC_Os05g48310
5	27695371	T	C	five_prime_UTR	LOC_Os05g48310
5	27702199	T	G	five_prime_UTR	LOC_Os05g48330
5	27723443	G	A	five_prime_UTR	LOC_Os05g48360
5	27723544	C	T	five_prime_UTR	LOC_Os05g48360
5	27723713	G	A	five_prime_UTR	LOC_Os05g48360
5	27729517	A	G	five_prime_UTR	LOC_Os05g48370
5	27733723	A	T	five_prime_UTR	LOC_Os05g48380
5	27733785	A	G	five_prime_UTR	LOC_Os05g48380
5	27733807	C	T	five_prime_UTR	LOC_Os05g48380
5	27733810	C	A	five_prime_UTR	LOC_Os05g48380
5	27733816	A	C	five_prime_UTR	LOC_Os05g48380
5	27740055	T	A	five_prime_UTR	LOC_Os05g48390
5	27764944	G	C	five_prime_UTR	LOC_Os05g48422
5	27765140	C	T	five_prime_UTR	LOC_Os05g48422
5	27765276	G	A	five_prime_UTR	LOC_Os05g48422
5	19507811	T	C	five_prime_UTR	LOC_Os05g33280
5	19503000	G	C	five_prime_UTR	LOC_Os05g33270
5	19502936	G	A	five_prime_UTR	LOC_Os05g33270
5	27779993	G	A	five_prime_UTR	LOC_Os05g48450
5	19488640	G	A	five_prime_UTR	LOC_Os05g33240
5	19488611	G	A	five_prime_UTR	LOC_Os05g33240
5	19488583	C	A	five_prime_UTR	LOC_Os05g33240
5	19488526	C	T	five_prime_UTR	LOC_Os05g33240
5	19488458	A	G	five_prime_UTR	LOC_Os05g33240
5	19488356	C	T	five_prime_UTR	LOC_Os05g33240
5	27807433	A	G	five_prime_UTR	LOC_Os05g48520
5	27807543	A	T	five_prime_UTR	LOC_Os05g48520
5	27807581	C	G	five_prime_UTR	LOC_Os05g48520
5	27807592	G	A	five_prime_UTR	LOC_Os05g48520
5	27823517	C	T	five_prime_UTR	LOC_Os05g48560
5	27846450	G	A	five_prime_UTR	LOC_Os05g48590
5	19426419	C	A	five_prime_UTR	LOC_Os05g33130
5	19426418	A	C	five_prime_UTR	LOC_Os05g33130
5	27861145	A	C	five_prime_UTR	LOC_Os05g48600
5	19415561	G	T	five_prime_UTR	LOC_Os05g33110
5	19415458	A	T	five_prime_UTR	LOC_Os05g33110
5	19415435	C	T	five_prime_UTR	LOC_Os05g33110
5	19415397	G	C	five_prime_UTR	LOC_Os05g33110
5	27868682	T	A	five_prime_UTR	LOC_Os05g48620
5	27868822	G	T	five_prime_UTR	LOC_Os05g48620
5	27878645	T	A	five_prime_UTR	LOC_Os05g48630
5	27878759	T	G	five_prime_UTR	LOC_Os05g48630
5	27878881	G	A	five_prime_UTR	LOC_Os05g48630
5	27883533	A	G	five_prime_UTR	LOC_Os05g48650
5	27883616	A	T	five_prime_UTR	LOC_Os05g48650
5	27883664	C	T	five_prime_UTR	LOC_Os05g48650
5	27883733	G	A	five_prime_UTR	LOC_Os05g48650
5	27883734	A	G	five_prime_UTR	LOC_Os05g48650
5	27886749	T	A	five_prime_UTR	LOC_Os05g48660
5	27886769	T	G	five_prime_UTR	LOC_Os05g48660
5	27910789	G	T	five_prime_UTR	LOC_Os05g48700
5	27910811	G	A	five_prime_UTR	LOC_Os05g48700
5	27910898	C	G	five_prime_UTR	LOC_Os05g48700
5	19369000	G	A	five_prime_UTR	LOC_Os05g33050
5	19368694	T	G	five_prime_UTR	LOC_Os05g33050
5	19346519	A	G	five_prime_UTR	LOC_Os05g33020
5	19346082	G	C	five_prime_UTR	LOC_Os05g33020
5	19340860	C	T	five_prime_UTR	LOC_Os05g33000
5	27944024	T	C	five_prime_UTR	LOC_Os05g48760
5	19327875	A	G	five_prime_UTR	LOC_Os05g32970
5	19327873	T	A	five_prime_UTR	LOC_Os05g32970
5	19327502	T	C	five_prime_UTR	LOC_Os05g32970
5	27955923	T	C	five_prime_UTR	LOC_Os05g48780
5	27956016	C	T	five_prime_UTR	LOC_Os05g48780
5	27956041	C	T	five_prime_UTR	LOC_Os05g48780
5	27956058	A	C	five_prime_UTR	LOC_Os05g48780
5	27956099	C	G	five_prime_UTR	LOC_Os05g48780
5	27967572	G	A	five_prime_UTR	LOC_Os05g48800
5	27967602	A	T	five_prime_UTR	LOC_Os05g48800
5	27967603	T	C	five_prime_UTR	LOC_Os05g48800
5	27967621	T	C	five_prime_UTR	LOC_Os05g48800
5	27967867	G	A	five_prime_UTR	LOC_Os05g48800
5	27972298	T	G	five_prime_UTR	LOC_Os05g48810
5	27972428	T	A	five_prime_UTR	LOC_Os05g48810
5	27972480	A	G	five_prime_UTR	LOC_Os05g48810
5	27975673	T	C	five_prime_UTR	LOC_Os05g48820
5	27975767	G	T	five_prime_UTR	LOC_Os05g48820
5	27975799	A	G	five_prime_UTR	LOC_Os05g48820
5	27989779	G	C	five_prime_UTR	LOC_Os05g48840
5	28005130	A	G	five_prime_UTR	LOC_Os05g48855
5	28009618	A	C	five_prime_UTR	LOC_Os05g48860
5	28034559	T	C	five_prime_UTR	LOC_Os05g48870
5	28040273	G	T	five_prime_UTR	LOC_Os05g48880
5	19232854	G	T	five_prime_UTR	LOC_Os05g32850
5	28051803	C	G	five_prime_UTR	LOC_Os05g48900
5	19222414	G	A	five_prime_UTR	LOC_Os05g32820
5	19178471	G	A	five_prime_UTR	LOC_Os05g32760
5	19178412	T	C	five_prime_UTR	LOC_Os05g32760
5	28118349	T	C	five_prime_UTR	LOC_Os05g49030
5	28123474	C	G	five_prime_UTR	LOC_Os05g49040
5	28128558	G	A	five_prime_UTR	LOC_Os05g49060
5	28133307	A	C	five_prime_UTR	LOC_Os05g49080
5	19081052	T	C	five_prime_UTR	LOC_Os05g32590
5	28205697	A	G	five_prime_UTR	LOC_Os05g49160
5	28213826	A	T	five_prime_UTR	LOC_Os05g49170
5	28213841	T	G	five_prime_UTR	LOC_Os05g49170
5	28214029	C	T	five_prime_UTR	LOC_Os05g49170
5	19055892	C	T	five_prime_UTR	LOC_Os05g32570
5	28253552	G	A	five_prime_UTR	LOC_Os05g49240
5	28255811	C	A	five_prime_UTR	LOC_Os05g49250
5	19022149	C	A	five_prime_UTR	LOC_Os05g32544
5	19021823	C	T	five_prime_UTR	LOC_Os05g32544
5	28258435	T	A	five_prime_UTR	LOC_Os05g49260
5	28265025	T	C	five_prime_UTR	LOC_Os05g49270
5	28278995	T	G	five_prime_UTR	LOC_Os05g49290
5	18993839	G	A	five_prime_UTR	LOC_Os05g32500
5	18993671	G	A	five_prime_UTR	LOC_Os05g32500
5	18993417	C	T	five_prime_UTR	LOC_Os05g32500
5	28289881	C	A	five_prime_UTR	LOC_Os05g49300
5	28299366	T	A	five_prime_UTR	LOC_Os05g49320
5	18970003	A	T	five_prime_UTR	LOC_Os05g32474
5	18969700	A	G	five_prime_UTR	LOC_Os05g32474
5	18969680	T	C	five_prime_UTR	LOC_Os05g32474
5	18969511	G	T	five_prime_UTR	LOC_Os05g32474
5	18969446	G	A	five_prime_UTR	LOC_Os05g32474
5	18969367	G	A	five_prime_UTR	LOC_Os05g32474
5	18969265	A	G	five_prime_UTR	LOC_Os05g32474
5	18969260	G	A	five_prime_UTR	LOC_Os05g32474
5	18969238	G	A	five_prime_UTR	LOC_Os05g32474
5	28315272	C	T	five_prime_UTR	LOC_Os05g49380
5	18958714	G	A	five_prime_UTR	LOC_Os05g32460
5	18941501	T	C	five_prime_UTR	LOC_Os05g32440
5	28342416	C	G	five_prime_UTR	LOC_Os05g49430
5	28342578	T	C	five_prime_UTR	LOC_Os05g49430
[truncated: 973 more rows]

## Sheet: Chr6
Chromosome	Ref. position	Ref. Nucleotide	Variation Nucleotide	Type of Variation	Locus Name
[truncated: 1,572 more rows]

[truncated: 6 more sheets: Chr7, Chr8, Chr9, Chr10, Chr11, Chr12]
