# Supplementary material for: A Strategy for Genome-Wide Identification of Gene Based Polymorphisms in Rice Reveals Non-Synonymous Variation and Functional Genotypic Markers
Source: PLoS One. 2014 Sep 19;9(9):e105335. doi: 10.1371/journal.pone.0105335 (PMC4169549; doi:10.1371/journal.pone.0105335)
Supplement: Table S5 — Distributions of ‘Induced Stop’ coding SNPs in rice Chromosomes 1-12. (XLSX) [file pone.0105335.s005.xlsx]

## Sheet: Chr1
Table S4. Induced STOP SNP in rice chromosome 1-12
Chromosome	Ref. position	Ref. Nucleotide	Variation Nucleotide	Region	Type of Variation	Locus Name	Ref. amino acid codon	STOP
1	95595	G	T	CDS	LOC_Os01g01200	Nonsyn	G	*
1	97819	C	T	CDS	LOC_Os01g01200	Nonsyn	Q	*
1	195334	G	T	CDS	LOC_Os01g01380	Nonsyn	E	*
1	370760	C	A	CDS	LOC_Os01g01689	Nonsyn	Y	*
1	488955	C	A	CDS	LOC_Os01g01900	Nonsyn	E	*
1	533873	C	T	CDS	LOC_Os01g01990	Nonsyn	R	*
1	840066	C	A	CDS	LOC_Os01g02550	Nonsyn	E	*
1	846708	C	T	CDS	LOC_Os01g02560	Nonsyn	R	*
1	872519	C	A	CDS	LOC_Os01g02610	Nonsyn	E	*
1	1121581	C	A	CDS	LOC_Os01g02980	Nonsyn	S	*
1	1488851	G	A	CDS	LOC_Os01g03620	Nonsyn	W	*
1	1877674	C	A	CDS	LOC_Os01g04250	Nonsyn	S	*
1	1877675	A	G	CDS	LOC_Os01g04250	Nonsyn	S	*
1	2107744	C	T	CDS	LOC_Os01g04680	Nonsyn	Q	*
1	2328782	C	T	CDS	LOC_Os01g04970	Nonsyn	R	*
1	2362290	G	A	CDS	LOC_Os01g05020	Nonsyn	Q	*
1	2363574	G	A	CDS	LOC_Os01g05020	Nonsyn	Q	*
1	2370943	G	T	CDS	LOC_Os01g05040	Nonsyn	S	*
1	2573352	T	A	CDS	LOC_Os01g05450	Nonsyn	K	*
1	2636503	C	T	CDS	LOC_Os01g05530	Nonsyn	R	*
1	2852631	G	A	CDS	LOC_Os01g05980	Nonsyn	W	*
1	2936015	C	T	CDS	LOC_Os01g06160	Nonsyn	R	*
1	3257773	C	T	CDS	LOC_Os01g06876	Nonsyn	R	*
1	4024881	G	A	CDS	LOC_Os01g08250	Nonsyn	Q	*
1	4278943	C	T	CDS	LOC_Os01g08590	Nonsyn	R	*
1	4343679	G	A	CDS	LOC_Os01g08710	Nonsyn	Q	*
1	4748296	G	A	CDS	LOC_Os01g09330	Nonsyn	W	*
1	4748418	G	A	CDS	LOC_Os01g09330	Nonsyn	W	*
1	5729595	C	T	CDS	LOC_Os01g10700	Nonsyn	Q	*
1	6713195	A	T	CDS	LOC_Os01g12290	Nonsyn	R	*
1	7017730	C	T	CDS	LOC_Os01g12700	Nonsyn	Q	*
1	7749567	C	T	CDS	LOC_Os01g13820	Nonsyn	W	*
1	8945314	C	T	CDS	LOC_Os01g15890	Nonsyn	W	*
1	8945636	T	C	CDS	LOC_Os01g15890	Nonsyn	Q	*
1	8945637	G	A	CDS	LOC_Os01g15890	Nonsyn	Q	*
1	9359368	C	T	CDS	LOC_Os01g16480	Nonsyn	Q	*
1	9359381	G	A	CDS	LOC_Os01g16480	Nonsyn	W	*
1	9367516	C	A	CDS	LOC_Os01g16500	Nonsyn	G	*
1	9485134	G	A	CDS	LOC_Os01g16700	Nonsyn	Q	*
1	10029441	C	T	CDS	LOC_Os01g17440	Nonsyn	R	*
1	10091552	C	T	CDS	LOC_Os01g18040	Nonsyn	W	*
1	10541952	C	T	CDS	LOC_Os01g18690	Nonsyn	W	*
1	10578409	C	T	CDS	LOC_Os01g18780	Nonsyn	W	*
1	10687208	C	T	CDS	LOC_Os01g18900	Nonsyn	Q	*
1	10687210	G	A	CDS	LOC_Os01g18900	Nonsyn	Q	*
1	10928483	G	A	CDS	LOC_Os01g19310	Nonsyn	Q	*
1	11014957	G	T	CDS	LOC_Os01g19460	Nonsyn	E	*
1	11078566	G	A	CDS	LOC_Os01g19529	Nonsyn	Q	*
1	11137948	T	A	CDS	LOC_Os01g19640	Nonsyn	K	*
1	11147348	C	T	CDS	LOC_Os01g19650	Nonsyn	Q	*
1	11322098	G	A	CDS	LOC_Os01g19950	Nonsyn	Q	*
1	11523290	G	C	CDS	LOC_Os01g20710	Nonsyn	S	*
1	11523936	C	T	CDS	LOC_Os01g20710	Nonsyn	W	*
1	11659821	C	T	CDS	LOC_Os01g20880	Nonsyn	R	*
1	11710911	G	T	CDS	LOC_Os01g20960	Nonsyn	E	*
1	11723107	C	T	CDS	LOC_Os01g20990	Nonsyn	Q	*
1	11729919	G	A	CDS	LOC_Os01g21010	Nonsyn	W	*
1	11729996	C	T	CDS	LOC_Os01g21010	Nonsyn	Q	*
1	11825390	A	C	CDS	LOC_Os01g21200	Nonsyn	L	*
1	11878418	C	T	CDS	LOC_Os01g21260	Nonsyn	W	*
1	11930457	G	A	CDS	LOC_Os01g21350	Nonsyn	R	*
1	11930948	A	T	CDS	LOC_Os01g21350	Nonsyn	L	*
1	11968108	C	T	CDS	LOC_Os01g21430	Nonsyn	Q	*
1	12052728	G	A	CDS	LOC_Os01g21542	Nonsyn	Q	*
1	12168313	C	T	CDS	LOC_Os01g21690	Nonsyn	R	*
1	12169559	C	T	CDS	LOC_Os01g21690	Nonsyn	Q	*
1	12188663	T	C	CDS	LOC_Os01g21720	Nonsyn	Q	*
1	12188664	G	A	CDS	LOC_Os01g21720	Nonsyn	Q	*
1	12188849	C	T	CDS	LOC_Os01g21720	Nonsyn	W	*
1	12233822	C	T	CDS	LOC_Os01g21810	Nonsyn	Q	*
1	12352603	G	A	CDS	LOC_Os01g22000	Nonsyn	Q	*
1	12383546	G	A	CDS	LOC_Os01g22050	Nonsyn	Q	*
1	12412546	G	A	CDS	LOC_Os01g22110	Nonsyn	W	*
1	12419704	C	T	CDS	LOC_Os01g22120	Nonsyn	Q	*
1	12739674	C	T	CDS	LOC_Os01g22650	Nonsyn	W	*
1	12778867	G	A	CDS	LOC_Os01g22730	Nonsyn	Q	*
1	12832919	G	A	CDS	LOC_Os01g22840	Nonsyn	Q	*
1	12981191	C	T	CDS	LOC_Os01g23070	Nonsyn	Q	*
1	12991677	C	T	CDS	LOC_Os01g23090	Nonsyn	Q	*
1	13165208	G	A	CDS	LOC_Os01g23430	Nonsyn	Q	*
1	13167617	T	A	CDS	LOC_Os01g23430	Nonsyn	K	*
1	13229426	C	T	CDS	LOC_Os01g23560	Nonsyn	W	*
1	13328031	G	A	CDS	LOC_Os01g23690	Nonsyn	W	*
1	13340547	G	A	CDS	LOC_Os01g23700	Nonsyn	Q	*
1	13480232	G	A	CDS	LOC_Os01g23960	Nonsyn	Q	*
1	13480427	G	A	CDS	LOC_Os01g23960	Nonsyn	Q	*
1	13548709	C	A	CDS	LOC_Os01g24040	Nonsyn	S	*
1	13789514	C	T	CDS	LOC_Os01g24460	Nonsyn	Q	*
1	13964918	C	T	CDS	LOC_Os01g24800	Nonsyn	Q	*
1	13965091	T	A	CDS	LOC_Os01g24800	Nonsyn	Y	*
1	14000861	C	T	CDS	LOC_Os01g24860	Nonsyn	Q	*
1	14022591	C	T	CDS	LOC_Os01g24890	Nonsyn	W	*
1	14027972	G	A	CDS	LOC_Os01g24910	Nonsyn	R	*
1	14068942	C	A	CDS	LOC_Os01g24960	Nonsyn	E	*
1	14069417	G	A	CDS	LOC_Os01g24960	Nonsyn	Q	*
1	14124835	C	T	CDS	LOC_Os01g25040	Nonsyn	Q	*
1	14163498	C	A	CDS	LOC_Os01g25090	Nonsyn	G	*
1	14614725	G	A	CDS	LOC_Os01g25810	Nonsyn	Q	*
1	14701503	A	T	CDS	LOC_Os01g25910	Nonsyn	K	*
1	14708909	C	T	CDS	LOC_Os01g25930	Nonsyn	Q	*
1	14722302	G	A	CDS	LOC_Os01g25960	Nonsyn	Q	*
1	14722539	G	A	CDS	LOC_Os01g25960	Nonsyn	R	*
1	14903924	G	T	CDS	LOC_Os01g26300	Nonsyn	C	*
1	15169173	C	T	CDS	LOC_Os01g27200	Nonsyn	Q	*
1	15466748	G	A	CDS	LOC_Os01g27730	Nonsyn	R	*
1	15594070	G	A	CDS	LOC_Os01g27900	Nonsyn	Q	*
1	15863397	T	A	CDS	LOC_Os01g28320	Nonsyn	K	*
1	15882953	G	T	CDS	LOC_Os01g28360	Nonsyn	S	*
1	15882954	G	T	CDS	LOC_Os01g28360	Nonsyn	S	*
1	15884158	G	A	CDS	LOC_Os01g28360	Nonsyn	Q	*
1	15885518	C	A	CDS	LOC_Os01g28360	Nonsyn	E	*
1	15918597	C	T	CDS	LOC_Os01g28400	Nonsyn	Q	*
1	15957013	C	A	CDS	LOC_Os01g28490	Nonsyn	S	*
1	15990778	T	A	CDS	LOC_Os01g28570	Nonsyn	K	*
1	16035042	G	T	CDS	LOC_Os01g28660	Nonsyn	E	*
1	16038339	C	G	CDS	LOC_Os01g28660	Nonsyn	Y	*
1	16071361	G	A	CDS	LOC_Os01g28700	Nonsyn	Q	*
1	16111802	C	T	CDS	LOC_Os01g28760	Nonsyn	Q	*
1	16111875	G	A	CDS	LOC_Os01g28760	Nonsyn	W	*
1	16145121	C	T	CDS	LOC_Os01g28820	Nonsyn	R	*
1	16145999	C	T	CDS	LOC_Os01g28830	Nonsyn	W	*
1	16206230	C	A	CDS	LOC_Os01g28920	Nonsyn	E	*
1	16239696	C	T	CDS	LOC_Os01g29000	Nonsyn	R	*
1	16239846	G	T	CDS	LOC_Os01g29000	Nonsyn	E	*
1	16401187	C	T	CDS	LOC_Os01g29260	Nonsyn	Q	*
1	16403516	C	T	CDS	LOC_Os01g29260	Nonsyn	R	*
1	16412875	C	T	CDS	LOC_Os01g29270	Nonsyn	W	*
1	16425030	C	T	CDS	LOC_Os01g29310	Nonsyn	R	*
1	16425276	C	T	CDS	LOC_Os01g29310	Nonsyn	Q	*
1	16427928	G	A	CDS	LOC_Os01g29320	Nonsyn	W	*
1	16529442	C	A	CDS	LOC_Os01g29488	Nonsyn	S	*
1	16531447	C	T	CDS	LOC_Os01g29488	Nonsyn	Q	*
1	16543889	C	T	CDS	LOC_Os01g29507	Nonsyn	R	*
1	16552440	C	T	CDS	LOC_Os01g29530	Nonsyn	W	*
1	16612774	C	T	CDS	LOC_Os01g29640	Nonsyn	R	*
1	16657453	G	A	CDS	LOC_Os01g29730	Nonsyn	Q	*
1	17005659	C	A	CDS	LOC_Os01g31100	Nonsyn	Y	*
1	17006110	C	T	CDS	LOC_Os01g31100	Nonsyn	Q	*
1	17021347	G	A	CDS	LOC_Os01g31120	Nonsyn	Q	*
1	17021364	C	T	CDS	LOC_Os01g31120	Nonsyn	W	*
1	17028908	G	A	CDS	LOC_Os01g31130	Nonsyn	Q	*
1	17028913	C	T	CDS	LOC_Os01g31130	Nonsyn	W	*
1	17047240	G	A	CDS	LOC_Os01g31180	Nonsyn	Q	*
1	17065114	C	G	CDS	LOC_Os01g31210	Nonsyn	S	*
1	17200432	G	C	CDS	LOC_Os01g31460	Nonsyn	Y	*
1	17337401	G	A	CDS	LOC_Os01g31670	Nonsyn	Q	*
1	17380216	A	T	CDS	LOC_Os01g31750	Nonsyn	K	*
1	17522098	C	T	CDS	LOC_Os01g32000	Nonsyn	Q	*
1	17535532	A	T	CDS	LOC_Os01g32030	Nonsyn	R	*
1	17542215	C	T	CDS	LOC_Os01g32044	Nonsyn	Q	*
1	17548646	C	T	CDS	LOC_Os01g32060	Nonsyn	Q	*
1	17549335	T	A	CDS	LOC_Os01g32060	Nonsyn	L	*
1	17590189	G	T	CDS	LOC_Os01g32140	Nonsyn	E	*
1	17632049	A	T	CDS	LOC_Os01g32210	Nonsyn	Y	*
1	17633896	G	A	CDS	LOC_Os01g32210	Nonsyn	Q	*
1	17809134	G	A	CDS	LOC_Os01g32480	Nonsyn	Q	*
1	17837229	C	T	CDS	LOC_Os01g32520	Nonsyn	W	*
1	17887617	G	A	CDS	LOC_Os01g32630	Nonsyn	Q	*
1	17888946	G	A	CDS	LOC_Os01g32630	Nonsyn	R	*
1	17903635	G	A	CDS	LOC_Os01g32650	Nonsyn	R	*
1	18062880	G	A	CDS	LOC_Os01g32890	Nonsyn	Q	*
1	18378670	G	A	CDS	LOC_Os01g33380	Nonsyn	W	*
1	18379164	G	A	CDS	LOC_Os01g33380	Nonsyn	W	*
1	18432618	G	A	CDS	LOC_Os01g33470	Nonsyn	W	*
1	18452124	C	T	CDS	LOC_Os01g33520	Nonsyn	W	*
1	18457026	C	T	CDS	LOC_Os01g33530	Nonsyn	Q	*
1	18457146	G	T	CDS	LOC_Os01g33530	Nonsyn	E	*
1	18457319	T	A	CDS	LOC_Os01g33530	Nonsyn	L	*
1	18483492	C	T	CDS	LOC_Os01g33580	Nonsyn	Q	*
1	18539022	G	T	CDS	LOC_Os01g33684	Nonsyn	P	*
1	18539023	G	A	CDS	LOC_Os01g33684	Nonsyn	P	*
1	18577986	C	T	CDS	LOC_Os01g33750	Nonsyn	R	*
1	18617601	G	A	CDS	LOC_Os01g33820	Nonsyn	W	*
1	18732292	C	T	CDS	LOC_Os01g34030	Nonsyn	R	*
1	18732336	G	A	CDS	LOC_Os01g34030	Nonsyn	W	*
1	18756025	C	A	CDS	LOC_Os01g34060	Nonsyn	S	*
1	18869986	G	A	CDS	LOC_Os01g34220	Nonsyn	Q	*
1	18870290	C	T	CDS	LOC_Os01g34220	Nonsyn	W	*
1	18879100	G	T	CDS	LOC_Os01g34240	Nonsyn	E	*
1	18882134	C	T	CDS	LOC_Os01g34250	Nonsyn	Q	*
1	18893270	C	T	CDS	LOC_Os01g34270	Nonsyn	W	*
1	19054074	C	T	CDS	LOC_Os01g34540	Nonsyn	W	*
1	19098181	G	A	CDS	LOC_Os01g34630	Nonsyn	Q	*
1	19125452	G	A	CDS	LOC_Os01g34680	Nonsyn	Q	*
1	19153571	C	T	CDS	LOC_Os01g34720	Nonsyn	Q	*
1	19162571	C	T	CDS	LOC_Os01g34730	Nonsyn	Q	*
1	19285404	G	A	CDS	LOC_Os01g34910	Nonsyn	R	*
1	19425070	C	T	CDS	LOC_Os01g35080	Nonsyn	Q	*
1	19426202	C	T	CDS	LOC_Os01g35080	Nonsyn	Q	*
1	19427031	T	A	CDS	LOC_Os01g35080	Nonsyn	L	*
1	19427713	G	A	CDS	LOC_Os01g35090	Nonsyn	Q	*
1	19427883	C	T	CDS	LOC_Os01g35090	Nonsyn	W	*
1	19429537	G	A	CDS	LOC_Os01g35090	Nonsyn	Q	*
1	19710385	C	A	CDS	LOC_Os01g35610	Nonsyn	Y	*
1	19770403	G	A	CDS	LOC_Os01g35710	Nonsyn	Q	*
1	19773135	G	A	CDS	LOC_Os01g35710	Nonsyn	Q	*
1	19856965	G	A	CDS	LOC_Os01g35860	Nonsyn	W	*
1	19983193	C	T	CDS	LOC_Os01g36120	Nonsyn	R	*
1	19989175	C	A	CDS	LOC_Os01g36130	Nonsyn	S	*
1	20126739	T	G	CDS	LOC_Os01g36294	Nonsyn	L	*
1	20234596	C	T	CDS	LOC_Os01g36450	Nonsyn	R	*
1	20235748	C	T	CDS	LOC_Os01g36450	Nonsyn	Q	*
1	20249572	G	A	CDS	LOC_Os01g36480	Nonsyn	R	*
1	20263575	C	T	CDS	LOC_Os01g36510	Nonsyn	Q	*
1	20276450	G	A	CDS	LOC_Os01g36530	Nonsyn	Q	*
1	20277553	G	A	CDS	LOC_Os01g36530	Nonsyn	Q	*
1	20330756	C	T	CDS	LOC_Os01g36640	Nonsyn	R	*
1	20799594	G	A	CDS	LOC_Os01g37240	Nonsyn	R	*
1	20872521	C	T	CDS	LOC_Os01g37380	Nonsyn	Q	*
1	21013612	C	T	CDS	LOC_Os01g37580	Nonsyn	R	*
1	21015375	C	T	CDS	LOC_Os01g37580	Nonsyn	R	*
1	21192104	G	A	CDS	LOC_Os01g37860	Nonsyn	R	*
1	21284000	G	A	CDS	LOC_Os01g37990	Nonsyn	W	*
1	21367787	C	T	CDS	LOC_Os01g38150	Nonsyn	W	*
1	21384921	G	T	CDS	LOC_Os01g38180	Nonsyn	G	*
1	21671768	G	A	CDS	LOC_Os01g38590	Nonsyn	W	*
1	21675855	A	T	CDS	LOC_Os01g38600	Nonsyn	K	*
1	21710996	G	A	CDS	LOC_Os01g38640	Nonsyn	W	*
1	21755881	C	T	CDS	LOC_Os01g38750	Nonsyn	R	*
1	21808604	G	A	CDS	LOC_Os01g38870	Nonsyn	Q	*
1	21817090	G	T	CDS	LOC_Os01g38880	Nonsyn	E	*
1	21852158	T	A	CDS	LOC_Os01g38920	Nonsyn	R	*
1	21876577	G	T	CDS	LOC_Os01g38940	Nonsyn	E	*
1	21968151	G	A	CDS	LOC_Os01g39080	Nonsyn	W	*
1	22144811	G	A	CDS	LOC_Os01g39340	Nonsyn	W	*
1	22145017	C	T	CDS	LOC_Os01g39340	Nonsyn	Q	*
1	22316862	G	A	CDS	LOC_Os01g39570	Nonsyn	Q	*
1	22361142	C	T	CDS	LOC_Os01g39640	Nonsyn	R	*
1	22401609	G	A	CDS	LOC_Os01g39720	Nonsyn	W	*
1	22402621	C	T	CDS	LOC_Os01g39720	Nonsyn	R	*
1	22404004	C	T	CDS	LOC_Os01g39720	Nonsyn	Q	*
1	22406261	C	T	CDS	LOC_Os01g39730	Nonsyn	R	*
1	22409604	C	T	CDS	LOC_Os01g39740	Nonsyn	R	*
1	22409605	G	A	CDS	LOC_Os01g39740	Nonsyn	R	*
1	22410131	G	A	CDS	LOC_Os01g39740	Nonsyn	R	*
1	22534422	C	T	CDS	LOC_Os01g39950	Nonsyn	Q	*
1	22637521	G	A	CDS	LOC_Os01g40120	Nonsyn	R	*
1	22758696	C	A	CDS	LOC_Os01g40320	Nonsyn	C	*
1	22836002	G	A	CDS	LOC_Os01g40450	Nonsyn	Q	*
1	23083235	C	T	CDS	LOC_Os01g40830	Nonsyn	W	*
1	23393152	C	A	CDS	LOC_Os01g41340	Nonsyn	E	*
1	23485025	T	A	CDS	LOC_Os01g41480	Nonsyn	C	*
1	23657645	C	T	CDS	LOC_Os01g41790	Nonsyn	W	*
1	23788044	C	T	CDS	LOC_Os01g41960	Nonsyn	Q	*
1	23790533	C	A	CDS	LOC_Os01g41960	Nonsyn	S	*
1	24002881	C	T	CDS	LOC_Os01g42310	Nonsyn	Q	*
1	24130707	G	A	CDS	LOC_Os01g42440	Nonsyn	Q	*
1	24250181	G	T	CDS	LOC_Os01g42640	Nonsyn	G	*
1	24714564	G	T	CDS	LOC_Os01g43274	Nonsyn	E	*
1	25169185	C	T	CDS	LOC_Os01g43920	Nonsyn	R	*
1	25279664	G	A	CDS	LOC_Os01g44100	Nonsyn	Q	*
1	25305077	C	T	CDS	LOC_Os01g44150	Nonsyn	Q	*
1	25305079	A	G	CDS	LOC_Os01g44150	Nonsyn	Q	*
1	25305785	G	T	CDS	LOC_Os01g44150	Nonsyn	E	*
1	25331004	G	A	CDS	LOC_Os01g44190	Nonsyn	R	*
1	25459472	G	A	CDS	LOC_Os01g44380	Nonsyn	Q	*
1	25768677	C	T	CDS	LOC_Os01g45410	Nonsyn	R	*
1	26317062	G	A	CDS	LOC_Os01g46280	Nonsyn	R	*
1	26746703	C	T	CDS	LOC_Os01g46880	Nonsyn	Q	*
1	27035300	G	T	CDS	LOC_Os01g47300	Nonsyn	Y	*
1	27068836	G	A	CDS	LOC_Os01g47380	Nonsyn	W	*
1	27412243	G	A	CDS	LOC_Os01g47890	Nonsyn	R	*
1	27827449	C	T	CDS	LOC_Os01g48525	Nonsyn	R	*
1	27859173	C	A	CDS	LOC_Os01g48580	Nonsyn	S	*
1	27876481	C	A	CDS	LOC_Os01g48620	Nonsyn	C	*
1	27891022	C	T	CDS	LOC_Os01g48650	Nonsyn	W	*
1	27892247	G	A	CDS	LOC_Os01g48650	Nonsyn	Q	*
1	27892344	C	T	CDS	LOC_Os01g48650	Nonsyn	R	*
1	27892346	G	A	CDS	LOC_Os01g48650	Nonsyn	R	*
1	27897951	G	T	CDS	LOC_Os01g48660	Nonsyn	E	*
1	28057715	C	T	CDS	LOC_Os01g48900	Nonsyn	Q	*
1	28059452	C	A	CDS	LOC_Os01g48900	Nonsyn	Y	*
1	28441939	C	T	CDS	LOC_Os01g49450	Nonsyn	W	*
1	28599706	C	T	CDS	LOC_Os01g49810	Nonsyn	Q	*
1	28736795	G	A	CDS	LOC_Os01g50020	Nonsyn	Q	*
1	28738072	C	T	CDS	LOC_Os01g50020	Nonsyn	W	*
1	28855885	G	A	CDS	LOC_Os01g50220	Nonsyn	Q	*
1	29083093	A	C	CDS	LOC_Os01g50630	Nonsyn	Y	*
1	29083143	G	A	CDS	LOC_Os01g50630	Nonsyn	Q	*
1	29130942	T	G	CDS	LOC_Os01g50710	Nonsyn	L	*
1	29131025	C	T	CDS	LOC_Os01g50710	Nonsyn	Q	*
1	29513400	C	A	CDS	LOC_Os01g51320	Nonsyn	G	*
1	29617209	C	T	CDS	LOC_Os01g51560	Nonsyn	R	*
1	30634670	C	T	CDS	LOC_Os01g53310	Nonsyn	Q	*
1	30967734	G	T	CDS	LOC_Os01g53870	Nonsyn	E	*
1	31215922	C	T	CDS	LOC_Os01g54250	Nonsyn	Q	*
1	31216489	C	T	CDS	LOC_Os01g54250	Nonsyn	Q	*
1	31217991	G	A	CDS	LOC_Os01g54260	Nonsyn	Q	*
1	31266737	G	A	CDS	LOC_Os01g54330	Nonsyn	W	*
1	31421262	C	T	CDS	LOC_Os01g54610	Nonsyn	Q	*
1	31537279	G	A	CDS	LOC_Os01g54830	Nonsyn	R	*
1	31673304	G	A	CDS	LOC_Os01g55090	Nonsyn	Q	*
1	31929835	C	A	CDS	LOC_Os01g55430	Nonsyn	E	*
1	32130373	A	T	CDS	LOC_Os01g55790	Nonsyn	L	*
1	32240181	T	A	CDS	LOC_Os01g55990	Nonsyn	R	*
1	32484759	C	A	CDS	LOC_Os01g56370	Nonsyn	G	*
1	32998897	G	T	CDS	LOC_Os01g57100	Nonsyn	G	*
1	33194167	T	G	CDS	LOC_Os01g57430	Nonsyn	Y	*
1	33418678	C	T	CDS	LOC_Os01g57780	Nonsyn	R	*
1	33429592	C	T	CDS	LOC_Os01g57800	Nonsyn	Q	*
1	33429933	C	T	CDS	LOC_Os01g57800	Nonsyn	Q	*
1	33942265	C	T	CDS	LOC_Os01g58710	Nonsyn	Q	*
1	33960688	G	T	CDS	LOC_Os01g58754	Nonsyn	E	*
1	34232202	G	A	CDS	LOC_Os01g59230	Nonsyn	Q	*
1	34233987	G	A	CDS	LOC_Os01g59230	Nonsyn	Q	*
1	34234452	G	A	CDS	LOC_Os01g59230	Nonsyn	Q	*
1	34351792	C	T	CDS	LOC_Os01g59400	Nonsyn	W	*
1	34444334	G	C	CDS	LOC_Os01g59560	Nonsyn	S	*
1	34972435	C	T	CDS	LOC_Os01g60480	Nonsyn	Q	*
1	34973510	C	A	CDS	LOC_Os01g60480	Nonsyn	C	*
1	34973589	C	T	CDS	LOC_Os01g60480	Nonsyn	Q	*
1	34974180	C	T	CDS	LOC_Os01g60480	Nonsyn	Q	*
1	34975342	C	A	CDS	LOC_Os01g60480	Nonsyn	S	*
1	35131668	G	A	CDS	LOC_Os01g60750	Nonsyn	Q	*
1	35239087	G	A	CDS	LOC_Os01g60920	Nonsyn	W	*
1	35366473	C	A	CDS	LOC_Os01g61100	Nonsyn	S	*
1	35366974	C	A	CDS	LOC_Os01g61100	Nonsyn	S	*
1	35367393	C	T	CDS	LOC_Os01g61100	Nonsyn	Q	*
1	35392842	C	T	CDS	LOC_Os01g61130	Nonsyn	Q	*
1	35392864	G	A	CDS	LOC_Os01g61130	Nonsyn	W	*
1	35443112	C	T	CDS	LOC_Os01g61260	Nonsyn	W	*
1	35595157	G	A	CDS	LOC_Os01g61540	Nonsyn	W	*
1	35942492	C	T	CDS	LOC_Os01g62100	Nonsyn	R	*
1	35942537	C	T	CDS	LOC_Os01g62100	Nonsyn	Q	*
1	36729733	C	T	CDS	LOC_Os01g63380	Nonsyn	Q	*
1	36920489	C	T	CDS	LOC_Os01g63660	Nonsyn	Q	*
1	37228639	G	A	CDS	LOC_Os01g64080	Nonsyn	Q	*
1	37292540	A	T	CDS	LOC_Os01g64220	Nonsyn	Y	*
1	37639846	C	G	CDS	LOC_Os01g64830	Nonsyn	S	*
1	37682592	A	C	CDS	LOC_Os01g64910	Nonsyn	L	*
1	38220022	G	A	CDS	LOC_Os01g65810	Nonsyn	W	*
1	38235683	G	A	CDS	LOC_Os01g65850	Nonsyn	Q	*
1	38274711	A	T	CDS	LOC_Os01g65904	Nonsyn	K	*
1	38292070	G	A	CDS	LOC_Os01g65970	Nonsyn	Q	*
1	38297896	C	T	CDS	LOC_Os01g65980	Nonsyn	R	*
1	38473000	A	T	CDS	LOC_Os01g66230	Nonsyn	Y	*
1	39814038	A	T	CDS	LOC_Os01g68510	Nonsyn	R	*
1	40822294	C	A	CDS	LOC_Os01g70480	Nonsyn	E	*
1	41090615	A	T	CDS	LOC_Os01g70990	Nonsyn	R	*
1	41172589	C	T	CDS	LOC_Os01g71150	Nonsyn	W	*
1	42084002	C	T	CDS	LOC_Os01g72560	Nonsyn	Q	*
1	42135129	C	T	CDS	LOC_Os01g72620	Nonsyn	W	*
1	42139303	C	T	CDS	LOC_Os01g72630	Nonsyn	R	*
1	42141243	A	T	CDS	LOC_Os01g72630	Nonsyn	K	*
1	42531218	G	A	CDS	LOC_Os01g73380	Nonsyn	Q	*
1	42555848	T	A	CDS	LOC_Os01g73430	Nonsyn	K	*
1	42559936	A	T	CDS	LOC_Os01g73440	Nonsyn	R	*

## Sheet: Chr2
Chromosome	Ref. position	Ref. Nucleotide	Variation Nucleotide	Region	Type of Variation	Locus Name	Ref. amino acid codon	STOP
2	613390	G	A	CDS	LOC_Os02g02090	Nonsyn	W	*
2	968971	G	T	CDS	LOC_Os02g02640	Nonsyn	E	*
2	986330	C	T	CDS	LOC_Os02g02660	Nonsyn	R	*
2	988616	C	T	CDS	LOC_Os02g02670	Nonsyn	Q	*
2	2965414	G	A	CDS	LOC_Os02g05960	Nonsyn	R	*
2	2967762	A	T	CDS	LOC_Os02g05960	Nonsyn	L	*
2	3891951	G	A	CDS	LOC_Os02g07520	Nonsyn	Q	*
2	3895154	T	A	CDS	LOC_Os02g07520	Nonsyn	K	*
2	3949121	C	A	CDS	LOC_Os02g07628	Nonsyn	C	*
2	4186188	G	A	CDS	LOC_Os02g07990	Nonsyn	Q	*
2	4214319	G	A	CDS	LOC_Os02g08020	Nonsyn	Q	*
2	4721350	C	T	CDS	LOC_Os02g09190	Nonsyn	W	*
2	4721351	C	T	CDS	LOC_Os02g09190	Nonsyn	W	*
2	4792855	C	T	CDS	LOC_Os02g09310	Nonsyn	Q	*
2	4800476	A	T	CDS	LOC_Os02g09330	Nonsyn	K	*
2	5366015	C	T	CDS	LOC_Os02g10240	Nonsyn	W	*
2	5436483	G	T	CDS	LOC_Os02g10340	Nonsyn	S	*
2	5437498	G	A	CDS	LOC_Os02g10340	Nonsyn	R	*
2	5779853	C	T	CDS	LOC_Os02g10890	Nonsyn	Q	*
2	5779927	C	A	CDS	LOC_Os02g10890	Nonsyn	C	*
2	5855818	G	A	CDS	LOC_Os02g11010	Nonsyn	Q	*
2	6025346	C	T	CDS	LOC_Os02g11710	Nonsyn	R	*
2	6104971	G	A	CDS	LOC_Os02g11800	Nonsyn	Q	*
2	6219082	T	A	CDS	LOC_Os02g11990	Nonsyn	R	*
2	6254897	C	A	CDS	LOC_Os02g12040	Nonsyn	E	*
2	6298203	G	A	CDS	LOC_Os02g12110	Nonsyn	Q	*
2	6303875	G	T	CDS	LOC_Os02g12120	Nonsyn	S	*
2	6303990	G	A	CDS	LOC_Os02g12120	Nonsyn	Q	*
2	6443171	G	T	CDS	LOC_Os02g12370	Nonsyn	G	*
2	6613989	G	A	CDS	LOC_Os02g12660	Nonsyn	R	*
2	6845284	G	A	CDS	LOC_Os02g12950	Nonsyn	W	*
2	6907119	C	T	CDS	LOC_Os02g13040	Nonsyn	Q	*
2	7184003	A	T	CDS	LOC_Os02g13460	Nonsyn	Y	*
2	7381995	C	T	CDS	LOC_Os02g13720	Nonsyn	Q	*
2	7382007	C	T	CDS	LOC_Os02g13720	Nonsyn	Q	*
2	7449755	G	A	CDS	LOC_Os02g13790	Nonsyn	W	*
2	7478282	G	A	CDS	LOC_Os02g13820	Nonsyn	R	*
2	7784771	C	T	CDS	LOC_Os02g14210	Nonsyn	Q	*
2	7786942	C	T	CDS	LOC_Os02g14210	Nonsyn	Q	*
2	7790152	G	A	CDS	LOC_Os02g14220	Nonsyn	Q	*
2	7858012	C	T	CDS	LOC_Os02g14320	Nonsyn	Q	*
2	7880924	C	T	CDS	LOC_Os02g14360	Nonsyn	Q	*
2	7882538	G	A	CDS	LOC_Os02g14370	Nonsyn	Q	*
2	7909487	C	T	CDS	LOC_Os02g14400	Nonsyn	Q	*
2	7911329	G	A	CDS	LOC_Os02g14410	Nonsyn	R	*
2	7964729	G	A	CDS	LOC_Os02g14470	Nonsyn	Q	*
2	7965061	G	A	CDS	LOC_Os02g14470	Nonsyn	Q	*
2	7997559	C	A	CDS	LOC_Os02g14510	Nonsyn	G	*
2	8001447	G	T	CDS	LOC_Os02g14520	Nonsyn	C	*
2	8001448	C	T	CDS	LOC_Os02g14520	Nonsyn	C	*
2	8107871	G	A	CDS	LOC_Os02g14700	Nonsyn	W	*
2	8386670	G	A	CDS	LOC_Os02g15030	Nonsyn	W	*
2	8446826	C	T	CDS	LOC_Os02g15150	Nonsyn	R	*
2	8473845	C	T	CDS	LOC_Os02g15190	Nonsyn	Q	*
2	8626402	G	T	CDS	LOC_Os02g15420	Nonsyn	Y	*
2	8920950	C	A	CDS	LOC_Os02g15790	Nonsyn	E	*
2	9234853	C	A	CDS	LOC_Os02g16240	Nonsyn	E	*
2	10035122	G	A	CDS	LOC_Os02g17440	Nonsyn	Q	*
2	10111471	G	A	CDS	LOC_Os02g17580	Nonsyn	Q	*
2	10215993	A	T	CDS	LOC_Os02g17710	Nonsyn	Y	*
2	10303200	T	A	CDS	LOC_Os02g17820	Nonsyn	K	*
2	10491689	T	A	CDS	LOC_Os02g18070	Nonsyn	L	*
2	10570485	C	T	CDS	LOC_Os02g18200	Nonsyn	Q	*
2	10593576	G	A	CDS	LOC_Os02g18260	Nonsyn	R	*
2	10603190	C	T	CDS	LOC_Os02g18280	Nonsyn	Q	*
2	10604863	G	A	CDS	LOC_Os02g18290	Nonsyn	Q	*
2	10649692	C	T	CDS	LOC_Os02g18330	Nonsyn	R	*
2	10730626	C	T	CDS	LOC_Os02g18440	Nonsyn	W	*
2	10777687	C	T	CDS	LOC_Os02g18510	Nonsyn	W	*
2	10800229	G	A	CDS	LOC_Os02g18530	Nonsyn	W	*
2	11256359	G	T	CDS	LOC_Os02g19270	Nonsyn	E	*
2	11265524	C	A	CDS	LOC_Os02g19280	Nonsyn	Y	*
2	11265966	C	T	CDS	LOC_Os02g19280	Nonsyn	Q	*
2	11271583	C	T	CDS	LOC_Os02g19280	Nonsyn	Q	*
2	11277487	C	T	CDS	LOC_Os02g19300	Nonsyn	Q	*
2	11279269	C	T	CDS	LOC_Os02g19300	Nonsyn	Q	*
2	11362434	G	T	CDS	LOC_Os02g19450	Nonsyn	E	*
2	11389952	C	T	CDS	LOC_Os02g19490	Nonsyn	Q	*
2	11405826	G	A	CDS	LOC_Os02g19520	Nonsyn	Q	*
2	11408390	G	T	CDS	LOC_Os02g19520	Nonsyn	S	*
2	11442110	C	T	CDS	LOC_Os02g19580	Nonsyn	Q	*
2	11445557	C	T	CDS	LOC_Os02g19600	Nonsyn	W	*
2	11445577	G	A	CDS	LOC_Os02g19600	Nonsyn	Q	*
2	11445640	G	A	CDS	LOC_Os02g19600	Nonsyn	Q	*
2	11539227	C	T	CDS	LOC_Os02g19720	Nonsyn	W	*
2	11539856	G	A	CDS	LOC_Os02g19720	Nonsyn	Q	*
2	11547126	G	A	CDS	LOC_Os02g19730	Nonsyn	Q	*
2	11571102	C	T	CDS	LOC_Os02g19780	Nonsyn	Q	*
2	11617258	G	T	CDS	LOC_Os02g19830	Nonsyn	E	*
2	11620635	C	T	CDS	LOC_Os02g19830	Nonsyn	Q	*
2	11627099	G	A	CDS	LOC_Os02g19840	Nonsyn	Q	*
2	11630167	G	A	CDS	LOC_Os02g19840	Nonsyn	Q	*
2	11743490	C	T	CDS	LOC_Os02g19960	Nonsyn	R	*
2	11834723	G	A	CDS	LOC_Os02g20100	Nonsyn	R	*
2	11991648	G	T	CDS	LOC_Os02g20350	Nonsyn	E	*
2	12045279	C	T	CDS	LOC_Os02g20420	Nonsyn	W	*
2	12045763	G	A	CDS	LOC_Os02g20420	Nonsyn	Q	*
2	12047900	C	T	CDS	LOC_Os02g20420	Nonsyn	R	*
2	12047901	G	A	CDS	LOC_Os02g20420	Nonsyn	R	*
2	12156848	C	T	CDS	LOC_Os02g20630	Nonsyn	W	*
2	12157845	A	C	CDS	LOC_Os02g20630	Nonsyn	L	*
2	12162680	C	A	CDS	LOC_Os02g20640	Nonsyn	E	*
2	12168955	G	A	CDS	LOC_Os02g20650	Nonsyn	W	*
2	12176916	G	A	CDS	LOC_Os02g20660	Nonsyn	Q	*
2	12179027	G	A	CDS	LOC_Os02g20670	Nonsyn	Q	*
2	12281810	C	T	CDS	LOC_Os02g20800	Nonsyn	Q	*
2	12282566	C	T	CDS	LOC_Os02g20800	Nonsyn	Q	*
2	12396301	G	A	CDS	LOC_Os02g20960	Nonsyn	R	*
2	12462473	G	T	CDS	LOC_Os02g21030	Nonsyn	S	*
2	12481483	C	A	CDS	LOC_Os02g21060	Nonsyn	E	*
2	12511388	C	A	CDS	LOC_Os02g21100	Nonsyn	C	*
2	12511701	C	T	CDS	LOC_Os02g21100	Nonsyn	Q	*
2	12511703	A	G	CDS	LOC_Os02g21100	Nonsyn	Q	*
2	12546876	C	T	CDS	LOC_Os02g21130	Nonsyn	R	*
2	12553914	G	A	CDS	LOC_Os02g21150	Nonsyn	R	*
2	12575874	C	T	CDS	LOC_Os02g21190	Nonsyn	R	*
2	12695214	G	A	CDS	LOC_Os02g21390	Nonsyn	R	*
2	12781260	G	T	CDS	LOC_Os02g21540	Nonsyn	E	*
2	12782495	C	T	CDS	LOC_Os02g21540	Nonsyn	L	*
2	12782496	T	A	CDS	LOC_Os02g21540	Nonsyn	L	*
2	12907810	G	T	CDS	LOC_Os02g21710	Nonsyn	E	*
2	12945989	G	A	CDS	LOC_Os02g21780	Nonsyn	W	*
2	13056402	T	A	CDS	LOC_Os02g21960	Nonsyn	L	*
2	13237022	C	T	CDS	LOC_Os02g22210	Nonsyn	W	*
2	13328946	G	A	CDS	LOC_Os02g22310	Nonsyn	W	*
2	13331146	C	T	CDS	LOC_Os02g22320	Nonsyn	Q	*
2	13331560	G	T	CDS	LOC_Os02g22320	Nonsyn	E	*
2	13376397	C	A	CDS	LOC_Os02g22390	Nonsyn	E	*
2	13406728	G	A	CDS	LOC_Os02g22440	Nonsyn	Q	*
2	13469429	G	A	CDS	LOC_Os02g22590	Nonsyn	Q	*
2	13486119	C	T	CDS	LOC_Os02g22630	Nonsyn	W	*
2	13524556	C	A	CDS	LOC_Os02g22700	Nonsyn	E	*
2	13551162	G	A	CDS	LOC_Os02g22760	Nonsyn	Q	*
2	13573505	A	T	CDS	LOC_Os02g22790	Nonsyn	L	*
2	13776623	G	A	CDS	LOC_Os02g23827	Nonsyn	Q	*
2	13904196	G	A	CDS	LOC_Os02g23980	Nonsyn	R	*
2	13911928	G	A	CDS	LOC_Os02g23990	Nonsyn	R	*
2	13916124	G	A	CDS	LOC_Os02g24010	Nonsyn	W	*
2	13916408	C	T	CDS	LOC_Os02g24010	Nonsyn	Q	*
2	14083793	G	A	CDS	LOC_Os02g24280	Nonsyn	Q	*
2	14083815	A	T	CDS	LOC_Os02g24280	Nonsyn	C	*
2	14146681	G	A	CDS	LOC_Os02g24390	Nonsyn	R	*
2	14322976	C	T	CDS	LOC_Os02g24690	Nonsyn	Q	*
2	14341904	T	A	CDS	LOC_Os02g24730	Nonsyn	R	*
2	14345539	G	A	CDS	LOC_Os02g24730	Nonsyn	Q	*
2	14347216	G	A	CDS	LOC_Os02g24730	Nonsyn	R	*
2	14378127	G	C	CDS	LOC_Os02g24780	Nonsyn	Y	*
2	14391805	C	T	CDS	LOC_Os02g24800	Nonsyn	W	*
2	14394784	C	T	CDS	LOC_Os02g24810	Nonsyn	R	*
2	14394785	G	A	CDS	LOC_Os02g24810	Nonsyn	R	*
2	14402099	C	T	CDS	LOC_Os02g24840	Nonsyn	Q	*
2	14432277	C	T	CDS	LOC_Os02g24890	Nonsyn	Q	*
2	14435109	C	T	CDS	LOC_Os02g24890	Nonsyn	R	*
2	14471970	C	A	CDS	LOC_Os02g24960	Nonsyn	S	*
2	14475360	C	G	CDS	LOC_Os02g24970	Nonsyn	Y	*
2	14567790	C	T	CDS	LOC_Os02g25090	Nonsyn	Q	*
2	14569073	C	T	CDS	LOC_Os02g25090	Nonsyn	Q	*
2	14569732	C	T	CDS	LOC_Os02g25090	Nonsyn	Q	*
2	14572248	C	T	CDS	LOC_Os02g25100	Nonsyn	Q	*
2	14586180	G	A	CDS	LOC_Os02g25120	Nonsyn	Q	*
2	14667914	G	C	CDS	LOC_Os02g25220	Nonsyn	Y	*
2	14711503	C	T	CDS	LOC_Os02g25260	Nonsyn	E	*
2	14711505	C	A	CDS	LOC_Os02g25260	Nonsyn	E	*
2	14711904	G	A	CDS	LOC_Os02g25260	Nonsyn	Q	*
2	14746809	C	T	CDS	LOC_Os02g25290	Nonsyn	Q	*
2	14751527	C	T	CDS	LOC_Os02g25290	Nonsyn	Q	*
2	14848428	C	T	CDS	LOC_Os02g25430	Nonsyn	Q	*
2	14892061	C	T	CDS	LOC_Os02g25500	Nonsyn	Q	*
2	14892899	G	A	CDS	LOC_Os02g25500	Nonsyn	W	*
2	14932393	C	T	CDS	LOC_Os02g25560	Nonsyn	R	*
2	14932884	G	A	CDS	LOC_Os02g25560	Nonsyn	W	*
2	15052170	G	A	CDS	LOC_Os02g25710	Nonsyn	W	*
2	15067236	C	T	CDS	LOC_Os02g25730	Nonsyn	Q	*
2	15071333	C	T	CDS	LOC_Os02g25740	Nonsyn	Q	*
2	15163632	G	A	CDS	LOC_Os02g25880	Nonsyn	W	*
2	15217369	T	C	CDS	LOC_Os02g25930	Nonsyn	Q	*
2	15217371	G	A	CDS	LOC_Os02g25930	Nonsyn	Q	*
2	15217647	G	A	CDS	LOC_Os02g25930	Nonsyn	Q	*
2	15217857	G	A	CDS	LOC_Os02g25930	Nonsyn	Q	*
2	15218496	G	A	CDS	LOC_Os02g25930	Nonsyn	Q	*
2	15251264	G	A	CDS	LOC_Os02g25970	Nonsyn	R	*
2	15285689	C	T	CDS	LOC_Os02g26040	Nonsyn	Q	*
2	15286148	C	T	CDS	LOC_Os02g26040	Nonsyn	Q	*
2	15291442	G	A	CDS	LOC_Os02g26050	Nonsyn	W	*
2	15292249	C	A	CDS	LOC_Os02g26050	Nonsyn	S	*
2	15293911	C	T	CDS	LOC_Os02g26050	Nonsyn	Q	*
2	15293956	C	T	CDS	LOC_Os02g26050	Nonsyn	Q	*
2	15295874	C	A	CDS	LOC_Os02g26060	Nonsyn	E	*
2	15298946	A	C	CDS	LOC_Os02g26060	Nonsyn	H	*
2	15298948	G	A	CDS	LOC_Os02g26060	Nonsyn	H	*
2	15300888	G	A	CDS	LOC_Os02g26060	Nonsyn	Q	*
2	15304099	G	A	CDS	LOC_Os02g26070	Nonsyn	Q	*
2	15346289	C	T	CDS	LOC_Os02g26120	Nonsyn	Q	*
2	15410180	C	T	CDS	LOC_Os02g26230	Nonsyn	Q	*
2	15430635	T	A	CDS	LOC_Os02g26280	Nonsyn	C	*
2	15529847	C	A	CDS	LOC_Os02g26450	Nonsyn	E	*
2	15621207	C	A	CDS	LOC_Os02g26614	Nonsyn	S	*
2	15627211	T	G	CDS	LOC_Os02g26614	Nonsyn	Y	*
2	15655110	C	T	CDS	LOC_Os02g26660	Nonsyn	W	*
2	15920731	C	T	CDS	LOC_Os02g27080	Nonsyn	Q	*
2	15988998	G	A	CDS	LOC_Os02g27160	Nonsyn	R	*
2	16001153	C	A	CDS	LOC_Os02g27190	Nonsyn	C	*
2	16006561	G	T	CDS	LOC_Os02g27210	Nonsyn	E	*
2	16324738	G	A	CDS	LOC_Os02g27570	Nonsyn	Q	*
2	16378870	C	T	CDS	LOC_Os02g27640	Nonsyn	W	*
2	16380590	G	A	CDS	LOC_Os02g27650	Nonsyn	Q	*
2	16382319	G	A	CDS	LOC_Os02g27650	Nonsyn	Q	*
2	16415468	G	T	CDS	LOC_Os02g27710	Nonsyn	G	*
2	16420860	G	T	CDS	LOC_Os02g27720	Nonsyn	E	*
2	16421373	C	T	CDS	LOC_Os02g27720	Nonsyn	Q	*
2	16421375	A	G	CDS	LOC_Os02g27720	Nonsyn	Q	*
2	16421520	C	T	CDS	LOC_Os02g27720	Nonsyn	Q	*
2	16422019	G	A	CDS	LOC_Os02g27720	Nonsyn	W	*
2	16423344	C	T	CDS	LOC_Os02g27720	Nonsyn	R	*
2	16477661	G	A	CDS	LOC_Os02g27830	Nonsyn	Q	*
2	16498342	G	A	CDS	LOC_Os02g27870	Nonsyn	Q	*
2	16499314	G	A	CDS	LOC_Os02g27870	Nonsyn	R	*
2	16681487	C	T	CDS	LOC_Os02g28180	Nonsyn	Q	*
2	16741680	C	T	CDS	LOC_Os02g28330	Nonsyn	W	*
2	16745331	C	A	CDS	LOC_Os02g28330	Nonsyn	E	*
2	16746222	G	A	CDS	LOC_Os02g28330	Nonsyn	Q	*
2	16789687	A	T	CDS	LOC_Os02g28400	Nonsyn	L	*
2	16855865	C	T	CDS	LOC_Os02g28500	Nonsyn	Q	*
2	16875439	C	T	CDS	LOC_Os02g28520	Nonsyn	W	*
2	16890876	C	T	CDS	LOC_Os02g28550	Nonsyn	Q	*
2	16960906	C	T	CDS	LOC_Os02g28660	Nonsyn	Q	*
2	17001365	G	A	CDS	LOC_Os02g28730	Nonsyn	W	*
2	17133783	G	A	CDS	LOC_Os02g28940	Nonsyn	Q	*
2	17138643	G	A	CDS	LOC_Os02g28960	Nonsyn	Q	*
2	17170083	T	A	CDS	LOC_Os02g29010	Nonsyn	L	*
2	17220313	C	T	CDS	LOC_Os02g29080	Nonsyn	Q	*
2	17356570	G	A	CDS	LOC_Os02g29230	Nonsyn	W	*
2	17444772	C	A	CDS	LOC_Os02g29370	Nonsyn	E	*
2	17469632	G	A	CDS	LOC_Os02g29410	Nonsyn	Q	*
2	17469788	G	A	CDS	LOC_Os02g29410	Nonsyn	R	*
2	17472905	C	T	CDS	LOC_Os02g29410	Nonsyn	W	*
2	17589119	A	C	CDS	LOC_Os02g29570	Nonsyn	L	*
2	17590566	G	A	CDS	LOC_Os02g29570	Nonsyn	Q	*
2	17741305	G	A	CDS	LOC_Os02g29820	Nonsyn	Q	*
2	17765884	C	A	CDS	LOC_Os02g29870	Nonsyn	G	*
2	17843914	C	T	CDS	LOC_Os02g30040	Nonsyn	W	*
2	17974555	C	T	CDS	LOC_Os02g30219	Nonsyn	Q	*
2	18014632	G	A	CDS	LOC_Os02g30290	Nonsyn	Q	*
2	18076088	C	T	CDS	LOC_Os02g30350	Nonsyn	R	*
2	18076589	C	A	CDS	LOC_Os02g30350	Nonsyn	Y	*
2	18310026	C	T	CDS	LOC_Os02g30714	Nonsyn	R	*
2	18479632	T	A	CDS	LOC_Os02g30940	Nonsyn	K	*
2	18505899	T	A	CDS	LOC_Os02g30974	Nonsyn	K	*
2	18511187	C	T	CDS	LOC_Os02g30990	Nonsyn	W	*
2	18518591	G	A	CDS	LOC_Os02g31000	Nonsyn	R	*
2	18522430	C	T	CDS	LOC_Os02g31010	Nonsyn	W	*
2	18522441	C	T	CDS	LOC_Os02g31010	Nonsyn	W	*
2	18551806	G	T	CDS	LOC_Os02g31040	Nonsyn	A	*
2	18551807	C	G	CDS	LOC_Os02g31040	Nonsyn	A	*
2	18551872	C	T	CDS	LOC_Os02g31040	Nonsyn	Q	*
2	18554049	G	A	CDS	LOC_Os02g31050	Nonsyn	R	*
2	18554127	G	A	CDS	LOC_Os02g31050	Nonsyn	Q	*
2	18556536	G	A	CDS	LOC_Os02g31060	Nonsyn	W	*
2	18605189	G	A	CDS	LOC_Os02g31120	Nonsyn	Q	*
2	18717130	C	T	CDS	LOC_Os02g31230	Nonsyn	W	*
2	18802805	G	A	CDS	LOC_Os02g31830	Nonsyn	Q	*
2	18961652	C	T	CDS	LOC_Os02g32090	Nonsyn	Q	*
2	18967590	A	T	CDS	LOC_Os02g32100	Nonsyn	M	*
2	18967591	T	A	CDS	LOC_Os02g32100	Nonsyn	M	*
2	19026528	C	T	CDS	LOC_Os02g32210	Nonsyn	R	*
2	19180239	C	A	CDS	LOC_Os02g32440	Nonsyn	G	*
2	19277866	G	A	CDS	LOC_Os02g32560	Nonsyn	Q	*
2	19485911	G	A	CDS	LOC_Os02g32814	Nonsyn	Q	*
2	19734286	G	A	CDS	LOC_Os02g33190	Nonsyn	W	*
2	19767615	G	A	CDS	LOC_Os02g33260	Nonsyn	W	*
2	19769111	C	T	CDS	LOC_Os02g33260	Nonsyn	Q	*
2	19770075	C	T	CDS	LOC_Os02g33260	Nonsyn	Q	*
2	19821066	C	T	CDS	LOC_Os02g33360	Nonsyn	Q	*
2	19940528	G	A	CDS	LOC_Os02g33530	Nonsyn	Q	*
2	19941111	G	A	CDS	LOC_Os02g33530	Nonsyn	Q	*
2	20018647	C	T	CDS	LOC_Os02g33620	Nonsyn	R	*
2	20020092	C	T	CDS	LOC_Os02g33620	Nonsyn	R	*
2	20020629	C	T	CDS	LOC_Os02g33620	Nonsyn	Q	*
2	20020666	G	A	CDS	LOC_Os02g33620	Nonsyn	W	*
2	20022021	C	T	CDS	LOC_Os02g33620	Nonsyn	Q	*
2	20258195	C	T	CDS	LOC_Os02g33980	Nonsyn	R	*
2	20393114	C	T	CDS	LOC_Os02g34090	Nonsyn	W	*
2	20409289	G	A	CDS	LOC_Os02g34120	Nonsyn	Q	*
2	20417522	C	A	CDS	LOC_Os02g34140	Nonsyn	S	*
2	20424030	C	T	CDS	LOC_Os02g34150	Nonsyn	W	*
2	20542381	G	A	CDS	LOC_Os02g34330	Nonsyn	Q	*
2	20546313	C	G	CDS	LOC_Os02g34340	Nonsyn	S	*
2	20549458	G	T	CDS	LOC_Os02g34350	Nonsyn	Y	*
2	20573414	T	A	CDS	LOC_Os02g34380	Nonsyn	L	*
2	20576167	G	T	CDS	LOC_Os02g34390	Nonsyn	C	*
2	20837667	C	T	CDS	LOC_Os02g34740	Nonsyn	R	*
2	21210154	G	A	CDS	LOC_Os02g35290	Nonsyn	R	*
2	21520649	C	T	CDS	LOC_Os02g35820	Nonsyn	Q	*
2	21885279	G	A	CDS	LOC_Os02g36250	Nonsyn	R	*
2	22020949	G	T	CDS	LOC_Os02g36460	Nonsyn	E	*
2	22067635	C	T	CDS	LOC_Os02g36540	Nonsyn	Q	*
2	22157657	C	T	CDS	LOC_Os02g36720	Nonsyn	W	*
2	22556989	G	A	CDS	LOC_Os02g37309	Nonsyn	R	*
2	22557697	T	A	CDS	LOC_Os02g37309	Nonsyn	K	*
2	22737797	G	A	CDS	LOC_Os02g37680	Nonsyn	Q	*
2	23164630	T	A	CDS	LOC_Os02g38310	Nonsyn	R	*
2	23708550	C	T	CDS	LOC_Os02g39250	Nonsyn	W	*
2	23768762	T	A	CDS	LOC_Os02g39384	Nonsyn	R	*
2	23781479	C	A	CDS	LOC_Os02g39410	Nonsyn	E	*
2	23791788	C	T	CDS	LOC_Os02g39440	Nonsyn	W	*
2	23792000	G	A	CDS	LOC_Os02g39440	Nonsyn	Q	*
2	23792231	G	A	CDS	LOC_Os02g39440	Nonsyn	Q	*
2	23802228	C	T	CDS	LOC_Os02g39460	Nonsyn	W	*
2	23821639	C	A	CDS	LOC_Os02g39480	Nonsyn	E	*
2	23840260	G	A	CDS	LOC_Os02g39500	Nonsyn	R	*
2	24317123	T	A	CDS	LOC_Os02g40180	Nonsyn	L	*
2	24597190	G	A	CDS	LOC_Os02g40560	Nonsyn	Q	*
2	25039422	G	A	CDS	LOC_Os02g41702	Nonsyn	R	*
2	25102169	G	A	CDS	LOC_Os02g41750	Nonsyn	Q	*
2	25197570	C	A	CDS	LOC_Os02g41940	Nonsyn	E	*
2	25986343	A	T	CDS	LOC_Os02g43140	Nonsyn	Y	*
2	25986822	G	A	CDS	LOC_Os02g43140	Nonsyn	R	*
2	26042733	G	A	CDS	LOC_Os02g43210	Nonsyn	W	*
2	26047675	G	A	CDS	LOC_Os02g43230	Nonsyn	W	*
2	26058795	C	T	CDS	LOC_Os02g43260	Nonsyn	Q	*
2	26176721	C	T	CDS	LOC_Os02g43380	Nonsyn	W	*
2	26290179	G	A	CDS	LOC_Os02g43570	Nonsyn	W	*
2	26335764	C	T	CDS	LOC_Os02g43640	Nonsyn	W	*
2	26336232	T	A	CDS	LOC_Os02g43640	Nonsyn	K	*
2	26336233	G	T	CDS	LOC_Os02g43640	Nonsyn	C	*
2	26498893	G	T	CDS	LOC_Os02g43880	Nonsyn	S	*
2	26508021	G	T	CDS	LOC_Os02g43912	Nonsyn	S	*
2	26683106	C	T	CDS	LOC_Os02g44124	Nonsyn	Q	*
2	26686204	G	A	CDS	LOC_Os02g44124	Nonsyn	W	*
2	26687108	C	T	CDS	LOC_Os02g44124	Nonsyn	R	*
2	26907863	G	T	CDS	LOC_Os02g44440	Nonsyn	E	*
2	27112488	C	T	CDS	LOC_Os02g44750	Nonsyn	W	*
2	27156085	C	T	CDS	LOC_Os02g44840	Nonsyn	W	*
2	27460921	G	A	CDS	LOC_Os02g45220	Nonsyn	Q	*
2	27899941	C	A	CDS	LOC_Os02g45800	Nonsyn	G	*
2	27922523	C	T	CDS	LOC_Os02g45840	Nonsyn	Q	*
2	28035955	C	T	CDS	LOC_Os02g46020	Nonsyn	R	*
2	28123174	T	A	CDS	LOC_Os02g46140	Nonsyn	C	*
2	28123415	C	T	CDS	LOC_Os02g46140	Nonsyn	R	*
2	28220669	G	A	CDS	LOC_Os02g46270	Nonsyn	Q	*
2	28404740	C	T	CDS	LOC_Os02g46580	Nonsyn	R	*
2	28574394	G	A	CDS	LOC_Os02g46810	Nonsyn	Q	*
2	28665009	C	T	CDS	LOC_Os02g46950	Nonsyn	Q	*
2	28665024	C	T	CDS	LOC_Os02g46950	Nonsyn	R	*
2	28909164	G	A	CDS	LOC_Os02g47340	Nonsyn	R	*
2	29010105	G	T	CDS	LOC_Os02g47480	Nonsyn	E	*
2	29475076	A	T	CDS	LOC_Os02g48160	Nonsyn	C	*
2	29930173	C	T	CDS	LOC_Os02g48940	Nonsyn	Q	*
2	29930462	G	A	CDS	LOC_Os02g48940	Nonsyn	W	*
2	30066520	G	A	CDS	LOC_Os02g49170	Nonsyn	R	*
2	30066806	C	T	CDS	LOC_Os02g49170	Nonsyn	W	*
2	30442742	A	T	CDS	LOC_Os02g49810	Nonsyn	K	*
2	30905697	C	T	CDS	LOC_Os02g50610	Nonsyn	Q	*
2	30976600	C	T	CDS	LOC_Os02g50720	Nonsyn	W	*
2	30989312	G	A	CDS	LOC_Os02g50750	Nonsyn	W	*
2	31332596	C	T	CDS	LOC_Os02g51200	Nonsyn	R	*
2	31332597	G	A	CDS	LOC_Os02g51200	Nonsyn	R	*
2	31332756	G	A	CDS	LOC_Os02g51200	Nonsyn	Q	*
2	31390359	C	T	CDS	LOC_Os02g51270	Nonsyn	Q	*
2	31450446	G	A	CDS	LOC_Os02g51360	Nonsyn	W	*
2	31579862	G	A	CDS	LOC_Os02g51560	Nonsyn	W	*
2	32202534	G	A	CDS	LOC_Os02g52660	Nonsyn	R	*
2	32202770	C	T	CDS	LOC_Os02g52660	Nonsyn	W	*
2	32257339	G	A	CDS	LOC_Os02g52730	Nonsyn	R	*
2	32414040	G	A	CDS	LOC_Os02g52980	Nonsyn	R	*
2	32584585	G	T	CDS	LOC_Os02g53230	Nonsyn	E	*
2	32717122	C	T	CDS	LOC_Os02g53480	Nonsyn	R	*
2	32812349	G	T	CDS	LOC_Os02g53650	Nonsyn	G	*
2	32817011	C	T	CDS	LOC_Os02g53650	Nonsyn	Q	*
2	33010211	G	A	CDS	LOC_Os02g53910	Nonsyn	Q	*
2	33010574	G	A	CDS	LOC_Os02g53910	Nonsyn	Q	*
2	33250796	G	A	CDS	LOC_Os02g54240	Nonsyn	W	*
2	33552375	C	T	CDS	LOC_Os02g54790	Nonsyn	Q	*
2	33584092	A	T	CDS	LOC_Os02g54840	Nonsyn	L	*
2	33644252	C	T	CDS	LOC_Os02g54930	Nonsyn	Q	*
2	34824327	G	A	CDS	LOC_Os02g56820	Nonsyn	W	*
2	35434946	G	T	CDS	LOC_Os02g57870	Nonsyn	Y	*
2	35443616	G	T	CDS	LOC_Os02g57900	Nonsyn	Y	*
2	35701166	T	A	CDS	LOC_Os02g58370	Nonsyn	K	*
2	35714261	T	A	CDS	LOC_Os02g58400	Nonsyn	K	*
2	35903371	G	A	CDS	LOC_Os02g58770	Nonsyn	R	*

## Sheet: Chr3
Chromosome	Ref. position	Ref. Nucleotide	Variation Nucleotide	Region	Type of Variation	Locus Name	Ref. amino acid codon	STOP
3	236010	G	T	CDS	LOC_Os03g01330	Nonsyn	C	*
3	296406	A	T	CDS	LOC_Os03g01420	Nonsyn	Y	*
3	312464	C	A	CDS	LOC_Os03g01460	Nonsyn	S	*
3	563541	G	C	CDS	LOC_Os03g01915	Nonsyn	S	*
3	662537	A	T	CDS	LOC_Os03g02090	Nonsyn	L	*
3	887379	G	A	CDS	LOC_Os03g02470	Nonsyn	R	*
3	997944	C	A	CDS	LOC_Os03g02680	Nonsyn	S	*
3	1276461	C	T	CDS	LOC_Os03g03080	Nonsyn	Q	*
3	1733772	C	T	CDS	LOC_Os03g03850	Nonsyn	W	*
3	2280349	C	T	CDS	LOC_Os03g04790	Nonsyn	Q	*
3	2299575	C	T	CDS	LOC_Os03g04830	Nonsyn	R	*
3	2616761	G	A	CDS	LOC_Os03g05340	Nonsyn	Q	*
3	2617265	G	A	CDS	LOC_Os03g05340	Nonsyn	Q	*
3	2618560	C	T	CDS	LOC_Os03g05340	Nonsyn	W	*
3	2624923	G	A	CDS	LOC_Os03g05360	Nonsyn	R	*
3	2639298	C	T	CDS	LOC_Os03g05370	Nonsyn	R	*
3	2639433	C	T	CDS	LOC_Os03g05370	Nonsyn	Q	*
3	2640126	C	T	CDS	LOC_Os03g05370	Nonsyn	Q	*
3	2643072	C	T	CDS	LOC_Os03g05380	Nonsyn	Q	*
3	2668130	G	A	CDS	LOC_Os03g05410	Nonsyn	Q	*
3	2819214	C	T	CDS	LOC_Os03g05650	Nonsyn	R	*
3	2922708	C	T	CDS	LOC_Os03g05820	Nonsyn	Q	*
3	3761730	G	A	CDS	LOC_Os03g07410	Nonsyn	R	*
3	3942886	G	A	CDS	LOC_Os03g07760	Nonsyn	Q	*
3	4762993	G	A	CDS	LOC_Os03g09130	Nonsyn	W	*
3	5008130	T	C	CDS	LOC_Os03g10000	Nonsyn	Q	*
3	5008132	G	A	CDS	LOC_Os03g10000	Nonsyn	Q	*
3	5243341	C	T	CDS	LOC_Os03g10280	Nonsyn	W	*
3	5246396	G	T	CDS	LOC_Os03g10290	Nonsyn	S	*
3	5248851	C	T	CDS	LOC_Os03g10290	Nonsyn	W	*
3	6250637	C	T	CDS	LOC_Os03g11930	Nonsyn	W	*
3	7301688	C	T	CDS	LOC_Os03g13510	Nonsyn	W	*
3	7564299	C	T	CDS	LOC_Os03g13940	Nonsyn	R	*
3	7752602	G	T	CDS	LOC_Os03g14258	Nonsyn	E	*
3	8239343	C	A	CDS	LOC_Os03g15070	Nonsyn	E	*
3	8411348	C	T	CDS	LOC_Os03g15370	Nonsyn	Q	*
3	9325796	C	T	CDS	LOC_Os03g16812	Nonsyn	Q	*
3	9433839	A	C	CDS	LOC_Os03g16970	Nonsyn	Y	*
3	9433994	G	A	CDS	LOC_Os03g16970	Nonsyn	R	*
3	10003351	G	A	CDS	LOC_Os03g17970	Nonsyn	Q	*
3	10058030	C	T	CDS	LOC_Os03g18050	Nonsyn	Q	*
3	10511146	C	T	CDS	LOC_Os03g18750	Nonsyn	S	*
3	10511147	G	T	CDS	LOC_Os03g18750	Nonsyn	S	*
3	10591772	G	A	CDS	LOC_Os03g18900	Nonsyn	Q	*
3	11056240	C	A	CDS	LOC_Os03g19660	Nonsyn	S	*
3	11090490	G	A	CDS	LOC_Os03g19709	Nonsyn	W	*
3	11097678	G	A	CDS	LOC_Os03g19740	Nonsyn	W	*
3	11099299	C	T	CDS	LOC_Os03g19750	Nonsyn	Q	*
3	11271030	C	A	CDS	LOC_Os03g20000	Nonsyn	Y	*
3	11299781	G	A	CDS	LOC_Os03g20050	Nonsyn	W	*
3	11433325	G	A	CDS	LOC_Os03g20240	Nonsyn	W	*
3	11604461	C	A	CDS	LOC_Os03g20490	Nonsyn	E	*
3	11607808	C	T	CDS	LOC_Os03g20490	Nonsyn	W	*
3	11755010	G	A	CDS	LOC_Os03g20770	Nonsyn	R	*
3	11831415	G	A	CDS	LOC_Os03g20890	Nonsyn	Q	*
3	11831745	G	A	CDS	LOC_Os03g20890	Nonsyn	Q	*
3	11831851	G	C	CDS	LOC_Os03g20890	Nonsyn	Y	*
3	11833245	C	T	CDS	LOC_Os03g20890	Nonsyn	W	*
3	11834717	G	A	CDS	LOC_Os03g20890	Nonsyn	Q	*
3	11870010	T	A	CDS	LOC_Os03g20920	Nonsyn	L	*
3	12033799	A	C	CDS	LOC_Os03g21130	Nonsyn	Y	*
3	12033840	G	A	CDS	LOC_Os03g21130	Nonsyn	Q	*
3	12033863	C	T	CDS	LOC_Os03g21130	Nonsyn	W	*
3	12194607	C	A	CDS	LOC_Os03g21310	Nonsyn	C	*
3	12281572	C	T	CDS	LOC_Os03g21500	Nonsyn	R	*
3	13345075	T	A	CDS	LOC_Os03g23080	Nonsyn	K	*
3	13418635	G	A	CDS	LOC_Os03g23210	Nonsyn	Q	*
3	13789303	G	A	CDS	LOC_Os03g24230	Nonsyn	Q	*
3	13907237	T	A	CDS	LOC_Os03g24410	Nonsyn	Y	*
3	13993670	G	A	CDS	LOC_Os03g24550	Nonsyn	R	*
3	14023655	G	T	CDS	LOC_Os03g24620	Nonsyn	G	*
3	14064338	G	A	CDS	LOC_Os03g24680	Nonsyn	W	*
3	14279294	A	T	CDS	LOC_Os03g25010	Nonsyn	K	*
3	14642936	C	A	CDS	LOC_Os03g25590	Nonsyn	E	*
3	14907850	G	A	CDS	LOC_Os03g26010	Nonsyn	Q	*
3	14933907	C	T	CDS	LOC_Os03g26060	Nonsyn	R	*
3	15069153	G	A	CDS	LOC_Os03g26350	Nonsyn	W	*
3	15132155	G	A	CDS	LOC_Os03g26500	Nonsyn	R	*
3	15351960	G	A	CDS	LOC_Os03g26890	Nonsyn	R	*
3	15357640	G	A	CDS	LOC_Os03g26900	Nonsyn	Q	*
3	15358126	G	A	CDS	LOC_Os03g26900	Nonsyn	Q	*
3	15358192	C	A	CDS	LOC_Os03g26900	Nonsyn	G	*
3	15473418	A	T	CDS	LOC_Os03g27019	Nonsyn	K	*
3	15719612	G	A	CDS	LOC_Os03g27400	Nonsyn	Q	*
3	15728970	G	C	CDS	LOC_Os03g27420	Nonsyn	Y	*
3	15740178	G	C	CDS	LOC_Os03g27430	Nonsyn	S	*
3	15847213	A	T	CDS	LOC_Os03g27640	Nonsyn	R	*
3	15847214	G	A	CDS	LOC_Os03g27640	Nonsyn	R	*
3	15880248	G	A	CDS	LOC_Os03g27700	Nonsyn	Q	*
3	16097968	C	G	CDS	LOC_Os03g28010	Nonsyn	Y	*
3	16132097	C	T	CDS	LOC_Os03g28060	Nonsyn	Q	*
3	16132099	G	A	CDS	LOC_Os03g28060	Nonsyn	Q	*
3	16134647	G	A	CDS	LOC_Os03g28070	Nonsyn	R	*
3	16158875	G	A	CDS	LOC_Os03g28110	Nonsyn	Q	*
3	16163042	G	A	CDS	LOC_Os03g28110	Nonsyn	Q	*
3	16166277	G	A	CDS	LOC_Os03g28120	Nonsyn	R	*
3	16773218	G	A	CDS	LOC_Os03g29430	Nonsyn	R	*
3	17062679	C	T	CDS	LOC_Os03g29940	Nonsyn	Q	*
3	17180161	C	T	CDS	LOC_Os03g30100	Nonsyn	R	*
3	17278694	G	A	CDS	LOC_Os03g30280	Nonsyn	Q	*
3	17298743	C	T	CDS	LOC_Os03g30320	Nonsyn	R	*
3	17316415	C	T	CDS	LOC_Os03g30360	Nonsyn	R	*
3	17372320	G	A	CDS	LOC_Os03g30450	Nonsyn	Q	*
3	17404440	C	T	CDS	LOC_Os03g30510	Nonsyn	R	*
3	17461992	C	T	CDS	LOC_Os03g30600	Nonsyn	Q	*
3	17487933	C	T	CDS	LOC_Os03g30700	Nonsyn	Q	*
3	17508712	G	A	CDS	LOC_Os03g30720	Nonsyn	W	*
3	17605659	C	T	CDS	LOC_Os03g30910	Nonsyn	R	*
3	17651621	T	A	CDS	LOC_Os03g30990	Nonsyn	K	*
3	17652831	C	T	CDS	LOC_Os03g30990	Nonsyn	W	*
3	17967559	G	A	CDS	LOC_Os03g31540	Nonsyn	Q	*
3	18005960	C	T	CDS	LOC_Os03g31560	Nonsyn	R	*
3	18006448	C	G	CDS	LOC_Os03g31560	Nonsyn	Y	*
3	18067785	C	T	CDS	LOC_Os03g31640	Nonsyn	Q	*
3	18068987	G	A	CDS	LOC_Os03g31640	Nonsyn	W	*
3	18071273	G	A	CDS	LOC_Os03g31650	Nonsyn	R	*
3	18101046	G	A	CDS	LOC_Os03g31700	Nonsyn	W	*
3	18219884	C	T	CDS	LOC_Os03g31839	Nonsyn	Q	*
3	18255768	C	A	CDS	LOC_Os03g31920	Nonsyn	Y	*
3	18259343	C	T	CDS	LOC_Os03g31930	Nonsyn	Q	*
3	18731538	C	T	CDS	LOC_Os03g32690	Nonsyn	R	*
3	18749265	C	T	CDS	LOC_Os03g32730	Nonsyn	W	*
3	18786381	C	G	CDS	LOC_Os03g32840	Nonsyn	S	*
3	18786389	C	T	CDS	LOC_Os03g32840	Nonsyn	Q	*
3	18793547	C	T	CDS	LOC_Os03g32850	Nonsyn	Q	*
3	18804622	G	A	CDS	LOC_Os03g32870	Nonsyn	Q	*
3	18805324	G	A	CDS	LOC_Os03g32870	Nonsyn	Q	*
3	18988967	C	T	CDS	LOC_Os03g33190	Nonsyn	W	*
3	19000236	G	A	CDS	LOC_Os03g33230	Nonsyn	Q	*
3	19029507	G	A	CDS	LOC_Os03g33260	Nonsyn	Q	*
3	19035266	C	T	CDS	LOC_Os03g33280	Nonsyn	Q	*
3	19046856	C	G	CDS	LOC_Os03g33300	Nonsyn	Y	*
3	19114377	T	C	CDS	LOC_Os03g33460	Nonsyn	S	*
3	19114378	G	T	CDS	LOC_Os03g33460	Nonsyn	S	*
3	19114833	G	A	CDS	LOC_Os03g33460	Nonsyn	Q	*
3	19128130	C	T	CDS	LOC_Os03g33480	Nonsyn	Q	*
3	19167715	C	A	CDS	LOC_Os03g33540	Nonsyn	E	*
3	19206904	C	T	CDS	LOC_Os03g33600	Nonsyn	W	*
3	19213586	G	C	CDS	LOC_Os03g33610	Nonsyn	Y	*
3	19264293	G	A	CDS	LOC_Os03g33680	Nonsyn	W	*
3	19288065	T	A	CDS	LOC_Os03g33740	Nonsyn	Y	*
3	19289472	C	T	CDS	LOC_Os03g33740	Nonsyn	Q	*
3	19319007	G	A	CDS	LOC_Os03g33800	Nonsyn	R	*
3	19321982	G	A	CDS	LOC_Os03g33810	Nonsyn	R	*
3	19353219	G	A	CDS	LOC_Os03g33900	Nonsyn	Q	*
3	19353693	C	A	CDS	LOC_Os03g33900	Nonsyn	E	*
3	19355247	G	A	CDS	LOC_Os03g33900	Nonsyn	Q	*
3	19409684	G	C	CDS	LOC_Os03g34030	Nonsyn	S	*
3	19432913	T	C	CDS	LOC_Os03g34102	Nonsyn	Q	*
3	19432915	G	A	CDS	LOC_Os03g34102	Nonsyn	Q	*
3	19433896	G	A	CDS	LOC_Os03g34102	Nonsyn	Q	*
3	19452427	C	T	CDS	LOC_Os03g34150	Nonsyn	R	*
3	19459140	G	A	CDS	LOC_Os03g34170	Nonsyn	Q	*
3	19463104	A	T	CDS	LOC_Os03g34180	Nonsyn	K	*
3	19516545	C	T	CDS	LOC_Os03g34290	Nonsyn	W	*
3	19516921	C	A	CDS	LOC_Os03g34290	Nonsyn	E	*
3	19658585	G	A	CDS	LOC_Os03g35454	Nonsyn	R	*
3	19659085	C	T	CDS	LOC_Os03g35454	Nonsyn	W	*
3	19659257	G	A	CDS	LOC_Os03g35454	Nonsyn	Q	*
3	19686821	C	T	CDS	LOC_Os03g35520	Nonsyn	Q	*
3	19721510	C	T	CDS	LOC_Os03g35570	Nonsyn	R	*
3	19721511	G	A	CDS	LOC_Os03g35570	Nonsyn	R	*
3	19724537	G	A	CDS	LOC_Os03g35580	Nonsyn	Q	*
3	19737156	G	A	CDS	LOC_Os03g35620	Nonsyn	Q	*
3	19776702	G	A	CDS	LOC_Os03g35710	Nonsyn	Q	*
3	19786166	C	T	CDS	LOC_Os03g35720	Nonsyn	W	*
3	19795141	C	T	CDS	LOC_Os03g35730	Nonsyn	Q	*
3	19802784	G	A	CDS	LOC_Os03g35740	Nonsyn	Q	*
3	19893391	G	A	CDS	LOC_Os03g35870	Nonsyn	Q	*
3	19901720	C	T	CDS	LOC_Os03g35880	Nonsyn	R	*
3	19948116	G	T	CDS	LOC_Os03g35950	Nonsyn	E	*
3	20005808	C	A	CDS	LOC_Os03g36060	Nonsyn	G	*
3	20073183	C	T	CDS	LOC_Os03g36180	Nonsyn	Q	*
3	20195767	C	T	CDS	LOC_Os03g36460	Nonsyn	Q	*
3	20203000	C	A	CDS	LOC_Os03g36470	Nonsyn	S	*
3	20205020	G	A	CDS	LOC_Os03g36480	Nonsyn	R	*
3	20206360	C	A	CDS	LOC_Os03g36480	Nonsyn	E	*
3	20206907	A	T	CDS	LOC_Os03g36480	Nonsyn	L	*
3	20293928	C	T	CDS	LOC_Os03g36600	Nonsyn	Q	*
3	20304574	G	A	CDS	LOC_Os03g36620	Nonsyn	R	*
3	20322971	C	A	CDS	LOC_Os03g36640	Nonsyn	C	*
3	20357728	A	T	CDS	LOC_Os03g36710	Nonsyn	K	*
3	20360886	G	A	CDS	LOC_Os03g36720	Nonsyn	Q	*
3	20466594	C	T	CDS	LOC_Os03g36890	Nonsyn	W	*
3	20466638	T	C	CDS	LOC_Os03g36890	Nonsyn	S	*
3	20466639	G	T	CDS	LOC_Os03g36890	Nonsyn	S	*
3	20466973	G	A	CDS	LOC_Os03g36890	Nonsyn	R	*
3	20468303	G	A	CDS	LOC_Os03g36890	Nonsyn	R	*
3	20548759	T	A	CDS	LOC_Os03g37060	Nonsyn	K	*
3	20599262	C	T	CDS	LOC_Os03g37180	Nonsyn	Q	*
3	20600832	G	T	CDS	LOC_Os03g37180	Nonsyn	E	*
3	20606236	C	T	CDS	LOC_Os03g37194	Nonsyn	W	*
3	20695762	C	T	CDS	LOC_Os03g37340	Nonsyn	W	*
3	20695863	G	A	CDS	LOC_Os03g37340	Nonsyn	Q	*
3	20698636	G	A	CDS	LOC_Os03g37350	Nonsyn	Q	*
3	20709608	C	T	CDS	LOC_Os03g37360	Nonsyn	R	*
3	20761671	G	A	CDS	LOC_Os03g37440	Nonsyn	Q	*
3	20816371	C	T	CDS	LOC_Os03g37520	Nonsyn	W	*
3	20816552	C	A	CDS	LOC_Os03g37520	Nonsyn	E	*
3	20857867	C	A	CDS	LOC_Os03g37610	Nonsyn	S	*
3	20957270	G	A	CDS	LOC_Os03g37790	Nonsyn	W	*
3	20957428	T	A	CDS	LOC_Os03g37790	Nonsyn	L	*
3	21021576	G	A	CDS	LOC_Os03g37860	Nonsyn	R	*
3	21030778	G	A	CDS	LOC_Os03g37864	Nonsyn	W	*
3	21155950	C	T	CDS	LOC_Os03g38100	Nonsyn	Q	*
3	21206227	T	A	CDS	LOC_Os03g38190	Nonsyn	C	*
3	21250892	G	A	CDS	LOC_Os03g38284	Nonsyn	R	*
3	21262000	C	T	CDS	LOC_Os03g38310	Nonsyn	R	*
3	21524933	G	A	CDS	LOC_Os03g38750	Nonsyn	R	*
3	21527491	C	T	CDS	LOC_Os03g38764	Nonsyn	Q	*
3	21580511	C	A	CDS	LOC_Os03g38850	Nonsyn	C	*
3	21588285	T	A	CDS	LOC_Os03g38864	Nonsyn	K	*
3	21621286	G	A	CDS	LOC_Os03g38920	Nonsyn	Q	*
3	21768061	C	T	CDS	LOC_Os03g39200	Nonsyn	W	*
3	21807789	G	A	CDS	LOC_Os03g39250	Nonsyn	Q	*
3	21868150	C	T	CDS	LOC_Os03g39350	Nonsyn	Q	*
3	21877262	C	T	CDS	LOC_Os03g39356	Nonsyn	W	*
3	21926648	T	G	CDS	LOC_Os03g39450	Nonsyn	Y	*
3	21937602	C	T	CDS	LOC_Os03g39500	Nonsyn	W	*
3	21938047	G	A	CDS	LOC_Os03g39500	Nonsyn	Q	*
3	21938377	C	A	CDS	LOC_Os03g39500	Nonsyn	E	*
3	21938455	G	A	CDS	LOC_Os03g39500	Nonsyn	R	*
3	21941718	G	A	CDS	LOC_Os03g39500	Nonsyn	Q	*
3	21944431	G	A	CDS	LOC_Os03g39510	Nonsyn	W	*
3	22056925	G	A	CDS	LOC_Os03g39660	Nonsyn	W	*
3	22135074	G	A	CDS	LOC_Os03g39780	Nonsyn	W	*
3	22179471	C	T	CDS	LOC_Os03g39900	Nonsyn	R	*
3	22182168	C	T	CDS	LOC_Os03g39900	Nonsyn	R	*
3	22183284	G	A	CDS	LOC_Os03g39900	Nonsyn	W	*
3	22183524	C	A	CDS	LOC_Os03g39900	Nonsyn	S	*
3	22239663	C	T	CDS	LOC_Os03g40030	Nonsyn	Q	*
3	22271283	G	C	CDS	LOC_Os03g40090	Nonsyn	S	*
3	22271284	G	T	CDS	LOC_Os03g40090	Nonsyn	S	*
3	22271378	C	A	CDS	LOC_Os03g40090	Nonsyn	G	*
3	22295868	G	A	CDS	LOC_Os03g40120	Nonsyn	Q	*
3	22555694	C	A	CDS	LOC_Os03g40560	Nonsyn	S	*
3	22880093	G	A	CDS	LOC_Os03g41150	Nonsyn	W	*
3	23021280	C	T	CDS	LOC_Os03g41380	Nonsyn	Q	*
3	23143105	C	T	CDS	LOC_Os03g41624	Nonsyn	Q	*
3	23143106	A	G	CDS	LOC_Os03g41624	Nonsyn	Q	*
3	23143156	C	T	CDS	LOC_Os03g41624	Nonsyn	R	*
3	23146131	C	G	CDS	LOC_Os03g41624	Nonsyn	S	*
3	23146756	T	A	CDS	LOC_Os03g41624	Nonsyn	Y	*
3	23175871	G	A	CDS	LOC_Os03g41710	Nonsyn	R	*
3	23208776	G	A	CDS	LOC_Os03g41790	Nonsyn	W	*
3	23217224	C	T	CDS	LOC_Os03g41800	Nonsyn	Q	*
3	23239889	C	T	CDS	LOC_Os03g41850	Nonsyn	W	*
3	23285081	G	A	CDS	LOC_Os03g41920	Nonsyn	Q	*
3	23316325	G	A	CDS	LOC_Os03g41960	Nonsyn	Q	*
3	23462944	C	A	CDS	LOC_Os03g42180	Nonsyn	E	*
3	23555443	C	T	CDS	LOC_Os03g42334	Nonsyn	Q	*
3	23566019	G	A	CDS	LOC_Os03g42360	Nonsyn	R	*
3	23595686	T	A	CDS	LOC_Os03g42410	Nonsyn	C	*
3	23667490	G	T	CDS	LOC_Os03g42530	Nonsyn	E	*
3	23691626	G	A	CDS	LOC_Os03g42550	Nonsyn	W	*
3	23963905	G	A	CDS	LOC_Os03g42970	Nonsyn	R	*
3	24011697	G	A	CDS	LOC_Os03g43040	Nonsyn	W	*
3	24012794	C	T	CDS	LOC_Os03g43040	Nonsyn	Q	*
3	24096416	G	T	CDS	LOC_Os03g43210	Nonsyn	E	*
3	24264791	C	T	CDS	LOC_Os03g43500	Nonsyn	Q	*
3	24407609	C	T	CDS	LOC_Os03g43660	Nonsyn	Q	*
3	24407610	A	G	CDS	LOC_Os03g43660	Nonsyn	Q	*
3	24567343	C	T	CDS	LOC_Os03g43830	Nonsyn	R	*
3	24643311	C	T	CDS	LOC_Os03g43920	Nonsyn	R	*
3	24664826	G	A	CDS	LOC_Os03g43950	Nonsyn	Q	*
3	24936291	C	T	CDS	LOC_Os03g44350	Nonsyn	Q	*
3	25053655	C	T	CDS	LOC_Os03g44510	Nonsyn	W	*
3	25430245	G	A	CDS	LOC_Os03g45050	Nonsyn	Q	*
3	27002280	T	G	CDS	LOC_Os03g47670	Nonsyn	L	*
3	27044743	C	T	CDS	LOC_Os03g47720	Nonsyn	R	*
3	27049530	C	T	CDS	LOC_Os03g47720	Nonsyn	Q	*
3	27081536	A	T	CDS	LOC_Os03g47749	Nonsyn	K	*
3	27183793	G	A	CDS	LOC_Os03g47840	Nonsyn	W	*
3	27185903	C	T	CDS	LOC_Os03g47840	Nonsyn	Q	*
3	27185910	T	A	CDS	LOC_Os03g47840	Nonsyn	L	*
3	27212360	G	A	CDS	LOC_Os03g47870	Nonsyn	Q	*
3	27213320	G	A	CDS	LOC_Os03g47870	Nonsyn	R	*
3	27213550	C	T	CDS	LOC_Os03g47870	Nonsyn	W	*
3	27215597	G	A	CDS	LOC_Os03g47870	Nonsyn	Q	*
3	27237810	C	T	CDS	LOC_Os03g47920	Nonsyn	W	*
3	27370337	C	A	CDS	LOC_Os03g48120	Nonsyn	E	*
3	27395310	C	T	CDS	LOC_Os03g48150	Nonsyn	W	*
3	27525727	C	T	CDS	LOC_Os03g48330	Nonsyn	Q	*
3	27529519	C	T	CDS	LOC_Os03g48350	Nonsyn	R	*
3	27530602	G	T	CDS	LOC_Os03g48350	Nonsyn	G	*
3	27531769	G	T	CDS	LOC_Os03g48360	Nonsyn	S	*
3	27772538	G	A	CDS	LOC_Os03g48730	Nonsyn	R	*
3	27932580	C	T	CDS	LOC_Os03g49030	Nonsyn	Q	*
3	27972754	G	A	CDS	LOC_Os03g49110	Nonsyn	Q	*
3	27973729	G	A	CDS	LOC_Os03g49110	Nonsyn	Q	*
3	28098016	G	A	CDS	LOC_Os03g49360	Nonsyn	R	*
3	28417182	G	T	CDS	LOC_Os03g49870	Nonsyn	S	*
3	29494882	G	A	CDS	LOC_Os03g51556	Nonsyn	R	*
3	30336238	C	T	CDS	LOC_Os03g52900	Nonsyn	Q	*
3	30371832	G	A	CDS	LOC_Os03g52950	Nonsyn	Q	*
3	30371888	C	T	CDS	LOC_Os03g52950	Nonsyn	W	*
3	30374898	G	A	CDS	LOC_Os03g52950	Nonsyn	Q	*
3	30965230	C	T	CDS	LOC_Os03g54010	Nonsyn	W	*
3	30965657	G	A	CDS	LOC_Os03g54010	Nonsyn	Q	*
3	31453569	A	T	CDS	LOC_Os03g55260	Nonsyn	K	*
3	31550747	G	A	CDS	LOC_Os03g55460	Nonsyn	W	*
3	31849885	G	T	CDS	LOC_Os03g55940	Nonsyn	E	*
3	31898114	C	A	CDS	LOC_Os03g56030	Nonsyn	E	*
3	31976195	G	A	CDS	LOC_Os03g56130	Nonsyn	W	*
3	31976211	T	A	CDS	LOC_Os03g56130	Nonsyn	Y	*
3	32203620	G	A	CDS	LOC_Os03g56530	Nonsyn	W	*
3	32206152	C	T	CDS	LOC_Os03g56530	Nonsyn	Q	*
3	32206431	C	T	CDS	LOC_Os03g56530	Nonsyn	Q	*
3	32228543	G	A	CDS	LOC_Os03g56572	Nonsyn	R	*
3	32465133	C	T	CDS	LOC_Os03g56990	Nonsyn	W	*
3	32728476	G	A	CDS	LOC_Os03g57380	Nonsyn	Q	*
3	33207104	A	T	CDS	LOC_Os03g58280	Nonsyn	R	*
3	33256002	G	A	CDS	LOC_Os03g58372	Nonsyn	Q	*
3	33892232	C	T	CDS	LOC_Os03g59540	Nonsyn	W	*
3	33937526	C	T	CDS	LOC_Os03g59600	Nonsyn	W	*
3	34096440	C	T	CDS	LOC_Os03g59894	Nonsyn	R	*
3	34096546	G	A	CDS	LOC_Os03g59894	Nonsyn	W	*
3	34098591	C	T	CDS	LOC_Os03g59910	Nonsyn	R	*
3	34268502	C	T	CDS	LOC_Os03g60250	Nonsyn	W	*
3	34492148	C	T	CDS	LOC_Os03g60670	Nonsyn	Q	*
3	34846043	G	T	CDS	LOC_Os03g61400	Nonsyn	S	*
3	35571762	C	T	CDS	LOC_Os03g62880	Nonsyn	W	*
3	35572455	G	A	CDS	LOC_Os03g62880	Nonsyn	Q	*

## Sheet: Chr4
Chromosome	Ref. position	Ref. Nucleotide	Variation Nucleotide	Region	Type of Variation	Locus Name	Ref. amino acid codon	STOP
4	7016	C	T	CDS	LOC_Os04g01008	Nonsyn	W	*
4	7305	G	A	CDS	LOC_Os04g01008	Nonsyn	Q	*
4	7824	G	A	CDS	LOC_Os04g01008	Nonsyn	Q	*
4	138244	G	A	CDS	LOC_Os04g01180	Nonsyn	Q	*
4	143409	C	T	CDS	LOC_Os04g01190	Nonsyn	R	*
4	305198	G	A	CDS	LOC_Os04g01439	Nonsyn	R	*
4	315653	G	A	CDS	LOC_Os04g01460	Nonsyn	R	*
4	477043	C	T	CDS	LOC_Os04g01720	Nonsyn	W	*
4	494155	C	T	CDS	LOC_Os04g01760	Nonsyn	Q	*
4	674699	A	T	CDS	LOC_Os04g02090	Nonsyn	Y	*
4	674713	G	A	CDS	LOC_Os04g02090	Nonsyn	R	*
4	756751	C	T	CDS	LOC_Os04g02200	Nonsyn	Q	*
4	759131	C	T	CDS	LOC_Os04g02210	Nonsyn	W	*
4	765798	G	A	CDS	LOC_Os04g02230	Nonsyn	R	*
4	799932	C	T	CDS	LOC_Os04g02300	Nonsyn	Q	*
4	805134	A	T	CDS	LOC_Os04g02310	Nonsyn	Y	*
4	808238	G	A	CDS	LOC_Os04g02310	Nonsyn	Q	*
4	1004146	G	A	CDS	LOC_Os04g02660	Nonsyn	Q	*
4	1114339	C	T	CDS	LOC_Os04g02860	Nonsyn	Q	*
4	1216242	C	T	CDS	LOC_Os04g02980	Nonsyn	Q	*
4	1294661	C	T	CDS	LOC_Os04g03110	Nonsyn	Q	*
4	1405887	C	T	CDS	LOC_Os04g03300	Nonsyn	W	*
4	1420124	C	T	CDS	LOC_Os04g03330	Nonsyn	H	*
4	1420126	C	G	CDS	LOC_Os04g03330	Nonsyn	H	*
4	1649077	G	A	CDS	LOC_Os04g03720	Nonsyn	R	*
4	1759529	C	G	CDS	LOC_Os04g03860	Nonsyn	Y	*
4	1872096	C	T	CDS	LOC_Os04g04040	Nonsyn	R	*
4	2160450	G	T	CDS	LOC_Os04g04510	Nonsyn	S	*
4	2493667	C	T	CDS	LOC_Os04g05060	Nonsyn	Q	*
4	2601810	G	A	CDS	LOC_Os04g05210	Nonsyn	W	*
4	2758106	T	A	CDS	LOC_Os04g05470	Nonsyn	K	*
4	3128661	C	A	CDS	LOC_Os04g06030	Nonsyn	E	*
4	3213885	G	A	CDS	LOC_Os04g06180	Nonsyn	Q	*
4	3221386	C	T	CDS	LOC_Os04g06200	Nonsyn	W	*
4	3309275	G	T	CDS	LOC_Os04g06330	Nonsyn	Y	*
4	3309312	T	C	CDS	LOC_Os04g06330	Nonsyn	Q	*
4	3309313	G	A	CDS	LOC_Os04g06330	Nonsyn	Q	*
4	3310472	C	A	CDS	LOC_Os04g06340	Nonsyn	E	*
4	3419742	A	T	CDS	LOC_Os04g06510	Nonsyn	R	*
4	3596195	G	A	CDS	LOC_Os04g06820	Nonsyn	Q	*
4	3596820	C	T	CDS	LOC_Os04g06820	Nonsyn	W	*
4	3648512	G	A	CDS	LOC_Os04g06910	Nonsyn	C	*
4	3648513	C	G	CDS	LOC_Os04g06910	Nonsyn	C	*
4	3670670	G	A	CDS	LOC_Os04g06960	Nonsyn	Q	*
4	3793333	C	T	CDS	LOC_Os04g07150	Nonsyn	Q	*
4	3793999	C	T	CDS	LOC_Os04g07150	Nonsyn	Q	*
4	3794213	C	A	CDS	LOC_Os04g07150	Nonsyn	S	*
4	3818036	G	A	CDS	LOC_Os04g07190	Nonsyn	R	*
4	3951900	G	T	CDS	LOC_Os04g07440	Nonsyn	E	*
4	3951927	G	T	CDS	LOC_Os04g07440	Nonsyn	E	*
4	3998638	C	A	CDS	LOC_Os04g07510	Nonsyn	E	*
4	4150582	C	T	CDS	LOC_Os04g07790	Nonsyn	R	*
4	4150583	G	A	CDS	LOC_Os04g07790	Nonsyn	R	*
4	4157781	G	A	CDS	LOC_Os04g07770	Nonsyn	Q	*
4	4157895	G	A	CDS	LOC_Os04g07770	Nonsyn	Q	*
4	4162365	G	A	CDS	LOC_Os04g07789	Nonsyn	R	*
4	4239590	C	A	CDS	LOC_Os04g07960	Nonsyn	S	*
4	4243666	G	A	CDS	LOC_Os04g07970	Nonsyn	R	*
4	4326743	G	T	CDS	LOC_Os04g08110	Nonsyn	Y	*
4	4393480	G	A	CDS	LOC_Os04g08230	Nonsyn	R	*
4	4501827	C	T	CDS	LOC_Os04g08400	Nonsyn	Q	*
4	4576681	C	T	CDS	LOC_Os04g08480	Nonsyn	W	*
4	4678536	G	A	CDS	LOC_Os04g08600	Nonsyn	R	*
4	4702459	G	A	CDS	LOC_Os04g08660	Nonsyn	R	*
4	4726956	C	T	CDS	LOC_Os04g08710	Nonsyn	R	*
4	4727855	C	T	CDS	LOC_Os04g08710	Nonsyn	Q	*
4	4931223	C	T	CDS	LOC_Os04g09270	Nonsyn	Q	*
4	5067031	C	T	CDS	LOC_Os04g09460	Nonsyn	Q	*
4	5073434	C	T	CDS	LOC_Os04g09470	Nonsyn	W	*
4	5074659	G	A	CDS	LOC_Os04g09470	Nonsyn	Q	*
4	5075071	G	A	CDS	LOC_Os04g09470	Nonsyn	Q	*
4	5088733	T	A	CDS	LOC_Os04g09500	Nonsyn	K	*
4	5088793	G	A	CDS	LOC_Os04g09500	Nonsyn	Q	*
4	5199241	C	T	CDS	LOC_Os04g09690	Nonsyn	R	*
4	5204727	G	A	CDS	LOC_Os04g09710	Nonsyn	Q	*
4	5204765	C	T	CDS	LOC_Os04g09710	Nonsyn	W	*
4	5225101	C	G	CDS	LOC_Os04g09740	Nonsyn	Y	*
4	5479607	C	A	CDS	LOC_Os04g10140	Nonsyn	E	*
4	5504424	T	A	CDS	LOC_Os04g10170	Nonsyn	C	*
4	5818015	C	T	CDS	LOC_Os04g10700	Nonsyn	R	*
4	5818016	G	A	CDS	LOC_Os04g10700	Nonsyn	R	*
4	5818556	G	A	CDS	LOC_Os04g10700	Nonsyn	Q	*
4	5826952	C	T	CDS	LOC_Os04g10720	Nonsyn	W	*
4	5827619	T	A	CDS	LOC_Os04g10720	Nonsyn	R	*
4	5836672	G	A	CDS	LOC_Os04g10740	Nonsyn	Q	*
4	5836742	C	T	CDS	LOC_Os04g10740	Nonsyn	W	*
4	5837927	G	C	CDS	LOC_Os04g10740	Nonsyn	S	*
4	5838233	C	T	CDS	LOC_Os04g10740	Nonsyn	W	*
4	5838319	C	T	CDS	LOC_Os04g10740	Nonsyn	W	*
4	5839028	G	A	CDS	LOC_Os04g10740	Nonsyn	Q	*
4	5920569	G	A	CDS	LOC_Os04g10924	Nonsyn	Q	*
4	5975749	G	A	CDS	LOC_Os04g10990	Nonsyn	Q	*
4	5979113	A	C	CDS	LOC_Os04g11004	Nonsyn	H	*
4	5979115	G	A	CDS	LOC_Os04g11004	Nonsyn	H	*
4	6139364	C	T	CDS	LOC_Os04g11230	Nonsyn	Q	*
4	6166906	C	T	CDS	LOC_Os04g11290	Nonsyn	Q	*
4	6169395	G	A	CDS	LOC_Os04g11300	Nonsyn	Q	*
4	6169867	A	C	CDS	LOC_Os04g11300	Nonsyn	Y	*
4	6170269	C	T	CDS	LOC_Os04g11300	Nonsyn	W	*
4	6235111	G	A	CDS	LOC_Os04g11410	Nonsyn	Q	*
4	6281149	G	A	CDS	LOC_Os04g11480	Nonsyn	R	*
4	6284800	C	T	CDS	LOC_Os04g11490	Nonsyn	W	*
4	6340314	G	A	CDS	LOC_Os04g11570	Nonsyn	W	*
4	6402117	C	T	CDS	LOC_Os04g11670	Nonsyn	Q	*
4	6409119	G	A	CDS	LOC_Os04g11680	Nonsyn	W	*
4	6409577	G	A	CDS	LOC_Os04g11680	Nonsyn	W	*
4	6411985	C	T	CDS	LOC_Os04g11680	Nonsyn	R	*
4	6420997	C	A	CDS	LOC_Os04g11720	Nonsyn	E	*
4	6535527	C	T	CDS	LOC_Os04g11910	Nonsyn	R	*
4	6560551	C	T	CDS	LOC_Os04g11962	Nonsyn	W	*
4	6575934	C	T	CDS	LOC_Os04g11990	Nonsyn	W	*
4	6576482	G	C	CDS	LOC_Os04g11990	Nonsyn	Y	*
4	6576496	G	A	CDS	LOC_Os04g11990	Nonsyn	Q	*
4	6634530	G	A	CDS	LOC_Os04g12080	Nonsyn	W	*
4	6863413	G	T	CDS	LOC_Os04g12420	Nonsyn	E	*
4	7168350	C	T	CDS	LOC_Os04g12990	Nonsyn	R	*
4	7168351	G	A	CDS	LOC_Os04g12990	Nonsyn	R	*
4	7200078	G	A	CDS	LOC_Os04g13050	Nonsyn	R	*
4	7344026	C	T	CDS	LOC_Os04g13250	Nonsyn	Q	*
4	7372103	T	G	CDS	LOC_Os04g13290	Nonsyn	Y	*
4	7372765	C	T	CDS	LOC_Os04g13290	Nonsyn	Q	*
4	7373393	A	T	CDS	LOC_Os04g13290	Nonsyn	K	*
4	7433666	C	T	CDS	LOC_Os04g13364	Nonsyn	R	*
4	7550186	G	T	CDS	LOC_Os04g13530	Nonsyn	E	*
4	7917652	G	A	CDS	LOC_Os04g14160	Nonsyn	W	*
4	8062854	C	A	CDS	LOC_Os04g14400	Nonsyn	Y	*
4	8063508	G	A	CDS	LOC_Os04g14400	Nonsyn	W	*
4	8186351	C	T	CDS	LOC_Os04g14590	Nonsyn	Q	*
4	8187054	T	A	CDS	LOC_Os04g14590	Nonsyn	C	*
4	8383463	G	A	CDS	LOC_Os04g14900	Nonsyn	Q	*
4	8440543	C	T	CDS	LOC_Os04g15520	Nonsyn	W	*
4	8553020	C	T	CDS	LOC_Os04g15730	Nonsyn	Q	*
4	8558194	G	A	CDS	LOC_Os04g15760	Nonsyn	R	*
4	8602461	G	T	CDS	LOC_Os04g15850	Nonsyn	C	*
4	8652989	G	T	CDS	LOC_Os04g15930	Nonsyn	S	*
4	8683232	C	T	CDS	LOC_Os04g15980	Nonsyn	Q	*
4	8714910	G	A	CDS	LOC_Os04g16080	Nonsyn	W	*
4	8748014	C	T	CDS	LOC_Os04g16110	Nonsyn	Q	*
4	8759341	T	A	CDS	LOC_Os04g16130	Nonsyn	L	*
4	8760702	C	T	CDS	LOC_Os04g16130	Nonsyn	R	*
4	8784686	C	T	CDS	LOC_Os04g16170	Nonsyn	R	*
4	8815088	G	T	CDS	LOC_Os04g16230	Nonsyn	E	*
4	8815329	C	T	CDS	LOC_Os04g16230	Nonsyn	Q	*
4	8842330	T	A	CDS	LOC_Os04g16270	Nonsyn	K	*
4	8852960	C	T	CDS	LOC_Os04g16300	Nonsyn	R	*
4	8854184	C	T	CDS	LOC_Os04g16300	Nonsyn	R	*
4	8948711	C	T	CDS	LOC_Os04g16450	Nonsyn	W	*
4	8984563	C	T	CDS	LOC_Os04g16530	Nonsyn	W	*
4	9011065	G	T	CDS	LOC_Os04g16570	Nonsyn	Y	*
4	9011425	G	C	CDS	LOC_Os04g16570	Nonsyn	Y	*
4	9013119	G	A	CDS	LOC_Os04g16570	Nonsyn	Q	*
4	9258971	C	T	CDS	LOC_Os04g16924	Nonsyn	Q	*
4	9259052	C	T	CDS	LOC_Os04g16924	Nonsyn	Q	*
4	9300911	C	T	CDS	LOC_Os04g16990	Nonsyn	W	*
4	9309151	G	A	CDS	LOC_Os04g17010	Nonsyn	Q	*
4	9311474	G	C	CDS	LOC_Os04g17010	Nonsyn	S	*
4	9366159	C	T	CDS	LOC_Os04g17090	Nonsyn	W	*
4	9425845	G	A	CDS	LOC_Os04g17180	Nonsyn	R	*
4	9429271	C	A	CDS	LOC_Os04g17190	Nonsyn	S	*
4	9480982	C	A	CDS	LOC_Os04g17290	Nonsyn	E	*
4	9503705	A	T	CDS	LOC_Os04g17340	Nonsyn	K	*
4	9506667	T	A	CDS	LOC_Os04g17350	Nonsyn	Y	*
4	9506811	G	A	CDS	LOC_Os04g17350	Nonsyn	W	*
4	9581217	G	A	CDS	LOC_Os04g17510	Nonsyn	Q	*
4	9632765	G	A	CDS	LOC_Os04g17610	Nonsyn	W	*
4	9650471	C	T	CDS	LOC_Os04g17630	Nonsyn	Q	*
4	9656676	G	A	CDS	LOC_Os04g17640	Nonsyn	W	*
4	9657734	C	T	CDS	LOC_Os04g17640	Nonsyn	Q	*
4	9707975	G	A	CDS	LOC_Os04g17720	Nonsyn	R	*
4	10087173	C	T	CDS	LOC_Os04g18244	Nonsyn	W	*
4	10120261	C	T	CDS	LOC_Os04g18330	Nonsyn	Q	*
4	10123020	T	A	CDS	LOC_Os04g18340	Nonsyn	K	*
4	10255522	C	A	CDS	LOC_Os04g18570	Nonsyn	C	*
4	10304959	G	A	CDS	LOC_Os04g18640	Nonsyn	R	*
4	10305514	G	A	CDS	LOC_Os04g18640	Nonsyn	Q	*
4	10334726	C	T	CDS	LOC_Os04g18660	Nonsyn	R	*
4	10334727	G	A	CDS	LOC_Os04g18660	Nonsyn	R	*
4	10354926	G	T	CDS	LOC_Os04g18690	Nonsyn	A	*
4	10354927	C	G	CDS	LOC_Os04g18690	Nonsyn	A	*
4	10356227	C	A	CDS	LOC_Os04g18690	Nonsyn	Y	*
4	10356264	C	T	CDS	LOC_Os04g18690	Nonsyn	Q	*
4	10361676	G	A	CDS	LOC_Os04g18700	Nonsyn	Q	*
4	10363519	G	A	CDS	LOC_Os04g18700	Nonsyn	Q	*
4	10391398	C	T	CDS	LOC_Os04g18730	Nonsyn	Q	*
4	10391896	C	T	CDS	LOC_Os04g18730	Nonsyn	Q	*
4	10413840	G	A	CDS	LOC_Os04g18750	Nonsyn	R	*
4	10594930	G	A	CDS	LOC_Os04g19090	Nonsyn	Q	*
4	10731442	A	T	CDS	LOC_Os04g19290	Nonsyn	K	*
4	10733951	G	A	CDS	LOC_Os04g19290	Nonsyn	W	*
4	10735545	C	T	CDS	LOC_Os04g19290	Nonsyn	Q	*
4	10735979	G	A	CDS	LOC_Os04g19290	Nonsyn	W	*
4	10759613	G	T	CDS	LOC_Os04g19340	Nonsyn	G	*
4	10762184	G	A	CDS	LOC_Os04g19340	Nonsyn	W	*
4	10770589	G	A	CDS	LOC_Os04g19360	Nonsyn	R	*
4	10775160	G	A	CDS	LOC_Os04g19360	Nonsyn	Q	*
4	10803965	T	A	CDS	LOC_Os04g19390	Nonsyn	C	*
4	10821720	G	A	CDS	LOC_Os04g19420	Nonsyn	Q	*
4	11040143	C	T	CDS	LOC_Os04g19760	Nonsyn	R	*
4	11078268	G	T	CDS	LOC_Os04g19850	Nonsyn	E	*
4	11078424	C	T	CDS	LOC_Os04g19850	Nonsyn	Q	*
4	11086576	T	G	CDS	LOC_Os04g19880	Nonsyn	Y	*
4	11089713	G	C	CDS	LOC_Os04g19890	Nonsyn	Y	*
4	11474407	C	A	CDS	LOC_Os04g20550	Nonsyn	G	*
4	11543934	C	T	CDS	LOC_Os04g20620	Nonsyn	Q	*
4	11565851	G	A	CDS	LOC_Os04g20670	Nonsyn	Q	*
4	11565965	G	A	CDS	LOC_Os04g20670	Nonsyn	Q	*
4	11566951	G	A	CDS	LOC_Os04g20670	Nonsyn	Q	*
4	11596810	G	A	CDS	LOC_Os04g20700	Nonsyn	Q	*
4	11614829	C	T	CDS	LOC_Os04g20720	Nonsyn	Q	*
4	11617762	C	T	CDS	LOC_Os04g20720	Nonsyn	Q	*
4	11658320	G	T	CDS	LOC_Os04g20774	Nonsyn	E	*
4	11825242	C	T	CDS	LOC_Os04g21030	Nonsyn	Q	*
4	11825866	C	T	CDS	LOC_Os04g21030	Nonsyn	R	*
4	11828343	C	T	CDS	LOC_Os04g21040	Nonsyn	Q	*
4	11830018	C	T	CDS	LOC_Os04g21040	Nonsyn	Q	*
4	12066818	C	A	CDS	LOC_Os04g21360	Nonsyn	Y	*
4	12086683	C	T	CDS	LOC_Os04g21380	Nonsyn	Q	*
4	12087520	C	A	CDS	LOC_Os04g21380	Nonsyn	Y	*
4	12089529	C	T	CDS	LOC_Os04g21390	Nonsyn	W	*
4	12090938	C	T	CDS	LOC_Os04g21390	Nonsyn	W	*
4	12127207	G	T	CDS	LOC_Os04g21450	Nonsyn	Y	*
4	12148226	G	A	CDS	LOC_Os04g21480	Nonsyn	Q	*
4	12149890	G	A	CDS	LOC_Os04g21490	Nonsyn	Q	*
4	12308316	A	T	CDS	LOC_Os04g21750	Nonsyn	K	*
4	12309416	G	A	CDS	LOC_Os04g21750	Nonsyn	W	*
4	12377331	C	T	CDS	LOC_Os04g21830	Nonsyn	W	*
4	12393192	G	T	CDS	LOC_Os04g21880	Nonsyn	E	*
4	12393264	C	T	CDS	LOC_Os04g21880	Nonsyn	R	*
4	12393855	C	T	CDS	LOC_Os04g21880	Nonsyn	R	*
4	12394353	G	A	CDS	LOC_Os04g21880	Nonsyn	W	*
4	12394629	C	T	CDS	LOC_Os04g21880	Nonsyn	R	*
4	12685533	G	T	CDS	LOC_Os04g22400	Nonsyn	G	*
4	12689937	C	A	CDS	LOC_Os04g22400	Nonsyn	Y	*
4	12713422	A	C	CDS	LOC_Os04g22460	Nonsyn	Y	*
4	12718061	C	A	CDS	LOC_Os04g22470	Nonsyn	E	*
4	13324767	C	T	CDS	LOC_Os04g23340	Nonsyn	R	*
4	13334998	C	T	CDS	LOC_Os04g23350	Nonsyn	W	*
4	15284519	G	A	CDS	LOC_Os04g26220	Nonsyn	W	*
4	17046397	G	T	CDS	LOC_Os04g28780	Nonsyn	E	*
4	17876890	G	A	CDS	LOC_Os04g29960	Nonsyn	Q	*
4	18247559	T	A	CDS	LOC_Os04g30530	Nonsyn	L	*
4	18423840	A	C	CDS	LOC_Os04g30820	Nonsyn	Y	*
4	18428025	C	T	CDS	LOC_Os04g30830	Nonsyn	Q	*
4	18476754	G	C	CDS	LOC_Os04g30920	Nonsyn	Y	*
4	18539840	C	A	CDS	LOC_Os04g31020	Nonsyn	S	*
4	18761390	G	A	CDS	LOC_Os04g31360	Nonsyn	R	*
4	19157758	C	A	CDS	LOC_Os04g31984	Nonsyn	G	*
4	19348996	C	T	CDS	LOC_Os04g32290	Nonsyn	Q	*
4	19608818	C	A	CDS	LOC_Os04g32570	Nonsyn	G	*
4	20108147	C	T	CDS	LOC_Os04g33230	Nonsyn	W	*
4	20286110	G	A	CDS	LOC_Os04g33540	Nonsyn	W	*
4	20473034	C	T	CDS	LOC_Os04g33800	Nonsyn	Q	*
4	20529303	C	T	CDS	LOC_Os04g33885	Nonsyn	W	*
4	20627724	G	A	CDS	LOC_Os04g34060	Nonsyn	R	*
4	20721685	T	A	CDS	LOC_Os04g34190	Nonsyn	K	*
4	20835502	C	A	CDS	LOC_Os04g34410	Nonsyn	C	*
4	21022705	C	A	CDS	LOC_Os04g34700	Nonsyn	Y	*
4	21734385	C	T	CDS	LOC_Os04g35660	Nonsyn	R	*
4	22566293	G	A	CDS	LOC_Os04g37940	Nonsyn	Q	*
4	24420324	C	T	CDS	LOC_Os04g41170	Nonsyn	Q	*
4	25363508	G	A	CDS	LOC_Os04g42850	Nonsyn	R	*
4	27530260	G	T	CDS	LOC_Os04g46430	Nonsyn	C	*
4	27872337	G	A	CDS	LOC_Os04g47030	Nonsyn	Q	*
4	27873408	G	A	CDS	LOC_Os04g47030	Nonsyn	Q	*
4	28332430	G	T	CDS	LOC_Os04g47760	Nonsyn	E	*
4	28479920	G	A	CDS	LOC_Os04g47900	Nonsyn	R	*
4	28734319	G	A	CDS	LOC_Os04g48240	Nonsyn	Q	*
4	28735944	A	T	CDS	LOC_Os04g48240	Nonsyn	L	*
4	28809574	A	C	CDS	LOC_Os04g48320	Nonsyn	L	*
4	28941493	C	T	CDS	LOC_Os04g48550	Nonsyn	W	*
4	29171945	C	T	CDS	LOC_Os04g48910	Nonsyn	R	*
4	29198147	C	T	CDS	LOC_Os04g48960	Nonsyn	Q	*
4	29425107	G	T	CDS	LOC_Os04g49300	Nonsyn	E	*
4	29426611	C	T	CDS	LOC_Os04g49300	Nonsyn	Q	*
4	29426612	A	G	CDS	LOC_Os04g49300	Nonsyn	Q	*
4	29426768	G	A	CDS	LOC_Os04g49300	Nonsyn	W	*
4	29431272	A	T	CDS	LOC_Os04g49310	Nonsyn	L	*
4	29591879	G	A	CDS	LOC_Os04g49630	Nonsyn	Q	*
4	29628506	G	A	CDS	LOC_Os04g49685	Nonsyn	W	*
4	29684624	C	T	CDS	LOC_Os04g49790	Nonsyn	W	*
4	29687578	G	A	CDS	LOC_Os04g49790	Nonsyn	Q	*
4	29687820	C	T	CDS	LOC_Os04g49790	Nonsyn	W	*
4	30053348	C	A	CDS	LOC_Os04g50800	Nonsyn	E	*
4	31553749	C	T	CDS	LOC_Os04g52970	Nonsyn	R	*
4	31594967	G	A	CDS	LOC_Os04g53040	Nonsyn	W	*
4	31722207	C	T	CDS	LOC_Os04g53250	Nonsyn	Q	*
4	32223351	G	T	CDS	LOC_Os04g54070	Nonsyn	S	*
4	32401572	G	A	CDS	LOC_Os04g54460	Nonsyn	W	*
4	32401707	C	T	CDS	LOC_Os04g54460	Nonsyn	Q	*
4	32702299	C	A	CDS	LOC_Os04g54990	Nonsyn	Y	*
4	33512264	C	T	CDS	LOC_Os04g56190	Nonsyn	R	*
4	33512265	G	A	CDS	LOC_Os04g56190	Nonsyn	R	*
4	33859055	C	A	CDS	LOC_Os04g56770	Nonsyn	S	*
4	34030619	G	A	CDS	LOC_Os04g57110	Nonsyn	Q	*
4	34094110	C	T	CDS	LOC_Os04g57230	Nonsyn	Q	*
4	34294680	A	C	CDS	LOC_Os04g57620	Nonsyn	L	*
4	34564873	C	T	CDS	LOC_Os04g58030	Nonsyn	W	*
4	34774104	G	A	CDS	LOC_Os04g58450	Nonsyn	Q	*
4	34854067	G	A	CDS	LOC_Os04g58610	Nonsyn	Q	*

## Sheet: Chr5
Chromosome	Ref. position	Ref. Nucleotide	Variation Nucleotide	Region	Type of Variation	Locus Name	Ref. amino acid codon	STOP
5	17172	C	T	CDS	LOC_Os05g00996	Nonsyn	W	*
5	502656	C	T	CDS	LOC_Os05g01850	Nonsyn	W	*
5	502744	G	A	CDS	LOC_Os05g01850	Nonsyn	Q	*
5	849270	C	A	CDS	LOC_Os05g02480	Nonsyn	S	*
5	1039377	G	A	CDS	LOC_Os05g02860	Nonsyn	Q	*
5	1039404	G	A	CDS	LOC_Os05g02860	Nonsyn	Q	*
5	1139831	A	C	CDS	LOC_Os05g03010	Nonsyn	Y	*
5	1419810	C	A	CDS	LOC_Os05g03410	Nonsyn	E	*
5	1423859	G	A	CDS	LOC_Os05g03420	Nonsyn	W	*
5	1577376	C	T	CDS	LOC_Os05g03650	Nonsyn	R	*
5	1682092	C	T	CDS	LOC_Os05g03790	Nonsyn	R	*
5	1790868	G	T	CDS	LOC_Os05g03972	Nonsyn	C	*
5	1941102	G	A	CDS	LOC_Os05g04260	Nonsyn	W	*
5	2251961	C	T	CDS	LOC_Os05g04750	Nonsyn	W	*
5	2330011	G	A	CDS	LOC_Os05g04840	Nonsyn	W	*
5	2631830	C	A	CDS	LOC_Os05g05340	Nonsyn	E	*
5	2998623	C	T	CDS	LOC_Os05g05990	Nonsyn	Q	*
5	3127432	G	A	CDS	LOC_Os05g06210	Nonsyn	R	*
5	3180362	C	T	CDS	LOC_Os05g06250	Nonsyn	R	*
5	4077680	C	T	CDS	LOC_Os05g07600	Nonsyn	R	*
5	4330060	G	T	CDS	LOC_Os05g08010	Nonsyn	S	*
5	4348537	C	T	CDS	LOC_Os05g08040	Nonsyn	W	*
5	4350649	G	C	CDS	LOC_Os05g08040	Nonsyn	Y	*
5	4350713	G	T	CDS	LOC_Os05g08040	Nonsyn	S	*
5	4389119	C	T	CDS	LOC_Os05g08060	Nonsyn	Q	*
5	4435741	C	T	CDS	LOC_Os05g08140	Nonsyn	Q	*
5	4460223	G	A	CDS	LOC_Os05g08170	Nonsyn	Q	*
5	4505303	G	A	CDS	LOC_Os05g08260	Nonsyn	R	*
5	4544753	G	A	CDS	LOC_Os05g08320	Nonsyn	R	*
5	4546651	A	T	CDS	LOC_Os05g08330	Nonsyn	L	*
5	4556193	A	T	CDS	LOC_Os05g08350	Nonsyn	C	*
5	4612114	G	A	CDS	LOC_Os05g08440	Nonsyn	W	*
5	4614764	G	A	CDS	LOC_Os05g08450	Nonsyn	W	*
5	4625328	C	A	CDS	LOC_Os05g08470	Nonsyn	G	*
5	4625421	G	A	CDS	LOC_Os05g08470	Nonsyn	Q	*
5	4751852	C	T	CDS	LOC_Os05g08670	Nonsyn	Q	*
5	4764424	C	T	CDS	LOC_Os05g08694	Nonsyn	Q	*
5	5417643	G	T	CDS	LOC_Os05g09590	Nonsyn	E	*
5	5455710	C	T	CDS	LOC_Os05g09660	Nonsyn	W	*
5	5506132	C	T	CDS	LOC_Os05g09720	Nonsyn	Q	*
5	5608269	C	G	CDS	LOC_Os05g10270	Nonsyn	Y	*
5	6128010	C	A	CDS	LOC_Os05g10970	Nonsyn	E	*
5	6242922	C	T	CDS	LOC_Os05g11110	Nonsyn	W	*
5	6372022	C	T	CDS	LOC_Os05g11290	Nonsyn	W	*
5	6384979	G	T	CDS	LOC_Os05g11310	Nonsyn	E	*
5	6867278	C	T	CDS	LOC_Os05g12010	Nonsyn	R	*
5	7056311	C	T	CDS	LOC_Os05g12290	Nonsyn	R	*
5	7098613	T	A	CDS	LOC_Os05g12350	Nonsyn	K	*
5	7142038	C	T	CDS	LOC_Os05g12420	Nonsyn	Q	*
5	7209395	G	A	CDS	LOC_Os05g12560	Nonsyn	R	*
5	7213230	C	T	CDS	LOC_Os05g12570	Nonsyn	Q	*
5	7239278	G	A	CDS	LOC_Os05g12610	Nonsyn	Q	*
5	7246726	C	T	CDS	LOC_Os05g12620	Nonsyn	Q	*
5	7322049	G	A	CDS	LOC_Os05g12750	Nonsyn	W	*
5	7443812	G	A	CDS	LOC_Os05g13400	Nonsyn	Q	*
5	7450945	C	T	CDS	LOC_Os05g13430	Nonsyn	Q	*
5	7472935	G	A	CDS	LOC_Os05g13470	Nonsyn	Q	*
5	7473135	G	C	CDS	LOC_Os05g13470	Nonsyn	S	*
5	7709729	C	T	CDS	LOC_Os05g13870	Nonsyn	W	*
5	7741485	G	A	CDS	LOC_Os05g13920	Nonsyn	R	*
5	7854402	C	T	CDS	LOC_Os05g14050	Nonsyn	Q	*
5	7884927	T	A	CDS	LOC_Os05g14110	Nonsyn	C	*
5	7886550	C	T	CDS	LOC_Os05g14110	Nonsyn	Q	*
5	7887962	G	A	CDS	LOC_Os05g14110	Nonsyn	W	*
5	8027844	G	A	CDS	LOC_Os05g14290	Nonsyn	Q	*
5	8062220	C	T	CDS	LOC_Os05g14330	Nonsyn	Q	*
5	8098568	C	T	CDS	LOC_Os05g14380	Nonsyn	W	*
5	8176790	C	T	CDS	LOC_Os05g14480	Nonsyn	W	*
5	8205953	C	T	CDS	LOC_Os05g14510	Nonsyn	Q	*
5	8211202	G	A	CDS	LOC_Os05g14510	Nonsyn	W	*
5	8218379	G	A	CDS	LOC_Os05g14520	Nonsyn	R	*
5	8325224	G	A	CDS	LOC_Os05g14610	Nonsyn	W	*
5	8327606	C	T	CDS	LOC_Os05g14610	Nonsyn	R	*
5	8438863	C	T	CDS	LOC_Os05g14850	Nonsyn	W	*
5	8484071	G	A	CDS	LOC_Os05g14950	Nonsyn	W	*
5	8645129	C	T	CDS	LOC_Os05g15240	Nonsyn	R	*
5	8662777	G	A	CDS	LOC_Os05g15270	Nonsyn	Q	*
5	8670401	C	T	CDS	LOC_Os05g15290	Nonsyn	W	*
5	8689202	G	T	CDS	LOC_Os05g15350	Nonsyn	S	*
5	8707602	C	T	CDS	LOC_Os05g15390	Nonsyn	R	*
5	8755710	C	T	CDS	LOC_Os05g15480	Nonsyn	Q	*
5	8755875	C	T	CDS	LOC_Os05g15480	Nonsyn	Q	*
5	8859822	A	T	CDS	LOC_Os05g15660	Nonsyn	K	*
5	8865260	G	A	CDS	LOC_Os05g15670	Nonsyn	Q	*
5	8888542	C	T	CDS	LOC_Os05g15730	Nonsyn	W	*
5	8892303	C	T	CDS	LOC_Os05g15750	Nonsyn	Q	*
5	8892357	C	T	CDS	LOC_Os05g15750	Nonsyn	Q	*
5	9838091	C	A	CDS	LOC_Os05g17170	Nonsyn	E	*
5	9942818	G	T	CDS	LOC_Os05g17340	Nonsyn	E	*
5	10449083	C	T	CDS	LOC_Os05g18180	Nonsyn	Q	*
5	12557039	C	A	CDS	LOC_Os05g21230	Nonsyn	E	*
5	13664814	G	A	CDS	LOC_Os05g23790	Nonsyn	W	*
5	14031223	C	A	CDS	LOC_Os05g24260	Nonsyn	S	*
5	14054572	C	T	CDS	LOC_Os05g24290	Nonsyn	Q	*
5	14080231	C	T	CDS	LOC_Os05g24340	Nonsyn	W	*
5	14107692	G	A	CDS	LOC_Os05g24430	Nonsyn	R	*
5	14109346	T	A	CDS	LOC_Os05g24430	Nonsyn	K	*
5	14154216	G	A	CDS	LOC_Os05g24530	Nonsyn	Q	*
5	14199638	C	T	CDS	LOC_Os05g24610	Nonsyn	Q	*
5	14200034	C	T	CDS	LOC_Os05g24610	Nonsyn	Q	*
5	14202892	C	T	CDS	LOC_Os05g24610	Nonsyn	Q	*
5	14232432	C	T	CDS	LOC_Os05g24630	Nonsyn	Q	*
5	14333182	T	A	CDS	LOC_Os05g24730	Nonsyn	K	*
5	14351637	G	A	CDS	LOC_Os05g24750	Nonsyn	Q	*
5	14385163	G	T	CDS	LOC_Os05g24810	Nonsyn	G	*
5	14389332	G	C	CDS	LOC_Os05g24820	Nonsyn	S	*
5	14400088	G	A	CDS	LOC_Os05g24850	Nonsyn	Q	*
5	14432927	C	T	CDS	LOC_Os05g24940	Nonsyn	W	*
5	14460135	G	A	CDS	LOC_Os05g24980	Nonsyn	W	*
5	14460802	G	A	CDS	LOC_Os05g24990	Nonsyn	Q	*
5	14463733	G	A	CDS	LOC_Os05g24990	Nonsyn	R	*
5	14677545	C	T	CDS	LOC_Os05g25280	Nonsyn	Q	*
5	14682351	G	A	CDS	LOC_Os05g25300	Nonsyn	R	*
5	14684559	G	A	CDS	LOC_Os05g25300	Nonsyn	Q	*
5	14710598	C	T	CDS	LOC_Os05g25330	Nonsyn	Q	*
5	14862178	C	T	CDS	LOC_Os05g25570	Nonsyn	Q	*
5	14888417	G	A	CDS	LOC_Os05g25610	Nonsyn	R	*
5	14989357	G	A	CDS	LOC_Os05g25760	Nonsyn	W	*
5	15020760	C	T	CDS	LOC_Os05g25800	Nonsyn	R	*
5	15038353	G	A	CDS	LOC_Os05g25830	Nonsyn	R	*
5	15096747	T	A	CDS	LOC_Os05g25990	Nonsyn	R	*
5	15125020	C	A	CDS	LOC_Os05g26020	Nonsyn	Y	*
5	15141519	C	T	CDS	LOC_Os05g26040	Nonsyn	Q	*
5	15161861	C	A	CDS	LOC_Os05g26060	Nonsyn	S	*
5	15223051	T	G	CDS	LOC_Os05g26160	Nonsyn	L	*
5	15229548	G	A	CDS	LOC_Os05g26170	Nonsyn	Q	*
5	15230109	G	A	CDS	LOC_Os05g26170	Nonsyn	Q	*
5	15230454	G	A	CDS	LOC_Os05g26170	Nonsyn	Q	*
5	15317377	T	G	CDS	LOC_Os05g26330	Nonsyn	Y	*
5	15317714	C	T	CDS	LOC_Os05g26330	Nonsyn	Q	*
5	15429908	A	T	CDS	LOC_Os05g26560	Nonsyn	K	*
5	15514437	A	T	CDS	LOC_Os05g26730	Nonsyn	R	*
5	15515795	C	T	CDS	LOC_Os05g26730	Nonsyn	R	*
5	15519483	G	A	CDS	LOC_Os05g26740	Nonsyn	W	*
5	15541106	G	A	CDS	LOC_Os05g26800	Nonsyn	Q	*
5	15553511	G	A	CDS	LOC_Os05g26810	Nonsyn	Q	*
5	15918777	C	T	CDS	LOC_Os05g27370	Nonsyn	Q	*
5	15918778	A	G	CDS	LOC_Os05g27370	Nonsyn	Q	*
5	15926408	G	A	CDS	LOC_Os05g27400	Nonsyn	R	*
5	15928409	C	A	CDS	LOC_Os05g27400	Nonsyn	E	*
5	15938840	G	T	CDS	LOC_Os05g27410	Nonsyn	G	*
5	15938841	G	A	CDS	LOC_Os05g27410	Nonsyn	G	*
5	15946070	C	A	CDS	LOC_Os05g27430	Nonsyn	E	*
5	16102157	A	C	CDS	LOC_Os05g27650	Nonsyn	L	*
5	16102394	C	T	CDS	LOC_Os05g27650	Nonsyn	W	*
5	16229639	C	A	CDS	LOC_Os05g27840	Nonsyn	Y	*
5	16471894	A	T	CDS	LOC_Os05g28170	Nonsyn	L	*
5	16720222	C	T	CDS	LOC_Os05g28540	Nonsyn	R	*
5	16818751	G	A	CDS	LOC_Os05g28670	Nonsyn	W	*
5	16951766	C	T	CDS	LOC_Os05g28920	Nonsyn	R	*
5	17068624	G	A	CDS	LOC_Os05g29060	Nonsyn	Q	*
5	17089327	G	A	CDS	LOC_Os05g29100	Nonsyn	W	*
5	17094525	G	A	CDS	LOC_Os05g29110	Nonsyn	Q	*
5	17096410	C	A	CDS	LOC_Os05g29110	Nonsyn	E	*
5	17096443	G	A	CDS	LOC_Os05g29110	Nonsyn	Q	*
5	17096783	C	T	CDS	LOC_Os05g29110	Nonsyn	W	*
5	17097893	G	A	CDS	LOC_Os05g29110	Nonsyn	Q	*
5	17107523	G	T	CDS	LOC_Os05g29120	Nonsyn	E	*
5	17132231	G	A	CDS	LOC_Os05g29160	Nonsyn	Q	*
5	17152210	G	A	CDS	LOC_Os05g29676	Nonsyn	W	*
5	17260923	G	T	CDS	LOC_Os05g29820	Nonsyn	Y	*
5	17313853	A	T	CDS	LOC_Os05g29910	Nonsyn	K	*
5	17314590	G	A	CDS	LOC_Os05g29910	Nonsyn	W	*
5	17397185	C	T	CDS	LOC_Os05g30070	Nonsyn	R	*
5	17397186	G	A	CDS	LOC_Os05g30070	Nonsyn	R	*
5	17410680	C	T	CDS	LOC_Os05g30090	Nonsyn	Q	*
5	17414277	A	T	CDS	LOC_Os05g30090	Nonsyn	R	*
5	17420873	G	T	CDS	LOC_Os05g30090	Nonsyn	G	*
5	18068715	C	T	CDS	LOC_Os05g31090	Nonsyn	Q	*
5	18099157	G	A	CDS	LOC_Os05g31130	Nonsyn	Q	*
5	18264547	G	A	CDS	LOC_Os05g31410	Nonsyn	Q	*
5	18264928	G	A	CDS	LOC_Os05g31410	Nonsyn	R	*
5	18428291	G	A	CDS	LOC_Os05g31660	Nonsyn	Q	*
5	18544943	C	T	CDS	LOC_Os05g31850	Nonsyn	Q	*
5	18544945	A	G	CDS	LOC_Os05g31850	Nonsyn	Q	*
5	18544985	C	T	CDS	LOC_Os05g31850	Nonsyn	Q	*
5	18548935	G	A	CDS	LOC_Os05g31860	Nonsyn	Q	*
5	18602309	C	T	CDS	LOC_Os05g31930	Nonsyn	Q	*
5	18663473	C	T	CDS	LOC_Os05g32030	Nonsyn	R	*
5	18671155	C	T	CDS	LOC_Os05g32040	Nonsyn	R	*
5	18673554	G	A	CDS	LOC_Os05g32050	Nonsyn	Q	*
5	18674583	G	A	CDS	LOC_Os05g32050	Nonsyn	Q	*
5	18676558	G	A	CDS	LOC_Os05g32050	Nonsyn	Q	*
5	18677026	G	A	CDS	LOC_Os05g32050	Nonsyn	R	*
5	19228444	G	A	CDS	LOC_Os05g32830	Nonsyn	W	*
5	19293946	G	A	CDS	LOC_Os05g32930	Nonsyn	Q	*
5	19714806	G	A	CDS	LOC_Os05g33560	Nonsyn	Q	*
5	19715159	G	T	CDS	LOC_Os05g33560	Nonsyn	S	*
5	19715178	G	A	CDS	LOC_Os05g33560	Nonsyn	R	*
5	19715355	G	A	CDS	LOC_Os05g33560	Nonsyn	Q	*
5	19835939	C	T	CDS	LOC_Os05g33700	Nonsyn	Q	*
5	19981590	T	A	CDS	LOC_Os05g33870	Nonsyn	Y	*
5	20149503	G	A	CDS	LOC_Os05g34100	Nonsyn	Q	*
5	20184446	A	T	CDS	LOC_Os05g34140	Nonsyn	K	*
5	20344431	C	A	CDS	LOC_Os05g34330	Nonsyn	Y	*
5	20364085	C	T	CDS	LOC_Os05g34350	Nonsyn	Q	*
5	20366772	C	T	CDS	LOC_Os05g34370	Nonsyn	W	*
5	20388815	C	T	CDS	LOC_Os05g34390	Nonsyn	Q	*
5	20403952	C	T	CDS	LOC_Os05g34440	Nonsyn	W	*
5	20463067	G	T	CDS	LOC_Os05g34520	Nonsyn	E	*
5	20491426	C	T	CDS	LOC_Os05g34560	Nonsyn	Q	*
5	20591789	T	G	CDS	LOC_Os05g34710	Nonsyn	L	*
5	20650347	C	A	CDS	LOC_Os05g34800	Nonsyn	E	*
5	20727028	C	A	CDS	LOC_Os05g34890	Nonsyn	C	*
5	20774465	C	T	CDS	LOC_Os05g34970	Nonsyn	R	*
5	20867836	C	T	CDS	LOC_Os05g35130	Nonsyn	Q	*
5	21056351	G	A	CDS	LOC_Os05g35444	Nonsyn	W	*
5	21103438	C	T	CDS	LOC_Os05g35510	Nonsyn	Q	*
5	21103804	C	T	CDS	LOC_Os05g35510	Nonsyn	Q	*
5	21270578	C	T	CDS	LOC_Os05g35850	Nonsyn	W	*
5	21274996	G	A	CDS	LOC_Os05g35860	Nonsyn	Q	*
5	21276169	C	T	CDS	LOC_Os05g35860	Nonsyn	W	*
5	21475946	C	T	CDS	LOC_Os05g36220	Nonsyn	Q	*
5	21599201	T	C	CDS	LOC_Os05g36980	Nonsyn	Q	*
5	21599202	G	A	CDS	LOC_Os05g36980	Nonsyn	Q	*
5	21961787	C	T	CDS	LOC_Os05g37510	Nonsyn	Q	*
5	22079989	C	T	CDS	LOC_Os05g37720	Nonsyn	W	*
5	22108277	G	A	CDS	LOC_Os05g37760	Nonsyn	R	*
5	22433938	C	T	CDS	LOC_Os05g38260	Nonsyn	W	*
5	22474317	G	A	CDS	LOC_Os05g38340	Nonsyn	Q	*
5	22596161	C	T	CDS	LOC_Os05g38510	Nonsyn	Q	*
5	22786816	C	T	CDS	LOC_Os05g38840	Nonsyn	W	*
5	22787231	T	A	CDS	LOC_Os05g38840	Nonsyn	K	*
5	22928389	C	T	CDS	LOC_Os05g39100	Nonsyn	Q	*
5	22928431	G	T	CDS	LOC_Os05g39100	Nonsyn	E	*
5	22955879	A	T	CDS	LOC_Os05g39140	Nonsyn	Y	*
5	22956120	C	T	CDS	LOC_Os05g39140	Nonsyn	W	*
5	23079540	G	A	CDS	LOC_Os05g39340	Nonsyn	W	*
5	23431495	G	T	CDS	LOC_Os05g39870	Nonsyn	S	*
5	23489809	G	C	CDS	LOC_Os05g39980	Nonsyn	S	*
5	24260783	C	A	CDS	LOC_Os05g41430	Nonsyn	E	*
5	24321380	C	A	CDS	LOC_Os05g41540	Nonsyn	E	*
5	24342825	G	A	CDS	LOC_Os05g41570	Nonsyn	R	*
5	24411840	G	A	CDS	LOC_Os05g41720	Nonsyn	R	*
5	24514863	G	A	CDS	LOC_Os05g41860	Nonsyn	Q	*
5	24647454	G	A	CDS	LOC_Os05g42160	Nonsyn	W	*
5	24793266	G	A	CDS	LOC_Os05g42370	Nonsyn	W	*
5	24796490	C	T	CDS	LOC_Os05g42370	Nonsyn	Q	*
5	24972820	C	T	CDS	LOC_Os05g42990	Nonsyn	Q	*
5	24972841	C	T	CDS	LOC_Os05g42990	Nonsyn	Q	*
5	24974056	G	A	CDS	LOC_Os05g42990	Nonsyn	W	*
5	25108316	C	T	CDS	LOC_Os05g43210	Nonsyn	W	*
5	25209963	T	A	CDS	LOC_Os05g43350	Nonsyn	R	*
5	25210935	G	A	CDS	LOC_Os05g43350	Nonsyn	Q	*
5	25763680	C	T	CDS	LOC_Os05g44280	Nonsyn	Q	*
5	25911258	A	T	CDS	LOC_Os05g44540	Nonsyn	K	*
5	26152159	G	A	CDS	LOC_Os05g44980	Nonsyn	W	*
5	26207164	C	T	CDS	LOC_Os05g45130	Nonsyn	R	*
5	26384102	G	A	CDS	LOC_Os05g45490	Nonsyn	W	*
5	26842138	C	A	CDS	LOC_Os05g46300	Nonsyn	E	*
5	26972896	G	T	CDS	LOC_Os05g46590	Nonsyn	E	*
5	26973734	C	A	CDS	LOC_Os05g46600	Nonsyn	S	*
5	26973735	A	G	CDS	LOC_Os05g46600	Nonsyn	S	*
5	27005947	G	A	CDS	LOC_Os05g46660	Nonsyn	W	*
5	27006613	G	A	CDS	LOC_Os05g46660	Nonsyn	W	*
5	27265605	G	A	CDS	LOC_Os05g47590	Nonsyn	W	*
5	27611305	G	A	CDS	LOC_Os05g48170	Nonsyn	W	*
5	27657713	C	T	CDS	LOC_Os05g48250	Nonsyn	L	*
5	27657714	A	T	CDS	LOC_Os05g48250	Nonsyn	L	*
5	27658442	G	A	CDS	LOC_Os05g48250	Nonsyn	R	*
5	27878954	T	A	CDS	LOC_Os05g48630	Nonsyn	Y	*
5	27956213	C	T	CDS	LOC_Os05g48780	Nonsyn	Q	*
5	28057716	C	T	CDS	LOC_Os05g48910	Nonsyn	Q	*
5	28057725	C	T	CDS	LOC_Os05g48910	Nonsyn	R	*
5	28411405	G	A	CDS	LOC_Os05g49540	Nonsyn	W	*
5	28486270	C	T	CDS	LOC_Os05g49660	Nonsyn	R	*
5	28508567	C	T	CDS	LOC_Os05g49710	Nonsyn	Q	*
5	28911358	G	T	CDS	LOC_Os05g50420	Nonsyn	C	*
5	29133679	G	A	CDS	LOC_Os05g50790	Nonsyn	W	*
5	29133714	C	T	CDS	LOC_Os05g50790	Nonsyn	Q	*
5	29211265	A	T	CDS	LOC_Os05g50900	Nonsyn	L	*
5	29443742	G	A	CDS	LOC_Os05g51330	Nonsyn	Q	*
5	29503313	G	A	CDS	LOC_Os05g51460	Nonsyn	R	*
5	29503500	C	T	CDS	LOC_Os05g51460	Nonsyn	W	*
5	29707787	G	A	CDS	LOC_Os05g51770	Nonsyn	Q	*

## Sheet: Chr6
Chromosome	Ref. position	Ref. Nucleotide	Variation Nucleotide	Region	Type of Variation	Locus Name	Ref. amino acid codon	STOP
6	424167	C	A	CDS	LOC_Os06g01720	Nonsyn	Y	*
6	607372	C	T	CDS	LOC_Os06g02070	Nonsyn	Q	*
6	935980	C	T	CDS	LOC_Os06g02630	Nonsyn	W	*
6	1017079	C	T	CDS	LOC_Os06g02790	Nonsyn	Q	*
6	1167706	C	T	CDS	LOC_Os06g03140	Nonsyn	R	*
6	1245332	C	T	CDS	LOC_Os06g03260	Nonsyn	Q	*
6	1258171	G	A	CDS	LOC_Os06g03310	Nonsyn	Q	*
6	1260191	G	A	CDS	LOC_Os06g03310	Nonsyn	Q	*
6	1267861	G	A	CDS	LOC_Os06g03320	Nonsyn	R	*
6	1848364	C	A	CDS	LOC_Os06g04340	Nonsyn	E	*
6	1852973	G	C	CDS	LOC_Os06g04350	Nonsyn	S	*
6	2114036	C	T	CDS	LOC_Os06g04840	Nonsyn	W	*
6	2173240	A	C	CDS	LOC_Os06g04930	Nonsyn	L	*
6	2343546	C	T	CDS	LOC_Os06g05230	Nonsyn	Q	*
6	2343582	C	T	CDS	LOC_Os06g05230	Nonsyn	Q	*
6	2346790	G	A	CDS	LOC_Os06g05230	Nonsyn	W	*
6	2346945	C	T	CDS	LOC_Os06g05230	Nonsyn	Q	*
6	2416797	C	A	CDS	LOC_Os06g05359	Nonsyn	S	*
6	2520785	C	T	CDS	LOC_Os06g05560	Nonsyn	R	*
6	2612767	G	A	CDS	LOC_Os06g05770	Nonsyn	W	*
6	2646465	G	A	CDS	LOC_Os06g05810	Nonsyn	W	*
6	3306874	C	T	CDS	LOC_Os06g06960	Nonsyn	W	*
6	3477151	G	A	CDS	LOC_Os06g07260	Nonsyn	Q	*
6	4336476	C	T	CDS	LOC_Os06g08700	Nonsyn	Q	*
6	4904931	C	T	CDS	LOC_Os06g09640	Nonsyn	R	*
6	5665109	C	T	CDS	LOC_Os06g10860	Nonsyn	R	*
6	6898760	G	A	CDS	LOC_Os06g12640	Nonsyn	W	*
6	7210435	G	T	CDS	LOC_Os06g13140	Nonsyn	S	*
6	7346141	A	T	CDS	LOC_Os06g13360	Nonsyn	K	*
6	7546627	C	A	CDS	LOC_Os06g13630	Nonsyn	E	*
6	7547835	G	A	CDS	LOC_Os06g13630	Nonsyn	Q	*
6	7740412	G	T	CDS	LOC_Os06g13890	Nonsyn	G	*
6	7760317	C	T	CDS	LOC_Os06g13920	Nonsyn	W	*
6	7934534	C	T	CDS	LOC_Os06g14220	Nonsyn	Q	*
6	8199119	C	T	CDS	LOC_Os06g14560	Nonsyn	Q	*
6	8375900	A	C	CDS	LOC_Os06g14780	Nonsyn	L	*
6	8456839	G	A	CDS	LOC_Os06g14890	Nonsyn	Q	*
6	8466266	G	C	CDS	LOC_Os06g14910	Nonsyn	Y	*
6	8553157	C	A	CDS	LOC_Os06g15090	Nonsyn	E	*
6	8554196	G	A	CDS	LOC_Os06g15090	Nonsyn	Q	*
6	8559233	C	T	CDS	LOC_Os06g15100	Nonsyn	Q	*
6	8829939	G	A	CDS	LOC_Os06g15570	Nonsyn	R	*
6	8904683	C	T	CDS	LOC_Os06g15710	Nonsyn	W	*
6	8936103	G	A	CDS	LOC_Os06g15750	Nonsyn	R	*
6	8938601	G	A	CDS	LOC_Os06g15750	Nonsyn	Q	*
6	9188849	G	T	CDS	LOC_Os06g16140	Nonsyn	E	*
6	9428846	G	C	CDS	LOC_Os06g16460	Nonsyn	Y	*
6	9609450	T	A	CDS	LOC_Os06g16680	Nonsyn	Y	*
6	9655248	G	A	CDS	LOC_Os06g16740	Nonsyn	Q	*
6	9913391	T	C	CDS	LOC_Os06g17100	Nonsyn	K	*
6	9913393	T	A	CDS	LOC_Os06g17100	Nonsyn	K	*
6	9915618	G	A	CDS	LOC_Os06g17100	Nonsyn	Q	*
6	9934816	C	T	CDS	LOC_Os06g17130	Nonsyn	Q	*
6	9934818	G	A	CDS	LOC_Os06g17130	Nonsyn	Q	*
6	10286496	G	T	CDS	LOC_Os06g17720	Nonsyn	S	*
6	10425557	C	T	CDS	LOC_Os06g17930	Nonsyn	L	*
6	10425558	T	A	CDS	LOC_Os06g17930	Nonsyn	L	*
6	10534306	C	T	CDS	LOC_Os06g18090	Nonsyn	Q	*
6	10539355	T	A	CDS	LOC_Os06g18100	Nonsyn	L	*
6	10540730	C	T	CDS	LOC_Os06g18100	Nonsyn	Q	*
6	10547596	C	A	CDS	LOC_Os06g18110	Nonsyn	C	*
6	10682981	G	A	CDS	LOC_Os06g18810	Nonsyn	Q	*
6	10877302	G	A	CDS	LOC_Os06g19120	Nonsyn	W	*
6	10881202	A	T	CDS	LOC_Os06g19130	Nonsyn	K	*
6	11009691	A	T	CDS	LOC_Os06g19350	Nonsyn	K	*
6	11085517	T	A	CDS	LOC_Os06g19460	Nonsyn	C	*
6	11232039	C	T	CDS	LOC_Os06g19670	Nonsyn	W	*
6	11321444	C	T	CDS	LOC_Os06g19820	Nonsyn	W	*
6	11383348	G	A	CDS	LOC_Os06g19900	Nonsyn	Q	*
6	11383567	G	A	CDS	LOC_Os06g19900	Nonsyn	Q	*
6	11384253	A	C	CDS	LOC_Os06g19900	Nonsyn	L	*
6	11384623	C	T	CDS	LOC_Os06g19900	Nonsyn	W	*
6	11394526	C	T	CDS	LOC_Os06g19920	Nonsyn	Q	*
6	11396920	G	A	CDS	LOC_Os06g19920	Nonsyn	W	*
6	11502413	G	A	CDS	LOC_Os06g20050	Nonsyn	W	*
6	11856534	G	A	CDS	LOC_Os06g20600	Nonsyn	Q	*
6	11907653	G	A	CDS	LOC_Os06g20660	Nonsyn	Q	*
6	11910304	C	A	CDS	LOC_Os06g20670	Nonsyn	S	*
6	11910773	G	T	CDS	LOC_Os06g20670	Nonsyn	G	*
6	11944251	G	A	CDS	LOC_Os06g20730	Nonsyn	W	*
6	12035360	G	A	CDS	LOC_Os06g20840	Nonsyn	Q	*
6	12207873	C	T	CDS	LOC_Os06g21130	Nonsyn	Q	*
6	12207875	G	A	CDS	LOC_Os06g21130	Nonsyn	Q	*
6	12293613	G	A	CDS	LOC_Os06g21260	Nonsyn	R	*
6	12295779	G	A	CDS	LOC_Os06g21260	Nonsyn	R	*
6	12392913	C	T	CDS	LOC_Os06g21440	Nonsyn	Q	*
6	12397693	G	A	CDS	LOC_Os06g21450	Nonsyn	R	*
6	12397913	C	T	CDS	LOC_Os06g21450	Nonsyn	W	*
6	12542256	G	A	CDS	LOC_Os06g21700	Nonsyn	Q	*
6	12570913	C	T	CDS	LOC_Os06g21750	Nonsyn	R	*
6	12752339	C	T	CDS	LOC_Os06g22020	Nonsyn	L	*
6	12752340	T	A	CDS	LOC_Os06g22020	Nonsyn	L	*
6	12816843	C	T	CDS	LOC_Os06g22090	Nonsyn	W	*
6	12891613	C	T	CDS	LOC_Os06g22220	Nonsyn	Q	*
6	12897406	C	T	CDS	LOC_Os06g22230	Nonsyn	W	*
6	12906963	G	A	CDS	LOC_Os06g22240	Nonsyn	W	*
6	12916851	C	A	CDS	LOC_Os06g22260	Nonsyn	E	*
6	12957422	C	T	CDS	LOC_Os06g22320	Nonsyn	W	*
6	12993947	G	A	CDS	LOC_Os06g22380	Nonsyn	Q	*
6	13087833	G	A	CDS	LOC_Os06g22520	Nonsyn	Q	*
6	13088211	C	A	CDS	LOC_Os06g22520	Nonsyn	E	*
6	13161237	G	A	CDS	LOC_Os06g22640	Nonsyn	Q	*
6	13231414	G	A	CDS	LOC_Os06g22750	Nonsyn	Q	*
6	13232586	C	A	CDS	LOC_Os06g22750	Nonsyn	E	*
6	13259327	C	T	CDS	LOC_Os06g22770	Nonsyn	Q	*
6	13259616	C	G	CDS	LOC_Os06g22770	Nonsyn	S	*
6	13264780	G	A	CDS	LOC_Os06g22790	Nonsyn	Q	*
6	13413802	C	T	CDS	LOC_Os06g22970	Nonsyn	Q	*
6	13449291	C	T	CDS	LOC_Os06g23070	Nonsyn	R	*
6	13456872	G	A	CDS	LOC_Os06g23080	Nonsyn	R	*
6	13569403	A	T	CDS	LOC_Os06g23240	Nonsyn	K	*
6	13786426	C	T	CDS	LOC_Os06g23640	Nonsyn	R	*
6	13815211	C	T	CDS	LOC_Os06g23670	Nonsyn	R	*
6	13877943	C	T	CDS	LOC_Os06g23750	Nonsyn	R	*
6	13915724	G	A	CDS	LOC_Os06g23810	Nonsyn	Q	*
6	13984341	C	T	CDS	LOC_Os06g23940	Nonsyn	Q	*
6	14050725	C	A	CDS	LOC_Os06g24050	Nonsyn	G	*
6	14107471	G	C	CDS	LOC_Os06g24110	Nonsyn	Y	*
6	14109595	T	A	CDS	LOC_Os06g24110	Nonsyn	K	*
6	14112959	C	A	CDS	LOC_Os06g24120	Nonsyn	E	*
6	14180346	G	A	CDS	LOC_Os06g24220	Nonsyn	W	*
6	14201528	G	A	CDS	LOC_Os06g24260	Nonsyn	R	*
6	14270829	C	T	CDS	LOC_Os06g24370	Nonsyn	R	*
6	14276203	T	A	CDS	LOC_Os06g24380	Nonsyn	C	*
6	14308187	C	T	CDS	LOC_Os06g24420	Nonsyn	Q	*
6	14324866	G	A	CDS	LOC_Os06g24440	Nonsyn	W	*
6	14468066	G	A	CDS	LOC_Os06g24640	Nonsyn	R	*
6	14484034	C	T	CDS	LOC_Os06g24660	Nonsyn	Q	*
6	14488712	T	A	CDS	LOC_Os06g24670	Nonsyn	K	*
6	14493516	G	C	CDS	LOC_Os06g24680	Nonsyn	Y	*
6	14554437	G	T	CDS	LOC_Os06g24780	Nonsyn	E	*
6	14623917	G	A	CDS	LOC_Os06g24960	Nonsyn	R	*
6	14650406	G	A	CDS	LOC_Os06g25020	Nonsyn	Q	*
6	14660898	G	A	CDS	LOC_Os06g25050	Nonsyn	R	*
6	14661726	C	T	CDS	LOC_Os06g25050	Nonsyn	W	*
6	14663581	G	A	CDS	LOC_Os06g25060	Nonsyn	R	*
6	14663755	G	A	CDS	LOC_Os06g25060	Nonsyn	R	*
6	14726706	C	T	CDS	LOC_Os06g25170	Nonsyn	Q	*
6	14773434	C	T	CDS	LOC_Os06g25250	Nonsyn	Q	*
6	14932161	C	A	CDS	LOC_Os06g25530	Nonsyn	S	*
6	14934064	C	A	CDS	LOC_Os06g25540	Nonsyn	C	*
6	14937548	C	T	CDS	LOC_Os06g25550	Nonsyn	R	*
6	14948109	C	G	CDS	LOC_Os06g25570	Nonsyn	S	*
6	14948910	C	T	CDS	LOC_Os06g25570	Nonsyn	Q	*
6	15046671	C	T	CDS	LOC_Os06g25760	Nonsyn	Q	*
6	15054114	G	A	CDS	LOC_Os06g25770	Nonsyn	Q	*
6	15059913	A	T	CDS	LOC_Os06g25780	Nonsyn	R	*
6	15110278	C	G	CDS	LOC_Os06g25860	Nonsyn	S	*
6	15215136	C	T	CDS	LOC_Os06g25980	Nonsyn	R	*
6	15250030	C	T	CDS	LOC_Os06g26060	Nonsyn	Q	*
6	15250504	C	T	CDS	LOC_Os06g26060	Nonsyn	R	*
6	15257746	C	T	CDS	LOC_Os06g26070	Nonsyn	R	*
6	15266322	C	T	CDS	LOC_Os06g26080	Nonsyn	R	*
6	15272453	G	A	CDS	LOC_Os06g26100	Nonsyn	R	*
6	15273873	G	A	CDS	LOC_Os06g26100	Nonsyn	Q	*
6	15274581	G	A	CDS	LOC_Os06g26100	Nonsyn	Q	*
6	15275742	G	A	CDS	LOC_Os06g26110	Nonsyn	R	*
6	15277594	G	A	CDS	LOC_Os06g26110	Nonsyn	R	*
6	15277803	C	T	CDS	LOC_Os06g26110	Nonsyn	W	*
6	15296182	T	A	CDS	LOC_Os06g26150	Nonsyn	K	*
6	15296217	G	T	CDS	LOC_Os06g26150	Nonsyn	S	*
6	15300015	A	T	CDS	LOC_Os06g26150	Nonsyn	L	*
6	15300888	A	T	CDS	LOC_Os06g26150	Nonsyn	L	*
6	15374435	G	A	CDS	LOC_Os06g26260	Nonsyn	W	*
6	15374821	C	T	CDS	LOC_Os06g26260	Nonsyn	Q	*
6	15511962	G	A	CDS	LOC_Os06g27400	Nonsyn	Q	*
6	15524752	G	A	CDS	LOC_Os06g27430	Nonsyn	Q	*
6	15545256	T	A	CDS	LOC_Os06g27450	Nonsyn	R	*
6	15557397	C	T	CDS	LOC_Os06g27480	Nonsyn	Q	*
6	15558906	C	T	CDS	LOC_Os06g27480	Nonsyn	Q	*
6	15559056	C	T	CDS	LOC_Os06g27480	Nonsyn	Q	*
6	15565569	G	T	CDS	LOC_Os06g27490	Nonsyn	C	*
6	15569277	C	T	CDS	LOC_Os06g27500	Nonsyn	R	*
6	15594496	C	A	CDS	LOC_Os06g27540	Nonsyn	S	*
6	15606623	C	T	CDS	LOC_Os06g27570	Nonsyn	W	*
6	15701357	C	A	CDS	LOC_Os06g27720	Nonsyn	G	*
6	15701480	G	A	CDS	LOC_Os06g27720	Nonsyn	Q	*
6	15769828	C	T	CDS	LOC_Os06g27840	Nonsyn	W	*
6	15771868	G	A	CDS	LOC_Os06g27840	Nonsyn	R	*
6	15776137	G	A	CDS	LOC_Os06g27840	Nonsyn	Q	*
6	15776170	G	A	CDS	LOC_Os06g27840	Nonsyn	R	*
6	15800381	G	T	CDS	LOC_Os06g27880	Nonsyn	G	*
6	15800759	C	T	CDS	LOC_Os06g27880	Nonsyn	Q	*
6	15853860	C	G	CDS	LOC_Os06g27940	Nonsyn	Y	*
6	15857352	T	A	CDS	LOC_Os06g27950	Nonsyn	K	*
6	15939235	C	T	CDS	LOC_Os06g28070	Nonsyn	Q	*
6	15991709	C	T	CDS	LOC_Os06g28150	Nonsyn	R	*
6	15991757	C	T	CDS	LOC_Os06g28150	Nonsyn	Q	*
6	15993281	G	A	CDS	LOC_Os06g28150	Nonsyn	W	*
6	15997161	A	T	CDS	LOC_Os06g28160	Nonsyn	L	*
6	16059784	G	A	CDS	LOC_Os06g28260	Nonsyn	Q	*
6	16060513	G	A	CDS	LOC_Os06g28260	Nonsyn	R	*
6	16064509	G	C	CDS	LOC_Os06g28270	Nonsyn	S	*
6	16079150	C	T	CDS	LOC_Os06g28310	Nonsyn	Q	*
6	16082467	C	T	CDS	LOC_Os06g28310	Nonsyn	Q	*
6	16114324	G	A	CDS	LOC_Os06g28340	Nonsyn	Q	*
6	16152059	C	T	CDS	LOC_Os06g28390	Nonsyn	Q	*
6	16156708	C	T	CDS	LOC_Os06g28390	Nonsyn	Q	*
6	16157018	G	A	CDS	LOC_Os06g28390	Nonsyn	W	*
6	16178894	A	T	CDS	LOC_Os06g28440	Nonsyn	R	*
6	16193352	C	T	CDS	LOC_Os06g28460	Nonsyn	Q	*
6	16251824	C	T	CDS	LOC_Os06g28560	Nonsyn	Q	*
6	16322616	G	A	CDS	LOC_Os06g28660	Nonsyn	R	*
6	16324381	C	T	CDS	LOC_Os06g28660	Nonsyn	W	*
6	16324711	G	A	CDS	LOC_Os06g28660	Nonsyn	Q	*
6	16325811	G	A	CDS	LOC_Os06g28660	Nonsyn	Q	*
6	16326393	G	A	CDS	LOC_Os06g28660	Nonsyn	R	*
6	16326560	C	T	CDS	LOC_Os06g28660	Nonsyn	W	*
6	16335658	G	A	CDS	LOC_Os06g28680	Nonsyn	W	*
6	16340679	C	T	CDS	LOC_Os06g28690	Nonsyn	Q	*
6	16382572	C	T	CDS	LOC_Os06g28760	Nonsyn	R	*
6	16391362	G	A	CDS	LOC_Os06g28780	Nonsyn	Q	*
6	16450576	C	T	CDS	LOC_Os06g28850	Nonsyn	R	*
6	16462023	C	T	CDS	LOC_Os06g28870	Nonsyn	R	*
6	16496140	C	T	CDS	LOC_Os06g28930	Nonsyn	W	*
6	16503326	G	A	CDS	LOC_Os06g28940	Nonsyn	W	*
6	16517911	C	T	CDS	LOC_Os06g28980	Nonsyn	W	*
6	16525108	G	A	CDS	LOC_Os06g28990	Nonsyn	Q	*
6	16528337	C	T	CDS	LOC_Os06g29000	Nonsyn	Q	*
6	16545379	C	T	CDS	LOC_Os06g29030	Nonsyn	Q	*
6	16546803	C	T	CDS	LOC_Os06g29030	Nonsyn	Q	*
6	16574906	C	T	CDS	LOC_Os06g29070	Nonsyn	R	*
6	16645588	C	T	CDS	LOC_Os06g29170	Nonsyn	W	*
6	16658582	A	T	CDS	LOC_Os06g29190	Nonsyn	L	*
6	16863927	C	T	CDS	LOC_Os06g29440	Nonsyn	R	*
6	16920363	G	A	CDS	LOC_Os06g29520	Nonsyn	W	*
6	16936212	C	A	CDS	LOC_Os06g29560	Nonsyn	C	*
6	16983995	G	T	CDS	LOC_Os06g29620	Nonsyn	C	*
6	17078331	G	T	CDS	LOC_Os06g29740	Nonsyn	E	*
6	17210035	G	A	CDS	LOC_Os06g29870	Nonsyn	W	*
6	17230957	C	T	CDS	LOC_Os06g29910	Nonsyn	R	*
6	17232692	C	T	CDS	LOC_Os06g29920	Nonsyn	Q	*
6	17241115	G	A	CDS	LOC_Os06g29940	Nonsyn	Q	*
6	17250183	G	A	CDS	LOC_Os06g29960	Nonsyn	R	*
6	17300867	C	T	CDS	LOC_Os06g30040	Nonsyn	Q	*
6	17330715	C	T	CDS	LOC_Os06g30070	Nonsyn	R	*
6	17360783	T	A	CDS	LOC_Os06g30110	Nonsyn	K	*
6	17481722	G	A	CDS	LOC_Os06g30290	Nonsyn	W	*
6	17487664	C	T	CDS	LOC_Os06g30300	Nonsyn	W	*
6	17639402	C	G	CDS	LOC_Os06g30510	Nonsyn	Y	*
6	17660224	C	A	CDS	LOC_Os06g30520	Nonsyn	E	*
6	17805572	G	A	CDS	LOC_Os06g30700	Nonsyn	Q	*
6	17805731	G	A	CDS	LOC_Os06g30700	Nonsyn	Q	*
6	17817434	C	T	CDS	LOC_Os06g30720	Nonsyn	R	*
6	17888206	G	A	CDS	LOC_Os06g30830	Nonsyn	Q	*
6	18096540	G	A	CDS	LOC_Os06g31150	Nonsyn	R	*
6	18104054	C	T	CDS	LOC_Os06g31160	Nonsyn	Q	*
6	18173826	G	T	CDS	LOC_Os06g31240	Nonsyn	E	*
6	18179470	G	A	CDS	LOC_Os06g31250	Nonsyn	Q	*
6	18179695	C	T	CDS	LOC_Os06g31250	Nonsyn	W	*
6	18248349	C	A	CDS	LOC_Os06g31350	Nonsyn	S	*
6	18321616	C	T	CDS	LOC_Os06g31480	Nonsyn	R	*
6	18425401	T	A	CDS	LOC_Os06g31720	Nonsyn	K	*
6	18591031	A	T	CDS	LOC_Os06g31990	Nonsyn	L	*
6	18711650	G	A	CDS	LOC_Os06g32140	Nonsyn	R	*
6	18931341	G	A	CDS	LOC_Os06g32550	Nonsyn	Q	*
6	19004279	G	A	CDS	LOC_Os06g32674	Nonsyn	W	*
6	19030171	C	T	CDS	LOC_Os06g32730	Nonsyn	Q	*
6	19148495	C	T	CDS	LOC_Os06g32900	Nonsyn	Q	*
6	19311374	C	T	CDS	LOC_Os06g33170	Nonsyn	R	*
6	19346105	A	T	CDS	LOC_Os06g33220	Nonsyn	K	*
6	19389652	C	A	CDS	LOC_Os06g33310	Nonsyn	E	*
6	19662162	C	A	CDS	LOC_Os06g33800	Nonsyn	Y	*
6	19908657	G	A	CDS	LOC_Os06g34190	Nonsyn	Q	*
6	19936154	C	T	CDS	LOC_Os06g34240	Nonsyn	Q	*
6	19940343	G	A	CDS	LOC_Os06g34250	Nonsyn	Q	*
6	19940393	C	T	CDS	LOC_Os06g34250	Nonsyn	W	*
6	19959578	C	T	CDS	LOC_Os06g34310	Nonsyn	R	*
6	19961976	C	A	CDS	LOC_Os06g34320	Nonsyn	E	*
6	19964845	C	A	CDS	LOC_Os06g34320	Nonsyn	E	*
6	19980742	C	T	CDS	LOC_Os06g34340	Nonsyn	W	*
6	20106116	C	T	CDS	LOC_Os06g34570	Nonsyn	Q	*
6	20111859	C	T	CDS	LOC_Os06g34570	Nonsyn	Q	*
6	20113669	G	A	CDS	LOC_Os06g34580	Nonsyn	W	*
6	20116454	C	T	CDS	LOC_Os06g34580	Nonsyn	R	*
6	20119942	G	C	CDS	LOC_Os06g34590	Nonsyn	S	*
6	20121633	C	T	CDS	LOC_Os06g34600	Nonsyn	W	*
6	20429006	G	A	CDS	LOC_Os06g35110	Nonsyn	Q	*
6	20433452	C	T	CDS	LOC_Os06g35120	Nonsyn	Q	*
6	20626444	C	A	CDS	LOC_Os06g35380	Nonsyn	S	*
6	20632191	G	A	CDS	LOC_Os06g35400	Nonsyn	W	*
6	20632365	G	A	CDS	LOC_Os06g35400	Nonsyn	W	*
6	20774060	C	T	CDS	LOC_Os06g35600	Nonsyn	Q	*
6	20774069	A	T	CDS	LOC_Os06g35600	Nonsyn	K	*
6	20860737	G	A	CDS	LOC_Os06g35740	Nonsyn	W	*
6	20881479	C	T	CDS	LOC_Os06g35780	Nonsyn	Q	*
6	20890830	G	T	CDS	LOC_Os06g35800	Nonsyn	E	*
6	20939519	C	T	CDS	LOC_Os06g35890	Nonsyn	W	*
6	21076941	C	T	CDS	LOC_Os06g36060	Nonsyn	R	*
6	21079021	C	T	CDS	LOC_Os06g36060	Nonsyn	R	*
6	21197666	C	T	CDS	LOC_Os06g36190	Nonsyn	Q	*
6	21199853	C	T	CDS	LOC_Os06g36190	Nonsyn	R	*
6	21217545	G	A	CDS	LOC_Os06g36220	Nonsyn	Q	*
6	21378348	T	A	CDS	LOC_Os06g36410	Nonsyn	R	*
6	21401608	C	T	CDS	LOC_Os06g36460	Nonsyn	Q	*
6	22163642	T	A	CDS	LOC_Os06g37460	Nonsyn	L	*
6	22167413	C	T	CDS	LOC_Os06g37470	Nonsyn	Q	*
6	22216402	G	A	CDS	LOC_Os06g37530	Nonsyn	R	*
6	22416601	G	A	CDS	LOC_Os06g37860	Nonsyn	Q	*
6	22416718	G	A	CDS	LOC_Os06g37860	Nonsyn	Q	*
6	22416865	C	A	CDS	LOC_Os06g37860	Nonsyn	E	*
6	22629433	C	T	CDS	LOC_Os06g38240	Nonsyn	Q	*
6	22825699	C	T	CDS	LOC_Os06g38520	Nonsyn	R	*
6	23039231	A	T	CDS	LOC_Os06g38810	Nonsyn	Y	*
6	23279462	G	T	CDS	LOC_Os06g39210	Nonsyn	C	*
6	23324269	G	A	CDS	LOC_Os06g39300	Nonsyn	W	*
6	23666170	C	T	CDS	LOC_Os06g39840	Nonsyn	Q	*
6	23708305	C	T	CDS	LOC_Os06g39890	Nonsyn	Q	*
6	23787091	C	T	CDS	LOC_Os06g39980	Nonsyn	Q	*
6	23972142	G	A	CDS	LOC_Os06g40240	Nonsyn	W	*
6	24085118	C	T	CDS	LOC_Os06g40430	Nonsyn	Q	*
6	24689454	C	T	CDS	LOC_Os06g41250	Nonsyn	H	*
6	24689456	C	G	CDS	LOC_Os06g41250	Nonsyn	H	*
6	25279724	A	T	CDS	LOC_Os06g42080	Nonsyn	K	*
6	25462404	C	T	CDS	LOC_Os06g42370	Nonsyn	Q	*
6	25474363	C	T	CDS	LOC_Os06g42380	Nonsyn	Q	*
6	25583361	T	A	CDS	LOC_Os06g42540	Nonsyn	L	*
6	25685772	C	T	CDS	LOC_Os06g42710	Nonsyn	R	*
6	25715181	C	T	CDS	LOC_Os06g42780	Nonsyn	Q	*
6	25940414	A	T	CDS	LOC_Os06g43150	Nonsyn	K	*
6	25940531	C	T	CDS	LOC_Os06g43150	Nonsyn	Q	*
6	26204566	G	A	CDS	LOC_Os06g43570	Nonsyn	Q	*
6	26321524	G	T	CDS	LOC_Os06g43730	Nonsyn	E	*
6	26326220	G	A	CDS	LOC_Os06g43750	Nonsyn	Q	*
6	26388302	C	T	CDS	LOC_Os06g43820	Nonsyn	R	*
6	26391575	A	T	CDS	LOC_Os06g43820	Nonsyn	K	*
6	26472297	T	A	CDS	LOC_Os06g43940	Nonsyn	K	*
6	26772845	C	T	CDS	LOC_Os06g44340	Nonsyn	Q	*
6	27000995	A	T	CDS	LOC_Os06g44730	Nonsyn	K	*
6	27004352	G	A	CDS	LOC_Os06g44740	Nonsyn	Q	*
6	27215598	C	T	CDS	LOC_Os06g44990	Nonsyn	Q	*
6	27244508	G	A	CDS	LOC_Os06g45030	Nonsyn	Q	*
6	27312322	C	T	CDS	LOC_Os06g45170	Nonsyn	Q	*
6	27312937	C	T	CDS	LOC_Os06g45170	Nonsyn	Q	*
6	27425844	G	A	CDS	LOC_Os06g45360	Nonsyn	Q	*
6	27505362	A	T	CDS	LOC_Os06g45490	Nonsyn	L	*
6	28557728	C	T	CDS	LOC_Os06g47120	Nonsyn	E	*
6	28557730	C	A	CDS	LOC_Os06g47120	Nonsyn	E	*
6	29479002	T	A	CDS	LOC_Os06g48720	Nonsyn	K	*
6	29682424	G	A	CDS	LOC_Os06g48990	Nonsyn	R	*
6	29818214	C	T	CDS	LOC_Os06g49210	Nonsyn	Q	*
6	29818929	G	A	CDS	LOC_Os06g49210	Nonsyn	W	*
6	29897405	T	A	CDS	LOC_Os06g49350	Nonsyn	K	*
6	30066203	G	A	CDS	LOC_Os06g49690	Nonsyn	Q	*
6	30422795	C	A	CDS	LOC_Os06g50250	Nonsyn	E	*
6	31235380	C	T	CDS	LOC_Os06g51550	Nonsyn	Q	*

## Sheet: Chr7
Chromosome	Ref. position	Ref. Nucleotide	Variation Nucleotide	Region	Type of Variation	Locus Name	Ref. amino acid codon	STOP
7	168751	T	A	CDS	LOC_Os07g01270	Nonsyn	L	*
7	439427	A	T	CDS	LOC_Os07g01740	Nonsyn	K	*
7	589178	G	T	CDS	LOC_Os07g01970	Nonsyn	G	*
7	899642	C	T	CDS	LOC_Os07g02530	Nonsyn	R	*
7	991897	A	T	CDS	LOC_Os07g02720	Nonsyn	L	*
7	1000377	G	T	CDS	LOC_Os07g02740	Nonsyn	E	*
7	1026148	G	T	CDS	LOC_Os07g02790	Nonsyn	G	*
7	1177713	C	T	CDS	LOC_Os07g03090	Nonsyn	Q	*
7	1713509	C	T	CDS	LOC_Os07g04040	Nonsyn	Q	*
7	1723011	C	T	CDS	LOC_Os07g04070	Nonsyn	W	*
7	1744017	G	T	CDS	LOC_Os07g04110	Nonsyn	E	*
7	1983679	C	A	CDS	LOC_Os07g04490	Nonsyn	E	*
7	2046573	A	C	CDS	LOC_Os07g04600	Nonsyn	L	*
7	2112648	T	A	CDS	LOC_Os07g04750	Nonsyn	L	*
7	2129664	C	T	CDS	LOC_Os07g04810	Nonsyn	W	*
7	2156134	G	A	CDS	LOC_Os07g04880	Nonsyn	Q	*
7	2219095	G	A	CDS	LOC_Os07g05030	Nonsyn	W	*
7	2235954	C	T	CDS	LOC_Os07g05070	Nonsyn	W	*
7	2566094	C	T	CDS	LOC_Os07g05500	Nonsyn	Q	*
7	2583970	C	T	CDS	LOC_Os07g05540	Nonsyn	W	*
7	2584064	G	A	CDS	LOC_Os07g05540	Nonsyn	Q	*
7	2624951	C	T	CDS	LOC_Os07g05590	Nonsyn	W	*
7	3190324	A	T	CDS	LOC_Os07g06570	Nonsyn	L	*
7	4744351	G	C	CDS	LOC_Os07g09070	Nonsyn	Y	*
7	4829069	C	T	CDS	LOC_Os07g09200	Nonsyn	R	*
7	4829087	C	T	CDS	LOC_Os07g09200	Nonsyn	R	*
7	4996555	A	T	CDS	LOC_Os07g09460	Nonsyn	K	*
7	4998075	C	T	CDS	LOC_Os07g09460	Nonsyn	R	*
7	5203975	G	A	CDS	LOC_Os07g09770	Nonsyn	Q	*
7	5346887	C	T	CDS	LOC_Os07g10020	Nonsyn	Q	*
7	5348018	C	G	CDS	LOC_Os07g10020	Nonsyn	S	*
7	5411377	C	T	CDS	LOC_Os07g10100	Nonsyn	Q	*
7	6170573	G	A	CDS	LOC_Os07g11200	Nonsyn	R	*
7	6170859	C	T	CDS	LOC_Os07g11200	Nonsyn	W	*
7	6265325	C	T	CDS	LOC_Os07g11390	Nonsyn	Q	*
7	6709274	T	G	CDS	LOC_Os07g12020	Nonsyn	L	*
7	6733493	C	T	CDS	LOC_Os07g12060	Nonsyn	Q	*
7	6884981	G	A	CDS	LOC_Os07g12260	Nonsyn	Q	*
7	6886400	G	A	CDS	LOC_Os07g12260	Nonsyn	Q	*
7	6895145	C	T	CDS	LOC_Os07g12270	Nonsyn	Q	*
7	6954323	A	T	CDS	LOC_Os07g12330	Nonsyn	K	*
7	7036442	A	T	CDS	LOC_Os07g12370	Nonsyn	M	*
7	7036443	T	A	CDS	LOC_Os07g12370	Nonsyn	M	*
7	7047065	C	T	CDS	LOC_Os07g12380	Nonsyn	Q	*
7	7047204	G	A	CDS	LOC_Os07g12380	Nonsyn	W	*
7	7092914	T	A	CDS	LOC_Os07g12430	Nonsyn	R	*
7	7163390	C	T	CDS	LOC_Os07g12550	Nonsyn	W	*
7	7165198	G	A	CDS	LOC_Os07g12550	Nonsyn	R	*
7	7182750	T	G	CDS	LOC_Os07g12580	Nonsyn	Y	*
7	7215146	G	A	CDS	LOC_Os07g12620	Nonsyn	W	*
7	7426411	C	T	CDS	LOC_Os07g12940	Nonsyn	Q	*
7	7430634	C	T	CDS	LOC_Os07g12950	Nonsyn	Q	*
7	7444368	C	T	CDS	LOC_Os07g12970	Nonsyn	Q	*
7	7445445	C	T	CDS	LOC_Os07g12980	Nonsyn	W	*
7	7445884	G	A	CDS	LOC_Os07g12980	Nonsyn	R	*
7	7513073	C	T	CDS	LOC_Os07g13120	Nonsyn	Q	*
7	7527377	G	A	CDS	LOC_Os07g13140	Nonsyn	Q	*
7	7566339	C	T	CDS	LOC_Os07g13190	Nonsyn	Q	*
7	7651486	C	T	CDS	LOC_Os07g13340	Nonsyn	Q	*
7	7654075	C	T	CDS	LOC_Os07g13340	Nonsyn	R	*
7	7655302	C	T	CDS	LOC_Os07g13340	Nonsyn	R	*
7	7656034	C	T	CDS	LOC_Os07g13340	Nonsyn	R	*
7	7773222	C	T	CDS	LOC_Os07g13560	Nonsyn	Q	*
7	7923349	G	A	CDS	LOC_Os07g13834	Nonsyn	W	*
7	7926014	G	A	CDS	LOC_Os07g13840	Nonsyn	W	*
7	7997435	C	T	CDS	LOC_Os07g14000	Nonsyn	Q	*
7	7997804	C	T	CDS	LOC_Os07g14000	Nonsyn	R	*
7	8001254	A	T	CDS	LOC_Os07g14000	Nonsyn	K	*
7	8013625	G	A	CDS	LOC_Os07g14040	Nonsyn	W	*
7	8021013	G	A	CDS	LOC_Os07g14060	Nonsyn	R	*
7	8022299	G	A	CDS	LOC_Os07g14060	Nonsyn	Q	*
7	8055048	C	A	CDS	LOC_Os07g14110	Nonsyn	S	*
7	8099571	C	T	CDS	LOC_Os07g14210	Nonsyn	Q	*
7	8107456	C	T	CDS	LOC_Os07g14230	Nonsyn	W	*
7	8108266	A	T	CDS	LOC_Os07g14230	Nonsyn	Y	*
7	8156899	G	A	CDS	LOC_Os07g14300	Nonsyn	W	*
7	8172988	G	A	CDS	LOC_Os07g14320	Nonsyn	W	*
7	8218199	G	A	CDS	LOC_Os07g14400	Nonsyn	R	*
7	8219465	C	A	CDS	LOC_Os07g14400	Nonsyn	E	*
7	8259152	C	T	CDS	LOC_Os07g14500	Nonsyn	R	*
7	8307100	C	G	CDS	LOC_Os07g14560	Nonsyn	Y	*
7	8311823	C	A	CDS	LOC_Os07g14570	Nonsyn	E	*
7	8350496	C	T	CDS	LOC_Os07g14640	Nonsyn	R	*
7	8392448	C	T	CDS	LOC_Os07g14710	Nonsyn	R	*
7	8484177	G	A	CDS	LOC_Os07g14840	Nonsyn	W	*
7	8514857	G	A	CDS	LOC_Os07g14880	Nonsyn	Q	*
7	8562814	C	A	CDS	LOC_Os07g14940	Nonsyn	E	*
7	8615727	C	T	CDS	LOC_Os07g15030	Nonsyn	Q	*
7	8616177	C	T	CDS	LOC_Os07g15030	Nonsyn	Q	*
7	8618848	C	T	CDS	LOC_Os07g15030	Nonsyn	Q	*
7	8618850	G	A	CDS	LOC_Os07g15030	Nonsyn	Q	*
7	8618933	T	A	CDS	LOC_Os07g15030	Nonsyn	L	*
7	8628568	C	T	CDS	LOC_Os07g15050	Nonsyn	W	*
7	8670469	G	A	CDS	LOC_Os07g15110	Nonsyn	W	*
7	8760243	G	A	CDS	LOC_Os07g15200	Nonsyn	Q	*
7	8787301	C	T	CDS	LOC_Os07g15240	Nonsyn	W	*
7	8791624	G	T	CDS	LOC_Os07g15250	Nonsyn	E	*
7	8827038	G	A	CDS	LOC_Os07g15310	Nonsyn	W	*
7	8908234	C	A	CDS	LOC_Os07g15410	Nonsyn	E	*
7	8908419	G	T	CDS	LOC_Os07g15410	Nonsyn	S	*
7	8915499	G	A	CDS	LOC_Os07g15420	Nonsyn	Q	*
7	8915520	G	A	CDS	LOC_Os07g15420	Nonsyn	Q	*
7	8917390	G	A	CDS	LOC_Os07g15420	Nonsyn	R	*
7	8926834	G	A	CDS	LOC_Os07g15430	Nonsyn	W	*
7	8935358	G	A	CDS	LOC_Os07g15440	Nonsyn	Q	*
7	9047727	G	A	CDS	LOC_Os07g15610	Nonsyn	R	*
7	9137317	G	T	CDS	LOC_Os07g15720	Nonsyn	G	*
7	9246966	C	T	CDS	LOC_Os07g15910	Nonsyn	W	*
7	9247052	G	T	CDS	LOC_Os07g15910	Nonsyn	H	*
7	9247054	G	A	CDS	LOC_Os07g15910	Nonsyn	H	*
7	9250278	G	T	CDS	LOC_Os07g15920	Nonsyn	E	*
7	9360620	G	A	CDS	LOC_Os07g16054	Nonsyn	Q	*
7	9370691	G	A	CDS	LOC_Os07g16070	Nonsyn	W	*
7	9370702	C	T	CDS	LOC_Os07g16070	Nonsyn	Q	*
7	9385065	G	A	CDS	LOC_Os07g16110	Nonsyn	R	*
7	9387601	C	A	CDS	LOC_Os07g16120	Nonsyn	E	*
7	9388705	G	T	CDS	LOC_Os07g16120	Nonsyn	Y	*
7	9391205	G	A	CDS	LOC_Os07g16120	Nonsyn	Q	*
7	9391430	G	A	CDS	LOC_Os07g16120	Nonsyn	R	*
7	9490771	C	T	CDS	LOC_Os07g16260	Nonsyn	Q	*
7	9649463	C	T	CDS	LOC_Os07g16470	Nonsyn	R	*
7	9675073	C	T	CDS	LOC_Os07g16500	Nonsyn	Q	*
7	9690811	C	T	CDS	LOC_Os07g16530	Nonsyn	Q	*
7	9770339	C	T	CDS	LOC_Os07g16640	Nonsyn	Q	*
7	9782799	G	A	CDS	LOC_Os07g16660	Nonsyn	W	*
7	9853926	C	T	CDS	LOC_Os07g16790	Nonsyn	Q	*
7	10048392	G	A	CDS	LOC_Os07g17090	Nonsyn	Q	*
7	10125250	G	T	CDS	LOC_Os07g17200	Nonsyn	E	*
7	10291134	G	A	CDS	LOC_Os07g17430	Nonsyn	W	*
7	10435167	A	T	CDS	LOC_Os07g17680	Nonsyn	K	*
7	10571848	C	T	CDS	LOC_Os07g17860	Nonsyn	Q	*
7	10572381	C	T	CDS	LOC_Os07g17860	Nonsyn	Q	*
7	10597463	G	A	CDS	LOC_Os07g17910	Nonsyn	Q	*
7	10598403	G	C	CDS	LOC_Os07g17910	Nonsyn	Y	*
7	10598414	G	A	CDS	LOC_Os07g17910	Nonsyn	R	*
7	10654618	G	A	CDS	LOC_Os07g18000	Nonsyn	Q	*
7	10674395	C	T	CDS	LOC_Os07g18030	Nonsyn	Q	*
7	10739403	C	T	CDS	LOC_Os07g18130	Nonsyn	Q	*
7	10757597	C	T	CDS	LOC_Os07g18154	Nonsyn	Q	*
7	10783107	G	T	CDS	LOC_Os07g18190	Nonsyn	E	*
7	10790532	C	T	CDS	LOC_Os07g18200	Nonsyn	W	*
7	10791111	C	T	CDS	LOC_Os07g18200	Nonsyn	W	*
7	10791285	C	T	CDS	LOC_Os07g18200	Nonsyn	W	*
7	10826676	C	T	CDS	LOC_Os07g18260	Nonsyn	Q	*
7	10852277	G	A	CDS	LOC_Os07g18310	Nonsyn	Q	*
7	10883235	G	T	CDS	LOC_Os07g18360	Nonsyn	G	*
7	10901719	G	A	CDS	LOC_Os07g18420	Nonsyn	Q	*
7	11021713	C	T	CDS	LOC_Os07g18640	Nonsyn	Q	*
7	11227287	C	T	CDS	LOC_Os07g18960	Nonsyn	Q	*
7	11322798	G	A	CDS	LOC_Os07g19120	Nonsyn	Q	*
7	11326829	G	A	CDS	LOC_Os07g19130	Nonsyn	Q	*
7	11344410	C	T	CDS	LOC_Os07g19170	Nonsyn	Q	*
7	11381104	T	A	CDS	LOC_Os07g19210	Nonsyn	K	*
7	11437888	G	A	CDS	LOC_Os07g19330	Nonsyn	Q	*
7	11533221	T	G	CDS	LOC_Os07g19494	Nonsyn	Y	*
7	11582850	C	A	CDS	LOC_Os07g19540	Nonsyn	S	*
7	11585576	G	A	CDS	LOC_Os07g19550	Nonsyn	Q	*
7	11600038	G	T	CDS	LOC_Os07g19580	Nonsyn	C	*
7	11644029	G	T	CDS	LOC_Os07g20164	Nonsyn	E	*
7	11748618	G	A	CDS	LOC_Os07g20360	Nonsyn	Q	*
7	11831377	G	A	CDS	LOC_Os07g20490	Nonsyn	Q	*
7	11836646	G	A	CDS	LOC_Os07g20500	Nonsyn	Q	*
7	11933688	C	A	CDS	LOC_Os07g20660	Nonsyn	S	*
7	11972081	G	T	CDS	LOC_Os07g20710	Nonsyn	E	*
7	11972927	C	T	CDS	LOC_Os07g20710	Nonsyn	Q	*
7	11976185	G	A	CDS	LOC_Os07g20720	Nonsyn	Q	*
7	11976548	G	A	CDS	LOC_Os07g20720	Nonsyn	R	*
7	11980174	C	T	CDS	LOC_Os07g20720	Nonsyn	W	*
7	12017890	C	T	CDS	LOC_Os07g20770	Nonsyn	Q	*
7	12036135	T	A	CDS	LOC_Os07g20810	Nonsyn	Y	*
7	12109490	G	A	CDS	LOC_Os07g20930	Nonsyn	W	*
7	12295799	G	A	CDS	LOC_Os07g21980	Nonsyn	R	*
7	12310603	G	A	CDS	LOC_Os07g22000	Nonsyn	R	*
7	12331956	C	T	CDS	LOC_Os07g22060	Nonsyn	Q	*
7	12331995	C	T	CDS	LOC_Os07g22060	Nonsyn	R	*
7	12331996	G	A	CDS	LOC_Os07g22060	Nonsyn	R	*
7	12343719	C	T	CDS	LOC_Os07g22090	Nonsyn	Q	*
7	12359259	C	T	CDS	LOC_Os07g22110	Nonsyn	Q	*
7	12394916	T	A	CDS	LOC_Os07g22200	Nonsyn	K	*
7	12513699	G	A	CDS	LOC_Os07g22320	Nonsyn	Q	*
7	12598078	G	T	CDS	LOC_Os07g22420	Nonsyn	C	*
7	12641903	G	T	CDS	LOC_Os07g22480	Nonsyn	E	*
7	12696615	G	A	CDS	LOC_Os07g22560	Nonsyn	R	*
7	12733928	G	A	CDS	LOC_Os07g22620	Nonsyn	Q	*
7	12769367	C	T	CDS	LOC_Os07g22660	Nonsyn	W	*
7	12838602	C	T	CDS	LOC_Os07g22750	Nonsyn	Q	*
7	12843963	C	T	CDS	LOC_Os07g22760	Nonsyn	W	*
7	12866210	T	G	CDS	LOC_Os07g22800	Nonsyn	L	*
7	12902118	C	T	CDS	LOC_Os07g22890	Nonsyn	Q	*
7	13117637	G	T	CDS	LOC_Os07g23270	Nonsyn	S	*
7	13117638	G	T	CDS	LOC_Os07g23270	Nonsyn	S	*
7	13118287	G	A	CDS	LOC_Os07g23270	Nonsyn	R	*
7	13189543	C	A	CDS	LOC_Os07g23400	Nonsyn	E	*
7	13324721	C	T	CDS	LOC_Os07g23570	Nonsyn	Q	*
7	13330846	G	A	CDS	LOC_Os07g23580	Nonsyn	W	*
7	13367077	G	T	CDS	LOC_Os07g23660	Nonsyn	E	*
7	13473898	G	A	CDS	LOC_Os07g23860	Nonsyn	R	*
7	13663731	C	T	CDS	LOC_Os07g24100	Nonsyn	Q	*
7	13884362	C	T	CDS	LOC_Os07g24390	Nonsyn	R	*
7	14437072	C	T	CDS	LOC_Os07g25270	Nonsyn	Q	*
7	14463296	C	T	CDS	LOC_Os07g25320	Nonsyn	R	*
7	14594596	G	T	CDS	LOC_Os07g25480	Nonsyn	G	*
7	14654894	C	A	CDS	LOC_Os07g25560	Nonsyn	S	*
7	14684988	C	T	CDS	LOC_Os07g25620	Nonsyn	W	*
7	14686592	C	T	CDS	LOC_Os07g25620	Nonsyn	W	*
7	14686956	G	A	CDS	LOC_Os07g25620	Nonsyn	Q	*
7	14691641	C	T	CDS	LOC_Os07g25630	Nonsyn	Q	*
7	14706069	G	A	CDS	LOC_Os07g25650	Nonsyn	R	*
7	14708804	G	A	CDS	LOC_Os07g25650	Nonsyn	Q	*
7	14713699	G	T	CDS	LOC_Os07g25660	Nonsyn	G	*
7	14858449	C	A	CDS	LOC_Os07g25870	Nonsyn	Y	*
7	14863094	G	T	CDS	LOC_Os07g25880	Nonsyn	G	*
7	15147189	C	T	CDS	LOC_Os07g26350	Nonsyn	Q	*
7	15285061	C	T	CDS	LOC_Os07g26530	Nonsyn	Q	*
7	15285062	A	G	CDS	LOC_Os07g26530	Nonsyn	Q	*
7	15308970	C	T	CDS	LOC_Os07g26590	Nonsyn	Q	*
7	15489387	C	A	CDS	LOC_Os07g26800	Nonsyn	S	*
7	15545101	C	T	CDS	LOC_Os07g26860	Nonsyn	R	*
7	15685753	C	T	CDS	LOC_Os07g27070	Nonsyn	Q	*
7	15685954	C	T	CDS	LOC_Os07g27070	Nonsyn	Q	*
7	15690840	C	T	CDS	LOC_Os07g27070	Nonsyn	Q	*
7	15690842	A	G	CDS	LOC_Os07g27070	Nonsyn	Q	*
7	15741528	T	A	CDS	LOC_Os07g27140	Nonsyn	R	*
7	15759573	C	T	CDS	LOC_Os07g27170	Nonsyn	W	*
7	15759581	G	A	CDS	LOC_Os07g27170	Nonsyn	Q	*
7	15808681	C	T	CDS	LOC_Os07g27200	Nonsyn	Q	*
7	15808683	G	A	CDS	LOC_Os07g27200	Nonsyn	Q	*
7	15813750	T	A	CDS	LOC_Os07g27210	Nonsyn	K	*
7	15815649	G	A	CDS	LOC_Os07g27210	Nonsyn	Q	*
7	15819194	A	T	CDS	LOC_Os07g27220	Nonsyn	K	*
7	15819336	C	A	CDS	LOC_Os07g27220	Nonsyn	S	*
7	15821103	G	A	CDS	LOC_Os07g27230	Nonsyn	R	*
7	15978201	C	A	CDS	LOC_Os07g27420	Nonsyn	S	*
7	16112077	C	T	CDS	LOC_Os07g27590	Nonsyn	Q	*
7	16112377	T	A	CDS	LOC_Os07g27590	Nonsyn	Y	*
7	16170197	G	A	CDS	LOC_Os07g27720	Nonsyn	R	*
7	16170212	C	A	CDS	LOC_Os07g27720	Nonsyn	E	*
7	16280278	G	T	CDS	LOC_Os07g27900	Nonsyn	E	*
7	16326966	G	C	CDS	LOC_Os07g27980	Nonsyn	Y	*
7	16340887	C	G	CDS	LOC_Os07g28020	Nonsyn	S	*
7	16353451	G	C	CDS	LOC_Os07g28050	Nonsyn	Y	*
7	16372285	G	T	CDS	LOC_Os07g28070	Nonsyn	E	*
7	16372593	C	T	CDS	LOC_Os07g28070	Nonsyn	Q	*
7	16373046	G	A	CDS	LOC_Os07g28080	Nonsyn	W	*
7	16396618	G	A	CDS	LOC_Os07g28110	Nonsyn	W	*
7	16474013	G	A	CDS	LOC_Os07g28210	Nonsyn	Q	*
7	16476523	G	A	CDS	LOC_Os07g28210	Nonsyn	Q	*
7	16476994	G	A	CDS	LOC_Os07g28210	Nonsyn	Q	*
7	16478296	G	A	CDS	LOC_Os07g28210	Nonsyn	R	*
7	16909243	G	T	CDS	LOC_Os07g28870	Nonsyn	S	*
7	16989490	C	A	CDS	LOC_Os07g28960	Nonsyn	E	*
7	17006858	C	T	CDS	LOC_Os07g28980	Nonsyn	Q	*
7	17039577	G	A	CDS	LOC_Os07g29070	Nonsyn	Q	*
7	17039967	G	A	CDS	LOC_Os07g29070	Nonsyn	R	*
7	17048966	G	T	CDS	LOC_Os07g29100	Nonsyn	P	*
7	17048967	G	A	CDS	LOC_Os07g29100	Nonsyn	P	*
7	17349225	C	T	CDS	LOC_Os07g29550	Nonsyn	Q	*
7	17349414	A	T	CDS	LOC_Os07g29550	Nonsyn	R	*
7	17349652	G	A	CDS	LOC_Os07g29550	Nonsyn	W	*
7	17353533	C	T	CDS	LOC_Os07g29550	Nonsyn	Q	*
7	17369194	A	T	CDS	LOC_Os07g29570	Nonsyn	K	*
7	17505164	C	T	CDS	LOC_Os07g29770	Nonsyn	Q	*
7	17673835	G	A	CDS	LOC_Os07g30000	Nonsyn	Q	*
7	17683768	G	A	CDS	LOC_Os07g30010	Nonsyn	Q	*
7	17700766	C	T	CDS	LOC_Os07g30030	Nonsyn	Q	*
7	17705132	G	A	CDS	LOC_Os07g30040	Nonsyn	R	*
7	17735529	G	A	CDS	LOC_Os07g30070	Nonsyn	R	*
7	18440594	G	A	CDS	LOC_Os07g31160	Nonsyn	W	*
7	18440838	C	T	CDS	LOC_Os07g31160	Nonsyn	R	*
7	18442609	G	T	CDS	LOC_Os07g31160	Nonsyn	E	*
7	18447434	G	A	CDS	LOC_Os07g31170	Nonsyn	Q	*
7	18806714	A	T	CDS	LOC_Os07g31660	Nonsyn	Y	*
7	19027788	G	A	CDS	LOC_Os07g31990	Nonsyn	W	*
7	19095386	C	A	CDS	LOC_Os07g32150	Nonsyn	Y	*
7	19241350	C	T	CDS	LOC_Os07g32370	Nonsyn	W	*
7	19444997	C	T	CDS	LOC_Os07g32610	Nonsyn	W	*
7	19736934	G	T	CDS	LOC_Os07g33040	Nonsyn	E	*
7	19785191	C	T	CDS	LOC_Os07g33130	Nonsyn	Q	*
7	19786804	T	A	CDS	LOC_Os07g33130	Nonsyn	L	*
7	19974099	C	T	CDS	LOC_Os07g33410	Nonsyn	R	*
7	19991666	G	A	CDS	LOC_Os07g33450	Nonsyn	W	*
7	19991797	C	T	CDS	LOC_Os07g33450	Nonsyn	Q	*
7	19993891	G	A	CDS	LOC_Os07g33450	Nonsyn	W	*
7	20133350	G	A	CDS	LOC_Os07g33690	Nonsyn	R	*
7	20353233	C	T	CDS	LOC_Os07g34060	Nonsyn	Q	*
7	20389183	C	A	CDS	LOC_Os07g34100	Nonsyn	C	*
7	20391533	C	T	CDS	LOC_Os07g34100	Nonsyn	Q	*
7	20602907	G	T	CDS	LOC_Os07g34380	Nonsyn	Y	*
7	20682524	C	T	CDS	LOC_Os07g34510	Nonsyn	Q	*
7	20707387	G	A	CDS	LOC_Os07g34540	Nonsyn	Q	*
7	21099484	G	A	CDS	LOC_Os07g35250	Nonsyn	R	*
7	21263706	C	T	CDS	LOC_Os07g35530	Nonsyn	R	*
7	21282416	G	A	CDS	LOC_Os07g35560	Nonsyn	R	*
7	21345932	A	T	CDS	LOC_Os07g35640	Nonsyn	L	*
7	21671752	G	A	CDS	LOC_Os07g36250	Nonsyn	R	*
7	21713155	C	A	CDS	LOC_Os07g36300	Nonsyn	S	*
7	21713178	G	T	CDS	LOC_Os07g36300	Nonsyn	E	*
7	21998892	G	A	CDS	LOC_Os07g36720	Nonsyn	W	*
7	22097827	G	A	CDS	LOC_Os07g36900	Nonsyn	R	*
7	22102720	G	A	CDS	LOC_Os07g36910	Nonsyn	W	*
7	22102895	C	T	CDS	LOC_Os07g36910	Nonsyn	Q	*
7	22201475	C	T	CDS	LOC_Os07g37050	Nonsyn	Q	*
7	22583617	C	T	CDS	LOC_Os07g37670	Nonsyn	R	*
7	22583836	C	T	CDS	LOC_Os07g37670	Nonsyn	R	*
7	22584885	C	T	CDS	LOC_Os07g37670	Nonsyn	Q	*
7	22585278	C	T	CDS	LOC_Os07g37670	Nonsyn	Q	*
7	22587289	G	A	CDS	LOC_Os07g37670	Nonsyn	W	*
7	22740125	C	T	CDS	LOC_Os07g37900	Nonsyn	Q	*
7	22936860	C	T	CDS	LOC_Os07g38250	Nonsyn	Q	*
7	23104239	A	T	CDS	LOC_Os07g38450	Nonsyn	L	*
7	23922468	G	A	CDS	LOC_Os07g39890	Nonsyn	Q	*
7	23980776	C	T	CDS	LOC_Os07g39970	Nonsyn	R	*
7	24042011	G	A	CDS	LOC_Os07g40050	Nonsyn	W	*
7	24197338	G	A	CDS	LOC_Os07g40350	Nonsyn	W	*
7	24423336	C	T	CDS	LOC_Os07g40760	Nonsyn	R	*
7	24423456	C	T	CDS	LOC_Os07g40760	Nonsyn	R	*
7	24575725	G	T	CDS	LOC_Os07g41080	Nonsyn	S	*
7	24682519	C	T	CDS	LOC_Os07g41210	Nonsyn	W	*
7	24805858	C	A	CDS	LOC_Os07g41400	Nonsyn	Y	*
7	25129140	G	A	CDS	LOC_Os07g41970	Nonsyn	Q	*
7	25276765	C	T	CDS	LOC_Os07g42234	Nonsyn	Q	*
7	25276870	C	T	CDS	LOC_Os07g42234	Nonsyn	Q	*
7	25277439	C	T	CDS	LOC_Os07g42234	Nonsyn	R	*
7	25278190	C	T	CDS	LOC_Os07g42234	Nonsyn	R	*
7	25278508	G	T	CDS	LOC_Os07g42234	Nonsyn	E	*
7	25280552	C	T	CDS	LOC_Os07g42234	Nonsyn	Q	*
7	25425153	A	T	CDS	LOC_Os07g42470	Nonsyn	K	*
7	25457244	C	T	CDS	LOC_Os07g42540	Nonsyn	Q	*
7	25549234	G	A	CDS	LOC_Os07g42670	Nonsyn	W	*
7	25561668	G	A	CDS	LOC_Os07g42690	Nonsyn	Q	*
7	26134260	G	A	CDS	LOC_Os07g43650	Nonsyn	W	*
7	26202459	G	T	CDS	LOC_Os07g43790	Nonsyn	Y	*
7	26598793	G	A	CDS	LOC_Os07g44540	Nonsyn	Q	*
7	26881507	G	T	CDS	LOC_Os07g45050	Nonsyn	E	*
7	26881787	C	T	CDS	LOC_Os07g45050	Nonsyn	Q	*
7	27143561	G	A	CDS	LOC_Os07g45490	Nonsyn	W	*
7	27188256	C	T	CDS	LOC_Os07g45560	Nonsyn	R	*
7	27239775	C	T	CDS	LOC_Os07g45620	Nonsyn	L	*
7	27239776	T	A	CDS	LOC_Os07g45620	Nonsyn	L	*
7	27488069	C	T	CDS	LOC_Os07g46060	Nonsyn	Q	*
7	27488071	A	G	CDS	LOC_Os07g46060	Nonsyn	Q	*
7	27880013	G	A	CDS	LOC_Os07g46650	Nonsyn	Q	*
7	27982739	C	T	CDS	LOC_Os07g46810	Nonsyn	Q	*
7	28092247	G	T	CDS	LOC_Os07g47010	Nonsyn	C	*
7	28549856	C	T	CDS	LOC_Os07g47810	Nonsyn	W	*
7	28592479	G	T	CDS	LOC_Os07g47860	Nonsyn	C	*
7	28599174	C	T	CDS	LOC_Os07g47870	Nonsyn	Q	*
7	28622647	G	A	CDS	LOC_Os07g47920	Nonsyn	Q	*
7	28623711	G	A	CDS	LOC_Os07g47920	Nonsyn	Q	*
7	28665234	G	A	CDS	LOC_Os07g48000	Nonsyn	R	*
7	29090049	G	A	CDS	LOC_Os07g48590	Nonsyn	W	*
7	29376426	G	T	CDS	LOC_Os07g49070	Nonsyn	G	*
7	29604488	C	T	CDS	LOC_Os07g49430	Nonsyn	Q	*
7	29607269	G	A	CDS	LOC_Os07g49440	Nonsyn	Q	*
7	29643531	G	A	CDS	LOC_Os07g49490	Nonsyn	W	*

## Sheet: Chr8
Chromosome	Ref. position	Ref. Nucleotide	Variation Nucleotide	Region	Type of Variation	Locus Name	Ref. amino acid codon	STOP
8	309742	C	T	CDS	LOC_Os08g01510	Nonsyn	R	*
8	342540	T	A	CDS	LOC_Os08g01580	Nonsyn	L	*
8	637025	C	T	CDS	LOC_Os08g02000	Nonsyn	Q	*
8	734582	T	A	CDS	LOC_Os08g02160	Nonsyn	L	*
8	1106792	G	A	CDS	LOC_Os08g02660	Nonsyn	Q	*
8	1132720	G	T	CDS	LOC_Os08g02710	Nonsyn	Y	*
8	1149840	C	A	CDS	LOC_Os08g02730	Nonsyn	S	*
8	1470231	C	T	CDS	LOC_Os08g03180	Nonsyn	Q	*
8	1483861	G	A	CDS	LOC_Os08g03200	Nonsyn	Q	*
8	1496268	G	A	CDS	LOC_Os08g03220	Nonsyn	Q	*
8	1676126	C	T	CDS	LOC_Os08g03579	Nonsyn	Q	*
8	1783060	T	C	CDS	LOC_Os08g03750	Nonsyn	Q	*
8	1783062	G	A	CDS	LOC_Os08g03750	Nonsyn	Q	*
8	1796471	G	A	CDS	LOC_Os08g03780	Nonsyn	W	*
8	1855764	C	A	CDS	LOC_Os08g03890	Nonsyn	E	*
8	1972848	A	T	CDS	LOC_Os08g04060	Nonsyn	K	*
8	2205123	G	A	CDS	LOC_Os08g04490	Nonsyn	W	*
8	2713927	C	T	CDS	LOC_Os08g05210	Nonsyn	R	*
8	2932843	G	A	CDS	LOC_Os08g05500	Nonsyn	Q	*
8	4021767	G	A	CDS	LOC_Os08g07210	Nonsyn	Q	*
8	4138962	G	A	CDS	LOC_Os08g07380	Nonsyn	R	*
8	4491954	C	T	CDS	LOC_Os08g07950	Nonsyn	Q	*
8	4728904	G	A	CDS	LOC_Os08g08260	Nonsyn	R	*
8	4849466	G	T	CDS	LOC_Os08g08420	Nonsyn	S	*
8	4906892	C	T	CDS	LOC_Os08g08510	Nonsyn	Q	*
8	5016135	C	T	CDS	LOC_Os08g08660	Nonsyn	W	*
8	5069067	G	A	CDS	LOC_Os08g08740	Nonsyn	Q	*
8	5624107	G	A	CDS	LOC_Os08g09730	Nonsyn	W	*
8	5685069	G	A	CDS	LOC_Os08g09840	Nonsyn	Q	*
8	5700267	G	A	CDS	LOC_Os08g09880	Nonsyn	R	*
8	5895421	C	T	CDS	LOC_Os08g10160	Nonsyn	R	*
8	5902632	G	A	CDS	LOC_Os08g10180	Nonsyn	Q	*
8	6192643	C	T	CDS	LOC_Os08g10540	Nonsyn	W	*
8	6575216	C	T	CDS	LOC_Os08g11190	Nonsyn	Q	*
8	6579275	G	A	CDS	LOC_Os08g11200	Nonsyn	Q	*
8	7144987	C	T	CDS	LOC_Os08g12130	Nonsyn	Q	*
8	7147074	C	T	CDS	LOC_Os08g12130	Nonsyn	Q	*
8	7228076	G	A	CDS	LOC_Os08g12280	Nonsyn	Q	*
8	7330739	C	T	CDS	LOC_Os08g12420	Nonsyn	Q	*
8	7330740	A	G	CDS	LOC_Os08g12420	Nonsyn	Q	*
8	7330865	C	T	CDS	LOC_Os08g12420	Nonsyn	R	*
8	7441526	G	A	CDS	LOC_Os08g12570	Nonsyn	Q	*
8	7444445	G	A	CDS	LOC_Os08g12580	Nonsyn	Q	*
8	7481402	G	A	CDS	LOC_Os08g12650	Nonsyn	Q	*
8	7481446	C	T	CDS	LOC_Os08g12650	Nonsyn	W	*
8	7486037	C	G	CDS	LOC_Os08g12660	Nonsyn	S	*
8	7486881	G	T	CDS	LOC_Os08g12660	Nonsyn	E	*
8	7673883	G	A	CDS	LOC_Os08g12900	Nonsyn	W	*
8	7766357	G	T	CDS	LOC_Os08g13080	Nonsyn	S	*
8	7829876	G	A	CDS	LOC_Os08g13170	Nonsyn	R	*
8	7880207	G	A	CDS	LOC_Os08g13250	Nonsyn	Q	*
8	7908299	C	T	CDS	LOC_Os08g13310	Nonsyn	W	*
8	7976616	C	T	CDS	LOC_Os08g13410	Nonsyn	R	*
8	7976618	T	A	CDS	LOC_Os08g13410	Nonsyn	R	*
8	8023311	C	T	CDS	LOC_Os08g13480	Nonsyn	R	*
8	8036403	G	A	CDS	LOC_Os08g13510	Nonsyn	Q	*
8	8047248	C	T	CDS	LOC_Os08g13530	Nonsyn	W	*
8	8052005	C	T	CDS	LOC_Os08g13540	Nonsyn	P	*
8	8052006	C	A	CDS	LOC_Os08g13540	Nonsyn	P	*
8	8106558	A	T	CDS	LOC_Os08g13630	Nonsyn	R	*
8	8120293	C	T	CDS	LOC_Os08g13650	Nonsyn	R	*
8	8147855	G	A	CDS	LOC_Os08g13680	Nonsyn	Q	*
8	8563339	G	T	CDS	LOC_Os08g14290	Nonsyn	G	*
8	8810359	A	T	CDS	LOC_Os08g14650	Nonsyn	K	*
8	8862887	G	A	CDS	LOC_Os08g14730	Nonsyn	Q	*
8	8866767	C	T	CDS	LOC_Os08g14730	Nonsyn	W	*
8	8889355	G	A	CDS	LOC_Os08g14780	Nonsyn	W	*
8	9213724	C	T	CDS	LOC_Os08g15220	Nonsyn	Q	*
8	9214815	G	A	CDS	LOC_Os08g15220	Nonsyn	W	*
8	9216026	C	T	CDS	LOC_Os08g15220	Nonsyn	Q	*
8	9216492	G	A	CDS	LOC_Os08g15220	Nonsyn	W	*
8	9306452	G	A	CDS	LOC_Os08g15300	Nonsyn	R	*
8	9314141	G	A	CDS	LOC_Os08g15320	Nonsyn	R	*
8	9359142	C	T	CDS	LOC_Os08g15360	Nonsyn	R	*
8	9375816	C	T	CDS	LOC_Os08g15410	Nonsyn	W	*
8	9518090	C	T	CDS	LOC_Os08g15670	Nonsyn	W	*
8	9526270	C	T	CDS	LOC_Os08g15690	Nonsyn	Q	*
8	9527485	C	T	CDS	LOC_Os08g15690	Nonsyn	Q	*
8	9544878	C	T	CDS	LOC_Os08g15720	Nonsyn	W	*
8	9752746	G	A	CDS	LOC_Os08g16000	Nonsyn	Q	*
8	9891397	C	A	CDS	LOC_Os08g16230	Nonsyn	S	*
8	9904239	G	A	CDS	LOC_Os08g16240	Nonsyn	Q	*
8	9904323	G	A	CDS	LOC_Os08g16240	Nonsyn	Q	*
8	9905053	G	A	CDS	LOC_Os08g16240	Nonsyn	Q	*
8	9969878	G	A	CDS	LOC_Os08g16340	Nonsyn	Q	*
8	10079318	T	G	CDS	LOC_Os08g16460	Nonsyn	L	*
8	10109115	G	A	CDS	LOC_Os08g16490	Nonsyn	Q	*
8	10110651	C	T	CDS	LOC_Os08g16500	Nonsyn	Q	*
8	10126024	A	C	CDS	LOC_Os08g16540	Nonsyn	H	*
8	10126026	G	A	CDS	LOC_Os08g16540	Nonsyn	H	*
8	10205450	G	T	CDS	LOC_Os08g16680	Nonsyn	S	*
8	10205475	G	A	CDS	LOC_Os08g16680	Nonsyn	Q	*
8	10234163	C	A	CDS	LOC_Os08g16740	Nonsyn	C	*
8	10234390	G	T	CDS	LOC_Os08g16740	Nonsyn	E	*
8	10301600	C	T	CDS	LOC_Os08g16850	Nonsyn	R	*
8	10325975	G	A	CDS	LOC_Os08g16870	Nonsyn	R	*
8	10399240	G	A	CDS	LOC_Os08g16980	Nonsyn	Q	*
8	10466264	G	T	CDS	LOC_Os08g17100	Nonsyn	G	*
8	10544963	C	T	CDS	LOC_Os08g17210	Nonsyn	W	*
8	10615316	G	A	CDS	LOC_Os08g17360	Nonsyn	R	*
8	10743550	G	A	CDS	LOC_Os08g17560	Nonsyn	Q	*
8	10745080	G	T	CDS	LOC_Os08g17570	Nonsyn	S	*
8	10777100	C	T	CDS	LOC_Os08g17630	Nonsyn	Q	*
8	10796018	A	C	CDS	LOC_Os08g17650	Nonsyn	L	*
8	10796049	G	A	CDS	LOC_Os08g17650	Nonsyn	Q	*
8	10875948	G	A	CDS	LOC_Os08g17760	Nonsyn	Q	*
8	10988544	C	T	CDS	LOC_Os08g17910	Nonsyn	Q	*
8	11078446	C	T	CDS	LOC_Os08g18079	Nonsyn	Q	*
8	11148090	G	A	CDS	LOC_Os08g18180	Nonsyn	W	*
8	11267768	C	T	CDS	LOC_Os08g18890	Nonsyn	R	*
8	11271406	C	T	CDS	LOC_Os08g18910	Nonsyn	W	*
8	11389452	G	T	CDS	LOC_Os08g19080	Nonsyn	E	*
8	11441752	C	G	CDS	LOC_Os08g19130	Nonsyn	Y	*
8	11470468	C	T	CDS	LOC_Os08g19180	Nonsyn	Q	*
8	11504796	G	A	CDS	LOC_Os08g19230	Nonsyn	W	*
8	11510855	G	A	CDS	LOC_Os08g19240	Nonsyn	Q	*
8	11528230	G	C	CDS	LOC_Os08g19270	Nonsyn	S	*
8	11614081	C	T	CDS	LOC_Os08g19440	Nonsyn	Q	*
8	11803068	C	T	CDS	LOC_Os08g19710	Nonsyn	Q	*
8	11812026	G	A	CDS	LOC_Os08g19730	Nonsyn	Q	*
8	11812422	G	A	CDS	LOC_Os08g19730	Nonsyn	Q	*
8	11817037	G	A	CDS	LOC_Os08g19740	Nonsyn	Q	*
8	11855642	C	T	CDS	LOC_Os08g19800	Nonsyn	W	*
8	11861416	G	A	CDS	LOC_Os08g19820	Nonsyn	R	*
8	11902340	G	A	CDS	LOC_Os08g19860	Nonsyn	W	*
8	11904595	C	T	CDS	LOC_Os08g19870	Nonsyn	W	*
8	11904884	C	T	CDS	LOC_Os08g19870	Nonsyn	W	*
8	11946473	G	A	CDS	LOC_Os08g19960	Nonsyn	Q	*
8	11953454	C	T	CDS	LOC_Os08g19970	Nonsyn	Q	*
8	11972091	G	A	CDS	LOC_Os08g19990	Nonsyn	W	*
8	11981330	G	T	CDS	LOC_Os08g20000	Nonsyn	E	*
8	11983810	C	T	CDS	LOC_Os08g20010	Nonsyn	Q	*
8	12028151	T	A	CDS	LOC_Os08g20060	Nonsyn	R	*
8	12057326	G	A	CDS	LOC_Os08g20110	Nonsyn	W	*
8	12106092	C	A	CDS	LOC_Os08g20180	Nonsyn	G	*
8	12108153	G	A	CDS	LOC_Os08g20180	Nonsyn	R	*
8	12432927	C	T	CDS	LOC_Os08g20690	Nonsyn	Q	*
8	12435714	C	T	CDS	LOC_Os08g20690	Nonsyn	R	*
8	12453320	G	A	CDS	LOC_Os08g20720	Nonsyn	Q	*
8	12562403	C	T	CDS	LOC_Os08g20982	Nonsyn	W	*
8	12566192	C	T	CDS	LOC_Os08g21000	Nonsyn	R	*
8	12593764	G	T	CDS	LOC_Os08g21060	Nonsyn	G	*
8	12699837	C	A	CDS	LOC_Os08g21280	Nonsyn	E	*
8	12761452	G	A	CDS	LOC_Os08g21390	Nonsyn	W	*
8	12780431	G	A	CDS	LOC_Os08g21434	Nonsyn	W	*
8	12790314	G	T	CDS	LOC_Os08g21460	Nonsyn	G	*
8	12902378	G	A	CDS	LOC_Os08g21654	Nonsyn	Q	*
8	13023762	C	T	CDS	LOC_Os08g21740	Nonsyn	Q	*
8	13046526	C	A	CDS	LOC_Os08g21790	Nonsyn	S	*
8	13048444	G	A	CDS	LOC_Os08g21800	Nonsyn	R	*
8	13379262	C	T	CDS	LOC_Os08g22180	Nonsyn	Q	*
8	13381038	A	T	CDS	LOC_Os08g22180	Nonsyn	K	*
8	13450562	C	T	CDS	LOC_Os08g22310	Nonsyn	Q	*
8	13498799	C	T	CDS	LOC_Os08g22380	Nonsyn	R	*
8	13561045	C	T	CDS	LOC_Os08g22510	Nonsyn	W	*
8	13568170	C	T	CDS	LOC_Os08g22520	Nonsyn	Q	*
8	13568179	G	T	CDS	LOC_Os08g22520	Nonsyn	G	*
8	13588858	C	T	CDS	LOC_Os08g22570	Nonsyn	W	*
8	13618329	G	A	CDS	LOC_Os08g22640	Nonsyn	R	*
8	13625300	C	T	CDS	LOC_Os08g22650	Nonsyn	Q	*
8	13628932	C	T	CDS	LOC_Os08g22650	Nonsyn	Q	*
8	13635155	C	A	CDS	LOC_Os08g22660	Nonsyn	E	*
8	13705644	C	G	CDS	LOC_Os08g22790	Nonsyn	Y	*
8	13827113	G	A	CDS	LOC_Os08g22990	Nonsyn	Q	*
8	13827140	G	A	CDS	LOC_Os08g22990	Nonsyn	Q	*
8	14037147	G	A	CDS	LOC_Os08g23250	Nonsyn	Q	*
8	14049637	C	T	CDS	LOC_Os08g23280	Nonsyn	Q	*
8	14050085	T	A	CDS	LOC_Os08g23280	Nonsyn	L	*
8	14100617	G	A	CDS	LOC_Os08g23350	Nonsyn	R	*
8	14196840	G	A	CDS	LOC_Os08g23450	Nonsyn	Q	*
8	14223372	C	G	CDS	LOC_Os08g23490	Nonsyn	S	*
8	14234713	G	A	CDS	LOC_Os08g23510	Nonsyn	Q	*
8	14235531	C	T	CDS	LOC_Os08g23510	Nonsyn	W	*
8	14316848	C	T	CDS	LOC_Os08g23654	Nonsyn	Q	*
8	14367548	G	A	CDS	LOC_Os08g23750	Nonsyn	Q	*
8	14513771	C	T	CDS	LOC_Os08g23990	Nonsyn	Q	*
8	14545553	C	T	CDS	LOC_Os08g24060	Nonsyn	Q	*
8	14568939	C	T	CDS	LOC_Os08g24120	Nonsyn	Q	*
8	14687353	G	A	CDS	LOC_Os08g24330	Nonsyn	Q	*
8	14794512	C	T	CDS	LOC_Os08g24490	Nonsyn	W	*
8	14797959	C	T	CDS	LOC_Os08g24500	Nonsyn	W	*
8	15020672	G	C	CDS	LOC_Os08g24830	Nonsyn	Y	*
8	15200594	C	T	CDS	LOC_Os08g25050	Nonsyn	W	*
8	15322410	C	T	CDS	LOC_Os08g25220	Nonsyn	R	*
8	15324074	C	T	CDS	LOC_Os08g25220	Nonsyn	Q	*
8	15576885	G	A	CDS	LOC_Os08g25600	Nonsyn	W	*
8	15603620	C	T	CDS	LOC_Os08g25640	Nonsyn	W	*
8	15604767	G	A	CDS	LOC_Os08g25640	Nonsyn	Q	*
8	15688525	C	T	CDS	LOC_Os08g25770	Nonsyn	Q	*
8	15793659	G	A	CDS	LOC_Os08g25960	Nonsyn	Q	*
8	15807320	C	T	CDS	LOC_Os08g25980	Nonsyn	W	*
8	16186786	G	A	CDS	LOC_Os08g26610	Nonsyn	R	*
8	16186825	G	A	CDS	LOC_Os08g26610	Nonsyn	R	*
8	16190733	A	T	CDS	LOC_Os08g26620	Nonsyn	L	*
8	16253280	G	A	CDS	LOC_Os08g26720	Nonsyn	W	*
8	16274970	G	T	CDS	LOC_Os08g26770	Nonsyn	E	*
8	16337629	C	T	CDS	LOC_Os08g26860	Nonsyn	Q	*
8	16632368	A	T	CDS	LOC_Os08g27240	Nonsyn	K	*
8	16780260	C	T	CDS	LOC_Os08g27490	Nonsyn	W	*
8	16822172	C	T	CDS	LOC_Os08g27590	Nonsyn	Q	*
8	16908829	G	T	CDS	LOC_Os08g27740	Nonsyn	G	*
8	17028169	G	A	CDS	LOC_Os08g27940	Nonsyn	R	*
8	17064234	C	A	CDS	LOC_Os08g28010	Nonsyn	C	*
8	17105357	C	A	CDS	LOC_Os08g28060	Nonsyn	E	*
8	17130169	G	A	CDS	LOC_Os08g28080	Nonsyn	Q	*
8	17146018	G	A	CDS	LOC_Os08g28100	Nonsyn	Q	*
8	17168468	G	T	CDS	LOC_Os08g28130	Nonsyn	E	*
8	17231166	A	T	CDS	LOC_Os08g28240	Nonsyn	L	*
8	17312719	T	A	CDS	LOC_Os08g28380	Nonsyn	C	*
8	17314360	G	A	CDS	LOC_Os08g28390	Nonsyn	Q	*
8	17345465	A	T	CDS	LOC_Os08g28410	Nonsyn	L	*
8	17439797	G	A	CDS	LOC_Os08g28560	Nonsyn	Q	*
8	17460106	G	A	CDS	LOC_Os08g28590	Nonsyn	W	*
8	17461311	C	T	CDS	LOC_Os08g28590	Nonsyn	R	*
8	17594798	A	T	CDS	LOC_Os08g28760	Nonsyn	K	*
8	17687364	C	T	CDS	LOC_Os08g28930	Nonsyn	R	*
8	17692198	C	T	CDS	LOC_Os08g28930	Nonsyn	Q	*
8	17841946	G	A	CDS	LOC_Os08g29140	Nonsyn	Q	*
8	17924435	C	T	CDS	LOC_Os08g29230	Nonsyn	Q	*
8	17925975	G	A	CDS	LOC_Os08g29240	Nonsyn	W	*
8	17928303	C	T	CDS	LOC_Os08g29240	Nonsyn	Q	*
8	17985121	G	A	CDS	LOC_Os08g29310	Nonsyn	R	*
8	17985831	G	A	CDS	LOC_Os08g29310	Nonsyn	Q	*
8	18011172	C	T	CDS	LOC_Os08g29360	Nonsyn	Q	*
8	18036664	G	A	CDS	LOC_Os08g29420	Nonsyn	R	*
8	18043286	T	C	CDS	LOC_Os08g29430	Nonsyn	S	*
8	18043287	G	T	CDS	LOC_Os08g29430	Nonsyn	S	*
8	18046239	G	A	CDS	LOC_Os08g29430	Nonsyn	Q	*
8	18117639	G	A	CDS	LOC_Os08g29550	Nonsyn	Q	*
8	19249861	C	A	CDS	LOC_Os08g31150	Nonsyn	E	*
8	19254621	G	A	CDS	LOC_Os08g31150	Nonsyn	R	*
8	19281055	G	A	CDS	LOC_Os08g31190	Nonsyn	Q	*
8	19371745	T	A	CDS	LOC_Os08g31320	Nonsyn	L	*
8	19396433	A	C	CDS	LOC_Os08g31370	Nonsyn	Y	*
8	19396666	G	A	CDS	LOC_Os08g31370	Nonsyn	Q	*
8	19556247	C	A	CDS	LOC_Os08g31600	Nonsyn	S	*
8	19575675	G	T	CDS	LOC_Os08g31620	Nonsyn	E	*
8	19716832	G	A	CDS	LOC_Os08g31800	Nonsyn	R	*
8	19775690	G	A	CDS	LOC_Os08g31910	Nonsyn	R	*
8	20032353	C	A	CDS	LOC_Os08g32350	Nonsyn	S	*
8	20039575	C	T	CDS	LOC_Os08g32360	Nonsyn	Q	*
8	20165190	G	T	CDS	LOC_Os08g32560	Nonsyn	E	*
8	20480781	C	T	CDS	LOC_Os08g33010	Nonsyn	W	*
8	20637655	G	A	CDS	LOC_Os08g33170	Nonsyn	Q	*
8	20637751	G	A	CDS	LOC_Os08g33170	Nonsyn	Q	*
8	20716802	G	A	CDS	LOC_Os08g33250	Nonsyn	R	*
8	20926613	G	A	CDS	LOC_Os08g33520	Nonsyn	Q	*
8	20967345	C	T	CDS	LOC_Os08g33580	Nonsyn	Q	*
8	21424893	G	T	CDS	LOC_Os08g34180	Nonsyn	S	*
8	21608177	C	T	CDS	LOC_Os08g34420	Nonsyn	Q	*
8	21647838	C	T	CDS	LOC_Os08g34500	Nonsyn	Q	*
8	21665568	C	A	CDS	LOC_Os08g34520	Nonsyn	E	*
8	21706483	T	G	CDS	LOC_Os08g34560	Nonsyn	L	*
8	21798095	G	A	CDS	LOC_Os08g34690	Nonsyn	Q	*
8	21929107	G	C	CDS	LOC_Os08g34850	Nonsyn	S	*
8	21974077	C	A	CDS	LOC_Os08g34895	Nonsyn	E	*
8	22148025	C	T	CDS	LOC_Os08g35130	Nonsyn	Q	*
8	22270093	C	T	CDS	LOC_Os08g35290	Nonsyn	W	*
8	22335702	C	T	CDS	LOC_Os08g35440	Nonsyn	Q	*
8	22389395	G	A	CDS	LOC_Os08g35520	Nonsyn	R	*
8	22599836	G	A	CDS	LOC_Os08g35840	Nonsyn	R	*
8	22636828	G	A	CDS	LOC_Os08g35880	Nonsyn	R	*
8	22654744	C	T	CDS	LOC_Os08g35920	Nonsyn	Q	*
8	22764869	C	A	CDS	LOC_Os08g36130	Nonsyn	E	*
8	22765835	C	A	CDS	LOC_Os08g36130	Nonsyn	E	*
8	22921483	C	T	CDS	LOC_Os08g36370	Nonsyn	Q	*
8	23039821	C	A	CDS	LOC_Os08g36490	Nonsyn	S	*
8	23059572	T	G	CDS	LOC_Os08g36510	Nonsyn	Y	*
8	23207529	A	T	CDS	LOC_Os08g36750	Nonsyn	R	*
8	23264241	C	T	CDS	LOC_Os08g36830	Nonsyn	Q	*
8	23479345	G	A	CDS	LOC_Os08g37160	Nonsyn	W	*
8	23482026	G	T	CDS	LOC_Os08g37170	Nonsyn	E	*
8	25036894	A	T	CDS	LOC_Os08g39570	Nonsyn	K	*
8	25113639	C	T	CDS	LOC_Os08g39670	Nonsyn	R	*
8	25170482	C	T	CDS	LOC_Os08g39750	Nonsyn	Q	*
8	25170484	A	G	CDS	LOC_Os08g39750	Nonsyn	Q	*
8	25964913	C	A	CDS	LOC_Os08g41070	Nonsyn	E	*
8	26013562	C	A	CDS	LOC_Os08g41170	Nonsyn	E	*
8	26037106	G	A	CDS	LOC_Os08g41230	Nonsyn	R	*
8	26125117	G	A	CDS	LOC_Os08g41350	Nonsyn	W	*
8	26193012	C	A	CDS	LOC_Os08g41470	Nonsyn	E	*
8	26299391	C	A	CDS	LOC_Os08g41630	Nonsyn	E	*
8	26509941	G	A	CDS	LOC_Os08g41950	Nonsyn	W	*
8	26870009	C	T	CDS	LOC_Os08g42520	Nonsyn	Q	*
8	27131492	A	T	CDS	LOC_Os08g42930	Nonsyn	K	*
8	28103279	C	T	CDS	LOC_Os08g44720	Nonsyn	W	*

## Sheet: Chr9
Chromosome	Ref. position	Ref. Nucleotide	Variation Nucleotide	Region	Type of Variation	Locus Name	Ref. amino acid codon	STOP
9	693552	G	A	CDS	LOC_Os09g02000	Nonsyn	Q	*
9	732907	C	A	CDS	LOC_Os09g02030	Nonsyn	G	*
9	734530	G	T	CDS	LOC_Os09g02030	Nonsyn	S	*
9	747481	G	A	CDS	LOC_Os09g02050	Nonsyn	Q	*
9	759480	C	T	CDS	LOC_Os09g02070	Nonsyn	R	*
9	798330	C	T	CDS	LOC_Os09g02120	Nonsyn	Q	*
9	798332	G	A	CDS	LOC_Os09g02120	Nonsyn	Q	*
9	866562	C	T	CDS	LOC_Os09g02190	Nonsyn	W	*
9	867193	G	A	CDS	LOC_Os09g02190	Nonsyn	Q	*
9	867546	G	A	CDS	LOC_Os09g02190	Nonsyn	Q	*
9	1019229	C	T	CDS	LOC_Os09g02460	Nonsyn	W	*
9	1355272	T	A	CDS	LOC_Os09g02890	Nonsyn	K	*
9	1484786	G	A	CDS	LOC_Os09g03110	Nonsyn	Q	*
9	1555396	C	T	CDS	LOC_Os09g03220	Nonsyn	R	*
9	1560062	C	T	CDS	LOC_Os09g03230	Nonsyn	R	*
9	1562633	C	T	CDS	LOC_Os09g03240	Nonsyn	R	*
9	1568378	C	T	CDS	LOC_Os09g03260	Nonsyn	R	*
9	1568478	G	A	CDS	LOC_Os09g03260	Nonsyn	W	*
9	1568855	C	T	CDS	LOC_Os09g03260	Nonsyn	R	*
9	1570898	C	T	CDS	LOC_Os09g03270	Nonsyn	W	*
9	1594361	G	A	CDS	LOC_Os09g03300	Nonsyn	W	*
9	1599761	C	T	CDS	LOC_Os09g03300	Nonsyn	Q	*
9	1705413	C	T	CDS	LOC_Os09g03460	Nonsyn	Q	*
9	1707340	C	T	CDS	LOC_Os09g03470	Nonsyn	Q	*
9	1710727	C	T	CDS	LOC_Os09g03470	Nonsyn	Q	*
9	1834006	G	T	CDS	LOC_Os09g03650	Nonsyn	E	*
9	1836869	C	T	CDS	LOC_Os09g03650	Nonsyn	R	*
9	1838221	C	A	CDS	LOC_Os09g03650	Nonsyn	Y	*
9	1838463	C	A	CDS	LOC_Os09g03650	Nonsyn	Y	*
9	1838727	C	G	CDS	LOC_Os09g03650	Nonsyn	Y	*
9	1838770	C	T	CDS	LOC_Os09g03650	Nonsyn	Q	*
9	1840943	A	T	CDS	LOC_Os09g03660	Nonsyn	L	*
9	1840944	G	A	CDS	LOC_Os09g03660	Nonsyn	L	*
9	1964052	C	T	CDS	LOC_Os09g03870	Nonsyn	Q	*
9	2000838	G	A	CDS	LOC_Os09g03910	Nonsyn	R	*
9	2000952	G	A	CDS	LOC_Os09g03910	Nonsyn	Q	*
9	2045708	C	T	CDS	LOC_Os09g03980	Nonsyn	Q	*
9	2070634	C	A	CDS	LOC_Os09g04030	Nonsyn	C	*
9	2070657	C	G	CDS	LOC_Os09g04030	Nonsyn	S	*
9	2229691	G	A	CDS	LOC_Os09g04220	Nonsyn	W	*
9	2251661	C	T	CDS	LOC_Os09g04260	Nonsyn	Q	*
9	2261005	C	T	CDS	LOC_Os09g04260	Nonsyn	Q	*
9	2261149	C	T	CDS	LOC_Os09g04260	Nonsyn	Q	*
9	2276884	A	T	CDS	LOC_Os09g04280	Nonsyn	L	*
9	2313649	G	A	CDS	LOC_Os09g04370	Nonsyn	R	*
9	2343433	G	A	CDS	LOC_Os09g04420	Nonsyn	R	*
9	2539848	G	A	CDS	LOC_Os09g04770	Nonsyn	Q	*
9	2569349	C	T	CDS	LOC_Os09g04820	Nonsyn	Q	*
9	2579251	G	A	CDS	LOC_Os09g04840	Nonsyn	Q	*
9	2581535	C	T	CDS	LOC_Os09g04850	Nonsyn	W	*
9	2664406	G	T	CDS	LOC_Os09g04960	Nonsyn	G	*
9	2743670	C	A	CDS	LOC_Os09g05110	Nonsyn	E	*
9	2877367	C	T	CDS	LOC_Os09g06140	Nonsyn	Q	*
9	2940413	G	A	CDS	LOC_Os09g06260	Nonsyn	R	*
9	2941226	G	A	CDS	LOC_Os09g06260	Nonsyn	Q	*
9	2945586	G	C	CDS	LOC_Os09g06270	Nonsyn	S	*
9	3023218	C	A	CDS	LOC_Os09g06420	Nonsyn	C	*
9	3110175	G	A	CDS	LOC_Os09g06540	Nonsyn	W	*
9	3110603	C	T	CDS	LOC_Os09g06540	Nonsyn	Q	*
9	3129344	G	A	CDS	LOC_Os09g06580	Nonsyn	W	*
9	3135942	G	T	CDS	LOC_Os09g06600	Nonsyn	C	*
9	3136457	C	T	CDS	LOC_Os09g06610	Nonsyn	W	*
9	3187588	G	A	CDS	LOC_Os09g06700	Nonsyn	Q	*
9	3267774	G	A	CDS	LOC_Os09g06830	Nonsyn	Q	*
9	3396466	C	G	CDS	LOC_Os09g07000	Nonsyn	S	*
9	3399284	C	T	CDS	LOC_Os09g07010	Nonsyn	W	*
9	3420667	T	G	CDS	LOC_Os09g07060	Nonsyn	Y	*
9	3422252	C	A	CDS	LOC_Os09g07060	Nonsyn	C	*
9	3438539	G	A	CDS	LOC_Os09g07080	Nonsyn	Q	*
9	3442077	C	T	CDS	LOC_Os09g07090	Nonsyn	Q	*
9	3519050	C	T	CDS	LOC_Os09g07180	Nonsyn	W	*
9	3519556	G	A	CDS	LOC_Os09g07180	Nonsyn	Q	*
9	3526447	T	A	CDS	LOC_Os09g07200	Nonsyn	R	*
9	3558828	C	T	CDS	LOC_Os09g07250	Nonsyn	Q	*
9	3713093	G	T	CDS	LOC_Os09g07430	Nonsyn	E	*
9	3713830	G	A	CDS	LOC_Os09g07430	Nonsyn	W	*
9	3816701	C	A	CDS	LOC_Os09g07610	Nonsyn	C	*
9	3873447	G	T	CDS	LOC_Os09g07680	Nonsyn	G	*
9	3878545	C	A	CDS	LOC_Os09g07690	Nonsyn	E	*
9	4037732	C	A	CDS	LOC_Os09g07910	Nonsyn	G	*
9	4118874	A	T	CDS	LOC_Os09g08000	Nonsyn	C	*
9	4212463	C	T	CDS	LOC_Os09g08140	Nonsyn	Q	*
9	4240803	G	A	CDS	LOC_Os09g08180	Nonsyn	R	*
9	4245152	G	A	CDS	LOC_Os09g08180	Nonsyn	R	*
9	4263370	C	T	CDS	LOC_Os09g08224	Nonsyn	Q	*
9	4264327	C	T	CDS	LOC_Os09g08224	Nonsyn	Q	*
9	4265800	C	T	CDS	LOC_Os09g08224	Nonsyn	Q	*
9	4267553	C	T	CDS	LOC_Os09g08224	Nonsyn	R	*
9	4267592	C	T	CDS	LOC_Os09g08224	Nonsyn	R	*
9	4268778	G	A	CDS	LOC_Os09g08240	Nonsyn	Q	*
9	4270514	C	T	CDS	LOC_Os09g08240	Nonsyn	R	*
9	4270515	G	A	CDS	LOC_Os09g08240	Nonsyn	R	*
9	4286900	G	A	CDS	LOC_Os09g08290	Nonsyn	Q	*
9	4295472	G	T	CDS	LOC_Os09g08310	Nonsyn	E	*
9	4310927	C	T	CDS	LOC_Os09g08340	Nonsyn	R	*
9	4313877	C	T	CDS	LOC_Os09g08340	Nonsyn	R	*
9	4314180	C	T	CDS	LOC_Os09g08340	Nonsyn	Q	*
9	4418059	C	T	CDS	LOC_Os09g08464	Nonsyn	R	*
9	4420578	G	A	CDS	LOC_Os09g08470	Nonsyn	Q	*
9	4455031	G	T	CDS	LOC_Os09g08540	Nonsyn	G	*
9	4457235	G	T	CDS	LOC_Os09g08540	Nonsyn	E	*
9	4480492	C	T	CDS	LOC_Os09g08590	Nonsyn	Q	*
9	4603671	C	T	CDS	LOC_Os09g08730	Nonsyn	W	*
9	4625256	C	G	CDS	LOC_Os09g08770	Nonsyn	S	*
9	4651170	C	T	CDS	LOC_Os09g08820	Nonsyn	Q	*
9	5087941	G	T	CDS	LOC_Os09g09450	Nonsyn	C	*
9	5152592	G	C	CDS	LOC_Os09g09540	Nonsyn	Y	*
9	5167549	G	A	CDS	LOC_Os09g09580	Nonsyn	Q	*
9	5191438	G	A	CDS	LOC_Os09g09640	Nonsyn	W	*
9	5191903	C	T	CDS	LOC_Os09g09640	Nonsyn	R	*
9	5268037	G	T	CDS	LOC_Os09g09730	Nonsyn	E	*
9	5391283	G	A	CDS	LOC_Os09g09920	Nonsyn	Q	*
9	5401617	C	T	CDS	LOC_Os09g09940	Nonsyn	Q	*
9	5428338	G	A	CDS	LOC_Os09g09970	Nonsyn	Q	*
9	5463450	C	T	CDS	LOC_Os09g10030	Nonsyn	Q	*
9	5482485	G	C	CDS	LOC_Os09g10054	Nonsyn	Y	*
9	5543115	G	A	CDS	LOC_Os09g10190	Nonsyn	W	*
9	5559279	G	A	CDS	LOC_Os09g10210	Nonsyn	R	*
9	5578839	G	A	CDS	LOC_Os09g10240	Nonsyn	W	*
9	5579515	C	T	CDS	LOC_Os09g10240	Nonsyn	Q	*
9	5583353	C	T	CDS	LOC_Os09g10240	Nonsyn	Q	*
9	5606064	C	T	CDS	LOC_Os09g10290	Nonsyn	W	*
9	5607611	G	A	CDS	LOC_Os09g10290	Nonsyn	R	*
9	5625678	G	T	CDS	LOC_Os09g10330	Nonsyn	E	*
9	5681226	A	C	CDS	LOC_Os09g10380	Nonsyn	Y	*
9	5761134	C	A	CDS	LOC_Os09g10550	Nonsyn	E	*
9	5888175	G	A	CDS	LOC_Os09g10790	Nonsyn	R	*
9	5896952	C	T	CDS	LOC_Os09g10800	Nonsyn	W	*
9	6224450	C	T	CDS	LOC_Os09g11220	Nonsyn	W	*
9	6225864	G	A	CDS	LOC_Os09g11220	Nonsyn	Q	*
9	6323357	G	A	CDS	LOC_Os09g11370	Nonsyn	W	*
9	6336014	G	A	CDS	LOC_Os09g11380	Nonsyn	W	*
9	6562203	G	A	CDS	LOC_Os09g11740	Nonsyn	Q	*
9	6609348	G	T	CDS	LOC_Os09g11810	Nonsyn	Y	*
9	6709860	G	A	CDS	LOC_Os09g11930	Nonsyn	Q	*
9	6730190	G	C	CDS	LOC_Os09g11950	Nonsyn	S	*
9	6730456	C	T	CDS	LOC_Os09g11950	Nonsyn	W	*
9	6772127	C	T	CDS	LOC_Os09g12020	Nonsyn	R	*
9	6819850	G	A	CDS	LOC_Os09g12080	Nonsyn	Q	*
9	7024881	G	A	CDS	LOC_Os09g12320	Nonsyn	W	*
9	7028378	G	A	CDS	LOC_Os09g12330	Nonsyn	R	*
9	7087738	G	A	CDS	LOC_Os09g12390	Nonsyn	R	*
9	7120448	C	T	CDS	LOC_Os09g12440	Nonsyn	W	*
9	7154729	G	A	CDS	LOC_Os09g12490	Nonsyn	Q	*
9	7258063	T	G	CDS	LOC_Os09g12680	Nonsyn	L	*
9	7514374	C	T	CDS	LOC_Os09g13030	Nonsyn	W	*
9	7515165	C	A	CDS	LOC_Os09g13030	Nonsyn	E	*
9	7515746	G	T	CDS	LOC_Os09g13030	Nonsyn	Y	*
9	7520822	C	T	CDS	LOC_Os09g13040	Nonsyn	Q	*
9	8072897	C	T	CDS	LOC_Os09g13780	Nonsyn	Q	*
9	8074591	G	T	CDS	LOC_Os09g13780	Nonsyn	G	*
9	8125401	A	T	CDS	LOC_Os09g13830	Nonsyn	R	*
9	8399102	G	A	CDS	LOC_Os09g14210	Nonsyn	Q	*
9	8529655	C	T	CDS	LOC_Os09g14430	Nonsyn	R	*
9	8563239	T	A	CDS	LOC_Os09g14480	Nonsyn	L	*
9	8564863	C	A	CDS	LOC_Os09g14490	Nonsyn	C	*
9	8608956	G	A	CDS	LOC_Os09g14540	Nonsyn	Q	*
9	8994733	G	A	CDS	LOC_Os09g14990	Nonsyn	W	*
9	9148306	C	T	CDS	LOC_Os09g15090	Nonsyn	Q	*
9	9151135	C	T	CDS	LOC_Os09g15090	Nonsyn	Q	*
9	9203253	T	A	CDS	LOC_Os09g15160	Nonsyn	L	*
9	9219036	G	A	CDS	LOC_Os09g15180	Nonsyn	W	*
9	9234550	T	A	CDS	LOC_Os09g15210	Nonsyn	Y	*
9	9283868	T	G	CDS	LOC_Os09g15260	Nonsyn	Y	*
9	9310740	C	T	CDS	LOC_Os09g15270	Nonsyn	R	*
9	9311582	C	T	CDS	LOC_Os09g15270	Nonsyn	R	*
9	9315919	C	T	CDS	LOC_Os09g15280	Nonsyn	W	*
9	9755521	G	T	CDS	LOC_Os09g15960	Nonsyn	S	*
9	9919358	T	C	CDS	LOC_Os09g16250	Nonsyn	Q	*
9	9919360	G	A	CDS	LOC_Os09g16250	Nonsyn	Q	*
9	10046815	A	T	CDS	LOC_Os09g16430	Nonsyn	L	*
9	10171935	C	A	CDS	LOC_Os09g16570	Nonsyn	E	*
9	10172159	C	T	CDS	LOC_Os09g16570	Nonsyn	W	*
9	10195215	G	A	CDS	LOC_Os09g16620	Nonsyn	Q	*
9	10209048	G	T	CDS	LOC_Os09g16660	Nonsyn	G	*
9	10213411	C	T	CDS	LOC_Os09g16670	Nonsyn	W	*
9	10263929	C	G	CDS	LOC_Os09g16790	Nonsyn	S	*
9	10379936	G	A	CDS	LOC_Os09g16980	Nonsyn	Q	*
9	10381205	G	A	CDS	LOC_Os09g16980	Nonsyn	Q	*
9	10487864	G	A	CDS	LOC_Os09g17120	Nonsyn	R	*
9	10798362	G	T	CDS	LOC_Os09g17650	Nonsyn	E	*
9	11022167	G	A	CDS	LOC_Os09g18010	Nonsyn	W	*
9	11085252	C	A	CDS	LOC_Os09g18080	Nonsyn	E	*
9	11090135	C	T	CDS	LOC_Os09g18090	Nonsyn	Q	*
9	11108253	G	A	CDS	LOC_Os09g18130	Nonsyn	R	*
9	11197092	C	T	CDS	LOC_Os09g18240	Nonsyn	Q	*
9	11200595	C	T	CDS	LOC_Os09g18240	Nonsyn	Q	*
9	11511093	G	A	CDS	LOC_Os09g19260	Nonsyn	Q	*
9	12424668	G	A	CDS	LOC_Os09g20620	Nonsyn	Q	*
9	12425178	G	A	CDS	LOC_Os09g20620	Nonsyn	Q	*
9	12425208	G	A	CDS	LOC_Os09g20620	Nonsyn	Q	*
9	12836032	G	T	CDS	LOC_Os09g21280	Nonsyn	C	*
9	12942472	G	A	CDS	LOC_Os09g21420	Nonsyn	Q	*
9	12959873	G	A	CDS	LOC_Os09g21430	Nonsyn	R	*
9	13307840	G	A	CDS	LOC_Os09g21980	Nonsyn	R	*
9	13445534	C	A	CDS	LOC_Os09g22230	Nonsyn	E	*
9	13673775	C	T	CDS	LOC_Os09g23120	Nonsyn	R	*
9	13677713	C	T	CDS	LOC_Os09g23120	Nonsyn	R	*
9	13978554	C	T	CDS	LOC_Os09g23510	Nonsyn	Q	*
9	14148068	C	T	CDS	LOC_Os09g23770	Nonsyn	W	*
9	14420102	G	T	CDS	LOC_Os09g24270	Nonsyn	E	*
9	14661887	G	A	CDS	LOC_Os09g24630	Nonsyn	R	*
9	15004002	C	T	CDS	LOC_Os09g25080	Nonsyn	Q	*
9	15269439	G	T	CDS	LOC_Os09g25480	Nonsyn	S	*
9	15691990	C	T	CDS	LOC_Os09g26080	Nonsyn	Q	*
9	15978835	C	T	CDS	LOC_Os09g26430	Nonsyn	W	*
9	16212023	C	T	CDS	LOC_Os09g26690	Nonsyn	W	*
9	16213102	G	A	CDS	LOC_Os09g26690	Nonsyn	Q	*
9	16400108	C	T	CDS	LOC_Os09g26970	Nonsyn	Q	*
9	16604821	G	A	CDS	LOC_Os09g27310	Nonsyn	Q	*
9	16744291	C	T	CDS	LOC_Os09g27560	Nonsyn	Q	*
9	16920497	G	T	CDS	LOC_Os09g27810	Nonsyn	Y	*
9	16972735	G	A	CDS	LOC_Os09g27920	Nonsyn	R	*
9	16973166	G	A	CDS	LOC_Os09g27920	Nonsyn	R	*
9	17106816	C	A	CDS	LOC_Os09g28190	Nonsyn	C	*
9	17175307	C	T	CDS	LOC_Os09g28290	Nonsyn	Q	*
9	17175309	A	G	CDS	LOC_Os09g28290	Nonsyn	Q	*
9	17231771	G	A	CDS	LOC_Os09g28370	Nonsyn	Q	*
9	17451601	C	A	CDS	LOC_Os09g28700	Nonsyn	E	*
9	17489544	G	A	CDS	LOC_Os09g28790	Nonsyn	Q	*
9	17613307	C	A	CDS	LOC_Os09g28950	Nonsyn	G	*
9	17634422	C	T	CDS	LOC_Os09g29020	Nonsyn	W	*
9	17635710	C	A	CDS	LOC_Os09g29030	Nonsyn	S	*
9	17729870	C	T	CDS	LOC_Os09g29150	Nonsyn	Q	*
9	17894702	C	T	CDS	LOC_Os09g29440	Nonsyn	W	*
9	17969097	C	A	CDS	LOC_Os09g29540	Nonsyn	E	*
9	18010965	T	A	CDS	LOC_Os09g29610	Nonsyn	L	*
9	18062260	C	A	CDS	LOC_Os09g29700	Nonsyn	S	*
9	18062440	G	A	CDS	LOC_Os09g29700	Nonsyn	W	*
9	18064504	C	T	CDS	LOC_Os09g29700	Nonsyn	Q	*
9	18112967	C	T	CDS	LOC_Os09g29800	Nonsyn	R	*
9	18262983	C	T	CDS	LOC_Os09g30020	Nonsyn	W	*
9	18267028	G	A	CDS	LOC_Os09g30020	Nonsyn	Q	*
9	18660767	G	C	CDS	LOC_Os09g30990	Nonsyn	Y	*
9	18699455	C	T	CDS	LOC_Os09g31100	Nonsyn	Q	*
9	18701660	C	T	CDS	LOC_Os09g31100	Nonsyn	Q	*
9	19392189	C	T	CDS	LOC_Os09g32490	Nonsyn	W	*
9	19467077	G	A	CDS	LOC_Os09g32630	Nonsyn	Q	*
9	19600744	G	A	CDS	LOC_Os09g32880	Nonsyn	Q	*
9	19842951	C	T	CDS	LOC_Os09g33610	Nonsyn	W	*
9	19845156	C	T	CDS	LOC_Os09g33610	Nonsyn	W	*
9	19847409	C	T	CDS	LOC_Os09g33610	Nonsyn	W	*
9	20172629	G	C	CDS	LOC_Os09g34170	Nonsyn	S	*
9	20995386	G	C	CDS	LOC_Os09g36380	Nonsyn	Y	*
9	21004433	G	A	CDS	LOC_Os09g36400	Nonsyn	W	*
9	21026498	G	A	CDS	LOC_Os09g36430	Nonsyn	Q	*
9	21069927	C	T	CDS	LOC_Os09g36540	Nonsyn	R	*
9	21075072	C	T	CDS	LOC_Os09g36540	Nonsyn	Q	*
9	21075821	G	A	CDS	LOC_Os09g36540	Nonsyn	W	*
9	21076015	C	T	CDS	LOC_Os09g36540	Nonsyn	R	*
9	21107259	T	A	CDS	LOC_Os09g36590	Nonsyn	L	*
9	21133349	C	T	CDS	LOC_Os09g36619	Nonsyn	W	*
9	21135954	G	T	CDS	LOC_Os09g36630	Nonsyn	E	*
9	21637901	C	A	CDS	LOC_Os09g37530	Nonsyn	G	*
9	21666926	C	T	CDS	LOC_Os09g37590	Nonsyn	Q	*
9	21815563	C	T	CDS	LOC_Os09g37840	Nonsyn	W	*
9	21844131	G	T	CDS	LOC_Os09g37880	Nonsyn	G	*
9	22005522	G	A	CDS	LOC_Os09g38200	Nonsyn	R	*
9	22259728	T	A	CDS	LOC_Os09g38720	Nonsyn	C	*
9	22366182	C	T	CDS	LOC_Os09g38950	Nonsyn	Q	*
9	22390099	G	A	CDS	LOC_Os09g38990	Nonsyn	W	*
9	22614050	C	T	CDS	LOC_Os09g39330	Nonsyn	Q	*
9	22834578	C	T	CDS	LOC_Os09g39820	Nonsyn	Q	*
9	22837174	G	A	CDS	LOC_Os09g39830	Nonsyn	R	*
9	22838005	G	A	CDS	LOC_Os09g39830	Nonsyn	R	*

## Sheet: Chr10
Chromosome	Ref. position	Ref. Nucleotide	Variation Nucleotide	Region	Type of Variation	Locus Name	Ref. amino acid codon	STOP
10	19371094	C	T	CDS	LOC_Os10g36229	Nonsyn	Q	*
10	18885478	G	A	CDS	LOC_Os10g35330	Nonsyn	Q	*
10	19666743	C	A	CDS	LOC_Os10g36729	Nonsyn	G	*
10	19676206	G	C	CDS	LOC_Os10g36750	Nonsyn	Y	*
10	19708967	G	T	CDS	LOC_Os10g36810	Nonsyn	E	*
10	18666931	G	A	CDS	LOC_Os10g34990	Nonsyn	Q	*
10	18660058	G	A	CDS	LOC_Os10g34960	Nonsyn	Q	*
10	18524171	T	G	CDS	LOC_Os10g34704	Nonsyn	L	*
10	20209264	C	T	CDS	LOC_Os10g37760	Nonsyn	Q	*
10	18295111	G	A	CDS	LOC_Os10g34300	Nonsyn	Q	*
10	20231107	G	A	CDS	LOC_Os10g37800	Nonsyn	R	*
10	20231314	G	A	CDS	LOC_Os10g37800	Nonsyn	R	*
10	18277071	G	A	CDS	LOC_Os10g34240	Nonsyn	R	*
10	18196382	G	C	CDS	LOC_Os10g34090	Nonsyn	Y	*
10	18196246	G	A	CDS	LOC_Os10g34090	Nonsyn	Q	*
10	20325191	G	A	CDS	LOC_Os10g37940	Nonsyn	W	*
10	20325506	G	A	CDS	LOC_Os10g37940	Nonsyn	W	*
10	18189917	C	T	CDS	LOC_Os10g34078	Nonsyn	R	*
10	18187292	C	G	CDS	LOC_Os10g34071	Nonsyn	Y	*
10	20519472	C	A	CDS	LOC_Os10g38402	Nonsyn	Y	*
10	20613050	G	A	CDS	LOC_Os10g38680	Nonsyn	R	*
10	20641120	G	A	CDS	LOC_Os10g38750	Nonsyn	W	*
10	20647151	C	T	CDS	LOC_Os10g38790	Nonsyn	Q	*
10	20832096	C	T	CDS	LOC_Os10g39080	Nonsyn	W	*
10	17638567	C	T	CDS	LOC_Os10g33484	Nonsyn	R	*
10	17575117	C	T	CDS	LOC_Os10g33380	Nonsyn	Q	*
10	20966781	G	A	CDS	LOC_Os10g39280	Nonsyn	Q	*
10	21094895	G	T	CDS	LOC_Os10g39500	Nonsyn	E	*
10	21256365	T	G	CDS	LOC_Os10g39760	Nonsyn	L	*
10	17176629	C	T	CDS	LOC_Os10g32800	Nonsyn	R	*
10	17095995	G	A	CDS	LOC_Os10g32640	Nonsyn	Q	*
10	17095731	G	A	CDS	LOC_Os10g32640	Nonsyn	Q	*
10	21531521	G	A	CDS	LOC_Os10g40220	Nonsyn	W	*
10	16945745	C	T	CDS	LOC_Os10g32290	Nonsyn	R	*
10	21628732	G	A	CDS	LOC_Os10g40390	Nonsyn	Q	*
10	16808445	A	T	CDS	LOC_Os10g31990	Nonsyn	Y	*
10	16807912	G	A	CDS	LOC_Os10g31990	Nonsyn	R	*
10	16703091	G	A	CDS	LOC_Os10g31840	Nonsyn	Q	*
10	16577664	C	T	CDS	LOC_Os10g31630	Nonsyn	C	*
10	16577663	G	T	CDS	LOC_Os10g31630	Nonsyn	C	*
10	21972815	C	T	CDS	LOC_Os10g40890	Nonsyn	Q	*
10	21973265	C	T	CDS	LOC_Os10g40890	Nonsyn	Q	*
10	22017215	C	T	CDS	LOC_Os10g41000	Nonsyn	W	*
10	16407910	C	T	CDS	LOC_Os10g31280	Nonsyn	Q	*
10	22414751	C	T	CDS	LOC_Os10g41620	Nonsyn	R	*
10	15990938	G	A	CDS	LOC_Os10g30700	Nonsyn	Q	*
10	22628818	C	T	CDS	LOC_Os10g42060	Nonsyn	R	*
10	15868234	C	T	CDS	LOC_Os10g30510	Nonsyn	Q	*
10	22805895	G	A	CDS	LOC_Os10g42364	Nonsyn	Q	*
10	15650247	G	T	CDS	LOC_Os10g30130	Nonsyn	G	*
10	15580602	G	A	CDS	LOC_Os10g30020	Nonsyn	R	*
10	22950479	C	A	CDS	LOC_Os10g42580	Nonsyn	E	*
10	15459202	C	T	CDS	LOC_Os10g29730	Nonsyn	W	*
10	23119968	C	A	CDS	LOC_Os10g42880	Nonsyn	E	*
10	23121595	G	A	CDS	LOC_Os10g42880	Nonsyn	Q	*
10	23122015	G	A	CDS	LOC_Os10g42880	Nonsyn	Q	*
10	23122835	G	T	CDS	LOC_Os10g42880	Nonsyn	Y	*
10	15248848	A	T	CDS	LOC_Os10g29320	Nonsyn	R	*
10	15191981	G	A	CDS	LOC_Os10g29170	Nonsyn	Q	*
10	15138893	C	G	CDS	LOC_Os10g29050	Nonsyn	Y	*
10	15038893	T	G	CDS	LOC_Os10g28850	Nonsyn	L	*
10	15004171	G	T	CDS	LOC_Os10g28760	Nonsyn	E	*
10	14631862	C	T	CDS	LOC_Os10g28180	Nonsyn	Q	*
10	14615345	G	A	CDS	LOC_Os10g28150	Nonsyn	Q	*
10	14613553	A	C	CDS	LOC_Os10g28150	Nonsyn	L	*
10	14244723	C	T	CDS	LOC_Os10g27030	Nonsyn	R	*
10	14142625	T	A	CDS	LOC_Os10g26890	Nonsyn	K	*
10	14038467	A	T	CDS	LOC_Os10g26800	Nonsyn	R	*
10	14013827	G	A	CDS	LOC_Os10g26780	Nonsyn	Q	*
10	13792517	C	T	CDS	LOC_Os10g26490	Nonsyn	Q	*
10	13688242	C	G	CDS	LOC_Os10g26370	Nonsyn	S	*
10	13584080	C	T	CDS	LOC_Os10g26220	Nonsyn	W	*
10	13515510	G	A	CDS	LOC_Os10g26090	Nonsyn	R	*
10	13474738	C	T	CDS	LOC_Os10g26030	Nonsyn	Q	*
10	13428642	C	T	CDS	LOC_Os10g25910	Nonsyn	W	*
10	13002836	G	A	CDS	LOC_Os10g25190	Nonsyn	Q	*
10	12880274	T	A	CDS	LOC_Os10g25020	Nonsyn	K	*
10	12737558	G	A	CDS	LOC_Os10g24770	Nonsyn	R	*
10	12571574	C	T	CDS	LOC_Os10g24490	Nonsyn	W	*
10	12570387	C	T	CDS	LOC_Os10g24480	Nonsyn	Q	*
10	12561163	G	A	CDS	LOC_Os10g24470	Nonsyn	R	*
10	12560517	C	A	CDS	LOC_Os10g24470	Nonsyn	G	*
10	12540835	G	A	CDS	LOC_Os10g24450	Nonsyn	Q	*
10	12510153	G	T	CDS	LOC_Os10g24400	Nonsyn	G	*
10	12509925	C	T	CDS	LOC_Os10g24400	Nonsyn	Q	*
10	12507643	G	T	CDS	LOC_Os10g24400	Nonsyn	E	*
10	12491119	G	T	CDS	LOC_Os10g24380	Nonsyn	E	*
10	12460905	G	A	CDS	LOC_Os10g24320	Nonsyn	R	*
10	12452825	C	T	CDS	LOC_Os10g24310	Nonsyn	R	*
10	12412628	C	A	CDS	LOC_Os10g24230	Nonsyn	E	*
10	12411306	T	A	CDS	LOC_Os10g24230	Nonsyn	K	*
10	12410637	C	T	CDS	LOC_Os10g24220	Nonsyn	Q	*
10	12408802	C	T	CDS	LOC_Os10g24220	Nonsyn	Q	*
10	12394359	C	T	CDS	LOC_Os10g24190	Nonsyn	Q	*
10	12379754	C	T	CDS	LOC_Os10g24160	Nonsyn	Q	*
10	12361507	G	A	CDS	LOC_Os10g24120	Nonsyn	Q	*
10	12303298	G	A	CDS	LOC_Os10g24004	Nonsyn	R	*
10	12267723	C	T	CDS	LOC_Os10g23920	Nonsyn	Q	*
10	12267714	C	T	CDS	LOC_Os10g23920	Nonsyn	Q	*
10	12225179	C	T	CDS	LOC_Os10g23840	Nonsyn	Q	*
10	12134814	C	T	CDS	LOC_Os10g23250	Nonsyn	Q	*
10	12083652	C	T	CDS	LOC_Os10g23150	Nonsyn	Q	*
10	12078296	G	A	CDS	LOC_Os10g23130	Nonsyn	Q	*
10	12058475	C	T	CDS	LOC_Os10g23110	Nonsyn	R	*
10	11880500	T	A	CDS	LOC_Os10g22860	Nonsyn	L	*
10	11855036	G	A	CDS	LOC_Os10g22810	Nonsyn	W	*
10	11849186	G	A	CDS	LOC_Os10g22800	Nonsyn	Q	*
10	11830236	C	T	CDS	LOC_Os10g22760	Nonsyn	R	*
10	11822897	C	T	CDS	LOC_Os10g22740	Nonsyn	Q	*
10	11779383	G	A	CDS	LOC_Os10g22660	Nonsyn	Q	*
10	11716708	G	A	CDS	LOC_Os10g22580	Nonsyn	R	*
10	11571442	G	A	CDS	LOC_Os10g22370	Nonsyn	R	*
10	11556464	G	A	CDS	LOC_Os10g22350	Nonsyn	Q	*
10	11555527	T	A	CDS	LOC_Os10g22350	Nonsyn	K	*
10	11224530	G	A	CDS	LOC_Os10g21840	Nonsyn	Q	*
10	11084428	G	A	CDS	LOC_Os10g21640	Nonsyn	R	*
10	11003133	C	T	CDS	LOC_Os10g21479	Nonsyn	C	*
10	11003132	A	C	CDS	LOC_Os10g21479	Nonsyn	C	*
10	10958438	C	T	CDS	LOC_Os10g21400	Nonsyn	Q	*
10	10944447	C	T	CDS	LOC_Os10g21380	Nonsyn	W	*
10	10943978	G	A	CDS	LOC_Os10g21380	Nonsyn	Q	*
10	10789283	C	T	CDS	LOC_Os10g21190	Nonsyn	Q	*
10	10613783	G	A	CDS	LOC_Os10g20960	Nonsyn	W	*
10	10593397	C	T	CDS	LOC_Os10g20920	Nonsyn	Q	*
10	10519609	A	T	CDS	LOC_Os10g20750	Nonsyn	Y	*
10	10377419	C	T	CDS	LOC_Os10g20590	Nonsyn	R	*
10	10320022	G	A	CDS	LOC_Os10g20480	Nonsyn	Q	*
10	10226942	C	T	CDS	LOC_Os10g20330	Nonsyn	R	*
10	10226788	G	A	CDS	LOC_Os10g20330	Nonsyn	W	*
10	10204033	G	A	CDS	LOC_Os10g20290	Nonsyn	Q	*
10	10151417	G	A	CDS	LOC_Os10g20220	Nonsyn	R	*
10	10146073	G	T	CDS	LOC_Os10g20200	Nonsyn	E	*
10	10112142	C	T	CDS	LOC_Os10g20139	Nonsyn	R	*
10	10005608	G	A	CDS	LOC_Os10g19950	Nonsyn	Q	*
10	9646771	G	A	CDS	LOC_Os10g18940	Nonsyn	Q	*
10	9526325	G	A	CDS	LOC_Os10g18740	Nonsyn	Q	*
10	9514871	G	A	CDS	LOC_Os10g18720	Nonsyn	Q	*
10	9413916	C	A	CDS	LOC_Os10g18560	Nonsyn	E	*
10	9367352	A	T	CDS	LOC_Os10g18430	Nonsyn	K	*
10	9348442	G	A	CDS	LOC_Os10g18390	Nonsyn	W	*
10	9345565	C	T	CDS	LOC_Os10g18390	Nonsyn	R	*
10	9321528	C	T	CDS	LOC_Os10g18350	Nonsyn	Q	*
10	9157199	G	A	CDS	LOC_Os10g18060	Nonsyn	Q	*
10	9152996	G	A	CDS	LOC_Os10g18060	Nonsyn	Q	*
10	9060457	C	T	CDS	LOC_Os10g17920	Nonsyn	W	*
10	9056607	C	T	CDS	LOC_Os10g17910	Nonsyn	R	*
10	9038706	G	A	CDS	LOC_Os10g17880	Nonsyn	R	*
10	9035428	G	A	CDS	LOC_Os10g17870	Nonsyn	R	*
10	9028614	C	G	CDS	LOC_Os10g17840	Nonsyn	Y	*
10	9028318	C	T	CDS	LOC_Os10g17840	Nonsyn	Q	*
10	9006544	C	T	CDS	LOC_Os10g17800	Nonsyn	Q	*
10	9006424	C	T	CDS	LOC_Os10g17800	Nonsyn	Q	*
10	8986439	G	A	CDS	LOC_Os10g17750	Nonsyn	H	*
10	8986437	A	C	CDS	LOC_Os10g17750	Nonsyn	H	*
10	8942207	C	T	CDS	LOC_Os10g17690	Nonsyn	W	*
10	8899659	C	T	CDS	LOC_Os10g17610	Nonsyn	Q	*
10	8833123	C	T	CDS	LOC_Os10g17510	Nonsyn	Q	*
10	8806684	G	A	CDS	LOC_Os10g17470	Nonsyn	W	*
10	8783723	G	A	CDS	LOC_Os10g17440	Nonsyn	W	*
10	8783631	G	A	CDS	LOC_Os10g17440	Nonsyn	W	*
10	8783630	G	A	CDS	LOC_Os10g17440	Nonsyn	W	*
10	8775651	G	A	CDS	LOC_Os10g17410	Nonsyn	R	*
10	8769084	C	A	CDS	LOC_Os10g17400	Nonsyn	G	*
10	8763270	C	A	CDS	LOC_Os10g17390	Nonsyn	S	*
10	8759292	G	A	CDS	LOC_Os10g17380	Nonsyn	Q	*
10	8721477	C	A	CDS	LOC_Os10g17330	Nonsyn	G	*
10	8705607	C	T	CDS	LOC_Os10g17300	Nonsyn	Q	*
10	8630166	C	T	CDS	LOC_Os10g17180	Nonsyn	Q	*
10	8537103	C	A	CDS	LOC_Os10g17040	Nonsyn	E	*
10	8536657	T	A	CDS	LOC_Os10g17040	Nonsyn	K	*
10	8533569	G	T	CDS	LOC_Os10g17030	Nonsyn	E	*
10	8532975	C	T	CDS	LOC_Os10g17030	Nonsyn	Q	*
10	8528649	C	T	CDS	LOC_Os10g17020	Nonsyn	Q	*
10	8370176	C	T	CDS	LOC_Os10g16800	Nonsyn	Q	*
10	8345849	G	A	CDS	LOC_Os10g16750	Nonsyn	R	*
10	8344985	G	C	CDS	LOC_Os10g16750	Nonsyn	S	*
10	8344548	G	A	CDS	LOC_Os10g16750	Nonsyn	R	*
10	8342845	T	A	CDS	LOC_Os10g16750	Nonsyn	K	*
10	8291888	C	T	CDS	LOC_Os10g16630	Nonsyn	R	*
10	8180760	G	A	CDS	LOC_Os10g16410	Nonsyn	W	*
10	8175693	G	A	CDS	LOC_Os10g16400	Nonsyn	Q	*
10	8063703	C	T	CDS	LOC_Os10g15180	Nonsyn	Q	*
10	8063586	C	T	CDS	LOC_Os10g15180	Nonsyn	Q	*
10	8062040	C	T	CDS	LOC_Os10g15180	Nonsyn	Q	*
10	8049508	G	C	CDS	LOC_Os10g15210	Nonsyn	S	*
10	8029418	C	T	CDS	LOC_Os10g15250	Nonsyn	Q	*
10	7981202	G	A	CDS	LOC_Os10g15340	Nonsyn	W	*
10	7964609	C	T	CDS	LOC_Os10g15360	Nonsyn	W	*
10	7931233	G	A	CDS	LOC_Os10g15130	Nonsyn	R	*
10	7931056	G	A	CDS	LOC_Os10g15130	Nonsyn	Q	*
10	7829711	C	T	CDS	LOC_Os10g14930	Nonsyn	Q	*
10	7829417	C	A	CDS	LOC_Os10g14930	Nonsyn	Y	*
10	7797570	G	A	CDS	LOC_Os10g14900	Nonsyn	Q	*
10	7762933	C	T	CDS	LOC_Os10g14814	Nonsyn	W	*
10	7752119	G	A	CDS	LOC_Os10g14795	Nonsyn	Q	*
10	7751873	G	A	CDS	LOC_Os10g14795	Nonsyn	Q	*
10	7751230	T	A	CDS	LOC_Os10g14795	Nonsyn	K	*
10	7506049	C	T	CDS	LOC_Os10g13820	Nonsyn	W	*
10	7476532	G	A	CDS	LOC_Os10g13760	Nonsyn	Q	*
10	7459671	G	A	CDS	LOC_Os10g13730	Nonsyn	Q	*
10	7459481	C	T	CDS	LOC_Os10g13730	Nonsyn	W	*
10	7430382	C	A	CDS	LOC_Os10g13690	Nonsyn	S	*
10	7270373	G	A	CDS	LOC_Os10g13450	Nonsyn	Q	*
10	7222687	G	A	CDS	LOC_Os10g13370	Nonsyn	Q	*
10	7219632	C	T	CDS	LOC_Os10g13370	Nonsyn	W	*
10	7106575	C	A	CDS	LOC_Os10g12740	Nonsyn	E	*
10	7105594	G	A	CDS	LOC_Os10g12740	Nonsyn	Q	*
10	7105141	G	A	CDS	LOC_Os10g12740	Nonsyn	Q	*
10	7101634	C	T	CDS	LOC_Os10g12730	Nonsyn	Q	*
10	7012228	G	A	CDS	LOC_Os10g12590	Nonsyn	Q	*
10	7007328	T	A	CDS	LOC_Os10g12580	Nonsyn	K	*
10	6938845	G	T	CDS	LOC_Os10g12480	Nonsyn	E	*
10	6588246	C	T	CDS	LOC_Os10g11870	Nonsyn	W	*
10	6387984	G	A	CDS	LOC_Os10g11530	Nonsyn	R	*
10	6259511	T	A	CDS	LOC_Os10g11280	Nonsyn	K	*
10	6240822	T	A	CDS	LOC_Os10g11250	Nonsyn	R	*
10	6204519	G	A	CDS	LOC_Os10g11190	Nonsyn	Q	*
10	6196559	C	T	CDS	LOC_Os10g11180	Nonsyn	Q	*
10	6127965	G	A	CDS	LOC_Os10g11080	Nonsyn	Q	*
10	6122421	G	A	CDS	LOC_Os10g11070	Nonsyn	Q	*
10	6027542	C	T	CDS	LOC_Os10g10880	Nonsyn	R	*
10	6026254	T	A	CDS	LOC_Os10g10880	Nonsyn	Y	*
10	5864148	G	A	CDS	LOC_Os10g10610	Nonsyn	R	*
10	5795504	C	T	CDS	LOC_Os10g10510	Nonsyn	R	*
10	5772216	C	T	CDS	LOC_Os10g10490	Nonsyn	Q	*
10	5767214	C	G	CDS	LOC_Os10g10480	Nonsyn	Y	*
10	5688421	A	T	CDS	LOC_Os10g10350	Nonsyn	K	*
10	5684311	G	A	CDS	LOC_Os10g10350	Nonsyn	W	*
10	5680619	C	T	CDS	LOC_Os10g10334	Nonsyn	Q	*
10	5618879	T	A	CDS	LOC_Os10g10214	Nonsyn	K	*
10	5296162	G	T	CDS	LOC_Os10g09790	Nonsyn	E	*
10	5215261	C	T	CDS	LOC_Os10g09640	Nonsyn	Q	*
10	4958656	G	A	CDS	LOC_Os10g09180	Nonsyn	W	*
10	4937378	C	T	CDS	LOC_Os10g09130	Nonsyn	W	*
10	4914965	G	T	CDS	LOC_Os10g09090	Nonsyn	Y	*
10	4847984	G	A	CDS	LOC_Os10g08960	Nonsyn	Q	*
10	4843736	C	T	CDS	LOC_Os10g08950	Nonsyn	R	*
10	4675736	C	T	CDS	LOC_Os10g08610	Nonsyn	R	*
10	4592990	C	A	CDS	LOC_Os10g08460	Nonsyn	Y	*
10	4584247	C	T	CDS	LOC_Os10g08440	Nonsyn	W	*
10	4570777	C	T	CDS	LOC_Os10g08410	Nonsyn	R	*
10	4570622	C	A	CDS	LOC_Os10g08410	Nonsyn	S	*
10	4533147	C	T	CDS	LOC_Os10g08360	Nonsyn	R	*
10	4514066	G	A	CDS	LOC_Os10g08340	Nonsyn	R	*
10	4513392	C	A	CDS	LOC_Os10g08340	Nonsyn	E	*
10	4382566	G	A	CDS	LOC_Os10g08100	Nonsyn	W	*
10	4358646	C	T	CDS	LOC_Os10g08040	Nonsyn	W	*
10	4354544	G	T	CDS	LOC_Os10g08030	Nonsyn	S	*
10	4237239	G	A	CDS	LOC_Os10g07626	Nonsyn	W	*
10	4235862	G	T	CDS	LOC_Os10g07624	Nonsyn	S	*
10	4232362	G	A	CDS	LOC_Os10g07622	Nonsyn	R	*
10	4032362	C	T	CDS	LOC_Os10g07536	Nonsyn	Q	*
10	3856072	C	T	CDS	LOC_Os10g07300	Nonsyn	W	*
10	3769530	C	T	CDS	LOC_Os10g07180	Nonsyn	W	*
10	3702193	G	A	CDS	LOC_Os10g07050	Nonsyn	R	*
10	3597376	C	T	CDS	LOC_Os10g06910	Nonsyn	Q	*
10	3597001	C	T	CDS	LOC_Os10g06910	Nonsyn	Q	*
10	3595177	C	T	CDS	LOC_Os10g06910	Nonsyn	Q	*
10	3552484	C	T	CDS	LOC_Os10g06810	Nonsyn	Q	*
10	3184659	G	A	CDS	LOC_Os10g06200	Nonsyn	Q	*
10	2980110	G	A	CDS	LOC_Os10g05900	Nonsyn	W	*
10	2967700	G	A	CDS	LOC_Os10g05880	Nonsyn	Q	*
10	2907672	A	T	CDS	LOC_Os10g05770	Nonsyn	K	*
10	2643923	G	A	CDS	LOC_Os10g05360	Nonsyn	Q	*
10	2248501	A	T	CDS	LOC_Os10g04710	Nonsyn	K	*
10	2248276	C	T	CDS	LOC_Os10g04710	Nonsyn	Q	*
10	2248143	G	A	CDS	LOC_Os10g04710	Nonsyn	W	*
10	2220808	C	T	CDS	LOC_Os10g04660	Nonsyn	Q	*
10	2217826	C	T	CDS	LOC_Os10g04640	Nonsyn	Q	*
10	2149489	C	T	CDS	LOC_Os10g04530	Nonsyn	W	*
10	2107854	G	A	CDS	LOC_Os10g04470	Nonsyn	R	*
10	2107770	G	A	CDS	LOC_Os10g04470	Nonsyn	R	*
10	1972401	C	T	CDS	LOC_Os10g04230	Nonsyn	C	*
10	1972400	G	T	CDS	LOC_Os10g04230	Nonsyn	C	*
10	1875278	G	C	CDS	LOC_Os10g04060	Nonsyn	Y	*
10	1863533	C	T	CDS	LOC_Os10g04050	Nonsyn	Q	*
10	1849167	C	A	CDS	LOC_Os10g04040	Nonsyn	E	*
10	1842110	G	A	CDS	LOC_Os10g04030	Nonsyn	W	*
10	1771159	G	T	CDS	LOC_Os10g03900	Nonsyn	S	*
10	1752664	C	A	CDS	LOC_Os10g03855	Nonsyn	C	*
10	1745729	G	A	CDS	LOC_Os10g03850	Nonsyn	Q	*
10	1558173	G	T	CDS	LOC_Os10g03600	Nonsyn	G	*
10	1423699	G	T	CDS	LOC_Os10g03350	Nonsyn	G	*
10	1337708	C	A	CDS	LOC_Os10g03160	Nonsyn	G	*
10	1320113	C	T	CDS	LOC_Os10g03120	Nonsyn	Q	*
10	1214850	C	T	CDS	LOC_Os10g02940	Nonsyn	W	*
10	1214372	G	A	CDS	LOC_Os10g02940	Nonsyn	R	*
10	1109749	G	A	CDS	LOC_Os10g02780	Nonsyn	W	*
10	1001212	G	A	CDS	LOC_Os10g02620	Nonsyn	Q	*
10	1000911	G	A	CDS	LOC_Os10g02620	Nonsyn	R	*
10	1000910	C	T	CDS	LOC_Os10g02620	Nonsyn	R	*
10	782409	G	T	CDS	LOC_Os10g02230	Nonsyn	Y	*
10	735776	C	T	CDS	LOC_Os10g02150	Nonsyn	Q	*
10	604691	G	A	CDS	LOC_Os10g01960	Nonsyn	Q	*
10	604025	G	A	CDS	LOC_Os10g01960	Nonsyn	Q	*
10	599674	G	A	CDS	LOC_Os10g01950	Nonsyn	Q	*
10	599672	T	C	CDS	LOC_Os10g01950	Nonsyn	Q	*
10	599549	G	T	CDS	LOC_Os10g01950	Nonsyn	C	*
10	595085	G	A	CDS	LOC_Os10g01940	Nonsyn	W	*
10	584014	G	A	CDS	LOC_Os10g01920	Nonsyn	W	*
10	581000	G	A	CDS	LOC_Os10g01910	Nonsyn	Q	*
10	570890	G	A	CDS	LOC_Os10g01890	Nonsyn	Q	*
10	505032	G	A	CDS	LOC_Os10g01770	Nonsyn	R	*
10	500580	C	T	CDS	LOC_Os10g01770	Nonsyn	W	*
10	321288	C	T	CDS	LOC_Os10g01500	Nonsyn	W	*
10	241465	G	A	CDS	LOC_Os10g01390	Nonsyn	Q	*
10	240257	G	A	CDS	LOC_Os10g01390	Nonsyn	R	*
10	171516	G	A	CDS	LOC_Os10g01260	Nonsyn	R	*

[truncated: 2 more sheets: Chr11, Chr12]
