# Supplementary material for: A Strategy for Genome-Wide Identification of Gene Based Polymorphisms in Rice Reveals Non-Synonymous Variation and Functional Genotypic Markers
Source: PLoS One. 2014 Sep 19;9(9):e105335. doi: 10.1371/journal.pone.0105335 (PMC4169549; doi:10.1371/journal.pone.0105335)
Supplement: Table S6 — Distribution of Stop codon preventing SNPs in rice Chromosome 1. (XLSX) [file pone.0105335.s006.xlsx]

## Sheet: Chr1
Table S5. Preventing STOP coding of rice gene chromosome 1-12
Chromosome	Ref. position	Ref. Nucleotide	Variation Nucleotide	Region	Locus Name	Type of Variation	STOP	Prevented amino acid codon
1	793090	A	G	CDS	LOC_Os01g02450	Nonsyn	*	R
1	1001292	T	C	CDS	LOC_Os01g02850	Nonsyn	*	W
1	1731555	A	G	CDS	LOC_Os01g04000	Nonsyn	*	Q
1	2573051	A	T	CDS	LOC_Os01g05450	Nonsyn	*	K
1	2954514	T	G	CDS	LOC_Os01g06210	Nonsyn	*	F
1	2954515	T	A	CDS	LOC_Os01g06210	Nonsyn	*	F
1	3655814	A	G	CDS	LOC_Os01g07600	Nonsyn	*	W
1	4341019	A	G	CDS	LOC_Os01g08710	Nonsyn	*	Q
1	4576153	T	C	CDS	LOC_Os01g09110	Nonsyn	*	R
1	4651462	T	G	CDS	LOC_Os01g09230	Nonsyn	*	G
1	4770765	A	T	CDS	LOC_Os01g09384	Nonsyn	*	K
1	6722598	T	C	CDS	LOC_Os01g12310	Nonsyn	*	Q
1	7489235	A	C	CDS	LOC_Os01g13450	Nonsyn	*	E
1	9481207	T	C	CDS	LOC_Os01g16690	Nonsyn	*	W
1	9484036	T	C	CDS	LOC_Os01g16700	Nonsyn	*	W
1	9848861	A	C	CDS	LOC_Os01g17130	Nonsyn	*	C
1	10578401	A	C	CDS	LOC_Os01g18780	Nonsyn	*	E
1	11020362	T	C	CDS	LOC_Os01g19460	Nonsyn	*	Q
1	11071482	A	G	CDS	LOC_Os01g19500	Nonsyn	*	Q
1	11391437	A	G	CDS	LOC_Os01g20070	Nonsyn	*	Q
1	12040206	T	C	CDS	LOC_Os01g21530	Nonsyn	*	R
1	12052625	T	C	CDS	LOC_Os01g21542	Nonsyn	*	W
1	13164380	A	G	CDS	LOC_Os01g23430	Nonsyn	*	R
1	13226575	T	G	CDS	LOC_Os01g23550	Nonsyn	*	E
1	14721438	T	C	CDS	LOC_Os01g25960	Nonsyn	*	W
1	14750088	T	C	CDS	LOC_Os01g26010	Nonsyn	*	R
1	15230233	T	C	CDS	LOC_Os01g27280	Nonsyn	*	Q
1	15291314	G	C	CDS	LOC_Os01g27380	Nonsyn	*	S
1	15390221	A	G	CDS	LOC_Os01g27590	Nonsyn	*	Q
1	15823710	T	C	CDS	LOC_Os01g28244	Nonsyn	*	W
1	16021523	A	C	CDS	LOC_Os01g28630	Nonsyn	*	Y
1	17006273	A	G	CDS	LOC_Os01g31100	Nonsyn	*	W
1	17078008	A	G	CDS	LOC_Os01g31230	Nonsyn	*	Q
1	17136948	C	A	CDS	LOC_Os01g31320	Nonsyn	*	L
1	17197511	T	G	CDS	LOC_Os01g31450	Nonsyn	*	E
1	17199341	T	C	CDS	LOC_Os01g31460	Nonsyn	*	W
1	17486090	A	G	CDS	LOC_Os01g31920	Nonsyn	*	W
1	17534135	T	G	CDS	LOC_Os01g32020	Nonsyn	*	E
1	18238438	T	C	CDS	LOC_Os01g33130	Nonsyn	*	R
1	18240478	A	G	CDS	LOC_Os01g33136	Nonsyn	*	Q
1	18888152	T	A	CDS	LOC_Os01g34260	Nonsyn	*	F
1	18888153	C	A	CDS	LOC_Os01g34260	Nonsyn	*	F
1	19060745	T	A	CDS	LOC_Os01g34560	Nonsyn	*	K
1	19163478	A	T	CDS	LOC_Os01g34730	Nonsyn	*	L
1	19858520	T	C	CDS	LOC_Os01g35860	Nonsyn	*	Q
1	20102284	A	G	CDS	LOC_Os01g36270	Nonsyn	*	W
1	20331852	A	T	CDS	LOC_Os01g36640	Nonsyn	*	L
1	21466343	T	C	CDS	LOC_Os01g38260	Nonsyn	*	R
1	21469535	T	C	CDS	LOC_Os01g38270	Nonsyn	*	Q
1	21479567	A	T	CDS	LOC_Os01g38300	Nonsyn	*	K
1	21804814	A	G	CDS	LOC_Os01g38860	Nonsyn	*	Q
1	22407219	T	C	CDS	LOC_Os01g39730	Nonsyn	*	Q
1	23035077	A	G	CDS	LOC_Os01g40770	Nonsyn	*	W
1	23078959	T	C	CDS	LOC_Os01g40820	Nonsyn	*	Q
1	23167607	T	G	CDS	LOC_Os01g40950	Nonsyn	*	S
1	23296515	T	C	CDS	LOC_Os01g41145	Nonsyn	*	Q
1	23750419	A	C	CDS	LOC_Os01g41890	Nonsyn	*	C
1	26679474	T	C	CDS	LOC_Os01g46790	Nonsyn	*	W
1	27409537	T	C	CDS	LOC_Os01g47890	Nonsyn	*	W
1	28425815	C	G	CDS	LOC_Os01g49430	Nonsyn	*	H
1	28425817	A	G	CDS	LOC_Os01g49430	Nonsyn	*	H
1	28915902	A	T	CDS	LOC_Os01g50360	Nonsyn	*	C
1	29047992	T	C	CDS	LOC_Os01g50590	Nonsyn	*	Q
1	29853059	A	C	CDS	LOC_Os01g51930	Nonsyn	*	C
1	30454159	A	T	CDS	LOC_Os01g52980	Nonsyn	*	K
1	31255780	A	G	CDS	LOC_Os01g54310	Nonsyn	*	Q
1	31421526	T	G	CDS	LOC_Os01g54610	Nonsyn	*	E
1	31434271	A	G	CDS	LOC_Os01g54640	Nonsyn	*	Q
1	32054347	A	T	CDS	LOC_Os01g55630	Nonsyn	*	L
1	33195362	T	G	CDS	LOC_Os01g57440	Nonsyn	*	C
1	33704963	A	T	CDS	LOC_Os01g58330	Nonsyn	*	R
1	33770780	A	G	CDS	LOC_Os01g58430	Nonsyn	*	W
1	34731212	A	G	CDS	LOC_Os01g60050	Nonsyn	*	Q
1	34975562	A	G	CDS	LOC_Os01g60480	Nonsyn	*	W
1	35024308	A	G	CDS	LOC_Os01g60580	Nonsyn	*	Q
1	36358025	T	C	CDS	LOC_Os01g62780	Nonsyn	*	Q
1	36884841	A	T	CDS	LOC_Os01g63610	Nonsyn	*	K
1	37288855	T	C	CDS	LOC_Os01g64210	Nonsyn	*	Q
1	37881406	A	G	CDS	LOC_Os01g65290	Nonsyn	*	Q
1	38274752	A	T	CDS	LOC_Os01g65904	Nonsyn	*	C
1	38659236	A	T	CDS	LOC_Os01g66580	Nonsyn	*	K
1	39349585	A	C	CDS	LOC_Os01g67710	Nonsyn	*	E
1	40675241	A	G	CDS	LOC_Os01g70250	Nonsyn	*	Q

## Sheet: Chr2
Chromosome	Ref. position	Ref. Nucleotide	Variation Nucleotide	Region	Locus Name	Type of Variation	STOP	Prevented amino acid codon
2	271928	A	G	CDS	LOC_Os02g01470	Nonsyn	*	R
2	2464634	T	C	CDS	LOC_Os02g05150	Nonsyn	*	R
2	3442402	T	C	CDS	LOC_Os02g06830	Nonsyn	*	W
2	3464819	A	G	CDS	LOC_Os02g06870	Nonsyn	*	W
2	4775938	A	G	CDS	LOC_Os02g09270	Nonsyn	*	W
2	7012782	A	G	CDS	LOC_Os02g13160	Nonsyn	*	Q
2	7149496	G	T	CDS	LOC_Os02g13400	Nonsyn	*	L
2	7658702	T	C	CDS	LOC_Os02g14030	Nonsyn	*	W
2	7719663	A	G	CDS	LOC_Os02g14130	Nonsyn	*	R
2	7789663	A	G	CDS	LOC_Os02g14220	Nonsyn	*	Q
2	7881969	T	G	CDS	LOC_Os02g14360	Nonsyn	*	E
2	8070677	T	C	CDS	LOC_Os02g14620	Nonsyn	*	Q
2	10034584	C	G	CDS	LOC_Os02g17440	Nonsyn	*	Y
2	10595404	A	G	CDS	LOC_Os02g18270	Nonsyn	*	Q
2	11227446	T	C	CDS	LOC_Os02g19240	Nonsyn	*	R
2	11284514	A	G	CDS	LOC_Os02g19310	Nonsyn	*	Q
2	12155726	T	C	CDS	LOC_Os02g20630	Nonsyn	*	W
2	12790451	T	C	CDS	LOC_Os02g21550	Nonsyn	*	R
2	14081529	T	C	CDS	LOC_Os02g24280	Nonsyn	*	W
2	14155174	A	G	CDS	LOC_Os02g24420	Nonsyn	*	R
2	14472992	T	C	CDS	LOC_Os02g24960	Nonsyn	*	Q
2	14573585	A	G	CDS	LOC_Os02g25100	Nonsyn	*	W
2	14629188	A	G	CDS	LOC_Os02g25160	Nonsyn	*	R
2	14965527	T	C	CDS	LOC_Os02g25600	Nonsyn	*	R
2	14982193	T	C	CDS	LOC_Os02g25624	Nonsyn	*	W
2	15021169	C	T	CDS	LOC_Os02g25670	Nonsyn	*	Q
2	15021171	A	G	CDS	LOC_Os02g25670	Nonsyn	*	Q
2	15072771	A	C	CDS	LOC_Os02g25740	Nonsyn	*	S
2	15216762	A	G	CDS	LOC_Os02g25930	Nonsyn	*	Q
2	15348789	T	C	CDS	LOC_Os02g26120	Nonsyn	*	Q
2	15995640	C	G	CDS	LOC_Os02g27180	Nonsyn	*	Y
2	16498324	A	G	CDS	LOC_Os02g27870	Nonsyn	*	Q
2	16738984	T	C	CDS	LOC_Os02g28320	Nonsyn	*	R
2	17031248	T	G	CDS	LOC_Os02g28790	Nonsyn	*	Y
2	17220789	A	G	CDS	LOC_Os02g29080	Nonsyn	*	W
2	18859585	A	C	CDS	LOC_Os02g31920	Nonsyn	*	S
2	19741987	A	G	CDS	LOC_Os02g33200	Nonsyn	*	W
2	19770444	T	C	CDS	LOC_Os02g33260	Nonsyn	*	Q
2	20475020	T	A	CDS	LOC_Os02g34240	Nonsyn	*	C
2	20873736	T	C	CDS	LOC_Os02g34820	Nonsyn	*	W
2	23662621	A	G	CDS	LOC_Os02g39170	Nonsyn	*	R
2	26687663	T	C	CDS	LOC_Os02g44124	Nonsyn	*	Q
2	27460543	A	G	CDS	LOC_Os02g45220	Nonsyn	*	Q
2	28106912	A	G	CDS	LOC_Os02g46110	Nonsyn	*	W
2	28106913	A	G	CDS	LOC_Os02g46110	Nonsyn	*	W
2	28369104	A	G	CDS	LOC_Os02g46530	Nonsyn	*	W
2	28794925	A	C	CDS	LOC_Os02g47160	Nonsyn	*	C
2	28901946	A	T	CDS	LOC_Os02g47330	Nonsyn	*	L
2	28984269	A	G	CDS	LOC_Os02g47460	Nonsyn	*	Q
2	29019719	T	G	CDS	LOC_Os02g47490	Nonsyn	*	C
2	29664166	A	C	CDS	LOC_Os02g48440	Nonsyn	*	G
2	32592144	A	G	CDS	LOC_Os02g53240	Nonsyn	*	R
2	33241300	T	G	CDS	LOC_Os02g54220	Nonsyn	*	S
2	33299737	A	C	CDS	LOC_Os02g54300	Nonsyn	*	E
2	35812497	T	G	CDS	LOC_Os02g58590	Nonsyn	*	C
2	35857507	A	G	CDS	LOC_Os02g58680	Nonsyn	*	R

## Sheet: Chr3
Chromosome	Ref. position	Ref. Nucleotide	Variation Nucleotide	Region	Locus Name	Type of Variation	STOP	Prevented amino acid codon
3	388704	A	G	CDS	LOC_Os03g01614	Nonsyn	*	W
3	574576	T	C	CDS	LOC_Os03g01940	Nonsyn	*	W
3	654378	A	T	CDS	LOC_Os03g02060	Nonsyn	*	Y
3	1486416	A	T	CDS	LOC_Os03g03450	Nonsyn	*	R
3	2825272	A	G	CDS	LOC_Os03g05660	Nonsyn	*	R
3	3722977	T	C	CDS	LOC_Os03g07320	Nonsyn	*	W
3	4468585	T	C	CDS	LOC_Os03g08670	Nonsyn	*	R
3	4763099	T	C	CDS	LOC_Os03g09130	Nonsyn	*	Q
3	5005668	A	G	CDS	LOC_Os03g10000	Nonsyn	*	Q
3	5431106	T	G	CDS	LOC_Os03g10630	Nonsyn	*	C
3	6966472	A	G	CDS	LOC_Os03g12920	Nonsyn	*	Q
3	7065844	T	A	CDS	LOC_Os03g13060	Nonsyn	*	K
3	7707121	A	T	CDS	LOC_Os03g14205	Nonsyn	*	Y
3	7798930	A	G	CDS	LOC_Os03g14320	Nonsyn	*	W
3	8370978	A	G	CDS	LOC_Os03g15290	Nonsyn	*	W
3	9929990	T	C	CDS	LOC_Os03g17830	Nonsyn	*	Q
3	11302199	T	G	CDS	LOC_Os03g20060	Nonsyn	*	S
3	11604114	C	A	CDS	LOC_Os03g20490	Nonsyn	*	Y
3	11782647	A	G	CDS	LOC_Os03g20800	Nonsyn	*	R
3	12243782	A	C	CDS	LOC_Os03g21419	Nonsyn	*	E
3	13620493	A	G	CDS	LOC_Os03g24010	Nonsyn	*	Q
3	13677064	T	G	CDS	LOC_Os03g24090	Nonsyn	*	E
3	15810241	A	G	CDS	LOC_Os03g27570	Nonsyn	*	Q
3	16879792	A	G	CDS	LOC_Os03g29614	Nonsyn	*	Q
3	17316838	T	A	CDS	LOC_Os03g30360	Nonsyn	*	K
3	17340602	T	C	CDS	LOC_Os03g30420	Nonsyn	*	W
3	17454940	A	G	CDS	LOC_Os03g30580	Nonsyn	*	R
3	18279280	A	G	CDS	LOC_Os03g31944	Nonsyn	*	R
3	18281629	A	T	CDS	LOC_Os03g31950	Nonsyn	*	C
3	18652460	A	G	CDS	LOC_Os03g32600	Nonsyn	*	Q
3	18779960	A	G	CDS	LOC_Os03g32820	Nonsyn	*	W
3	18804088	A	G	CDS	LOC_Os03g32870	Nonsyn	*	R
3	18986766	A	G	CDS	LOC_Os03g33190	Nonsyn	*	R
3	19027487	A	G	CDS	LOC_Os03g33260	Nonsyn	*	Q
3	19104987	T	C	CDS	LOC_Os03g33430	Nonsyn	*	Q
3	19218405	T	C	CDS	LOC_Os03g33620	Nonsyn	*	W
3	19350701	T	C	CDS	LOC_Os03g33890	Nonsyn	*	W
3	19722078	A	G	CDS	LOC_Os03g35570	Nonsyn	*	W
3	20084230	A	T	CDS	LOC_Os03g36200	Nonsyn	*	L
3	20303760	T	C	CDS	LOC_Os03g36620	Nonsyn	*	W
3	20323347	T	C	CDS	LOC_Os03g36640	Nonsyn	*	Q
3	20601551	T	C	CDS	LOC_Os03g37194	Nonsyn	*	W
3	20677906	A	T	CDS	LOC_Os03g37320	Nonsyn	*	K
3	21237490	T	C	CDS	LOC_Os03g38250	Nonsyn	*	Q
3	21275622	A	G	CDS	LOC_Os03g38350	Nonsyn	*	Q
3	22174334	T	C	CDS	LOC_Os03g39880	Nonsyn	*	R
3	22532533	T	C	CDS	LOC_Os03g40520	Nonsyn	*	Q
3	23234416	A	G	CDS	LOC_Os03g41840	Nonsyn	*	R
3	23516354	A	C	CDS	LOC_Os03g42270	Nonsyn	*	E
3	23691731	A	C	CDS	LOC_Os03g42550	Nonsyn	*	Y
3	24440651	A	G	CDS	LOC_Os03g43700	Nonsyn	*	Q
3	24927899	A	G	CDS	LOC_Os03g44330	Nonsyn	*	Q
3	27235335	T	C	CDS	LOC_Os03g47920	Nonsyn	*	W
3	27528366	T	C	CDS	LOC_Os03g48340	Nonsyn	*	Q
3	27736704	C	G	CDS	LOC_Os03g48660	Nonsyn	*	S
3	29874721	A	C	CDS	LOC_Os03g52070	Nonsyn	*	C
3	30371792	T	C	CDS	LOC_Os03g52950	Nonsyn	*	W
3	30719903	A	G	CDS	LOC_Os03g53570	Nonsyn	*	W
3	32009885	T	C	CDS	LOC_Os03g56160	Nonsyn	*	R
3	32114109	A	C	CDS	LOC_Os03g56340	Nonsyn	*	G
3	33207164	T	C	CDS	LOC_Os03g58280	Nonsyn	*	Q
3	33812422	A	C	CDS	LOC_Os03g59400	Nonsyn	*	S
3	33936157	A	G	CDS	LOC_Os03g59600	Nonsyn	*	R
3	34488736	T	A	CDS	LOC_Os03g60660	Nonsyn	*	K
3	34851991	T	G	CDS	LOC_Os03g61410	Nonsyn	*	C

## Sheet: Chr4
Chromosome	Ref. position	Ref. Nucleotide	Variation Nucleotide	Region	Locus Name	Type of Variation	STOP	Prevented amino acid codon
4	277471	T	A	CDS	LOC_Os04g01370	Nonsyn	*	K
4	1301951	C	A	CDS	LOC_Os04g03130	Nonsyn	*	Y
4	1330928	T	A	CDS	LOC_Os04g03180	Nonsyn	*	C
4	1721704	T	C	CDS	LOC_Os04g03820	Nonsyn	*	R
4	2409053	T	A	CDS	LOC_Os04g04970	Nonsyn	*	K
4	2910553	T	A	CDS	LOC_Os04g05700	Nonsyn	*	L
4	3487804	A	T	CDS	LOC_Os04g06620	Nonsyn	*	R
4	3787378	T	G	CDS	LOC_Os04g07140	Nonsyn	*	S
4	4165364	A	G	CDS	LOC_Os04g07808	Nonsyn	*	R
4	4172899	A	G	CDS	LOC_Os04g07840	Nonsyn	*	Q
4	6047475	G	C	CDS	LOC_Os04g11110	Nonsyn	*	Y
4	6419280	T	C	CDS	LOC_Os04g11710	Nonsyn	*	Q
4	6419282	G	A	CDS	LOC_Os04g11710	Nonsyn	*	Q
4	6872206	T	C	CDS	LOC_Os04g12430	Nonsyn	*	Q
4	6959229	A	G	CDS	LOC_Os04g12570	Nonsyn	*	Q
4	7488199	A	T	CDS	LOC_Os04g13450	Nonsyn	*	K
4	7825194	T	G	CDS	LOC_Os04g14000	Nonsyn	*	G
4	7826338	G	T	CDS	LOC_Os04g14010	Nonsyn	*	L
4	8633170	A	G	CDS	LOC_Os04g15910	Nonsyn	*	Q
4	9223486	A	G	CDS	LOC_Os04g16850	Nonsyn	*	R
4	9507115	T	C	CDS	LOC_Os04g17350	Nonsyn	*	Q
4	10050579	A	G	CDS	LOC_Os04g18180	Nonsyn	*	Q
4	10754461	A	C	CDS	LOC_Os04g19330	Nonsyn	*	Y
4	10762249	T	G	CDS	LOC_Os04g19340	Nonsyn	*	E
4	10847399	A	G	CDS	LOC_Os04g19480	Nonsyn	*	Q
4	10940254	A	G	CDS	LOC_Os04g19630	Nonsyn	*	W
4	11060807	T	G	CDS	LOC_Os04g19800	Nonsyn	*	Y
4	11459414	A	G	CDS	LOC_Os04g20500	Nonsyn	*	Q
4	11830402	T	C	CDS	LOC_Os04g21040	Nonsyn	*	R
4	12088345	A	G	CDS	LOC_Os04g21390	Nonsyn	*	R
4	12091360	C	T	CDS	LOC_Os04g21400	Nonsyn	*	Q
4	12091362	A	G	CDS	LOC_Os04g21400	Nonsyn	*	Q
4	12407868	T	C	CDS	LOC_Os04g21910	Nonsyn	*	Q
4	12424121	T	C	CDS	LOC_Os04g21940	Nonsyn	*	Q
4	12608400	T	C	CDS	LOC_Os04g22260	Nonsyn	*	W
4	12697826	T	C	CDS	LOC_Os04g22420	Nonsyn	*	Q
4	16530787	A	G	CDS	LOC_Os04g27990	Nonsyn	*	W
4	17904497	A	G	CDS	LOC_Os04g30000	Nonsyn	*	W
4	18429945	A	G	CDS	LOC_Os04g30840	Nonsyn	*	Q
4	18707430	A	G	CDS	LOC_Os04g31270	Nonsyn	*	W
4	19279234	A	C	CDS	LOC_Os04g32130	Nonsyn	*	Y
4	20074216	T	C	CDS	LOC_Os04g33180	Nonsyn	*	W
4	20221713	A	G	CDS	LOC_Os04g33450	Nonsyn	*	Q
4	20538989	T	C	CDS	LOC_Os04g33910	Nonsyn	*	Q
4	21289819	A	G	CDS	LOC_Os04g35030	Nonsyn	*	Q
4	24043881	T	C	CDS	LOC_Os04g40460	Nonsyn	*	W
4	25125263	A	G	CDS	LOC_Os04g42460	Nonsyn	*	W
4	27772028	T	C	CDS	LOC_Os04g46870	Nonsyn	*	W
4	27844570	A	T	CDS	LOC_Os04g46970	Nonsyn	*	K
4	29386308	T	C	CDS	LOC_Os04g49240	Nonsyn	*	R
4	29386309	A	G	CDS	LOC_Os04g49240	Nonsyn	*	R
4	29709169	A	G	CDS	LOC_Os04g49840	Nonsyn	*	R
4	30207070	T	A	CDS	LOC_Os04g51020	Nonsyn	*	K
4	30717157	A	G	CDS	LOC_Os04g51809	Nonsyn	*	W
4	31519245	A	C	CDS	LOC_Os04g52910	Nonsyn	*	E
4	34028458	A	G	CDS	LOC_Os04g57100	Nonsyn	*	W
4	34733319	A	G	CDS	LOC_Os04g58370	Nonsyn	*	W
4	34768223	T	C	CDS	LOC_Os04g58440	Nonsyn	*	R
4	34853643	C	G	CDS	LOC_Os04g58610	Nonsyn	*	S

## Sheet: Chr5
Chromosome	Ref. position	Ref. Nucleotide	Variation Nucleotide	Region	Locus Name	Type of Variation	STOP	Prevented amino acid codon
5	510266	G	T	CDS	LOC_Os05g01890	Nonsyn	*	Y
5	1844141	T	C	CDS	LOC_Os05g04110	Nonsyn	*	W
5	2029794	G	C	CDS	LOC_Os05g04410	Nonsyn	*	Y
5	2113005	T	C	CDS	LOC_Os05g04540	Nonsyn	*	Q
5	2748713	A	G	CDS	LOC_Os05g05530	Nonsyn	*	Q
5	3975266	T	G	CDS	LOC_Os05g07460	Nonsyn	*	C
5	4681908	A	G	CDS	LOC_Os05g08570	Nonsyn	*	R
5	6314562	A	G	CDS	LOC_Os05g11180	Nonsyn	*	W
5	7200128	A	T	CDS	LOC_Os05g12550	Nonsyn	*	K
5	7305811	T	C	CDS	LOC_Os05g12730	Nonsyn	*	W
5	7472596	A	G	CDS	LOC_Os05g13470	Nonsyn	*	Q
5	8304719	C	G	CDS	LOC_Os05g14580	Nonsyn	*	P
5	8304720	A	G	CDS	LOC_Os05g14580	Nonsyn	*	P
5	8320188	T	C	CDS	LOC_Os05g14600	Nonsyn	*	W
5	8388453	G	C	CDS	LOC_Os05g14770	Nonsyn	*	Y
5	8692885	A	T	CDS	LOC_Os05g15360	Nonsyn	*	K
5	8734286	T	A	CDS	LOC_Os05g15460	Nonsyn	*	C
5	8918737	T	C	CDS	LOC_Os05g15800	Nonsyn	*	W
5	12119535	T	G	CDS	LOC_Os05g20670	Nonsyn	*	E
5	13859382	A	G	CDS	LOC_Os05g24050	Nonsyn	*	Q
5	14513991	T	C	CDS	LOC_Os05g25070	Nonsyn	*	Q
5	14785749	T	A	CDS	LOC_Os05g25430	Nonsyn	*	Y
5	14785750	C	T	CDS	LOC_Os05g25430	Nonsyn	*	Y
5	14935377	A	G	CDS	LOC_Os05g25670	Nonsyn	*	R
5	15083429	A	G	CDS	LOC_Os05g25940	Nonsyn	*	W
5	15224130	T	C	CDS	LOC_Os05g26160	Nonsyn	*	Q
5	15824426	T	C	CDS	LOC_Os05g27210	Nonsyn	*	W
5	15918975	T	C	CDS	LOC_Os05g27370	Nonsyn	*	R
5	16124784	A	G	CDS	LOC_Os05g27670	Nonsyn	*	W
5	16156429	A	G	CDS	LOC_Os05g27740	Nonsyn	*	Q
5	16284752	T	C	CDS	LOC_Os05g27910	Nonsyn	*	W
5	16548278	T	A	CDS	LOC_Os05g28270	Nonsyn	*	Y
5	16813673	A	G	CDS	LOC_Os05g28660	Nonsyn	*	R
5	17314731	A	G	CDS	LOC_Os05g29910	Nonsyn	*	W
5	17436435	T	A	CDS	LOC_Os05g30120	Nonsyn	*	L
5	17495664	T	C	CDS	LOC_Os05g30180	Nonsyn	*	Q
5	17521135	A	G	CDS	LOC_Os05g30230	Nonsyn	*	W
5	17620460	T	A	CDS	LOC_Os05g30390	Nonsyn	*	K
5	18199414	T	C	CDS	LOC_Os05g31300	Nonsyn	*	R
5	18651223	T	C	CDS	LOC_Os05g31990	Nonsyn	*	R
5	18976988	A	G	CDS	LOC_Os05g32490	Nonsyn	*	Q
5	20185172	T	C	CDS	LOC_Os05g34140	Nonsyn	*	Q
5	21650254	T	C	CDS	LOC_Os05g37050	Nonsyn	*	W
5	22300077	T	C	CDS	LOC_Os05g38020	Nonsyn	*	R
5	22761040	A	C	CDS	LOC_Os05g38800	Nonsyn	*	S
5	22802510	A	T	CDS	LOC_Os05g38870	Nonsyn	*	K
5	23079945	A	G	CDS	LOC_Os05g39340	Nonsyn	*	W
5	24970462	T	C	CDS	LOC_Os05g42980	Nonsyn	*	R
5	25022731	A	G	CDS	LOC_Os05g43090	Nonsyn	*	Q
5	25291256	A	G	CDS	LOC_Os05g43510	Nonsyn	*	R
5	26194488	A	T	CDS	LOC_Os05g45080	Nonsyn	*	L
5	26235711	T	C	CDS	LOC_Os05g45200	Nonsyn	*	W
5	26715726	A	C	CDS	LOC_Os05g46050	Nonsyn	*	S
5	26972968	T	C	CDS	LOC_Os05g46590	Nonsyn	*	R
5	27466041	A	C	CDS	LOC_Os05g47910	Nonsyn	*	E
5	27584774	T	A	CDS	LOC_Os05g48120	Nonsyn	*	L
5	27612798	T	C	CDS	LOC_Os05g48170	Nonsyn	*	Q
5	28063083	T	A	CDS	LOC_Os05g48910	Nonsyn	*	R
5	28243373	A	T	CDS	LOC_Os05g49220	Nonsyn	*	K
5	28883566	T	G	CDS	LOC_Os05g50400	Nonsyn	*	S

## Sheet: Chr6
Chromosome	Ref. position	Ref. Nucleotide	Variation Nucleotide	Region	Locus Name	Type of Variation	STOP	Prevented amino acid codon
6	2646576	A	G	CDS	LOC_Os06g05810	Nonsyn	*	W
6	3242227	A	C	CDS	LOC_Os06g06860	Nonsyn	*	E
6	6256751	A	C	CDS	LOC_Os06g11820	Nonsyn	*	S
6	7545995	A	G	CDS	LOC_Os06g13630	Nonsyn	*	Q
6	8552913	T	C	CDS	LOC_Os06g15090	Nonsyn	*	W
6	8915546	A	G	CDS	LOC_Os06g15730	Nonsyn	*	Q
6	11002120	T	C	CDS	LOC_Os06g19340	Nonsyn	*	W
6	11630061	T	G	CDS	LOC_Os06g20270	Nonsyn	*	Y
6	12037718	A	G	CDS	LOC_Os06g20850	Nonsyn	*	Q
6	12274084	G	C	CDS	LOC_Os06g21230	Nonsyn	*	Y
6	12814794	C	A	CDS	LOC_Os06g22090	Nonsyn	*	H
6	12814796	A	G	CDS	LOC_Os06g22090	Nonsyn	*	H
6	12865625	T	C	CDS	LOC_Os06g22170	Nonsyn	*	W
6	13817747	T	G	CDS	LOC_Os06g23670	Nonsyn	*	E
6	14009296	T	A	CDS	LOC_Os06g23980	Nonsyn	*	K
6	14094027	T	C	CDS	LOC_Os06g24080	Nonsyn	*	Q
6	14112614	A	G	CDS	LOC_Os06g24120	Nonsyn	*	Q
6	14487499	T	C	CDS	LOC_Os06g24670	Nonsyn	*	W
6	14491211	A	G	CDS	LOC_Os06g24680	Nonsyn	*	Q
6	14658162	T	G	CDS	LOC_Os06g25050	Nonsyn	*	C
6	14860916	T	C	CDS	LOC_Os06g25370	Nonsyn	*	Q
6	14932304	T	C	CDS	LOC_Os06g25530	Nonsyn	*	Q
6	14937272	T	G	CDS	LOC_Os06g25540	Nonsyn	*	E
6	15215160	T	C	CDS	LOC_Os06g25980	Nonsyn	*	R
6	16062894	T	C	CDS	LOC_Os06g28270	Nonsyn	*	W
6	16133281	T	G	CDS	LOC_Os06g28360	Nonsyn	*	E
6	16183848	T	C	CDS	LOC_Os06g28450	Nonsyn	*	Q
6	16195511	T	C	CDS	LOC_Os06g28470	Nonsyn	*	Q
6	17192236	T	C	CDS	LOC_Os06g29830	Nonsyn	*	W
6	17793301	A	G	CDS	LOC_Os06g30690	Nonsyn	*	R
6	17846064	T	C	CDS	LOC_Os06g30770	Nonsyn	*	Q
6	17847304	T	C	CDS	LOC_Os06g30780	Nonsyn	*	W
6	18163084	A	G	CDS	LOC_Os06g31220	Nonsyn	*	R
6	19385802	T	C	CDS	LOC_Os06g33290	Nonsyn	*	Q
6	19922056	A	G	CDS	LOC_Os06g34200	Nonsyn	*	R
6	20094443	T	C	CDS	LOC_Os06g34550	Nonsyn	*	W
6	20118369	A	G	CDS	LOC_Os06g34590	Nonsyn	*	Q
6	20498123	T	C	CDS	LOC_Os06g35165	Nonsyn	*	Q
6	20558642	T	C	CDS	LOC_Os06g35250	Nonsyn	*	Q
6	20918131	T	C	CDS	LOC_Os06g35850	Nonsyn	*	R
6	21079099	T	C	CDS	LOC_Os06g36060	Nonsyn	*	Q
6	21144747	T	C	CDS	LOC_Os06g36120	Nonsyn	*	Q
6	21281893	A	G	CDS	LOC_Os06g36320	Nonsyn	*	W
6	22168983	A	T	CDS	LOC_Os06g37470	Nonsyn	*	L
6	22256655	A	G	CDS	LOC_Os06g37580	Nonsyn	*	R
6	23057582	T	C	CDS	LOC_Os06g38850	Nonsyn	*	R
6	23172471	A	G	CDS	LOC_Os06g39030	Nonsyn	*	R
6	23284632	A	C	CDS	LOC_Os06g39220	Nonsyn	*	E
6	23314015	T	G	CDS	LOC_Os06g39280	Nonsyn	*	S
6	23326560	A	G	CDS	LOC_Os06g39310	Nonsyn	*	R
6	23456901	T	C	CDS	LOC_Os06g39510	Nonsyn	*	Q
6	23788336	T	C	CDS	LOC_Os06g39980	Nonsyn	*	Q
6	24707331	T	C	CDS	LOC_Os06g41290	Nonsyn	*	Q
6	25767850	T	G	CDS	LOC_Os06g42890	Nonsyn	*	Y
6	26773240	A	T	CDS	LOC_Os06g44340	Nonsyn	*	C
6	27314030	A	G	CDS	LOC_Os06g45170	Nonsyn	*	W
6	28297448	C	A	CDS	LOC_Os06g46610	Nonsyn	*	Y

## Sheet: Chr7
Chromosome	Ref. position	Ref. Nucleotide	Variation Nucleotide	Region	Locus Name	Type of Variation	STOP	Prevented amino acid codon
7	113409	A	G	CDS	LOC_Os07g01190	Nonsyn	*	Q
7	440429	C	G	CDS	LOC_Os07g01750	Nonsyn	*	Y
7	834780	T	C	CDS	LOC_Os07g02430	Nonsyn	*	W
7	1744708	A	G	CDS	LOC_Os07g04110	Nonsyn	*	W
7	1903120	T	C	CDS	LOC_Os07g04310	Nonsyn	*	W
7	2033740	A	C	CDS	LOC_Os07g04570	Nonsyn	*	S
7	2124808	C	G	CDS	LOC_Os07g04790	Nonsyn	*	Y
7	4834630	T	C	CDS	LOC_Os07g09220	Nonsyn	*	R
7	5303493	A	C	CDS	LOC_Os07g09950	Nonsyn	*	E
7	5382705	T	C	CDS	LOC_Os07g10070	Nonsyn	*	Q
7	5412977	T	C	CDS	LOC_Os07g10100	Nonsyn	*	R
7	7215369	T	C	CDS	LOC_Os07g12620	Nonsyn	*	Q
7	7867383	T	A	CDS	LOC_Os07g13700	Nonsyn	*	R
7	8204553	T	C	CDS	LOC_Os07g14370	Nonsyn	*	W
7	8594497	T	C	CDS	LOC_Os07g14990	Nonsyn	*	W
7	8626619	A	G	CDS	LOC_Os07g15050	Nonsyn	*	R
7	8757893	A	G	CDS	LOC_Os07g15190	Nonsyn	*	W
7	8826462	A	G	CDS	LOC_Os07g15300	Nonsyn	*	W
7	8927146	A	G	CDS	LOC_Os07g15430	Nonsyn	*	W
7	9018445	T	C	CDS	LOC_Os07g15560	Nonsyn	*	Q
7	9676127	A	G	CDS	LOC_Os07g16510	Nonsyn	*	Q
7	9783056	T	C	CDS	LOC_Os07g16660	Nonsyn	*	Q
7	10611529	A	G	CDS	LOC_Os07g17940	Nonsyn	*	Q
7	10787844	T	C	CDS	LOC_Os07g18190	Nonsyn	*	Q
7	10827002	A	C	CDS	LOC_Os07g18260	Nonsyn	*	Y
7	10934762	A	G	CDS	LOC_Os07g18480	Nonsyn	*	W
7	11252323	G	C	CDS	LOC_Os07g19000	Nonsyn	*	Y
7	11455836	A	G	CDS	LOC_Os07g19360	Nonsyn	*	Q
7	11644259	A	T	CDS	LOC_Os07g20164	Nonsyn	*	C
7	12006252	A	G	CDS	LOC_Os07g20750	Nonsyn	*	Q
7	12383201	T	C	CDS	LOC_Os07g22170	Nonsyn	*	Q
7	12513166	A	G	CDS	LOC_Os07g22320	Nonsyn	*	Q
7	12597876	A	G	CDS	LOC_Os07g22420	Nonsyn	*	Q
7	12836591	T	C	CDS	LOC_Os07g22740	Nonsyn	*	R
7	12905276	T	C	CDS	LOC_Os07g22900	Nonsyn	*	W
7	13018981	T	G	CDS	LOC_Os07g23080	Nonsyn	*	Y
7	13642669	A	C	CDS	LOC_Os07g24050	Nonsyn	*	Y
7	14683678	A	G	CDS	LOC_Os07g25620	Nonsyn	*	Q
7	15041464	T	C	CDS	LOC_Os07g26160	Nonsyn	*	Q
7	15313248	A	C	CDS	LOC_Os07g26595	Nonsyn	*	E
7	15491435	A	G	CDS	LOC_Os07g26810	Nonsyn	*	R
7	15812049	A	G	CDS	LOC_Os07g27200	Nonsyn	*	W
7	16179649	A	G	CDS	LOC_Os07g27740	Nonsyn	*	Q
7	16372717	A	G	CDS	LOC_Os07g28070	Nonsyn	*	W
7	16473856	T	C	CDS	LOC_Os07g28210	Nonsyn	*	W
7	17048128	A	T	CDS	LOC_Os07g29100	Nonsyn	*	R
7	18553101	T	G	CDS	LOC_Os07g31330	Nonsyn	*	E
7	19695205	A	T	CDS	LOC_Os07g32950	Nonsyn	*	C
7	19782057	T	C	CDS	LOC_Os07g33120	Nonsyn	*	Q
7	20081243	A	C	CDS	LOC_Os07g33610	Nonsyn	*	Y
7	20647604	A	G	CDS	LOC_Os07g34420	Nonsyn	*	W
7	21579952	T	C	CDS	LOC_Os07g36100	Nonsyn	*	W
7	21692595	C	A	CDS	LOC_Os07g36280	Nonsyn	*	Y
7	22071294	T	C	CDS	LOC_Os07g36830	Nonsyn	*	R
7	22076761	T	C	CDS	LOC_Os07g36850	Nonsyn	*	Q
7	22197477	T	C	CDS	LOC_Os07g37045	Nonsyn	*	W
7	22244702	A	G	CDS	LOC_Os07g37130	Nonsyn	*	Q
7	22392566	T	A	CDS	LOC_Os07g37370	Nonsyn	*	K
7	23886831	T	G	CDS	LOC_Os07g39830	Nonsyn	*	E
7	24145779	A	C	CDS	LOC_Os07g40280	Nonsyn	*	E
7	25405833	A	T	CDS	LOC_Os07g42430	Nonsyn	*	Y
7	26786862	A	C	CDS	LOC_Os07g44880	Nonsyn	*	E
7	26937127	G	C	CDS	LOC_Os07g45120	Nonsyn	*	S
7	29644197	T	C	CDS	LOC_Os07g49500	Nonsyn	*	W

## Sheet: Chr8
Chromosome	Ref. position	Ref. Nucleotide	Variation Nucleotide	Region	Locus Name	Type of Variation	STOP	Prevented amino acid codon
8	1521351	A	G	CDS	LOC_Os08g03280	Nonsyn	*	W
8	3787111	A	G	CDS	LOC_Os08g06780	Nonsyn	*	W
8	4289614	A	G	CDS	LOC_Os08g07650	Nonsyn	*	W
8	7150583	A	T	CDS	LOC_Os08g12140	Nonsyn	*	K
8	7281255	A	G	CDS	LOC_Os08g12360	Nonsyn	*	Q
8	7443965	A	G	CDS	LOC_Os08g12580	Nonsyn	*	Q
8	7486911	T	C	CDS	LOC_Os08g12660	Nonsyn	*	Q
8	7760906	A	C	CDS	LOC_Os08g13070	Nonsyn	*	E
8	8035842	A	G	CDS	LOC_Os08g13510	Nonsyn	*	R
8	9389254	A	G	CDS	LOC_Os08g15430	Nonsyn	*	Q
8	9445102	A	G	CDS	LOC_Os08g15530	Nonsyn	*	Q
8	9690013	A	G	CDS	LOC_Os08g15900	Nonsyn	*	W
8	9827933	A	C	CDS	LOC_Os08g16120	Nonsyn	*	S
8	10119521	A	T	CDS	LOC_Os08g16530	Nonsyn	*	K
8	10127070	A	G	CDS	LOC_Os08g16550	Nonsyn	*	R
8	10725763	A	G	CDS	LOC_Os08g17520	Nonsyn	*	R
8	10837779	T	G	CDS	LOC_Os08g17710	Nonsyn	*	S
8	10970563	A	G	CDS	LOC_Os08g17880	Nonsyn	*	Q
8	11477110	A	G	CDS	LOC_Os08g19200	Nonsyn	*	R
8	11621826	A	C	CDS	LOC_Os08g19450	Nonsyn	*	S
8	11811705	A	G	CDS	LOC_Os08g19730	Nonsyn	*	Q
8	12522139	A	T	CDS	LOC_Os08g20870	Nonsyn	*	C
8	13571709	T	C	CDS	LOC_Os08g22540	Nonsyn	*	W
8	13785025	A	C	CDS	LOC_Os08g22930	Nonsyn	*	E
8	14196343	A	C	CDS	LOC_Os08g23450	Nonsyn	*	E
8	14656986	A	T	CDS	LOC_Os08g24280	Nonsyn	*	Y
8	15072006	T	C	CDS	LOC_Os08g24900	Nonsyn	*	W
8	15920629	A	G	CDS	LOC_Os08g26170	Nonsyn	*	Q
8	16276784	A	C	CDS	LOC_Os08g26770	Nonsyn	*	Y
8	16313707	T	C	CDS	LOC_Os08g26830	Nonsyn	*	Q
8	16587748	T	A	CDS	LOC_Os08g27160	Nonsyn	*	K
8	17841916	A	G	CDS	LOC_Os08g29140	Nonsyn	*	R
8	17973841	T	G	CDS	LOC_Os08g29290	Nonsyn	*	E
8	18057907	A	G	CDS	LOC_Os08g29460	Nonsyn	*	W
8	19369349	A	C	CDS	LOC_Os08g31310	Nonsyn	*	E
8	19576098	T	G	CDS	LOC_Os08g31620	Nonsyn	*	E
8	19852352	T	C	CDS	LOC_Os08g32000	Nonsyn	*	R
8	20155989	C	G	CDS	LOC_Os08g32540	Nonsyn	*	S
8	20522808	A	G	CDS	LOC_Os08g33045	Nonsyn	*	Q
8	20714500	A	G	CDS	LOC_Os08g33230	Nonsyn	*	W
8	20967361	A	C	CDS	LOC_Os08g33580	Nonsyn	*	S
8	21424847	T	C	CDS	LOC_Os08g34180	Nonsyn	*	W
8	22063244	T	C	CDS	LOC_Os08g35020	Nonsyn	*	Q
8	22063246	A	G	CDS	LOC_Os08g35020	Nonsyn	*	Q
8	26028171	A	G	CDS	LOC_Os08g41220	Nonsyn	*	R
8	26036935	A	G	CDS	LOC_Os08g41230	Nonsyn	*	R
8	26356195	C	G	CDS	LOC_Os08g41760	Nonsyn	*	Y

## Sheet: Chr9
Chromosome	Ref. position	Ref. Nucleotide	Variation Nucleotide	Region	Locus Name	Type of Variation	STOP	Prevented amino acid codon
9	64906	T	C	CDS	LOC_Os09g01020	Nonsyn	*	Q
9	309410	A	C	CDS	LOC_Os09g01375	Nonsyn	*	E
9	763312	A	G	CDS	LOC_Os09g02080	Nonsyn	*	Q
9	996051	T	C	CDS	LOC_Os09g02410	Nonsyn	*	W
9	1450777	T	G	CDS	LOC_Os09g03070	Nonsyn	*	E
9	1570138	T	A	CDS	LOC_Os09g03260	Nonsyn	*	K
9	1736908	A	G	CDS	LOC_Os09g03520	Nonsyn	*	Q
9	1839846	A	C	CDS	LOC_Os09g03660	Nonsyn	*	E
9	2322462	T	C	CDS	LOC_Os09g04384	Nonsyn	*	Q
9	2419187	A	C	CDS	LOC_Os09g04530	Nonsyn	*	Y
9	2892829	A	G	CDS	LOC_Os09g06170	Nonsyn	*	R
9	2939930	A	G	CDS	LOC_Os09g06260	Nonsyn	*	R
9	2977140	T	C	CDS	LOC_Os09g06340	Nonsyn	*	Q
9	3027832	A	C	CDS	LOC_Os09g06430	Nonsyn	*	G
9	3067364	A	C	CDS	LOC_Os09g06480	Nonsyn	*	G
9	3518953	A	G	CDS	LOC_Os09g07180	Nonsyn	*	Q
9	3742152	A	G	CDS	LOC_Os09g07470	Nonsyn	*	Q
9	4128223	A	G	CDS	LOC_Os09g08020	Nonsyn	*	Q
9	4235945	A	C	CDS	LOC_Os09g08180	Nonsyn	*	E
9	4276125	A	T	CDS	LOC_Os09g08270	Nonsyn	*	K
9	4306087	A	C	CDS	LOC_Os09g08330	Nonsyn	*	S
9	4322409	T	C	CDS	LOC_Os09g08350	Nonsyn	*	Q
9	5765329	A	T	CDS	LOC_Os09g10570	Nonsyn	*	K
9	6197830	A	G	CDS	LOC_Os09g11180	Nonsyn	*	W
9	6772364	T	C	CDS	LOC_Os09g12020	Nonsyn	*	Q
9	6818037	A	G	CDS	LOC_Os09g12080	Nonsyn	*	Q
9	7494639	A	G	CDS	LOC_Os09g12990	Nonsyn	*	Q
9	7511833	T	C	CDS	LOC_Os09g13010	Nonsyn	*	Q
9	7644943	T	G	CDS	LOC_Os09g13250	Nonsyn	*	E
9	7773166	T	C	CDS	LOC_Os09g13430	Nonsyn	*	Q
9	8873867	A	T	CDS	LOC_Os09g14870	Nonsyn	*	L
9	9154213	A	G	CDS	LOC_Os09g15100	Nonsyn	*	W
9	9314849	T	C	CDS	LOC_Os09g15270	Nonsyn	*	R
9	10222170	T	C	CDS	LOC_Os09g16700	Nonsyn	*	W
9	10830081	A	G	CDS	LOC_Os09g17710	Nonsyn	*	R
9	11059198	T	C	CDS	LOC_Os09g18040	Nonsyn	*	W
9	11093663	A	G	CDS	LOC_Os09g18100	Nonsyn	*	R
9	11097698	A	G	CDS	LOC_Os09g18110	Nonsyn	*	R
9	11253333	T	C	CDS	LOC_Os09g18340	Nonsyn	*	R
9	13298094	A	G	CDS	LOC_Os09g21970	Nonsyn	*	Q
9	13496437	T	C	CDS	LOC_Os09g22340	Nonsyn	*	W
9	13601851	T	C	CDS	LOC_Os09g22540	Nonsyn	*	Q
9	15480868	A	C	CDS	LOC_Os09g25830	Nonsyn	*	G
9	16246599	T	A	CDS	LOC_Os09g26750	Nonsyn	*	Y
9	16885288	A	G	CDS	LOC_Os09g27744	Nonsyn	*	Q
9	18003722	A	G	CDS	LOC_Os09g29600	Nonsyn	*	Q
9	19597668	A	C	CDS	LOC_Os09g32870	Nonsyn	*	Y
9	21078078	T	C	CDS	LOC_Os09g36540	Nonsyn	*	Q
9	21644347	T	C	CDS	LOC_Os09g37540	Nonsyn	*	Q
9	21704457	A	G	CDS	LOC_Os09g37660	Nonsyn	*	W
9	22001191	A	C	CDS	LOC_Os09g38200	Nonsyn	*	E
9	22318449	T	C	CDS	LOC_Os09g38850	Nonsyn	*	Q
9	22328107	T	G	CDS	LOC_Os09g38870	Nonsyn	*	E
9	22638614	A	G	CDS	LOC_Os09g39370	Nonsyn	*	Q

## Sheet: Chr10
Chromosome	Ref. position	Ref. Nucleotide	Variation Nucleotide	Region	Locus Name	Type of Variation	STOP	Prevented amino acid codon
10	19183599	A	G	CDS	LOC_Os10g35890	Nonsyn	*	R
10	19381622	T	G	CDS	LOC_Os10g36260	Nonsyn	*	E
10	19045323	T	C	CDS	LOC_Os10g35604	Nonsyn	*	R
10	19533963	A	G	CDS	LOC_Os10g36510	Nonsyn	*	Q
10	18823689	A	C	CDS	LOC_Os10g35230	Nonsyn	*	E
10	19715859	T	A	CDS	LOC_Os10g36830	Nonsyn	*	L
10	20124521	T	G	CDS	LOC_Os10g37604	Nonsyn	*	S
10	20151167	A	G	CDS	LOC_Os10g37650	Nonsyn	*	W
10	20173932	T	C	CDS	LOC_Os10g37700	Nonsyn	*	Q
10	20218590	T	C	CDS	LOC_Os10g37780	Nonsyn	*	W
10	18196228	A	T	CDS	LOC_Os10g34090	Nonsyn	*	K
10	20325688	T	C	CDS	LOC_Os10g37940	Nonsyn	*	Q
10	18186516	T	A	CDS	LOC_Os10g34064	Nonsyn	*	K
10	20538183	A	C	CDS	LOC_Os10g38450	Nonsyn	*	E
10	20827651	A	G	CDS	LOC_Os10g39080	Nonsyn	*	R
10	21977025	T	C	CDS	LOC_Os10g40890	Nonsyn	*	Q
10	15858183	T	C	CDS	LOC_Os10g30480	Nonsyn	*	W
10	12538742	T	C	CDS	LOC_Os10g24450	Nonsyn	*	W
10	12462527	A	T	CDS	LOC_Os10g24330	Nonsyn	*	K
10	12364623	A	G	CDS	LOC_Os10g24140	Nonsyn	*	R
10	12312798	T	C	CDS	LOC_Os10g24030	Nonsyn	*	Q
10	12308749	A	G	CDS	LOC_Os10g24020	Nonsyn	*	R
10	12150041	A	G	CDS	LOC_Os10g23280	Nonsyn	*	Q
10	11167231	A	G	CDS	LOC_Os10g21760	Nonsyn	*	R
10	10570877	T	A	CDS	LOC_Os10g20860	Nonsyn	*	L
10	10469680	T	C	CDS	LOC_Os10g20690	Nonsyn	*	Q
10	9506974	A	G	CDS	LOC_Os10g18704	Nonsyn	*	R
10	9450454	G	A	CDS	LOC_Os10g18630	Nonsyn	*	S
10	9450453	A	C	CDS	LOC_Os10g18630	Nonsyn	*	S
10	9399743	T	G	CDS	LOC_Os10g18530	Nonsyn	*	S
10	9390451	T	C	CDS	LOC_Os10g18500	Nonsyn	*	W
10	9233857	T	C	CDS	LOC_Os10g18180	Nonsyn	*	R
10	9143191	A	G	CDS	LOC_Os10g18026	Nonsyn	*	W
10	8768619	A	G	CDS	LOC_Os10g17400	Nonsyn	*	Q
10	7991926	T	C	CDS	LOC_Os10g15320	Nonsyn	*	Q
10	7830211	A	G	CDS	LOC_Os10g14930	Nonsyn	*	W
10	7797241	T	A	CDS	LOC_Os10g14900	Nonsyn	*	Y
10	7748488	C	A	CDS	LOC_Os10g14795	Nonsyn	*	L
10	7707137	T	C	CDS	LOC_Os10g14220	Nonsyn	*	Q
10	7476514	A	G	CDS	LOC_Os10g13760	Nonsyn	*	Q
10	7360496	A	G	CDS	LOC_Os10g13590	Nonsyn	*	W
10	6716328	G	C	CDS	LOC_Os10g12080	Nonsyn	*	Y
10	6492284	A	G	CDS	LOC_Os10g11740	Nonsyn	*	Q
10	6198914	A	G	CDS	LOC_Os10g11190	Nonsyn	*	Q
10	5618543	A	G	CDS	LOC_Os10g10214	Nonsyn	*	Q
10	4612988	A	G	CDS	LOC_Os10g08500	Nonsyn	*	W
10	3583049	T	C	CDS	LOC_Os10g06860	Nonsyn	*	Q
10	3242908	T	C	CDS	LOC_Os10g06300	Nonsyn	*	R
10	3122021	A	G	CDS	LOC_Os10g06140	Nonsyn	*	Q
10	2894399	T	C	CDS	LOC_Os10g05740	Nonsyn	*	W
10	2280969	C	A	CDS	LOC_Os10g04760	Nonsyn	*	Y
10	2278551	T	G	CDS	LOC_Os10g04750	Nonsyn	*	S
10	2101166	A	T	CDS	LOC_Os10g04460	Nonsyn	*	K
10	2041518	T	C	CDS	LOC_Os10g04316	Nonsyn	*	R
10	1726422	A	C	CDS	LOC_Os10g03820	Nonsyn	*	E
10	1660773	A	T	CDS	LOC_Os10g03700	Nonsyn	*	R
10	685488	T	C	CDS	LOC_Os10g02090	Nonsyn	*	W
10	602240	A	G	CDS	LOC_Os10g01960	Nonsyn	*	R
10	500366	A	G	CDS	LOC_Os10g01770	Nonsyn	*	Q
10	432398	A	C	CDS	LOC_Os10g01650	Nonsyn	*	E
10	223535	A	G	CDS	LOC_Os10g01370	Nonsyn	*	Q

[truncated: 2 more sheets: Chr11, Chr12]
