# Supplementary material for: A Strategy for Genome-Wide Identification of Gene Based Polymorphisms in Rice Reveals Non-Synonymous Variation and Functional Genotypic Markers
Source: PLoS One. 2014 Sep 19;9(9):e105335. doi: 10.1371/journal.pone.0105335 (PMC4169549; doi:10.1371/journal.pone.0105335)
Supplement: Table S7 — Distribution of Rice Kinase genes Ka/Ks ratio distribution. (XLSX) [file pone.0105335.s007.xlsx]

## Sheet: Sheet1
Table S7. Rice Kinase Single Nucleotide Polymorphisms
Kinase-Locus	SNP	Non-synonymous	Synomynous	Ka/Ks	Putative Function
LOC_Os01g01410	13	1	1	1	TKL_IRAK_C-LEC.1 - TKL_IRAK_C-LEC has homology to C-type lectin receptors, expressed
LOC_Os01g02300	37	10	10	1	receptor kinase ORK10, putative, expressed
LOC_Os01g02430	4	1	1	1	TAK14, putative, expressed
LOC_Os01g02760	28	10	10	1	receptor-like kinase, putative, expressed
LOC_Os01g02800	9	3	3	1	receptor-like kinase ARK1AS, putative, expressed
LOC_Os01g04230	5	1	1	1	inactive receptor kinase At2g26730 precursor, putative, expressed
LOC_Os01g06280	20	7	7	1	TKL_IRAK_CrRLK1L-1.4 - The CrRLK1L-1 subfamily has homology to the CrRLK1L homolog, expressed
LOC_Os01g10840	10	1	1	1	CGMC_GSK.2 - CGMC includes CDA, MAPK, GSK3, and CLKC kinases, expressed
LOC_Os01g16230	2	1	1	1	TKL_IRAK_CR4L.2 - The CR4L subfamily has homology with Crinkly4, expressed
LOC_Os01g18800	17	1	1	1	CAMK_KIN1/SNF1/Nim1_like.9 - CAMK includes calcium/calmodulin depedent protein kinases, expressed
LOC_Os01g21970	10	1	1	1	protein kinase, putative, expressed
LOC_Os01g26210	34	13	13	1	OsWAK6 - OsWAK receptor-like protein kinase, expressed
LOC_Os01g26280	16	3	3	1	OsWAK8 - OsWAK receptor-like protein kinase, expressed
LOC_Os01g26300	15	5	5	1	OsWAK9 - OsWAK receptor-like cytoplasmic kinase OsWAK-RLCK, expressed
LOC_Os01g36790	19	1	1	1	TKL_IRAK_DUF26-lf.2 - DUF26 kinases have homology to DUF26 containing loci, expressed
LOC_Os01g41730	6	1	1	1	serine/threonine-protein kinase, putative, expressed
LOC_Os01g42294	12	1	1	1	inactive receptor kinase At2g26730 precursor, putative, expressed
LOC_Os01g42950	44	4	4	1	protein kinase family protein, putative, expressed
LOC_Os01g50370	5	2	2	1	STE_MEKK_ste11_MAP3K.4 - STE kinases include homologs to sterile 7, sterile 11 and sterile 20 from yeast, expressed
LOC_Os01g54350	23	4	4	1	protein kinase domain containing protein, expressed
LOC_Os01g60280	43	3	3	1	ATP binding protein, putative, expressed
LOC_Os01g66640	7	2	2	1	S-domain receptor-like protein kinase, putative, expressed
LOC_Os01g68870	16	2	2	1	leucine-rich repeat receptor protein kinase EXS precursor, putative, expressed
LOC_Os01g72990	15	1	1	1	expressed protein
LOC_Os01g74200	15	1	1	1	protein kinase domain containing protein, expressed
LOC_Os02g05930	68	25	25	1	phytosulfokine receptor precursor, putative, expressed
LOC_Os02g06160	3	1	1	1	cysteine-rich receptor-like protein kinase 16 precursor, putative, expressed
LOC_Os02g07810	2	1	1	1	inactive receptor kinase At2g26730 precursor, putative, expressed
LOC_Os02g08240	24	1	1	1	STE_PAK_Ste20_STLK.1 - STE kinases include homologs to sterile 7, sterile 11 and sterile 20 from yeast, expressed
LOC_Os02g12420	34	10	10	1	receptor-like protein kinase precursor, putative, expressed
LOC_Os02g12810	18	4	4	1	protein kinase domain containing protein, expressed
LOC_Os02g14480	8	3	3	1	receptor-like kinase, putative, expressed
LOC_Os02g26160	6	1	1	1	receptor lectin kinase like protein, putative, expressed
LOC_Os02g34600	21	1	1	1	CAMK_CAMK_like.13 - CAMK includes calcium/calmodulin depedent protein kinases, expressed
LOC_Os02g39010	20	5	5	1	cyclin-dependent kinase G-1, putative, expressed
LOC_Os02g43870	6	1	1	1	inactive receptor kinase At2g26730 precursor, putative, expressed
LOC_Os02g48080	11	1	1	1	cysteine-rich receptor-like protein kinase 7 precursor, putative, expressed
LOC_Os02g49310	7	1	1	1	AGC_PVPK_like_kin82y.7 - ACG kinases include homologs to PKA, PKG and PKC, expressed
LOC_Os02g58520	4	1	1	1	CAMK_CAMK_like.16 - CAMK includes calcium/calmodulin depedent protein kinases, expressed
LOC_Os03g03660	12	1	1	1	CAMK_CAMK_like.17 - CAMK includes calcium/calmodulin depedent protein kinases, expressed
LOC_Os03g13820	5	1	1	1	protein kinase family protein, putative, expressed
LOC_Os03g18630	7	3	3	1	receptor-like kinase RHG1, putative, expressed
LOC_Os03g21230	9	1	1	1	leucine-rich repeat family protein, putative, expressed
LOC_Os03g27990	20	2	2	1	STRUBBELIG-RECEPTOR FAMILY 7 precursor, putative, expressed
LOC_Os03g38710	5	1	1	1	protein kinase, putative, expressed
LOC_Os03g48270	12	1	1	1	CAMK_CAMK_like.21 - CAMK includes calcium/calmodulin depedent protein kinases, expressed
LOC_Os03g54780	15	1	1	1	STE_PAK_Ste20_KHSh_GCKh_HPKh.1 - STE kinases include homologs to sterile 7, sterile 11 and sterile 20 from yeast, expressed
LOC_Os03g57780	9	2	2	1	protein kinase, putative, expressed
LOC_Os03g57940	29	2	2	1	CK1_CaseinKinase_1a.4 - CK1 includes the casein kinase 1 kinases, expressed
LOC_Os03g61060	7	2	2	1	protein kinase domain containing protein, expressed
LOC_Os04g01874	26	1	1	1	protein kinase, putative, expressed
LOC_Os04g06210	8	4	4	1	cysteine-rich receptor-like protein kinase 36 precursor, putative, expressed
LOC_Os04g15630	6	3	3	1	xa21, putative, expressed
LOC_Os04g39930	2	1	1	1	receptor-like protein kinase, putative, expressed
LOC_Os04g42740	2	1	1	1	serine/threonine-protein kinase receptor precursor, putative, expressed
LOC_Os04g47240	22	1	1	1	STE_MEKK_ste11_MAP3K.17 - STE kinases include homologs to sterile 7, sterile 11 and sterile 20 from yeast, expressed
LOC_Os04g52640	45	4	4	1	SHR5-receptor-like kinase, putative, expressed
LOC_Os04g54020	17	5	5	1	receptor-like kinase, putative, expressed
LOC_Os04g54180	7	1	1	1	serine/threonine-protein kinase receptor precursor, putative, expressed
LOC_Os04g56080	8	4	4	1	S-locus-like receptor protein kinase, putative, expressed
LOC_Os04g56120	5	1	1	1	protein kinase domain containing protein, expressed
LOC_Os04g58990	19	3	3	1	CAMK_CAMK_like_ULKh_APGy.3 - CAMK includes calcium/calmodulin depedent protein kinases, expressed
LOC_Os05g01780	6	1	1	1	STE_PAK_Ste20++TranslationKinase_Slob_Wnk.1 - STE kinases include homologs to sterile 7, sterile 11 and sterile 20 from yeast, expressed
LOC_Os05g03920	15	5	5	1	TKL_IRAK_DUF26-lf.3 - DUF26 kinases have homology to DUF26 containing loci, expressed
LOC_Os05g04550	20	3	3	1	CAMK_KIN1/SNF1/Nim1_like.3 - CAMK includes calcium/calmodulin depedent protein kinases, expressed
LOC_Os05g11140	29	3	3	1	CK1_CaseinKinase_1a.5 - CK1 includes the casein kinase 1 kinases, expressed
LOC_Os05g25430	18	2	2	1	receptor-like protein kinase At3g46290 precursor, putative, expressed
LOC_Os05g25450	6	1	1	1	TKL_IRAK_CrRLK1L-1.3 - The CrRLK1L-1 subfamily has homology to the CrRLK1L homolog, expressed
LOC_Os05g30820	9	1	1	1	protein kinase, putative, expressed
LOC_Os05g30870	31	1	1	1	protein kinase domain containing protein, expressed
LOC_Os05g36960	20	5	5	1	protein kinase, putative, expressed
LOC_Os05g44770	6	3	3	1	receptor-like protein kinase 5 precursor, putative, expressed
LOC_Os05g44990	13	4	4	1	light repressible receptor protein kinase, putative, expressed
LOC_Os05g46750	8	1	1	1	STE_MEKK_ste11_MAP3K.18 - STE kinases include homologs to sterile 7, sterile 11 and sterile 20 from yeast, expressed
LOC_Os05g46760	2	1	1	1	STE_MEKK_ste11_MAP3K.19 - STE kinases include homologs to sterile 7, sterile 11 and sterile 20 from yeast, expressed
LOC_Os05g47770	40	3	3	1	serine/threonine-protein kinase At1g18390 precursor, putative, expressed
LOC_Os05g50560	15	1	1	1	CGMC_MAPKCMGC_2.9 - CGMC includes CDA, MAPK, GSK3, and CLKC kinases, expressed
LOC_Os05g50810	6	1	1	1	CAMK_CAMK_like.5 - CAMK includes calcium/calmodulin depedent protein kinases, expressed
LOC_Os05g50830	3	1	1	1	protein kinase family protein, putative, expressed
LOC_Os05g51400	34	3	3	1	protein kinase APK1B, chloroplast precursor, putative, expressed
LOC_Os06g03610	2	1	1	1	TKL_IRAK_CrRLK1L-1.13 - The CrRLK1L-1 subfamily has homology to the CrRLK1L homolog, expressed
LOC_Os06g03682	11	2	2	1	calcium-dependent protein kinase isoform AK1, putative, expressed
LOC_Os06g03970	13	2	2	1	receptor-like protein kinase 5 precursor, putative, expressed
LOC_Os06g04880	15	2	2	1	serine threonine kinase, putative, expressed
LOC_Os06g05830	4	1	1	1	protein kinase domain containing protein, expressed
LOC_Os06g08710	12	6	6	1	receptor-like protein kinase precursor, putative, expressed
LOC_Os06g17490	2	1	1	1	expressed protein
LOC_Os06g29810	9	2	2	1	lectin protein kinase family protein, putative, expressed
LOC_Os06g35530	18	1	1	1	CGMC_GSK.8 - CGMC includes CDA, MAPK, GSK3, and CLKC kinases, expressed
LOC_Os06g37670	12	3	3	1	S-locus-like receptor protein kinase, putative, expressed
LOC_Os06g38990	10	2	2	1	receptor-like protein kinase 2 precursor, putative, expressed
LOC_Os06g41500	12	6	6	1	D-mannose binding lectin family protein, expressed
LOC_Os06g41960	4	2	2	1	lysM-domain containing receptor-like kinase, putative, expressed
LOC_Os06g43840	18	4	4	1	protein kinase domain containing protein, expressed
LOC_Os06g45240	15	2	2	1	inactive receptor kinase At2g26730 precursor, putative, expressed
LOC_Os06g45300	2	1	1	1	serine/threonine-protein kinase HT1, putative, expressed
LOC_Os06g47740	10	5	5	1	phytosulfokine receptor precursor, putative, expressed
LOC_Os06g47750	13	6	6	1	phytosulfokine receptor precursor, putative, expressed
LOC_Os06g49430	14	1	1	1	CGMC_MAPKCMGC_2.11 - CGMC includes CDA, MAPK, GSK3, and CLKC kinases, expressed
LOC_Os07g03790	14	6	6	1	lectin-like receptor kinase 7, putative, expressed
LOC_Os07g03880	6	3	3	1	lectin-like receptor kinase, putative, expressed
LOC_Os07g04040	42	21	21	1	expressed protein
LOC_Os07g04190	4	2	2	1	receptor protein kinase CLAVATA1 precursor, putative, expressed
LOC_Os07g05620	13	1	1	1	CAMK_KIN1/SNF1/Nim1_like.28 - CAMK includes calcium/calmodulin depedent protein kinases, expressed
LOC_Os07g12480	2	1	1	1	receptor protein kinase, putative, expressed
LOC_Os07g14490	4	2	2	1	OsWAK68 - OsWAK pseudogene, expressed
LOC_Os07g15940	14	3	3	1	legume lectins beta domain containing protein, expressed
LOC_Os07g18230	10	4	4	1	lectin-like receptor kinase, putative, expressed
LOC_Os07g20610	17	2	2	1	TKL_IRAK_DUF26.2 - DUF26 kinases have homology to DUF26 containing loci, expressed
LOC_Os07g32480	5	1	1	1	mitotic checkpoint serine/threonine-protein kinase BUB1, putative, expressed
LOC_Os07g37810	9	3	3	1	STRUBBELIG-RECEPTOR FAMILY 1 precursor, putative, expressed
LOC_Os07g38640	2	1	1	1	inactive receptor kinase At2g26730 precursor, putative, expressed
LOC_Os07g38820	8	4	4	1	lectin-like receptor kinase, putative, expressed
LOC_Os07g42626	21	1	1	1	STRUBBELIG-RECEPTOR FAMILY 6 precursor, putative, expressed
LOC_Os07g48290	10	2	2	1	AGC_AGC_other_RS6K_like.2 - ACG kinases include homologs to PKA, PKG and PKC, expressed
LOC_Os07g49240	4	1	1	1	MRH1, putative, expressed
LOC_Os08g10300	10	3	3	1	SHR5-receptor-like kinase, putative, expressed
LOC_Os08g10330	45	3	3	1	SHR5-receptor-like kinase, putative, expressed
LOC_Os08g25380	10	5	5	1	serine/threonine-protein kinase BRI1-like 1 precursor, putative, expressed
LOC_Os08g25430	25	2	2	1	cysteine-rich receptor-like protein kinase 35 precursor, putative, expressed
LOC_Os08g34640	27	8	8	1	receptor-like protein kinase precursor, putative, expressed
LOC_Os08g34650	15	2	2	1	receptor-like protein kinase precursor, putative, expressed
LOC_Os08g39180	8	1	1	1	OsWAK73 - OsWAK receptor-like protein kinase, expressed
LOC_Os08g42580	12	1	1	1	protein kinase domain containing protein, expressed
LOC_Os09g16950	18	2	2	1	cysteine-rich receptor-like protein kinase 25 precursor, putative, expressed
LOC_Os09g18010	135	22	22	1	expressed protein
LOC_Os09g18260	10	3	3	1	senescence-induced receptor-like serine/threonine-protein kinase precursor, putative, expressed
LOC_Os09g18360	53	4	4	1	expressed protein
LOC_Os09g20970	4	1	1	1	receptor kinase, putative, expressed
LOC_Os09g25540	4	2	2	1	receptor-like protein kinase 2 precursor, putative, expressed
LOC_Os09g28180	9	1	1	1	D-mannose binding lectin family protein, expressed
LOC_Os09g33860	11	2	2	1	protein kinase, putative, expressed
LOC_Os09g37834	4	1	1	1	serine/threonine-protein kinase receptor precursor, putative, expressed
LOC_Os09g38910	9	2	2	1	OsWAK92 - OsWAK receptor-like protein kinase, expressed
LOC_Os10g03480	2	1	1	1	cyclin-dependent kinase G-1, putative, expressed
LOC_Os10g04720	11	1	1	1	TKL_IRAK_DUF26-la.5 - DUF26 kinases have homology to DUF26 containing loci, expressed
LOC_Os10g06930	2	1	1	1	mitogen-activated protein kinase 15, putative, expressed
LOC_Os10g10540	40	2	2	1	cysteine-rich repeat secretory protein precursor, putative, expressed
LOC_Os10g12620	22	4	4	1	protein kinase domain containing protein, expressed
LOC_Os10g33640	7	1	1	1	AGC_AGC_other_NDRh_TRCd.3 - ACG kinases include homologs to PKA, PKG and PKC, expressed
LOC_Os10g38800	2	1	1	1	leucine-rich repeat transmembrane protein kinase, putative, expressed
LOC_Os10g40060	11	1	1	1	protein kinase, putative, expressed
LOC_Os10g41390	16	2	2	1	protein kinase domain containing protein, expressed
LOC_Os11g03970	13	1	1	1	CAMK_KIN1/SNF1/Nim1_like.5 - CAMK includes calcium/calmodulin depedent protein kinases, expressed
LOC_Os11g07260	44	17	17	1	expressed protein
LOC_Os11g34624	60	4	4	1	TKL_IRAK_DUF26-lc.29 - DUF26 kinases have homology to DUF26 containing loci, expressed
LOC_Os11g36160	4	2	2	1	receptor-like protein kinase 2 precursor, putative, expressed
LOC_Os11g44690	24	5	5	1	cysteine-rich receptor-like protein kinase 19 precursor, putative, expressed
LOC_Os11g47170	6	3	3	1	receptor-like protein kinase precursor, putative, expressed
LOC_Os11g47180	7	3	3	1	receptor-like protein kinase 2 precursor, putative, expressed
LOC_Os12g06490	14	2	2	1	STE_PAK_Ste20_Slob_Wnk.6 - STE kinases include homologs to sterile 7, sterile 11 and sterile 20 from yeast, expressed
LOC_Os12g08180	8	1	1	1	receptor-like protein kinase 2 precursor, putative, expressed
LOC_Os12g23940	4	2	2	1	protein kinase domain containing protein, expressed
LOC_Os12g29434	25	5	5	1	wall-associated receptor kinase 3 precursor, putative, expressed
LOC_Os12g30180	32	1	1	1	protein kinase domain containing protein, expressed
LOC_Os12g30570	2	1	1	1	protein kinase domain containing protein, expressed
LOC_Os12g34320	26	8	8	1	S-locus-like receptor protein kinase, putative, expressed
LOC_Os12g41710	8	1	1	1	Protein kinase domain containing protein, expressed
LOC_Os12g42040	30	7	7	1	OsWAK126 - OsWAK receptor-like protein kinase, expressed
LOC_Os06g38730	55	26	25	1.04	receptor-like protein kinase precursor, putative, expressed
LOC_Os04g30260	50	17	16	1.06	OsWAK47 - OsWAK receptor-like protein kinase, expressed
LOC_Os11g10310	106	25	23	1.09	receptor-like protein kinase 2 precursor, putative, expressed
LOC_Os01g02320	97	12	11	1.09	protein kinase domain containing protein, expressed
LOC_Os06g38930	23	12	11	1.09	leucine-rich repeat receptor protein kinase EXS precursor, putative, expressed
LOC_Os09g18230	118	10	9	1.11	expressed protein
LOC_Os11g40810	41	19	17	1.12	receptor kinase, putative, expressed
LOC_Os07g04000	37	18	16	1.13	lectin-like receptor kinase, putative, expressed
LOC_Os09g38700	41	8	7	1.14	STRUBBELIG-RECEPTOR FAMILY 5 precursor, putative, expressed
LOC_Os11g35290	15	8	7	1.14	OsWAK119 - OsWAK receptor-like cytoplasmic kinase OsWAK-RLCK, expressed
LOC_Os02g56370	35	15	13	1.15	OsWAK20 - OsWAK receptor-like protein kinase, expressed
LOC_Os04g34330	26	14	12	1.17	serine/threonine-protein kinase receptor precursor, putative, expressed
LOC_Os05g44930	26	7	6	1.17	receptor-like protein kinase, putative, expressed
LOC_Os08g28710	22	7	6	1.17	receptor protein kinase CRINKLY4 precursor, putative, expressed
LOC_Os11g11780	49	7	6	1.17	cysteine-rich receptor-like protein kinase 21 precursor, putative, expressed
LOC_Os10g07556	104	13	11	1.18	wall-associated receptor kinase-like 22 precursor, putative, expressed
LOC_Os02g05920	61	31	26	1.19	phytosulfokine receptor precursor, putative, expressed
LOC_Os01g48040	11	6	5	1.2	S-locus-like receptor protein kinase, putative, expressed
LOC_Os02g42150	59	30	25	1.2	OsWAK14 - OsWAK receptor-like protein kinase, expressed
LOC_Os02g56630	11	6	5	1.2	OsWAK24 - OsWAK receptor-like protein kinase, expressed
LOC_Os12g42520	12	6	5	1.2	receptor kinase, putative, expressed
LOC_Os10g06140	75	11	9	1.22	OsWAK105 - OsWAK receptor-like protein kinase, expressed
LOC_Os01g57480	37	16	13	1.23	serine/threonine-protein kinase receptor precursor, putative, expressed
LOC_Os01g02840	9	5	4	1.25	resistance-related receptor-like kinase, putative, expressed
LOC_Os04g30270	45	10	8	1.25	protein kinase domain containing protein, expressed
LOC_Os05g14220	20	5	4	1.25	tyrosine protein kinase domain containing protein, putative, expressed
LOC_Os07g03900	9	5	4	1.25	lectin-like receptor kinase, putative, expressed
LOC_Os07g36780	11	5	4	1.25	S-domain receptor-like protein kinase, putative, expressed
LOC_Os09g18159	104	5	4	1.25	light repressible receptor protein kinase, putative, expressed
LOC_Os09g39650	13	5	4	1.25	protein kinase family protein, putative, expressed
LOC_Os10g02500	16	5	4	1.25	serine/threonine-protein kinase BRI1-like 2 precursor, putative, expressed
LOC_Os09g19160	37	14	11	1.27	serine/threonine-protein kinase, putative, expressed
LOC_Os09g37880	59	23	18	1.28	serine/threonine-protein kinase receptor precursor, putative, expressed
LOC_Os01g53920	35	18	14	1.29	receptor-like protein kinase 5 precursor, putative, expressed
LOC_Os03g15250	18	9	7	1.29	lectin-like receptor kinase, putative, expressed
LOC_Os06g38670	53	18	14	1.29	receptor-like protein kinase precursor, putative, expressed
LOC_Os07g38250	17	9	7	1.29	expressed protein
LOC_Os10g09550	16	9	7	1.29	OsWAK106 - OsWAK receptor-like protein kinase, expressed
LOC_Os11g35860	23	13	10	1.3	OsWAK120 - OsWAK receptor-like protein kinase, expressed
LOC_Os02g42190	35	17	13	1.31	OsWAK16 - OsWAK receptor-like protein kinase, expressed
LOC_Os01g06240	7	4	3	1.33	protein kinase, putative, expressed
LOC_Os01g12790	47	12	9	1.33	receptor protein kinase, putative, expressed
LOC_Os01g53840	9	4	3	1.33	protein kinase family protein, putative, expressed
LOC_Os02g11980	14	8	6	1.33	receptor-like protein kinase precursor, putative, expressed
LOC_Os02g40200	38	16	12	1.33	receptor-like protein kinase precursor, putative, expressed
LOC_Os03g43590	19	4	3	1.33	LSTK-1-like kinase, putative, expressed
LOC_Os04g01320	16	8	6	1.33	serine/threonine-protein kinase receptor precursor, putative, expressed
LOC_Os04g07200	9	4	3	1.33	S-domain receptor-like protein kinase, putative, expressed
LOC_Os04g54070	13	4	3	1.33	receptor-like kinase, putative, expressed
LOC_Os06g38590	63	32	24	1.33	receptor-like protein kinase precursor, putative, expressed
LOC_Os06g47720	7	4	3	1.33	serine/threonine-protein kinase BRI1-like 2 precursor, putative, expressed
LOC_Os06g50340	12	4	3	1.33	receptor protein kinase CLAVATA1 precursor, putative, expressed
LOC_Os07g14820	15	4	3	1.33	expressed protein
LOC_Os07g31190	62	4	3	1.33	OsWAK71 - OsWAK receptor-like cytoplasmic kinase OsWAK-RLCK, expressed
LOC_Os07g35660	27	4	3	1.33	TKL_IRAK_DUF26-lc.21 - DUF26 kinases have homology to DUF26 containing loci, expressed
LOC_Os07g35810	12	4	3	1.33	TKL_IRAK_DUF26-ld.6 - DUF26 kinases have homology to DUF26 containing loci, expressed
LOC_Os10g20160	8	4	3	1.33	serine/threonine-protein kinase receptor precursor, putative, expressed
LOC_Os10g21090	7	4	3	1.33	ATP binding protein, putative, expressed
LOC_Os11g07060	14	4	3	1.33	receptor protein kinase CLAVATA1 precursor, putative, expressed
LOC_Os11g44430	29	12	9	1.33	protein kinase, putative, expressed
LOC_Os11g47290	41	20	15	1.33	receptor kinase, putative, expressed
LOC_Os12g29580	12	4	3	1.33	AGC_PVPK_like_kin82y.19 - ACG kinases include homologs to PKA, PKG and PKC, expressed
LOC_Os04g52614	127	19	14	1.36	SHR5-receptor-like kinase, putative, expressed
LOC_Os09g19140	104	19	14	1.36	senescence-induced receptor-like serine/threonine-protein kinase precursor, putative, expressed
LOC_Os12g43640	48	22	16	1.38	receptor-like protein kinase HAIKU2 precursor, putative, expressed
LOC_Os04g15660	33	18	13	1.38	receptor kinase, putative, expressed
LOC_Os03g56180	16	7	5	1.4	legume lectins beta domain containing protein, expressed
LOC_Os11g41100	13	7	5	1.4	expressed protein
LOC_Os12g43660	32	14	10	1.4	receptor-like protein kinase HAIKU2 precursor, putative, expressed
LOC_Os09g38800	45	17	12	1.42	OsWAK88 - OsWAK pseudogene, expressed
LOC_Os05g07450	17	10	7	1.43	S-domain receptor-like protein kinase, putative, expressed
LOC_Os06g49260	78	10	7	1.43	OsWAK65 - OsWAK receptor-like protein kinase, expressed
LOC_Os09g18020	52	10	7	1.43	senescence-induced receptor-like serine/threonine-protein kinase precursor, putative, expressed
LOC_Os11g47300	25	13	9	1.44	receptor-like protein kinase precursor, putative, expressed
LOC_Os07g12850	82	16	11	1.45	TKL_IRAK_DUF26-lh.7 - DUF26 kinases have homology to DUF26 containing loci, expressed
LOC_Os02g05910	57	28	19	1.47	phytosulfokine receptor precursor, putative, expressed
LOC_Os02g12450	88	49	33	1.48	receptor-like protein kinase 2 precursor, putative, expressed
LOC_Os01g02700	5	3	2	1.5	protein kinase domain containing protein, expressed
LOC_Os01g04480	50	21	14	1.5	expressed protein
LOC_Os01g10710	35	21	14	1.5	receptor-like protein kinase, putative, expressed
LOC_Os01g12290	10	6	4	1.5	S-locus lectin protein kinase family protein, putative, expressed
LOC_Os01g26174	26	9	6	1.5	OsWAK5 - OsWAK receptor-like protein kinase, expressed
LOC_Os01g48020	5	3	2	1.5	S-locus-like receptor protein kinase, putative, expressed
LOC_Os01g56580	21	3	2	1.5	CK1_CaseinKinase_1a.3 - CK1 includes the casein kinase 1 kinases, expressed
LOC_Os01g57100	7	3	2	1.5	expressed protein
LOC_Os02g05970	65	39	26	1.5	phytosulfokine receptor precursor, putative, expressed
LOC_Os02g13510	20	6	4	1.5	receptor-like protein kinase 5 precursor, putative, expressed
LOC_Os02g34790	6	3	2	1.5	receptor-like protein kinase 5 precursor, putative, expressed
LOC_Os02g52850	12	6	4	1.5	receptor-like protein kinase like protein, putative, expressed
LOC_Os02g55340	17	3	2	1.5	WD domain and HEAT domain containing protein, putative, expressed
LOC_Os03g05140	5	3	2	1.5	receptor-like protein kinase 2 precursor, putative, expressed
LOC_Os03g12470	8	3	2	1.5	OsWAK25 - OsWAK receptor-like protein kinase, expressed
LOC_Os03g13080	5	3	2	1.5	LYK, putative, expressed
LOC_Os04g34290	5	3	2	1.5	protein kinase, putative, expressed
LOC_Os04g54130	9	3	2	1.5	TKL_IRAK_DUF26-ld.1 - DUF26 kinases have homology to DUF26 containing loci, expressed
LOC_Os05g39870	32	6	4	1.5	CAMK_KIN1/SNF1/Nim1_like.24 - CAMK includes calcium/calmodulin depedent protein kinases, expressed
LOC_Os05g44970	12	3	2	1.5	senescence-induced receptor-like serine/threonine-protein kinase precursor, putative, expressed
LOC_Os06g22290	12	3	2	1.5	legume lectins beta domain containing protein, expressed
LOC_Os06g43270	10	3	2	1.5	protein kinase domain containing protein, expressed
LOC_Os06g47470	64	9	6	1.5	TKL_IRAK_DUF26-lh.2 - DUF26 kinases have homology to DUF26 containing loci, expressed
LOC_Os06g51170	9	3	2	1.5	serine/threonine-protein kinase Cx32, chloroplast precursor, putative, expressed
LOC_Os07g05370	6	3	2	1.5	TKL_IRAK_CrRLK1L-1.15 - The CrRLK1L-1 subfamily has homology to the CrRLK1L homolog, expressed
LOC_Os07g31250	23	6	4	1.5	OsWAK69 - OsWAK receptor-like cytoplasmic kinase OsWAK-RLCK, expressed
LOC_Os08g03240	6	3	2	1.5	lectin-like receptor kinase 1, putative, expressed
LOC_Os08g13870	15	9	6	1.5	S-locus lectin protein kinase family protein, putative, expressed
LOC_Os09g27150	6	3	2	1.5	protein kinase domain containing protein, expressed
LOC_Os09g29520	9	3	2	1.5	OsWAK81 - OsWAK receptor-like cytoplasmic kinase OsWAK-RLCK, expressed
LOC_Os09g29540	5	3	2	1.5	OsWAK82 - OsWAK receptor-like cytoplasmic kinase OsWAK-RLCK, expressed
LOC_Os09g30190	6	3	2	1.5	receptor-like protein kinase 2 precursor, putative, expressed
LOC_Os10g33040	7	3	2	1.5	receptor-like protein kinase precursor, putative, expressed
LOC_Os10g41220	8	3	2	1.5	protein kinase family protein, putative, expressed
LOC_Os11g06780	7	3	2	1.5	serine/threonine-protein kinase BRI1-like 1 precursor, putative, expressed
LOC_Os11g11490	8	3	2	1.5	TKL_IRAK_CR4L.7 - The CR4L subfamily has homology with Crinkly4, expressed
LOC_Os11g17080	28	3	2	1.5	OsMPK15 - Putative MAPK based on amino acid sequence homology, expressed
LOC_Os12g03650	10	6	4	1.5	D-mannose binding lectin family protein, expressed
LOC_Os12g44320	5	3	2	1.5	carbohydrate binding protein, putative, expressed
LOC_Os11g36150	67	26	17	1.53	receptor-like protein kinase 2 precursor, putative, expressed
LOC_Os02g05940	30	14	9	1.56	phytosulfokine receptor precursor, putative, expressed
LOC_Os07g31210	18	11	7	1.57	OsWAK70 - OsWAK receptor-like cytoplasmic kinase OsWAK-RLCK, expressed
LOC_Os10g22890	28	11	7	1.57	receptor-like kinase, putative, expressed
LOC_Os06g38650	69	41	26	1.58	receptor-like protein kinase precursor, putative, expressed
LOC_Os02g40180	44	27	17	1.59	receptor-like protein kinase 5 precursor, putative, expressed
LOC_Os01g02770	36	16	10	1.6	resistance-related receptor-like kinase, putative, expressed
LOC_Os04g22470	80	8	5	1.6	SHR5-receptor-like kinase, putative, expressed
LOC_Os07g35410	33	8	5	1.6	TKL_IRAK_DUF26-lc.18 - DUF26 kinases have homology to DUF26 containing loci, expressed
LOC_Os10g18990	22	8	5	1.6	receptor kinase 2, putative, expressed
LOC_Os11g03840	15	8	5	1.6	D-mannose binding lectin family protein, expressed
LOC_Os09g38834	40	23	14	1.64	OsWAK89b - OsWAK receptor-like protein kinase, expressed
LOC_Os02g05980	21	10	6	1.67	phytosulfokine receptor precursor, putative, expressed
LOC_Os02g12910	48	30	18	1.67	receptor-like protein kinase 5 precursor, putative, expressed
LOC_Os02g42370	10	5	3	1.67	receptor-like protein kinase 2 precursor, putative, expressed
LOC_Os03g29410	24	5	3	1.67	tyrosine protein kinase domain containing protein, putative, expressed
LOC_Os05g15720	19	5	3	1.67	expressed protein
LOC_Os05g40200	19	5	3	1.67	inactive receptor kinase At2g26730 precursor, putative, expressed
LOC_Os06g40030	9	5	3	1.67	S-locus-like receptor protein kinase, putative, expressed
LOC_Os06g47650	9	5	3	1.67	phytosulfokine receptor precursor, putative, expressed
LOC_Os07g03780	9	5	3	1.67	lectin-like receptor kinase, putative, expressed
LOC_Os08g14990	13	5	3	1.67	receptor-like protein kinase 2 precursor, putative, expressed
LOC_Os09g09510	18	10	6	1.67	legume lectins beta domain containing protein, expressed
LOC_Os10g06760	11	5	3	1.67	receptor-like protein kinase precursor, putative, expressed
LOC_Os10g39010	12	5	3	1.67	TKL_IRAK_CrRLK1L-1.16 - The CrRLK1L-1 subfamily has homology to the CrRLK1L homolog, expressed
LOC_Os11g07225	26	15	9	1.67	expressed protein
LOC_Os11g40890	11	5	3	1.67	expressed protein
LOC_Os04g12560	19	12	7	1.71	receptor-like protein kinase, putative, expressed
LOC_Os04g15650	28	12	7	1.71	Leucine Rich Repeat family protein, expressed
LOC_Os01g02550	12	7	4	1.75	protein kinase domain containing protein, expressed
LOC_Os03g56250	17	7	4	1.75	LRR receptor-like protein kinase, putative, expressed
LOC_Os04g51030	50	21	12	1.75	wall-associated kinase 1, putative, expressed
LOC_Os10g03490	21	7	4	1.75	expressed protein
LOC_Os11g08950	17	7	4	1.75	protein kinase family protein, putative, expressed
LOC_Os12g03640	12	7	4	1.75	S-locus-like receptor protein kinase, putative, expressed
LOC_Os10g10030	78	23	13	1.77	OsWAK111 - OsWAK receptor-like protein kinase, expressed
LOC_Os01g59570	45	16	9	1.78	senescence-induced receptor-like serine/threonine-protein kinase precursor, putative, expressed
LOC_Os09g16980	34	16	9	1.78	OsWAK86 - OsWAK pseudogene, expressed
LOC_Os01g05640	23	11	6	1.83	receptor-like protein kinase 5 precursor, putative, expressed
LOC_Os11g36180	24	11	6	1.83	receptor kinase, putative, expressed
LOC_Os02g42110	45	15	8	1.88	wall-associated receptor kinase-like 22 precursor, putative, expressed
LOC_Os10g05250	48	17	9	1.89	protein kinase domain containing protein, expressed
LOC_Os01g02610	37	19	10	1.9	protein kinase domain containing protein, expressed
LOC_Os11g35274	70	19	10	1.9	protein kinase domain containing protein, expressed
LOC_Os01g02680	12	4	2	2	protein kinase domain containing protein, expressed
LOC_Os01g04409	108	12	6	2	OsWAK1 - OsWAK receptor-like cytoplasmic kinase OsWAK-RLCK, expressed
LOC_Os01g04550	17	2	1	2	expressed protein
LOC_Os01g05940	10	4	2	2	receptor kinase, putative, expressed
LOC_Os01g10700	21	12	6	2	D-mannose binding lectin family protein, expressed
LOC_Os01g12720	9	2	1	2	protein kinase domain containing protein, expressed
LOC_Os01g13800	12	4	2	2	receptor-like protein kinase 5 precursor, putative, expressed
LOC_Os01g21960	11	2	1	2	serine/threonine-protein kinase, putative, expressed
LOC_Os01g46030	3	2	1	2	receptor-like protein kinase, putative, expressed
LOC_Os01g49910	6	2	1	2	expressed protein
LOC_Os01g50400	3	2	1	2	STE_MEKK_ste11_MAP3K.5 - STE kinases include homologs to sterile 7, sterile 11 and sterile 20 from yeast, expressed
LOC_Os01g65060	3	2	1	2	S-domain receptor-like protein kinase, putative, expressed
LOC_Os02g12440	47	18	9	2	receptor kinase, putative, expressed
LOC_Os02g12660	3	2	1	2	protein kinase domain containing protein, putative, expressed
LOC_Os02g37830	6	2	1	2	protein kinase domain containing protein, expressed
LOC_Os02g42620	19	8	4	2	protein kinase, putative, expressed
LOC_Os03g01850	14	2	1	2	cyclin-dependent kinase A-1, putative, expressed
LOC_Os03g12570	27	8	4	2	expressed protein
LOC_Os03g14710	3	2	1	2	protein kinase, putative, expressed
LOC_Os03g14840	3	2	1	2	AGC_PVPK_like_kin82y.8 - ACG kinases include homologs to PKA, PKG and PKC, expressed
LOC_Os03g53250	6	2	1	2	expressed protein
LOC_Os03g54900	16	4	2	2	phytosulfokine receptor precursor, putative, expressed
LOC_Os03g56160	6	2	1	2	lectin-like receptor kinase 7, putative, expressed
LOC_Os03g60810	3	2	1	2	lectin-like receptor kinase, putative, expressed
LOC_Os04g12080	25	4	2	2	TKL_IRAK_DUF26-lc.7 - DUF26 kinases have homology to DUF26 containing loci, expressed
LOC_Os04g45920	9	2	1	2	protein kinase domain containing protein, expressed
LOC_Os04g52860	6	2	1	2	TKL_IRAK_CrRLK1L-1.9 - The CrRLK1L-1 subfamily has homology to the CrRLK1L homolog, expressed
LOC_Os04g54002	6	2	1	2	serine/threonine-protein kinase receptor precursor, putative, expressed
LOC_Os04g57630	16	6	3	2	phytosulfokine receptor precursor, putative, expressed
LOC_Os04g58700	15	4	2	2	expressed protein
LOC_Os05g03450	8	4	2	2	lectin protein kinase family protein, putative, expressed
LOC_Os05g06990	3	2	1	2	TKL_IRAK_CrRLK1L-1.10 - The CrRLK1L-1 subfamily has homology to the CrRLK1L homolog, expressed
LOC_Os05g13770	17	6	3	2	RNA polymerase Rpb7, N-terminal domain containing protein, expressed
LOC_Os05g35770	10	2	1	2	serine/threonine-protein kinase SAPK4, putative, expressed
LOC_Os05g39090	5	2	1	2	CAMK_CAMK_like.29 - CAMK includes calcium/calmodulin depedent protein kinases, expressed
LOC_Os05g40050	5	2	1	2	receptor-like protein kinase 2 precursor, putative, expressed
LOC_Os06g06760	10	2	1	2	protein kinase, putative, expressed
LOC_Os06g36320	9	6	3	2	receptor-like protein kinase 5 precursor, putative, expressed
LOC_Os06g38780	17	8	4	2	receptor-like protein kinase 2 precursor, putative, expressed
LOC_Os06g45020	10	4	2	2	STRUBBELIG-RECEPTOR FAMILY 3 precursor, putative, expressed
LOC_Os06g47820	7	2	1	2	protein kinase domain containing protein, expressed
LOC_Os07g03890	13	2	1	2	lectin-like receptor kinase 7, putative, expressed
LOC_Os07g06740	12	2	1	2	CAMK_CAMK_like.31 - CAMK includes calcium/calmodulin depedent protein kinases, expressed
LOC_Os07g28930	8	4	2	2	expressed protein
LOC_Os07g31290	20	6	3	2	tyrosine protein kinase domain containing protein, putative, expressed
LOC_Os07g35540	11	2	1	2	TKL_IRAK_DUF26-lc.19 - DUF26 kinases have homology to DUF26 containing loci, expressed
LOC_Os07g42770	15	2	1	2	CAMK_CAMK_like.35 - CAMK includes calcium/calmodulin depedent protein kinases, expressed
LOC_Os08g10070	15	2	1	2	protein kinase, putative, expressed
LOC_Os08g15060	23	4	2	2	ATP binding protein, putative, expressed
LOC_Os09g17890	57	6	3	2	expressed protein
LOC_Os10g01060	11	2	1	2	protein kinase family protein, putative, expressed
LOC_Os10g01390	6	2	1	2	OsWAK93 - OsWAK receptor-like cytoplasmic kinase OsWAK-RLCK
LOC_Os10g04000	6	4	2	2	STE_MEKK_ste11_MAP3K.22 - STE kinases include homologs to sterile 7, sterile 11 and sterile 20 from yeast, expressed
LOC_Os10g19160	14	8	4	2	receptor kinase, putative, expressed
LOC_Os10g25090	8	2	1	2	STRUBBELIG-RECEPTOR FAMILY 6 precursor, putative, expressed
LOC_Os10g35450	10	2	1	2	serine/threonine-protein kinase, putative, expressed
LOC_Os11g13860	18	4	2	2	cyclin-dependent kinase, putative, expressed
LOC_Os11g25510	8	4	2	2	protein kinase domain containing protein, expressed
LOC_Os11g26130	22	2	1	2	receptor protein kinase TMK1 precursor, putative, expressed
LOC_Os11g29510	18	4	2	2	cysteine-rich receptor-like protein kinase 35 precursor, putative, expressed
LOC_Os11g35120	3	2	1	2	OsWAK116 - OsWAK receptor-like cytoplasmic kinase OsWAK-RLCK, expressed
LOC_Os11g35500	23	10	5	2	receptor-like protein kinase 5 precursor, putative, expressed
LOC_Os11g36090	7	4	2	2	receptor kinase, putative, expressed
LOC_Os11g46870	6	4	2	2	protein kinase, putative, expressed
LOC_Os12g02200	11	2	1	2	CAMK_KIN1/SNF1/Nim1_like.6 - CAMK includes calcium/calmodulin depedent protein kinases, expressed
LOC_Os12g07990	23	12	6	2	protein kinase family protein, putative, expressed
LOC_Os12g14699	20	4	2	2	protein kinase domain containing protein, expressed
LOC_Os04g34390	52	35	17	2.06	serine/threonine-protein kinase receptor precursor, putative, expressed
LOC_Os06g35870	37	25	12	2.08	lectin protein kinase family protein, putative, expressed
LOC_Os01g59560	59	19	9	2.11	protein kinase domain containing protein, expressed
LOC_Os10g07548	51	15	7	2.14	wall-associated receptor kinase-like 4 precursor, putative, expressed
LOC_Os01g59550	136	43	20	2.15	senescence-induced receptor-like serine/threonine-protein kinase precursor, putative, expressed
LOC_Os11g10280	65	41	19	2.16	receptor-like protein kinase, putative, expressed
LOC_Os01g02570	42	24	11	2.18	protein kinase domain containing protein, expressed
LOC_Os01g49529	118	18	8	2.25	OsWAK10d - OsWAK receptor-like cytoplasmic kinase OsWAK-RLCK, expressed
LOC_Os01g51290	36	9	4	2.25	protein kinase family protein, putative, expressed
LOC_Os07g15930	42	18	8	2.25	legume lectins beta domain containing protein, expressed
LOC_Os01g43350	19	7	3	2.33	protein kinase family protein, putative, expressed
LOC_Os02g47410	27	7	3	2.33	protein kinase, putative, expressed
LOC_Os03g62430	44	21	9	2.33	OsWAK28 - OsWAK receptor-like protein kinase, expressed
LOC_Os05g25370	70	7	3	2.33	TKL_IRAK_CrRLK1L-1.2 - The CrRLK1L-1 subfamily has homology to the CrRLK1L homolog, expressed
LOC_Os06g37750	10	7	3	2.33	S-locus-like receptor protein kinase, putative, expressed
LOC_Os07g31130	18	7	3	2.33	OsWAK72 - OsWAK receptor-like cytoplasmic kinase OsWAK-RLCK, expressed
LOC_Os09g37800	26	14	6	2.33	serine/threonine kinase, putative, expressed
LOC_Os10g17910	10	7	3	2.33	OsWAK114 - OsWAK receptor-like cytoplasmic kinase OsWAK-RLCK, expressed
LOC_Os11g07170	61	42	18	2.33	receptor kinase, putative, expressed
LOC_Os02g48210	40	17	7	2.43	lectin-like protein kinase, putative, expressed
LOC_Os11g29790	52	34	14	2.43	receptor kinase, putative, expressed
LOC_Os01g04490	20	5	2	2.5	Ser/Thr protein kinase, putative, expressed
LOC_Os02g05960	8	5	2	2.5	phytosulfokine receptor precursor, putative, expressed
LOC_Os03g03280	11	5	2	2.5	TKL_IRAK_CrRLK1L-1.6 - The CrRLK1L-1 subfamily has homology to the CrRLK1L homolog, expressed
LOC_Os03g31000	61	5	2	2.5	protein kinase, putative, expressed
LOC_Os03g49750	17	5	2	2.5	protein kinase family protein, putative, expressed
LOC_Os04g01310	9	5	2	2.5	serine/threonine-protein kinase receptor precursor, putative, expressed
LOC_Os05g26940	7	5	2	2.5	CAMK_KIN1/SNF1/Nim1_like.23 - CAMK includes calcium/calmodulin depedent protein kinases, expressed
LOC_Os10g01100	8	5	2	2.5	receptor-like protein kinase, putative, expressed
LOC_Os10g04010	7	5	2	2.5	STE_MEKK_ste11_MAP3K.23 - STE kinases include homologs to sterile 7, sterile 11 and sterile 20 from yeast, expressed
LOC_Os10g09700	18	5	2	2.5	OsWAK110 - OsWAK receptor-like protein kinase, expressed
LOC_Os11g46880	29	10	4	2.5	protein kinase domain containing protein, expressed
LOC_Os11g47140	63	15	6	2.5	OsWAK123 - OsWAK receptor-like protein kinase, expressed
LOC_Os12g26940	11	5	2	2.5	CHASE domain containing protein, expressed
LOC_Os01g02560	50	18	7	2.57	Ser/Thr receptor-like kinase, putative, expressed
LOC_Os01g57490	56	13	5	2.6	D-mannose binding lectin family protein, expressed
LOC_Os07g47950	20	8	3	2.67	expressed protein
LOC_Os09g39620	14	8	3	2.67	protein kinase family protein, putative, expressed
LOC_Os01g36500	65	22	8	2.75	TKL_IRAK_DUF26-lh.5 - DUF26 kinases have homology to DUF26 containing loci, expressed
LOC_Os02g56400	20	11	4	2.75	OsWAK22 - OsWAK receptor-like protein kinase, expressed
LOC_Os04g05470	41	11	4	2.75	protein kinase, putative, expressed
LOC_Os11g44500	15	11	4	2.75	protein kinase domain containing protein, expressed
LOC_Os01g02400	8	3	1	3	protein kinase domain containing protein, expressed
LOC_Os01g02580	26	15	5	3	protein kinase domain containing protein, expressed
LOC_Os01g02600	6	3	1	3	Ser/Thr receptor-like kinase, putative, expressed
LOC_Os01g10450	13	3	1	3	protein kinase domain containing protein, expressed
LOC_Os01g49920	30	9	3	3	protein kinase, putative, expressed
LOC_Os01g55450	13	3	1	3	CAMK_KIN1/SNF1/Nim1_like.11 - CAMK includes calcium/calmodulin depedent protein kinases, expressed
LOC_Os01g60440	29	3	1	3	HEAT repeat family protein, putative, expressed
LOC_Os02g08140	14	3	1	3	CAMK_KIN1/SNF1/Nim1_like.14 - CAMK includes calcium/calmodulin depedent protein kinases, expressed
LOC_Os02g13410	15	6	2	3	leucine-rich repeat family protein, putative, expressed
LOC_Os02g14120	10	3	1	3	BRASSINOSTEROID INSENSITIVE 1-associated receptor kinase 1 precursor, putative, expressed
LOC_Os02g14130	18	3	1	3	CGMC_GSK.4 - CGMC includes CDA, MAPK, GSK3, and CLKC kinases, expressed
LOC_Os02g20140	43	3	1	3	protein kinase domain containing protein, expressed
LOC_Os02g42780	6	3	1	3	lectin receptor-type protein kinase, putative, expressed
LOC_Os02g49040	7	3	1	3	CAMK_CAMK_like_unique.1 - CAMK includes calcium/calmodulin depedent protein kinases, expressed
LOC_Os03g07430	10	3	1	3	protein kinase domain containing protein, expressed
LOC_Os03g55210	4	3	1	3	TKL_IRAK_CrRLK1L-1.1 - The CrRLK1L-1 subfamily has homology to the CrRLK1L homolog, expressed
LOC_Os04g12180	37	9	3	3	TKL_IRAK_DUF26-lc.8 - DUF26 kinases have homology to DUF26 containing loci, expressed
LOC_Os04g23700	4	3	1	3	lectin protein kinase family protein, putative, expressed
LOC_Os04g52630	13	3	1	3	leucine-rich repeat-containing protein kinase family protein, putative, expressed
LOC_Os04g52780	22	9	3	3	leucine-rich repeat receptor protein kinase EXS precursor, putative, expressed
LOC_Os04g54080	14	3	1	3	serine/threonine-protein kinase receptor precursor, putative, expressed
LOC_Os04g56090	4	3	1	3	S-locus-like receptor protein kinase, putative, expressed
LOC_Os04g58910	4	3	1	3	receptor protein kinase TMK1 precursor, putative, expressed
LOC_Os05g07080	5	3	1	3	S-domain receptor-like protein kinase, putative, expressed
LOC_Os05g07470	7	3	1	3	D-mannose binding lectin family protein, expressed
LOC_Os05g07740	4	3	1	3	receptor-like protein kinase 2 precursor, putative, expressed
LOC_Os05g38010	4	3	1	3	inactive receptor kinase At2g26730 precursor, putative, expressed
LOC_Os05g40270	13	3	1	3	expressed protein
LOC_Os06g05050	15	3	1	3	OsWAK61 - OsWAK receptor-like protein kinase, expressed
LOC_Os06g49170	25	3	1	3	OsWAK64 - OsWAK receptor-like protein kinase, expressed
LOC_Os07g18240	8	3	1	3	lectin-like receptor kinase, putative, expressed
LOC_Os07g32400	36	3	1	3	STE_PAK_Ste20_MST_like.1 - STE kinases include homologs to sterile 7, sterile 11 and sterile 20 from yeast, expressed
LOC_Os08g39170	4	3	1	3	expressed protein
LOC_Os08g40990	11	3	1	3	receptor-like protein kinase 1, putative, expressed
LOC_Os09g09500	20	15	5	3	lectin-like receptor kinase, putative, expressed
LOC_Os09g17630	15	3	1	3	receptor-like protein kinase 2, putative, expressed
LOC_Os09g19350	8	3	1	3	expressed protein
LOC_Os09g29510	20	6	2	3	OsWAK80 - OsWAK receptor-like protein kinase, expressed
LOC_Os09g33910	7	3	1	3	CAMK_CAMK_like.39 - CAMK includes calcium/calmodulin depedent protein kinases, expressed
LOC_Os10g02284	6	3	1	3	OsWAK97 - OsWAK receptor-like protein kinase, expressed
LOC_Os10g05160	12	6	2	3	expressed protein
LOC_Os10g05170	4	3	1	3	OsWAK100 - OsWAK receptor-like cytoplasmic kinase OsWAK-RLCK, expressed
LOC_Os10g10130	8	3	1	3	OsWAK112d - OsWAK receptor-like protein kinase, expressed
LOC_Os11g10640	12	3	1	3	protein kinase domain containing protein, expressed
LOC_Os11g17380	29	6	2	3	protein kinase domain containing protein, expressed
LOC_Os11g20360	20	3	1	3	expressed protein
LOC_Os11g25860	6	3	1	3	protein Kinase, putative, expressed
LOC_Os11g34610	30	3	1	3	TKL_IRAK_DUF26-lc.28 - DUF26 kinases have homology to DUF26 containing loci, expressed
LOC_Os11g40430	26	3	1	3	wall-associated receptor kinase-like 2 precursor, putative, expressed
LOC_Os12g23930	4	3	1	3	protein kinase domain containing protein, expressed
LOC_Os01g49614	57	13	4	3.25	Protein kinase domain containing protein, expressed
LOC_Os10g02990	17	13	4	3.25	leucine-rich repeat receptor-like protein kinase 1, putative, expressed
LOC_Os05g44940	52	10	3	3.33	protein kinase domain containing protein, expressed
LOC_Os05g39900	18	11	3	3.67	CBL-interacting serine/threonine-protein kinase 15, putative, expressed
LOC_Os11g47150	63	22	6	3.67	OsWAK122 - OsWAK receptor-like protein kinase, expressed
LOC_Os01g02810	5	4	1	4	resistance-related receptor-like kinase, putative, expressed
LOC_Os01g04570	12	4	1	4	Ser/Thr protein kinase, putative, expressed
LOC_Os01g20900	22	4	1	4	OsWAK4 - OsWAK receptor-like cytoplasmic kinase OsWAK-RLCK, expressed
LOC_Os01g38900	18	4	1	4	TKL_IRAK_DUF26-le.2 - DUF26 kinases have homology to DUF26 containing loci, expressed
LOC_Os02g13460	23	4	1	4	receptor-like protein kinase 2 precursor, putative, expressed
LOC_Os03g55560	24	4	1	4	STE_MEKK_ste11_MAP3K.15 - STE kinases include homologs to sterile 7, sterile 11 and sterile 20 from yeast, expressed
LOC_Os04g39650	7	4	1	4	receptor protein kinase CLAVATA1 precursor, putative, expressed
LOC_Os05g07420	17	12	3	4	S-domain receptor-like protein kinase, putative, expressed
LOC_Os05g25350	12	4	1	4	TKL_IRAK_CrRLK1L-1.12 - The CrRLK1L-1 subfamily has homology to the CrRLK1L homolog, expressed
LOC_Os06g23190	16	12	3	4	receptor-like protein kinase 5 precursor, putative, expressed
LOC_Os08g10290	21	4	1	4	SHR5-receptor-like kinase, putative, expressed
LOC_Os09g30150	17	4	1	4	AGC_PVPK_like_kin82y.16 - ACG kinases include homologs to PKA, PKG and PKC, expressed
LOC_Os10g13970	6	4	1	4	receptor-like kinase, putative, expressed
LOC_Os11g03820	10	4	1	4	D-mannose binding lectin family protein, expressed
LOC_Os11g07120	15	8	2	4	receptor kinase-like protein, identical, putative, expressed
LOC_Os11g40400	34	8	2	4	protein kinase, putative, expressed
LOC_Os11g47160	5	4	1	4	receptor kinase 1, putative, expressed
LOC_Os04g21790	44	22	5	4.4	OsWAK34 - OsWAK receptor-like protein kinase, expressed
LOC_Os09g16540	24	9	2	4.5	protein kinase, putative, expressed
LOC_Os09g29584	42	9	2	4.5	OsWAK84 - OsWAK receptor-like protein OsWAK-RLP, expressed
LOC_Os11g07200	99	33	7	4.71	receptor protein kinase CLAVATA1 precursor, putative, expressed
LOC_Os01g02440	8	5	1	5	Ser/Thr receptor-like kinase, putative, expressed
LOC_Os01g48390	23	5	1	5	expressed protein
LOC_Os01g49580	23	10	2	5	Protein kinase domain containing protein, expressed
LOC_Os02g02120	13	5	1	5	OsWAK11 - OsWAK receptor-like protein kinase, expressed
LOC_Os03g06410	19	5	1	5	protein kinase domain containing protein, expressed
LOC_Os04g05560	9	5	1	5	kinase, putative, expressed
LOC_Os04g12540	6	5	1	5	receptor-like protein kinase, putative, expressed
LOC_Os04g52590	24	5	1	5	protein kinase domain containing protein, expressed
LOC_Os04g53998	13	5	1	5	kinase, putative, expressed
LOC_Os05g39080	16	5	1	5	protein kinase family protein, putative, expressed
LOC_Os05g42210	19	5	1	5	serine/threonine-protein kinase receptor precursor, putative, expressed
LOC_Os07g04810	7	5	1	5	protein kinase domain containing protein, expressed
LOC_Os10g29540	19	5	1	5	protein kinase domain containing protein, expressed
LOC_Os10g40100	17	5	1	5	protein kinase, putative, expressed
LOC_Os11g46900	36	10	2	5	wall-associated receptor kinase 3 precursor, putative, expressed
LOC_Os12g03670	6	5	1	5	D-mannose binding lectin family protein, expressed
LOC_Os01g66680	39	6	1	6	S-domain receptor-like protein kinase, putative, expressed
LOC_Os02g27310	41	6	1	6	TKL_IRAK_DUF26-lc.6 - DUF26 kinases have homology to DUF26 containing loci, expressed
LOC_Os03g30890	13	6	1	6	S-locus-like receptor protein kinase, putative, expressed
LOC_Os04g23600	9	6	1	6	D-mannose binding lectin family protein, expressed
LOC_Os04g55760	26	6	1	6	OsWAK55 - OsWAK receptor-like protein kinase, expressed
LOC_Os08g13420	7	6	1	6	S-domain receptor-like protein kinase, putative, expressed
LOC_Os10g05400	7	6	1	6	OsWAK102 - OsWAK receptor-like cytoplasmic kinase OsWAK-RLCK, expressed
LOC_Os11g07160	22	19	3	6.33	receptor protein kinase CLAVATA1 precursor, putative, expressed
LOC_Os01g40499	103	7	1	7	S-locus lectin protein kinase family protein, putative, expressed
LOC_Os02g10100	27	7	1	7	leucine-rich repeat receptor protein kinase EXS precursor, putative, expressed
LOC_Os03g31070	21	7	1	7	protein kinase, putative, expressed
LOC_Os10g17960	15	7	1	7	TKL_IRAK_DUF26-lc.26 - DUF26 kinases have homology to DUF26 containing loci, expressed
LOC_Os11g07180	20	7	1	7	receptor protein kinase CLAVATA1 precursor, putative, expressed
LOC_Os11g17440	40	7	1	7	enoyl-CoA hydratase/isomerase family protein, expressed
LOC_Os06g41560	15	8	1	8	receptor-like protein kinase, putative, expressed
LOC_Os12g37980	45	8	1	8	protein kinase domain containing protein, expressed
LOC_Os11g47240	11	9	1	9	leucine-rich repeat receptor protein kinase EXS precursor, putative, expressed
LOC_Os01g05980	13	12	1	12	receptor kinase, putative, expressed
